# Supplementary material for: Anatomo-proteomic characterization of human basal ganglia: focus on striatum and globus pallidus
Source: Mol Brain. 2014 Nov 18;7:83. doi: 10.1186/s13041-014-0083-9 (PMC4236423; doi:10.1186/s13041-014-0083-9)
Supplement: Additional file 1: — Proteins identified in Caudate Nucleus (CN). [file 13041_2014_83_MOESM1_ESM.xlsx]

## Sheet: Raw
N	Unused	Total	%Cov	%Cov(50)	%Cov(95)	Accession	Name	Species	Peptides(95%)			Biological Processes	Molecular Function	PANTHER ID
1	301.04	301.04	78.4	65.12	63.71	sp|Q13813-2|SPTA2_HUMAN	Isoform 2 of Spectrin alpha chain, brain OS=Homo sapiens GN=SPTAN1	HUMAN	177
2	208.34	208.34	74.11	63.71	55.54	tr|B2ZZ89|B2ZZ89_HUMAN	Spectrin beta non-erythrocytic 1 OS=Homo sapiens GN=SPTBN1 PE=2 SV=1	HUMAN	124
2	0	208.34	74.11	63.71	55.54	sp|Q01082|SPTB2_HUMAN	Spectrin beta chain, brain 1 OS=Homo sapiens GN=SPTBN1 PE=1 SV=2	HUMAN	124
3	147.82	147.82	68.09	60.34	54.3	sp|Q00610-2|CLH1_HUMAN	Isoform 2 of Clathrin heavy chain 1 OS=Homo sapiens GN=CLTC	HUMAN	89
3	0	147.45	66.63	59.04	53.13	sp|Q00610|CLH1_HUMAN	Clathrin heavy chain 1 OS=Homo sapiens GN=CLTC PE=1 SV=5	HUMAN	89
4	103.93	103.93	50.88	27.22	19.47	sp|Q15149-3|PLEC_HUMAN	Isoform 3 of Plectin OS=Homo sapiens GN=PLEC	HUMAN	85
4	0	103.76	50.92	26.93	19.46	sp|Q15149-2|PLEC_HUMAN	Isoform 2 of Plectin OS=Homo sapiens GN=PLEC	HUMAN	85
4	0	102.85	50.39	26.91	19.34	sp|Q15149-7|PLEC_HUMAN	Isoform 7 of Plectin OS=Homo sapiens GN=PLEC	HUMAN	84
4	0	102.74	50.28	26.85	19.29	sp|Q15149-8|PLEC_HUMAN	Isoform 8 of Plectin OS=Homo sapiens GN=PLEC	HUMAN	84
4	0	102.59	50.19	26.8	19.26	sp|Q15149-9|PLEC_HUMAN	Isoform 9 of Plectin OS=Homo sapiens GN=PLEC	HUMAN	84
4	0	102.41	50.03	26.72	19.2	sp|Q15149-5|PLEC_HUMAN	Isoform 5 of Plectin OS=Homo sapiens GN=PLEC	HUMAN	84
4	0	102.41	50.03	26.72	19.2	sp|Q15149-4|PLEC_HUMAN	Isoform 4 of Plectin OS=Homo sapiens GN=PLEC	HUMAN	84
4	0	102.35	49.99	26.7	19.18	sp|Q15149-6|PLEC_HUMAN	Isoform 6 of Plectin OS=Homo sapiens GN=PLEC	HUMAN	84
4	0	100.5	49.68	25.94	18.64	sp|Q15149|PLEC_HUMAN	Plectin OS=Homo sapiens GN=PLEC PE=1 SV=3	HUMAN	84
5	96.33	96.33	90.43	79.66	78.29	tr|F6KPG5|F6KPG5_HUMAN	Albumin (Fragment) OS=Homo sapiens PE=2 SV=1	HUMAN	59
5	0	96.33	86.86	76.52	75.21	sp|P02768|ALBU_HUMAN	Serum albumin OS=Homo sapiens GN=ALB PE=1 SV=2	HUMAN	61
5	0	96.33	83.98	75.4	74.11	tr|E7ESU5|E7ESU5_HUMAN	Uncharacterized protein OS=Homo sapiens GN=ALB PE=4 SV=2	HUMAN	61
6	89.24	89.24	75.46	55.21	50.81	sp|Q05193-2|DYN1_HUMAN	Isoform 2 of Dynamin-1 OS=Homo sapiens GN=DNM1	HUMAN	57
6	0	88.45	74.5	53.94	51.59	sp|Q05193-5|DYN1_HUMAN	Isoform 5 of Dynamin-1 OS=Homo sapiens GN=DNM1	HUMAN	57
6	0	88.45	70.98	53.94	51.59	tr|B7ZAC0|B7ZAC0_HUMAN	cDNA, FLJ79134, highly similar to Dynamin-1 (EC 3.6.5.5) OS=Homo sapiens PE=2 SV=1	HUMAN	57
7	85.82	85.82	67.83	63.24	53.72	tr|Q1HE25|Q1HE25_HUMAN	Actinin alpha 1 isoform b OS=Homo sapiens GN=ACTN1 PE=2 SV=1	HUMAN	49
7	0	83.99	68.55	63.81	54	sp|P12814-2|ACTN1_HUMAN	Isoform 2 of Alpha-actinin-1 OS=Homo sapiens GN=ACTN1	HUMAN	48
7	0	83.94	67.6	62.89	53.14	sp|P12814|ACTN1_HUMAN	Alpha-actinin-1 OS=Homo sapiens GN=ACTN1 PE=1 SV=2	HUMAN	48
7	0	83.64	65.38	60.86	51.51	tr|B7TY16|B7TY16_HUMAN	Actinin alpha 1 isoform 3 OS=Homo sapiens GN=ACTN1 PE=2 SV=1	HUMAN	48
8	85.39	85.39	47.93	35.25	29.78	sp|P46821|MAP1B_HUMAN	Microtubule-associated protein 1B OS=Homo sapiens GN=MAP1B PE=1 SV=2	HUMAN	58
9	82.87	82.97	38.46	26.69	17.91	sp|Q14204|DYHC1_HUMAN	Cytoplasmic dynein 1 heavy chain 1 OS=Homo sapiens GN=DYNC1H1 PE=1 SV=5	HUMAN	65
10	82.24	82.24	54.93	52.49	45.98	tr|E9PC07|E9PC07_HUMAN	Uncharacterized protein OS=Homo sapiens GN=ATP1A3 PE=3 SV=2	HUMAN	50
10	0	82.06	54.1	50.94	44.62	tr|Q53ES0|Q53ES0_HUMAN	NaﲯATPase alpha 3 subunit variant (Fragment) OS=Homo sapiens PE=2 SV=1	HUMAN	50
10	0	82.06	54.1	50.94	44.62	sp|P13637|AT1A3_HUMAN	Sodium/potassium-transporting ATPase subunit alpha-3 OS=Homo sapiens GN=ATP1A3 PE=1 SV=3	HUMAN	50
10	0	82.02	53.52	50.39	44.14	tr|F5H6J6|F5H6J6_HUMAN	Uncharacterized protein OS=Homo sapiens GN=ATP1A3 PE=3 SV=1	HUMAN	50
10	0	82.02	53.52	50.39	44.14	tr|B7Z401|B7Z401_HUMAN	cDNA FLJ54717, highly similar to Sodium/potassium-transporting ATPase alpha-3 chain (EC 3.6.3.9) OS=Homo sapiens PE=2 SV=1	HUMAN	50
10	0	82.01	53.41	50.29	44.05	tr|B7Z9V4|B7Z9V4_HUMAN	cDNA, FLJ78968, highly similar to Sodium/potassium-transporting ATPase alpha-3 chain (EC 3.6.3.9) OS=Homo sapiens PE=2 SV=1	HUMAN	50
10	0	82.01	53.41	50.29	44.05	tr|B7Z2T0|B7Z2T0_HUMAN	Uncharacterized protein OS=Homo sapiens GN=ATP1A3 PE=2 SV=1	HUMAN	50
11	81.59	81.59	53.43	38.67	31.16	sp|P11137-3|MAP2_HUMAN	Isoform 3 of Microtubule-associated protein 2 OS=Homo sapiens GN=MAP2	HUMAN	43
11	0	81.52	53.31	38.59	31.09	sp|P11137|MAP2_HUMAN	Microtubule-associated protein 2 OS=Homo sapiens GN=MAP2 PE=1 SV=4	HUMAN	43
12	78.24	78.24	81.65	70.71	66.67	tr|Q68CM6|Q68CM6_HUMAN	STXBP1 protein OS=Homo sapiens GN=stxbp1 PE=2 SV=1	HUMAN	46
12	0	78.24	81.65	70.71	66.67	sp|P61764|STXB1_HUMAN	Syntaxin-binding protein 1 OS=Homo sapiens GN=STXBP1 PE=1 SV=1	HUMAN	46
13	78.08	78.08	38.87	23.96	19.54	sp|Q01484-4|ANK2_HUMAN	Isoform 3 of Ankyrin-2 OS=Homo sapiens GN=ANK2	HUMAN	59
14	77.99	77.99	60.75	56.4	52.8	tr|A2A274|A2A274_HUMAN	Aconitase 2, mitochondrial OS=Homo sapiens GN=ACO2 PE=4 SV=1	HUMAN	46
14	0	77.99	62.69	58.21	54.49	sp|Q99798|ACON_HUMAN	Aconitate hydratase, mitochondrial OS=Homo sapiens GN=ACO2 PE=1 SV=2	HUMAN	46
14	0	75.94	61.28	56.79	51.67	tr|B2RBW5|B2RBW5_HUMAN	cDNA, FLJ95737, highly similar to Homo sapiens aconitase 2, mitochondrial (ACO2), nuclear geneencoding mitochondrial protein, mRNA OS=Homo sapiens PE=2 SV=1	HUMAN	43
15	77.48	77.48	72.58	55.51	53.36	sp|P46459|NSF_HUMAN	Vesicle-fusing ATPase OS=Homo sapiens GN=NSF PE=1 SV=3	HUMAN	45
15	0	77.48	71.72	55.89	53.72	tr|B7Z5J7|B7Z5J7_HUMAN	cDNA FLJ58682, highly similar to Vesicle-fusing ATPase (EC 3.6.4.6) OS=Homo sapiens PE=2 SV=1	HUMAN	45
16	75.65	75.65	57.76	51.71	51.24	sp|P04264|K2C1_HUMAN	Keratin, type II cytoskeletal 1 OS=Homo sapiens GN=KRT1 PE=1 SV=6	HUMAN	57
17	74.63	74.63	49.15	30.47	27.21	tr|F8W6L6|F8W6L6_HUMAN	Uncharacterized protein OS=Homo sapiens GN=MYH10 PE=4 SV=1	HUMAN	44
17	0.01	72.7	49.22	29.92	26.65	tr|B2RWP9|B2RWP9_HUMAN	MYH10 protein OS=Homo sapiens GN=MYH10 PE=2 SV=1	HUMAN	43
17	0	74.63	49.15	30.47	27.21	sp|P35580-2|MYH10_HUMAN	Isoform 2 of Myosin-10 OS=Homo sapiens GN=MYH10	HUMAN	44
17	0	74.56	49.63	30.24	27.01	tr|F8VTL3|F8VTL3_HUMAN	Uncharacterized protein OS=Homo sapiens GN=MYH10 PE=4 SV=1	HUMAN	44
17	0	74.5	49.36	30.08	26.86	tr|Q4LE45|Q4LE45_HUMAN	MYH10 variant protein (Fragment) OS=Homo sapiens GN=MYH10 variant protein PE=2 SV=1	HUMAN	44
17	0	72.69	48.84	30.06	26.77	sp|P35580|MYH10_HUMAN	Myosin-10 OS=Homo sapiens GN=MYH10 PE=1 SV=3	HUMAN	43
17	0	72.58	49.17	29.74	26.49	sp|P35580-3|MYH10_HUMAN	Isoform 3 of Myosin-10 OS=Homo sapiens GN=MYH10	HUMAN	43
18	73.95	73.95	58.74	55.05	49.32	sp|P07900|HS90A_HUMAN	Heat shock protein HSP 90-alpha OS=Homo sapiens GN=HSP90AA1 PE=1 SV=5	HUMAN	42
18	0	73.81	51.41	47.19	42.27	sp|P07900-2|HS90A_HUMAN	Isoform 2 of Heat shock protein HSP 90-alpha OS=Homo sapiens GN=HSP90AA1	HUMAN	42
19	72.12	72.12	79.94	64.78	58.69	sp|P08133|ANXA6_HUMAN	Annexin A6 OS=Homo sapiens GN=ANXA6 PE=1 SV=3	HUMAN	40
19	0	70.12	78.31	63.15	57.06	tr|A8K3Q7|A8K3Q7_HUMAN	cDNA FLJ75116, highly similar to Homo sapiens annexin A6, transcript variant 1, mRNA OS=Homo sapiens PE=2 SV=1	HUMAN	39
19	0	70.08	80.34	64.43	58.03	tr|E9PGK1|E9PGK1_HUMAN	Uncharacterized protein OS=Homo sapiens GN=ANXA6 PE=3 SV=1	HUMAN	39
20	69.67	69.67	55.74	47.19	41.56	tr|E5KLK2|E5KLK2_HUMAN	Mitochondrial dynamin-like 120 kDa protein OS=Homo sapiens GN=OPA1 PE=3 SV=1	HUMAN	36
20	0.01	69.43	56.35	45.42	40	tr|E5KLM2|E5KLM2_HUMAN	Mitochondrial dynamin-like 120 kDa protein OS=Homo sapiens PE=3 SV=1	HUMAN	36
20	0.01	69.43	54.58	45.42	40	sp|O60313|OPA1_HUMAN	Dynamin-like 120 kDa protein, mitochondrial OS=Homo sapiens GN=OPA1 PE=1 SV=3	HUMAN	36
20	0.01	69.22	55.32	44.58	39.26	tr|E5KLM0|E5KLM0_HUMAN	Mitochondrial dynamin-like 120 kDa protein OS=Homo sapiens PE=3 SV=1	HUMAN	36
20	0.01	69.22	53.58	44.58	39.26	tr|E5KLJ6|E5KLJ6_HUMAN	Mitochondrial dynamin-like 120 kDa protein OS=Homo sapiens GN=OPA1 PE=3 SV=1	HUMAN	36
20	0.01	69.06	55.67	43.73	38.52	tr|E5KLM1|E5KLM1_HUMAN	Mitochondrial dynamin-like 120 kDa protein OS=Homo sapiens PE=3 SV=1	HUMAN	36
20	0.01	69.06	53.96	43.73	38.52	tr|E5KLJ7|E5KLJ7_HUMAN	Mitochondrial dynamin-like 120 kDa protein OS=Homo sapiens GN=OPA1 PE=3 SV=1	HUMAN	36
20	0.01	69.06	53.96	43.73	38.52	sp|O60313-2|OPA1_HUMAN	Isoform 2 of Dynamin-like 120 kDa protein, mitochondrial OS=Homo sapiens GN=OPA1	HUMAN	36
20	0.01	68.89	54.68	42.96	37.83	tr|E5KLL9|E5KLL9_HUMAN	Mitochondrial dynamin-like 120 kDa protein OS=Homo sapiens PE=3 SV=1	HUMAN	36
20	0.01	68.89	53	42.96	37.83	tr|E5KLJ5|E5KLJ5_HUMAN	Mitochondrial dynamin-like 120 kDa protein OS=Homo sapiens GN=OPA1 PE=3 SV=1	HUMAN	36
20	0	69.44	54.67	46.28	40.76	tr|E5KLK0|E5KLK0_HUMAN	Mitochondrial dynamin-like 120 kDa protein OS=Homo sapiens GN=OPA1 PE=3 SV=1	HUMAN	36
20	0	69.31	55.05	45.37	39.96	tr|E5KLK1|E5KLK1_HUMAN	Mitochondrial dynamin-like 120 kDa protein OS=Homo sapiens GN=OPA1 PE=3 SV=1	HUMAN	36
20	0	69.1	54.03	44.54	39.22	tr|E5KLJ9|E5KLJ9_HUMAN	Mitochondrial dynamin-like 120 kDa protein OS=Homo sapiens GN=OPA1 PE=3 SV=1	HUMAN	36
21	68.43	68.43	55.8	47.18	42.65	sp|P19367-4|HXK1_HUMAN	Isoform 4 of Hexokinase-1 OS=Homo sapiens GN=HK1	HUMAN	36
21	0	68.34	54.32	46.67	42.19	tr|B4DG62|B4DG62_HUMAN	Uncharacterized protein OS=Homo sapiens GN=HK1 PE=2 SV=1	HUMAN	36
21	0	68.34	54.2	46.56	42.09	tr|A8K7J7|A8K7J7_HUMAN	cDNA FLJ78173, highly similar to Homo sapiens hexokinase 1 (HK1) mRNA OS=Homo sapiens PE=2 SV=1	HUMAN	36
21	0	68.34	54.2	46.56	42.09	sp|P19367|HXK1_HUMAN	Hexokinase-1 OS=Homo sapiens GN=HK1 PE=1 SV=3	HUMAN	36
21	0	68.34	54.26	46.62	42.14	sp|P19367-2|HXK1_HUMAN	Isoform 2 of Hexokinase-1 OS=Homo sapiens GN=HK1	HUMAN	36
21	0	68.32	55.05	46.36	41.91	sp|P19367-3|HXK1_HUMAN	Isoform 3 of Hexokinase-1 OS=Homo sapiens GN=HK1	HUMAN	36
21	0	68.17	54.16	44.99	40.67	tr|Q59FD4|Q59FD4_HUMAN	Hexokinase 1 isoform HKI variant (Fragment) OS=Homo sapiens PE=2 SV=1	HUMAN	36
21	0	68.16	52.21	44.85	40.55	tr|E7ENR4|E7ENR4_HUMAN	Uncharacterized protein OS=Homo sapiens GN=HK1 PE=3 SV=1	HUMAN	36
21	0	68.16	52.21	44.85	40.55	tr|B3KXY9|B3KXY9_HUMAN	cDNA FLJ46359 fis, clone TESTI4049786, highly similar to Hexokinase-1 (EC 2.7.1.1) OS=Homo sapiens PE=2 SV=1	HUMAN	36
22	67.89	67.89	57.13	47.32	43.33	tr|E7ESP9|E7ESP9_HUMAN	Uncharacterized protein OS=Homo sapiens GN=NEFM PE=3 SV=1	HUMAN	39
22	0	67.89	57.13	47.32	43.33	tr|A5YM63|A5YM63_HUMAN	NEFM protein OS=Homo sapiens GN=NEFM PE=2 SV=1	HUMAN	39
22	0	67.6	54.69	45.31	41.48	sp|P07197|NFM_HUMAN	Neurofilament medium polypeptide OS=Homo sapiens GN=NEFM PE=1 SV=3	HUMAN	39
23	65.85	65.85	73.47	62.48	58.29	sp|P10809|CH60_HUMAN	60 kDa heat shock protein, mitochondrial OS=Homo sapiens GN=HSPD1 PE=1 SV=2	HUMAN	39
23	0.01	63.84	72.93	62.57	58.35	tr|B3GQS7|B3GQS7_HUMAN	Mitochondrial heat shock 60kD protein 1 variant 1 OS=Homo sapiens GN=HSPD1 PE=2 SV=1	HUMAN	38
24	64.92	64.92	59.47	47.59	41.93	tr|E1P647|E1P647_HUMAN	Adaptor-related protein complex 2, beta 1 subunit, isoform CRA_b OS=Homo sapiens GN=AP2B1 PE=4 SV=1	HUMAN	35
24	0	64.88	59.34	47.49	41.84	sp|P63010|AP2B1_HUMAN	AP-2 complex subunit beta OS=Homo sapiens GN=AP2B1 PE=1 SV=1	HUMAN	35
24	0	64.69	58.59	46.89	41.31	tr|E1P646|E1P646_HUMAN	Adaptor-related protein complex 2, beta 1 subunit, isoform CRA_d OS=Homo sapiens GN=AP2B1 PE=4 SV=1	HUMAN	35
24	0	64.68	58.46	46.79	41.22	tr|A8K916|A8K916_HUMAN	cDNA FLJ78481, highly similar to Homo sapiens adaptor-related protein complex 2, beta 1 subunit, mRNA OS=Homo sapiens PE=2 SV=1	HUMAN	35
24	0	64.68	58.46	46.79	41.22	sp|P63010-2|AP2B1_HUMAN	Isoform 2 of AP-2 complex subunit beta OS=Homo sapiens GN=AP2B1	HUMAN	35
24	0	64.61	57.1	46.79	41.22	tr|A8K0G3|A8K0G3_HUMAN	cDNA FLJ78733, highly similar to Homo sapiens adaptor-related protein complex 2, beta 1 subunit (AP2B1), transcript variant 1, mRNA OS=Homo sapiens PE=2 SV=1	HUMAN	35
25	64.86	64.86	67.47	59.42	58.05	sp|P13645|K1C10_HUMAN	Keratin, type I cytoskeletal 10 OS=Homo sapiens GN=KRT10 PE=1 SV=6	HUMAN	46
26	64.09	64.09	76.65	69.68	68.17	sp|P14618-2|KPYM_HUMAN	Isoform M1 of Pyruvate kinase isozymes M1/M2 OS=Homo sapiens GN=PKM2	HUMAN	41
27	63.08	63.08	62.4	52.79	41.64	sp|P11216|PYGB_HUMAN	Glycogen phosphorylase, brain form OS=Homo sapiens GN=PYGB PE=1 SV=5	HUMAN	34
28	62.08	62.08	70.32	51.32	43.93	sp|Q16891|IMMT_HUMAN	Mitochondrial inner membrane protein OS=Homo sapiens GN=IMMT PE=1 SV=1	HUMAN	33
28	0	62.08	71.35	52.07	44.58	sp|Q16891-2|IMMT_HUMAN	Isoform 2 of Mitochondrial inner membrane protein OS=Homo sapiens GN=IMMT	HUMAN	33
28	0	59.95	71.45	51.2	43.32	tr|B9A067|B9A067_HUMAN	Uncharacterized protein OS=Homo sapiens GN=IMMT PE=4 SV=2	HUMAN	32
29	60.66	60.66	77.23	71.66	70.22	tr|Q59GB4|Q59GB4_HUMAN	Dihydropyrimidinase-like 2 variant (Fragment) OS=Homo sapiens PE=2 SV=1	HUMAN	50
30	60.34	64.37	76.85	67.82	66.67	sp|P14136|GFAP_HUMAN	Glial fibrillary acidic protein OS=Homo sapiens GN=GFAP PE=1 SV=1	HUMAN	47
30	0.01	62.51	79.81	65.43	64.27	sp|P14136-3|GFAP_HUMAN	Isoform 3 of Glial fibrillary acidic protein OS=Homo sapiens GN=GFAP	HUMAN	46
30	0.01	62.46	75.87	65.43	64.27	tr|E9PAX3|E9PAX3_HUMAN	Uncharacterized protein OS=Homo sapiens GN=GFAP PE=3 SV=1	HUMAN	46
30	0	62.41	75.34	64.38	63.24	sp|P14136-2|GFAP_HUMAN	Isoform 2 of Glial fibrillary acidic protein OS=Homo sapiens GN=GFAP	HUMAN	46
31	59.9	59.9	43.47	32.42	26.97	tr|E5KNY5|E5KNY5_HUMAN	Leucine-rich PPR-motif containing OS=Homo sapiens GN=LRPPRC PE=4 SV=1	HUMAN	29
31	0	59.9	43.47	32.42	26.97	sp|P42704|LPPRC_HUMAN	Leucine-rich PPR motif-containing protein, mitochondrial OS=Homo sapiens GN=LRPPRC PE=1 SV=3	HUMAN	29
32	58.39	58.39	69.33	58.18	56.26	tr|E5KRK5|E5KRK5_HUMAN	Mitochondrial NADH-ubiquinone oxidoreductase 75 kDa subunit OS=Homo sapiens GN=NDUFS1 PE=3 SV=1	HUMAN	31
32	0	58.39	68.02	57.09	55.2	tr|B4DJA0|B4DJA0_HUMAN	NADH dehydrogenase (Ubiquinone) Fe-S protein 1, 75kDa (NADH-coenzyme Q reductase), isoform CRA_a OS=Homo sapiens GN=NDUFS1 PE=2 SV=1	HUMAN	31
32	0	58.39	69.33	58.18	56.26	sp|P28331|NDUS1_HUMAN	NADH-ubiquinone oxidoreductase 75 kDa subunit, mitochondrial OS=Homo sapiens GN=NDUFS1 PE=1 SV=3	HUMAN	31
32	0	57.28	72.09	62.09	61.04	tr|B4DUC1|B4DUC1_HUMAN	Uncharacterized protein OS=Homo sapiens GN=NDUFS1 PE=2 SV=1	HUMAN	31
33	58.11	58.11	61.49	47.45	43.37	tr|F5GX05|F5GX05_HUMAN	Uncharacterized protein OS=Homo sapiens GN=EPB41L3 PE=4 SV=1	HUMAN	30
33	0	58.11	61.49	47.45	43.37	tr|B7Z4I5|B7Z4I5_HUMAN	cDNA FLJ58675, highly similar to Band 4.1-like protein 3 OS=Homo sapiens PE=2 SV=1	HUMAN	30
34	58	58	72.43	63.01	63.01	tr|B7Z1R5|B7Z1R5_HUMAN	Uncharacterized protein OS=Homo sapiens GN=ATP6V1A PE=2 SV=1	HUMAN	32
34	0	58	68.56	59.64	59.64	sp|P38606|VATA_HUMAN	V-type proton ATPase catalytic subunit A OS=Homo sapiens GN=ATP6V1A PE=1 SV=2	HUMAN	32
35	57.17	57.17	77.09	54.02	54.02	sp|P11142|HSP7C_HUMAN	Heat shock cognate 71 kDa protein OS=Homo sapiens GN=HSPA8 PE=1 SV=1	HUMAN	41
35	0	55.5	75.92	52.79	52.79	tr|E9PKE3|E9PKE3_HUMAN	Uncharacterized protein OS=Homo sapiens GN=HSPA8 PE=3 SV=1	HUMAN	40
36	56.05	56.05	70.04	54.87	42.48	tr|F8W8D1|F8W8D1_HUMAN	Uncharacterized protein OS=Homo sapiens GN=DNM1L PE=3 SV=1	HUMAN	27
36	0	56.05	72.3	57.79	44.74	tr|Q59GN9|Q59GN9_HUMAN	Dynamin-like protein DYNIV-11 variant (Fragment) OS=Homo sapiens PE=2 SV=1	HUMAN	27
36	0	56.05	71.43	57.94	44.86	sp|O00429-6|DNM1L_HUMAN	Isoform 6 of Dynamin-1-like protein OS=Homo sapiens GN=DNM1L	HUMAN	27
37	55.95	55.95	70.32	58.45	58.45	sp|P17987|TCPA_HUMAN	T-complex protein 1 subunit alpha OS=Homo sapiens GN=TCP1 PE=1 SV=1	HUMAN	30
38	54.08	54.08	74.83	73.26	69.44	tr|Q8IZ29|Q8IZ29_HUMAN	Tubulin, beta 2C OS=Homo sapiens GN=TUBB2C PE=2 SV=1	HUMAN	46
38	0	54.08	74.83	73.26	69.44	sp|P68371|TBB4B_HUMAN	Tubulin beta-4B chain OS=Homo sapiens GN=TUBB4B PE=1 SV=1	HUMAN	46
38	0	51.99	69.21	67.64	63.82	tr|Q8N6N5|Q8N6N5_HUMAN	Tubulin, beta 2C OS=Homo sapiens GN=TUBB2C PE=2 SV=1	HUMAN	44
39	54.05	54.05	75.24	73.8	73.8	tr|G3V1U9|G3V1U9_HUMAN	Tubulin, alpha 3, isoform CRA_c OS=Homo sapiens GN=TUBA1A PE=3 SV=1	HUMAN	40
39	0	54.05	69.4	68.07	68.07	sp|Q71U36|TBA1A_HUMAN	Tubulin alpha-1A chain OS=Homo sapiens GN=TUBA1A PE=1 SV=1	HUMAN	40
40	53.57	57.79	80.26	64.81	57.51	sp|P08670|VIME_HUMAN	Vimentin OS=Homo sapiens GN=VIM PE=1 SV=4	HUMAN	33
41	53.51	53.51	57.26	40.84	32.99	tr|A8MWX9|A8MWX9_HUMAN	Uncharacterized protein OS=Homo sapiens GN=DCTN1 PE=4 SV=2	HUMAN	29
41	0	53.44	57.04	40.52	32.73	tr|A8MY36|A8MY36_HUMAN	Uncharacterized protein OS=Homo sapiens GN=DCTN1 PE=4 SV=2	HUMAN	29
41	0	53.39	56.73	40.3	32.55	sp|Q14203|DCTN1_HUMAN	Dynactin subunit 1 OS=Homo sapiens GN=DCTN1 PE=1 SV=3	HUMAN	29
41	0	53.21	54.85	38.73	32.55	tr|Q6MZZ3|Q6MZZ3_HUMAN	Putative uncharacterized protein DKFZp686I0746 OS=Homo sapiens GN=DKFZp686I0746 PE=2 SV=1	HUMAN	29
41	0	51.57	56.07	39.97	31.96	tr|E9PFS5|E9PFS5_HUMAN	Uncharacterized protein OS=Homo sapiens GN=DCTN1 PE=4 SV=1	HUMAN	28
41	0	51.57	56.07	39.97	31.96	tr|B4DM45|B4DM45_HUMAN	cDNA FLJ56465, highly similar to Dynactin-1 OS=Homo sapiens PE=2 SV=1	HUMAN	28
41	0	51.47	56.19	39.43	31.52	tr|E9PGE1|E9PGE1_HUMAN	Uncharacterized protein OS=Homo sapiens GN=DCTN1 PE=4 SV=1	HUMAN	28
41	0	51.47	55.31	39.43	31.52	tr|E7EUR0|E7EUR0_HUMAN	Uncharacterized protein OS=Homo sapiens GN=DCTN1 PE=4 SV=1	HUMAN	28
41	0	51.45	55.18	39.33	31.45	tr|E7EX90|E7EX90_HUMAN	Uncharacterized protein OS=Homo sapiens GN=DCTN1 PE=4 SV=1	HUMAN	28
42	53.09	53.09	53.83	49.41	44.69	sp|O75746|CMC1_HUMAN	Calcium-binding mitochondrial carrier protein Aralar1 OS=Homo sapiens GN=SLC25A12 PE=1 SV=2	HUMAN	26
42	0	53.06	53.39	49.41	44.69	tr|B3KMV8|B3KMV8_HUMAN	cDNA FLJ12766 fis, clone NT2RP2001520, highly similar to Calcium-binding mitochondrial carrier protein Aralar1 OS=Homo sapiens PE=2 SV=1	HUMAN	26
43	52.73	52.73	68.36	46.91	44.7	sp|P43304|GPDM_HUMAN	Glycerol-3-phosphate dehydrogenase, mitochondrial OS=Homo sapiens GN=GPD2 PE=1 SV=3	HUMAN	29
43	0	52.73	67.82	49.21	46.9	tr|Q53T76|Q53T76_HUMAN	Putative uncharacterized protein GPD2 (Fragment) OS=Homo sapiens GN=GPD2 PE=2 SV=1	HUMAN	29
43	0	51.19	75.21	55.07	52.41	sp|P43304-2|GPDM_HUMAN	Isoform 2 of Glycerol-3-phosphate dehydrogenase, mitochondrial OS=Homo sapiens GN=GPD2	HUMAN	28
43	0	50.67	66.02	45.53	43.33	tr|A8K1Z2|A8K1Z2_HUMAN	cDNA FLJ78475, highly similar to Homo sapiens glycerol-3-phosphate dehydrogenase 2 (mitochondrial) (GPD2), mRNA OS=Homo sapiens PE=2 SV=1	HUMAN	28
44	52.55	52.55	71.71	56.08	39.58	sp|P55072|TERA_HUMAN	Transitional endoplasmic reticulum ATPase OS=Homo sapiens GN=VCP PE=1 SV=4	HUMAN	27
45	52.3	52.3	73.6	66	61.52	sp|P60028|GDIA_PANTR	Rab GDP dissociation inhibitor alpha OS=Pan troglodytes GN=GDI1 PE=2 SV=1	PANTR	33
45	0	52.3	73.6	66	61.52	sp|P31150|GDIA_HUMAN	Rab GDP dissociation inhibitor alpha OS=Homo sapiens GN=GDI1 PE=1 SV=2	HUMAN	33
46	52.23	52.23	75.34	71.04	63.41	sp|P21281|VATB2_HUMAN	V-type proton ATPase subunit B, brain isoform OS=Homo sapiens GN=ATP6V1B2 PE=1 SV=3	HUMAN	30
47	52.17	77.39	70.02	59.84	46.09	sp|P35609|ACTN2_HUMAN	Alpha-actinin-2 OS=Homo sapiens GN=ACTN2 PE=1 SV=1	HUMAN	39
47	0	76.98	72.04	61.86	44.3	tr|B2RCS5|B2RCS5_HUMAN	Actinin, alpha 2, isoform CRA_b OS=Homo sapiens GN=ACTN2 PE=2 SV=1	HUMAN	38
48	52.15	52.15	53.37	36.1	22.62	sp|Q9NQ66|PLCB1_HUMAN	1-phosphatidylinositol-4,5-bisphosphate phosphodiesterase beta-1 OS=Homo sapiens GN=PLCB1 PE=1 SV=1	HUMAN	27
49	51.91	51.91	57.02	49	44.27	tr|Q53H26|Q53H26_HUMAN	Transferrin variant (Fragment) OS=Homo sapiens PE=2 SV=1	HUMAN	26
49	0	49.9	54.3	46.28	41.55	sp|P02787|TRFE_HUMAN	Serotransferrin OS=Homo sapiens GN=TF PE=1 SV=3	HUMAN	25
50	51.06	51.06	62.67	57.78	49.78	sp|O43301|HS12A_HUMAN	Heat shock 70 kDa protein 12A OS=Homo sapiens GN=HSPA12A PE=1 SV=2	HUMAN	27
51	50.43	50.43	49.24	40.64	34.88	sp|P22314|UBA1_HUMAN	Ubiquitin-like modifier-activating enzyme 1 OS=Homo sapiens GN=UBA1 PE=1 SV=3	HUMAN	28
52	50.17	54.42	62.08	46.64	43.88	sp|P11021|GRP78_HUMAN	78 kDa glucose-regulated protein OS=Homo sapiens GN=HSPA5 PE=1 SV=2	HUMAN	28
53	50.04	57.79	45.56	25.15	22.04	tr|Q60FE2|Q60FE2_HUMAN	MYH9 variant protein OS=Homo sapiens GN=MYH9 PE=2 SV=1	HUMAN	34
53	0	57.79	45.56	25.15	22.04	sp|P35579|MYH9_HUMAN	Myosin-9 OS=Homo sapiens GN=MYH9 PE=1 SV=4	HUMAN	34
54	49.63	49.63	70.99	65.57	63.06	sp|P05091|ALDH2_HUMAN	Aldehyde dehydrogenase, mitochondrial OS=Homo sapiens GN=ALDH2 PE=1 SV=2	HUMAN	28
55	49.21	49.21	83.36	73.16	71.46	sp|P06576|ATPB_HUMAN	ATP synthase subunit beta, mitochondrial OS=Homo sapiens GN=ATP5B PE=1 SV=3	HUMAN	33
56	49.07	49.07	59.11	38.14	29.55	tr|Q6NUS1|Q6NUS1_HUMAN	PDCD6IP protein OS=Homo sapiens GN=PDCD6IP PE=1 SV=1	HUMAN	25
56	0	49.07	58.76	38.14	29.55	tr|E9PFU1|E9PFU1_HUMAN	Uncharacterized protein OS=Homo sapiens GN=PDCD6IP PE=4 SV=1	HUMAN	25
56	0	47.12	58.53	36.75	28.11	sp|Q8WUM4|PDC6I_HUMAN	Programmed cell death 6-interacting protein OS=Homo sapiens GN=PDCD6IP PE=1 SV=1	HUMAN	24
56	0	47.12	57.83	36.75	28.11	tr|Q4W4Y1|Q4W4Y1_HUMAN	Dopamine receptor interacting protein 4 OS=Homo sapiens GN=DRIP4 PE=2 SV=1	HUMAN	24
57	49.07	49.07	67.57	53.31	48.39	tr|A8K7B7|A8K7B7_HUMAN	Protein phosphatase 2 (Formerly 2A), regulatory subunit A (PR 65), alpha isoform OS=Homo sapiens GN=PPP2R1A PE=2 SV=1	HUMAN	28
57	0	49.07	67.57	53.31	48.39	sp|P30153|2AAA_HUMAN	Serine/threonine-protein phosphatase 2A 65 kDa regulatory subunit A alpha isoform OS=Homo sapiens GN=PPP2R1A PE=1 SV=4	HUMAN	28
57	0	49.07	67.7	54.23	49.22	tr|B4DDF7|B4DDF7_HUMAN	Uncharacterized protein OS=Homo sapiens GN=PPP2R1A PE=2 SV=1	HUMAN	28
57	0	46.89	67.03	52.97	47.75	tr|B4DQY1|B4DQY1_HUMAN	cDNA FLJ56133, highly similar to Serine/threonine-protein phosphatase 2A 65 kDa regulatory subunit A alpha isoform OS=Homo sapiens PE=2 SV=1	HUMAN	27
58	49.05	49.05	77.88	61.73	61.73	sp|P49411|EFTU_HUMAN	Elongation factor Tu, mitochondrial OS=Homo sapiens GN=TUFM PE=1 SV=2	HUMAN	28
59	48.61	48.61	62.91	53.21	42.29	tr|Q59H77|Q59H77_HUMAN	Chaperonin containing TCP1, subunit 3 (Gamma) variant (Fragment) OS=Homo sapiens PE=2 SV=1	HUMAN	23
59	0	48.61	66.28	58.81	46.74	tr|Q5SZY0|Q5SZY0_HUMAN	Chaperonin containing TCP1, subunit 3 (Gamma) OS=Homo sapiens GN=CCT3 PE=2 SV=1	HUMAN	23
59	0	48.61	63.6	56.43	44.85	tr|E9PAQ6|E9PAQ6_HUMAN	Uncharacterized protein OS=Homo sapiens GN=CCT3 PE=3 SV=1	HUMAN	23
59	0	48.61	66.28	58.81	46.74	tr|B3KX11|B3KX11_HUMAN	cDNA FLJ44436 fis, clone UTERU2019706, highly similar to T-complex protein 1 subunit gamma OS=Homo sapiens PE=2 SV=1	HUMAN	23
59	0	48.61	63.49	56.33	44.77	sp|P49368|TCPG_HUMAN	T-complex protein 1 subunit gamma OS=Homo sapiens GN=CCT3 PE=1 SV=4	HUMAN	23
59	0	48.19	65.8	60	48.8	tr|B4DUR8|B4DUR8_HUMAN	Uncharacterized protein OS=Homo sapiens GN=CCT3 PE=2 SV=1	HUMAN	23
60	48.59	48.59	65.23	50.72	50.72	tr|E9KL48|E9KL48_HUMAN	Epididymis tissue sperm binding protein Li 18mP OS=Homo sapiens GN=GLUD1 PE=2 SV=1	HUMAN	32
60	0	48.59	65.23	50.72	50.72	sp|P00367|DHE3_HUMAN	Glutamate dehydrogenase 1, mitochondrial OS=Homo sapiens GN=GLUD1 PE=1 SV=2	HUMAN	32
60	0	48.59	68.17	55.6	55.6	tr|B4DMF5|B4DMF5_HUMAN	Glutamate dehydrogenase OS=Homo sapiens PE=2 SV=1	HUMAN	32
60	0	48.59	69.18	57.76	57.76	tr|F5GYQ4|F5GYQ4_HUMAN	Glutamate dehydrogenase OS=Homo sapiens GN=GLUD1 PE=3 SV=1	HUMAN	32
60	0	46.48	69.86	53.89	53.89	tr|B4DMG8|B4DMG8_HUMAN	Glutamate dehydrogenase OS=Homo sapiens PE=2 SV=1	HUMAN	31
60	0	46.48	61.11	46.59	46.59	tr|Q53GW3|Q53GW3_HUMAN	Glutamate dehydrogenase 1 variant (Fragment) OS=Homo sapiens PE=2 SV=1	HUMAN	31
61	48.45	61.04	42.33	23.59	18.35	sp|O15020-2|SPTN2_HUMAN	Isoform 2 of Spectrin beta chain, brain 2 OS=Homo sapiens GN=SPTBN2	HUMAN	37
61	0	60.78	42.3	23.35	18.16	sp|O15020|SPTN2_HUMAN	Spectrin beta chain, brain 2 OS=Homo sapiens GN=SPTBN2 PE=1 SV=3	HUMAN	37
62	48.37	56.29	65.57	47.73	45.38	sp|P35908|K22E_HUMAN	Keratin, type II cytoskeletal 2 epidermal OS=Homo sapiens GN=KRT2 PE=1 SV=2	HUMAN	31
63	48.31	48.31	70.16	57.5	51.72	sp|P25705|ATPA_HUMAN	ATP synthase subunit alpha, mitochondrial OS=Homo sapiens GN=ATP5A1 PE=1 SV=1	HUMAN	29
63	0	46.15	71.37	60.64	54.27	tr|A8K092|A8K092_HUMAN	ATP synthase subunit alpha OS=Homo sapiens GN=ATP5A1 PE=2 SV=1	HUMAN	27
64	48.09	48.09	76.27	73.27	70.28	sp|P06733|ENOA_HUMAN	Alpha-enolase OS=Homo sapiens GN=ENO1 PE=1 SV=2	HUMAN	39
65	47.59	47.59	51.71	38.32	28.54	sp|Q02218|ODO1_HUMAN	2-oxoglutarate dehydrogenase, mitochondrial OS=Homo sapiens GN=OGDH PE=1 SV=3	HUMAN	24
65	0	45.41	51.35	38.15	26.88	tr|E9PCR7|E9PCR7_HUMAN	Uncharacterized protein OS=Homo sapiens GN=OGDH PE=4 SV=1	HUMAN	23
66	47.58	47.59	76.25	62.47	59.14	sp|P09543|CN37_HUMAN	2',3'-cyclic-nucleotide 3'-phosphodiesterase OS=Homo sapiens GN=CNP PE=1 SV=2	HUMAN	28
66	0	46.05	77.06	63.84	60.35	sp|P09543-2|CN37_HUMAN	Isoform CNPI of 2',3'-cyclic-nucleotide 3'-phosphodiesterase OS=Homo sapiens GN=CNP	HUMAN	27
67	47.51	47.51	45.17	33.16	25.87	sp|Q02952|AKA12_HUMAN	A-kinase anchor protein 12 OS=Homo sapiens GN=AKAP12 PE=1 SV=4	HUMAN	28
67	0	46.25	44.9	33.75	26	sp|Q02952-3|AKA12_HUMAN	Isoform 3 of A-kinase anchor protein 12 OS=Homo sapiens GN=AKAP12	HUMAN	27
67	0	46.19	44.71	33.61	25.89	sp|Q02952-2|AKA12_HUMAN	Isoform 2 of A-kinase anchor protein 12 OS=Homo sapiens GN=AKAP12	HUMAN	27
68	47.44	47.59	63.18	42.56	38.14	sp|P38646|GRP75_HUMAN	Stress-70 protein, mitochondrial OS=Homo sapiens GN=HSPA9 PE=1 SV=2	HUMAN	27
68	0	47.59	61.65	43.46	38.95	tr|B7Z4V2|B7Z4V2_HUMAN	Uncharacterized protein OS=Homo sapiens GN=HSPA9 PE=2 SV=1	HUMAN	27
69	47.26	48.22	60.51	54.41	53.29	sp|P35527|K1C9_HUMAN	Keratin, type I cytoskeletal 9 OS=Homo sapiens GN=KRT9 PE=1 SV=3	HUMAN	35
70	47.12	47.12	66.58	50.12	32.31	sp|Q92598-2|HS105_HUMAN	Isoform Beta of Heat shock protein 105 kDa OS=Homo sapiens GN=HSPH1	HUMAN	22
70	0	46.76	63.17	47.55	30.65	sp|Q92598|HS105_HUMAN	Heat shock protein 105 kDa OS=Homo sapiens GN=HSPH1 PE=1 SV=1	HUMAN	22
70	0	45.91	64.01	47.61	32.19	sp|Q92598-3|HS105_HUMAN	Isoform 3 of Heat shock protein 105 kDa OS=Homo sapiens GN=HSPH1	HUMAN	22
70	0	44.68	62.09	45.81	28.95	tr|B4DYH1|B4DYH1_HUMAN	Heat shock 105kDa/110kDa protein 1, isoform CRA_b OS=Homo sapiens GN=HSPH1 PE=2 SV=1	HUMAN	21
71	47.07	47.07	49.43	32.36	22.68	tr|A8K8U1|A8K8U1_HUMAN	cDNA FLJ77762, highly similar to Homo sapiens cullin-associated and neddylation-dissociated 1 (CAND1), mRNA OS=Homo sapiens PE=2 SV=1	HUMAN	26
71	0	47.07	49.43	32.36	22.68	sp|Q86VP6|CAND1_HUMAN	Cullin-associated NEDD8-dissociated protein 1 OS=Homo sapiens GN=CAND1 PE=1 SV=2	HUMAN	26
72	47.01	47.01	57.28	35.29	28.69	sp|O95782-2|AP2A1_HUMAN	Isoform B of AP-2 complex subunit alpha-1 OS=Homo sapiens GN=AP2A1	HUMAN	27
72	0	46.89	55.99	34.49	28.05	sp|O95782|AP2A1_HUMAN	AP-2 complex subunit alpha-1 OS=Homo sapiens GN=AP2A1 PE=1 SV=3	HUMAN	27
73	46.86	46.86	85.44	81.04	72.8	sp|P09972|ALDOC_HUMAN	Fructose-bisphosphate aldolase C OS=Homo sapiens GN=ALDOC PE=1 SV=2	HUMAN	36
73	0.01	44.9	71.62	59.2	52.55	tr|B7Z3K9|B7Z3K9_HUMAN	Fructose-bisphosphate aldolase OS=Homo sapiens PE=2 SV=1	HUMAN	35
73	0	45.1	84.23	79.46	70.54	tr|A8MVZ9|A8MVZ9_HUMAN	Fructose-bisphosphate aldolase OS=Homo sapiens GN=ALDOC PE=3 SV=1	HUMAN	35
74	46.57	46.57	59.64	55.16	47.68	tr|A8K132|A8K132_HUMAN	cDNA FLJ75476, highly similar to Homo sapiens glutaminase (GLS), mRNA OS=Homo sapiens PE=2 SV=1	HUMAN	29
74	0	46.57	59.64	55.16	47.68	sp|O94925|GLSK_HUMAN	Glutaminase kidney isoform, mitochondrial OS=Homo sapiens GN=GLS PE=1 SV=1	HUMAN	29
75	45.82	45.82	53.55	38.03	28.63	tr|E9PLK3|E9PLK3_HUMAN	Uncharacterized protein OS=Homo sapiens GN=NPEPPS PE=4 SV=1	HUMAN	24
75	0.03	45.74	53.01	37.49	28.63	tr|B7Z899|B7Z899_HUMAN	cDNA FLJ55506, highly similar to Puromycin-sensitive aminopeptidase (EC3.4.11.-) OS=Homo sapiens PE=2 SV=1	HUMAN	24
75	0	45.78	55.39	37.87	28.51	sp|P55786|PSA_HUMAN	Puromycin-sensitive aminopeptidase OS=Homo sapiens GN=NPEPPS PE=1 SV=2	HUMAN	24
76	45.47	45.47	36.12	31.98	25.3	tr|A1L306|A1L306_HUMAN	TNR protein OS=Homo sapiens GN=TNR PE=2 SV=1	HUMAN	28
76	0	44.82	33.43	29.6	23.42	sp|Q92752|TENR_HUMAN	Tenascin-R OS=Homo sapiens GN=TNR PE=1 SV=3	HUMAN	28
77	45.25	74.9	47.41	43.4	38.32	tr|F5H3A1|F5H3A1_HUMAN	Uncharacterized protein OS=Homo sapiens GN=ATP1A1 PE=3 SV=1	HUMAN	47
77	0	74.9	47.41	43.4	38.32	tr|B7Z2T5|B7Z2T5_HUMAN	cDNA FLJ55427, highly similar to Sodium/potassium-transporting ATPase alpha-1 chain (EC 3.6.3.9) OS=Homo sapiens PE=2 SV=1	HUMAN	47
77	0	74.9	47.41	43.4	38.32	sp|P05023|AT1A1_HUMAN	Sodium/potassium-transporting ATPase subunit alpha-1 OS=Homo sapiens GN=ATP1A1 PE=1 SV=1	HUMAN	47
78	44.62	52.96	56.72	46.04	40.33	sp|P07196|NFL_HUMAN	Neurofilament light polypeptide OS=Homo sapiens GN=NEFL PE=1 SV=3	HUMAN	30
78	0	52.5	55.06	44.38	40.33	tr|B3KQI5|B3KQI5_HUMAN	cDNA FLJ90522 fis, clone NT2RP4000108, highly similar to Neurofilament triplet L protein OS=Homo sapiens PE=2 SV=1	HUMAN	30
79	44.53	44.53	60.97	39.42	25.32	sp|Q12860-2|CNTN1_HUMAN	Isoform 2 of Contactin-1 OS=Homo sapiens GN=CNTN1	HUMAN	23
79	0	44.42	60.31	39	25.05	sp|Q12860|CNTN1_HUMAN	Contactin-1 OS=Homo sapiens GN=CNTN1 PE=1 SV=1	HUMAN	23
80	44.35	44.35	75.81	60.7	56.74	sp|P00505|AATM_HUMAN	Aspartate aminotransferase, mitochondrial OS=Homo sapiens GN=GOT2 PE=1 SV=3	HUMAN	35
81	44.27	44.27	66.67	54.55	51.05	tr|E9KL32|E9KL32_HUMAN	Epididymis tissue protein Li 179 OS=Homo sapiens GN=SEPT11 PE=2 SV=1	HUMAN	23
81	0	44.27	66.2	54.17	50.69	tr|D6RER5|D6RER5_HUMAN	Uncharacterized protein OS=Homo sapiens GN=SEPT11 PE=3 SV=1	HUMAN	23
81	0	44.27	66.67	54.55	51.05	sp|Q9NVA2|SEP11_HUMAN	Septin-11 OS=Homo sapiens GN=SEPT11 PE=1 SV=3	HUMAN	23
81	0	44.27	65.15	53.3	49.89	sp|Q9NVA2-2|SEP11_HUMAN	Isoform 2 of Septin-11 OS=Homo sapiens GN=SEPT11	HUMAN	23
81	0	44.27	65.41	55.06	51.53	tr|D6RGI3|D6RGI3_HUMAN	Septin 11, isoform CRA_b OS=Homo sapiens GN=SEPT11 PE=3 SV=1	HUMAN	23
82	44.13	44.13	76.07	55.33	50.47	tr|B5BTY7|B5BTY7_HUMAN	T-complex protein 1 subunit beta OS=Homo sapiens GN=CCT2 PE=2 SV=1	HUMAN	22
82	0	44.13	76.07	55.33	50.47	sp|P78371|TCPB_HUMAN	T-complex protein 1 subunit beta OS=Homo sapiens GN=CCT2 PE=1 SV=4	HUMAN	22
82	0	42.01	74.02	53.27	48.41	tr|A8K402|A8K402_HUMAN	cDNA FLJ75037, highly similar to Homo sapiens chaperonin containing TCP1, subunit 2 (beta) (CCT2),mRNA OS=Homo sapiens PE=2 SV=1	HUMAN	21
82	0	42.01	75.2	57.58	52.25	tr|B7ZAT2|B7ZAT2_HUMAN	Chaperonin containing TCP1, subunit 2 (Beta), isoform CRA_c OS=Homo sapiens GN=CCT2 PE=2 SV=1	HUMAN	21
82	0	42.01	75.2	57.58	52.25	tr|B7Z243|B7Z243_HUMAN	cDNA FLJ50480, highly similar to T-complex protein 1 subunit beta OS=Homo sapiens PE=2 SV=1	HUMAN	21
83	43.88	43.88	66.4	55.8	53	sp|P80404|GABT_HUMAN	4-aminobutyrate aminotransferase, mitochondrial OS=Homo sapiens GN=ABAT PE=1 SV=3	HUMAN	25
83	0	42.03	66.6	52.43	49.71	tr|B7Z1V4|B7Z1V4_HUMAN	cDNA FLJ56034, highly similar to 4-aminobutyrate aminotransferase, mitochondrial (EC 2.6.1.19) OS=Homo sapiens PE=2 SV=1	HUMAN	24
84	43.8	53.32	75.55	61.72	56.51	sp|Q16352|AINX_HUMAN	Alpha-internexin OS=Homo sapiens GN=INA PE=1 SV=2	HUMAN	28
85	43.78	43.78	84.17	67.39	64.51	tr|A8K4W6|A8K4W6_HUMAN	Phosphoglycerate kinase OS=Homo sapiens GN=PGK1 PE=2 SV=1	HUMAN	28
85	0	43.78	84.17	67.39	64.51	sp|P00558|PGK1_HUMAN	Phosphoglycerate kinase 1 OS=Homo sapiens GN=PGK1 PE=1 SV=3	HUMAN	28
86	43.48	43.48	68.26	61.38	61.38	tr|Q5U077|Q5U077_HUMAN	L-lactate dehydrogenase OS=Homo sapiens GN=LDHB PE=2 SV=1	HUMAN	34
86	0	43.48	68.26	61.38	61.38	sp|P07195|LDHB_HUMAN	L-lactate dehydrogenase B chain OS=Homo sapiens GN=LDHB PE=1 SV=2	HUMAN	34
87	43.39	47.74	49.72	33.26	29.17	sp|Q9H4G0|E41L1_HUMAN	Band 4.1-like protein 1 OS=Homo sapiens GN=EPB41L1 PE=1 SV=2	HUMAN	28
87	0	45.91	55.54	35.64	31.11	tr|B7Z653|B7Z653_HUMAN	Uncharacterized protein OS=Homo sapiens GN=EPB41L1 PE=2 SV=1	HUMAN	27
88	42.67	44.77	64.88	38.81	35.12	sp|P34932|HSP74_HUMAN	Heat shock 70 kDa protein 4 OS=Homo sapiens GN=HSPA4 PE=1 SV=4	HUMAN	25
89	42.65	79.24	68.72	56.53	50.38	sp|O43707|ACTN4_HUMAN	Alpha-actinin-4 OS=Homo sapiens GN=ACTN4 PE=1 SV=2	HUMAN	47
90	42.63	42.63	71	54.98	47.69	sp|P36871|PGM1_HUMAN	Phosphoglucomutase-1 OS=Homo sapiens GN=PGM1 PE=1 SV=3	HUMAN	21
90	0	40.44	71.38	54.65	47.03	tr|F5H857|F5H857_HUMAN	Uncharacterized protein OS=Homo sapiens GN=PGM1 PE=3 SV=1	HUMAN	20
90	0	40.44	71.38	54.65	47.03	tr|B4DFP1|B4DFP1_HUMAN	cDNA FLJ51818, highly similar to Phosphoglucomutase-1 (EC 5.4.2.2) OS=Homo sapiens PE=2 SV=1	HUMAN	20
91	42.55	79.64	55.3	44.3	38.95	tr|B1AKY9|B1AKY9_HUMAN	ATPase, Naﲯ transporting, alpha 2 () polypeptide OS=Homo sapiens GN=ATP1A2 PE=3 SV=1	HUMAN	48
91	0	79.59	52.75	43.82	38.53	sp|P50993|AT1A2_HUMAN	Sodium/potassium-transporting ATPase subunit alpha-2 OS=Homo sapiens GN=ATP1A2 PE=1 SV=1	HUMAN	48
91	0	78.74	55.44	46.25	40.55	tr|B3KRI1|B3KRI1_HUMAN	cDNA FLJ34298 fis, clone FEBRA2006357, highly similar to Sodium/potassium-transporting ATPase alpha-2 chain (EC 3.6.3.9) OS=Homo sapiens PE=2 SV=1	HUMAN	47
91	0	77.51	51.86	42.94	37.65	tr|B2RAQ4|B2RAQ4_HUMAN	cDNA, FLJ95053, highly similar to Homo sapiens ATPase, Naﲯ transporting, alpha 2 () polypeptide(ATP1A2), mRNA OS=Homo sapiens PE=2 SV=1	HUMAN	47
92	42.51	42.51	40.56	34.73	29.49	sp|P13591|NCAM1_HUMAN	Neural cell adhesion molecule 1 OS=Homo sapiens GN=NCAM1 PE=1 SV=3	HUMAN	28
92	0	40.41	40.8	34.91	28.54	sp|P13591-1|NCAM1_HUMAN	Isoform 2 of Neural cell adhesion molecule 1 OS=Homo sapiens GN=NCAM1	HUMAN	26
93	42.4	42.4	54.55	49.91	49.91	sp|P49419|AL7A1_HUMAN	Alpha-aminoadipic semialdehyde dehydrogenase OS=Homo sapiens GN=ALDH7A1 PE=1 SV=5	HUMAN	28
93	0	42.4	55.97	52.64	52.64	sp|P49419-2|AL7A1_HUMAN	Isoform 2 of Alpha-aminoadipic semialdehyde dehydrogenase OS=Homo sapiens GN=ALDH7A1	HUMAN	28
94	42.36	42.36	61.99	50.92	42.27	sp|P17600|SYN1_HUMAN	Synapsin-1 OS=Homo sapiens GN=SYN1 PE=1 SV=3	HUMAN	28
94	0	42.19	58.89	49.78	44.54	sp|P17600-2|SYN1_HUMAN	Isoform IB of Synapsin-1 OS=Homo sapiens GN=SYN1	HUMAN	28
95	42.13	45.53	37.78	22.51	17.41	sp|P78559|MAP1A_HUMAN	Microtubule-associated protein 1A OS=Homo sapiens GN=MAP1A PE=1 SV=6	HUMAN	36
95	0	45.36	37.01	21.75	17.4	sp|P78559-2|MAP1A_HUMAN	Isoform 2 of Microtubule-associated protein 1A OS=Homo sapiens GN=MAP1A	HUMAN	36
95	0	43.03	35.65	20.75	16.05	tr|E9PGC8|E9PGC8_HUMAN	Uncharacterized protein OS=Homo sapiens GN=MAP1A PE=4 SV=1	HUMAN	36
96	41.41	69.86	67.13	52.07	52.07	sp|P08238|HS90B_HUMAN	Heat shock protein HSP 90-beta OS=Homo sapiens GN=HSP90AB1 PE=1 SV=4	HUMAN	40
96	0	67.8	67.93	52.04	52.04	tr|B4DMA2|B4DMA2_HUMAN	cDNA FLJ54023, highly similar to Heat shock protein HSP 90-beta OS=Homo sapiens PE=2 SV=1	HUMAN	39
96	0	63.72	67.37	50.84	50.84	tr|B4DGL0|B4DGL0_HUMAN	cDNA FLJ53619, highly similar to Heat shock protein HSP 90-beta OS=Homo sapiens PE=2 SV=1	HUMAN	37
97	41.31	41.31	46.56	36.25	31.04	sp|O75891|AL1L1_HUMAN	Cytosolic 10-formyltetrahydrofolate dehydrogenase OS=Homo sapiens GN=ALDH1L1 PE=1 SV=2	HUMAN	21
97	0	41.06	45.39	34.28	29.35	tr|Q59G10|Q59G10_HUMAN	Aldehyde dehydrogenase 1 family, member L1 variant (Fragment) OS=Homo sapiens PE=2 SV=1	HUMAN	21
97	0	39.18	44.68	33.92	28.71	tr|Q53HP5|Q53HP5_HUMAN	Formyltetrahydrofolate dehydrogenase isoform a variant (Fragment) OS=Homo sapiens PE=2 SV=1	HUMAN	20
97	0	39.18	46.56	35.03	29.82	tr|Q53H87|Q53H87_HUMAN	Formyltetrahydrofolate dehydrogenase isoform a variant (Fragment) OS=Homo sapiens PE=2 SV=1	HUMAN	20
98	41.17	41.17	55.95	38.58	38.58	sp|Q9UBB6-3|NCDN_HUMAN	Isoform 3 of Neurochondrin OS=Homo sapiens GN=NCDN	HUMAN	23
98	0	41.17	54.87	38.68	38.68	sp|Q9UBB6|NCDN_HUMAN	Neurochondrin OS=Homo sapiens GN=NCDN PE=1 SV=1	HUMAN	23
98	0	41.17	56.18	39.61	39.61	sp|Q9UBB6-2|NCDN_HUMAN	Isoform 2 of Neurochondrin OS=Homo sapiens GN=NCDN	HUMAN	23
99	41.05	41.05	42.19	29.46	22.66	sp|P20020-4|AT2B1_HUMAN	Isoform C of Plasma membrane calcium-transporting ATPase 1 OS=Homo sapiens GN=ATP2B1	HUMAN	24
99	0	40.97	41.89	29.25	22.5	sp|P20020|AT2B1_HUMAN	Plasma membrane calcium-transporting ATPase 1 OS=Homo sapiens GN=ATP2B1 PE=1 SV=3	HUMAN	24
99	0	39.32	42.65	29.22	22.04	sp|P20020-6|AT2B1_HUMAN	Isoform K of Plasma membrane calcium-transporting ATPase 1 OS=Homo sapiens GN=ATP2B1	HUMAN	23
99	0	39.05	41.39	28.36	21.39	sp|P20020-3|AT2B1_HUMAN	Isoform B of Plasma membrane calcium-transporting ATPase 1 OS=Homo sapiens GN=ATP2B1	HUMAN	23
100	40.99	46.68	59.1	45.42	39.92	tr|Q59EJ3|Q59EJ3_HUMAN	Heat shock 70kDa protein 1A variant (Fragment) OS=Homo sapiens PE=2 SV=1	HUMAN	26
100	0	46.68	65.52	50.23	44.15	tr|A8K5I0|A8K5I0_HUMAN	Heat shock 70kDa protein 1A OS=Homo sapiens GN=HSPA1B PE=2 SV=1	HUMAN	26
100	0	46.68	65.52	50.23	44.15	sp|P08107|HSP71_HUMAN	Heat shock 70 kDa protein 1A/1B OS=Homo sapiens GN=HSPA1A PE=1 SV=5	HUMAN	26
100	0	44.65	62.72	50.41	44.08	tr|B4DNT8|B4DNT8_HUMAN	cDNA FLJ54370, highly similar to Heat shock 70 kDa protein 1 OS=Homo sapiens PE=2 SV=1	HUMAN	25
101	40.93	40.93	77.48	63.44	60.53	sp|P17174|AATC_HUMAN	Aspartate aminotransferase, cytoplasmic OS=Homo sapiens GN=GOT1 PE=1 SV=3	HUMAN	23
101	0	38.91	73.12	60.77	57.87	tr|Q2TU84|Q2TU84_HUMAN	Aspartate aminotransferase OS=Homo sapiens GN=GIG18 PE=2 SV=1	HUMAN	22
102	40.92	42.97	74.79	72.58	65.93	tr|B7Z5E3|B7Z5E3_HUMAN	L-lactate dehydrogenase OS=Homo sapiens GN=LDHA PE=2 SV=1	HUMAN	28
102	0	42.97	81.33	78.92	71.69	sp|P00338|LDHA_HUMAN	L-lactate dehydrogenase A chain OS=Homo sapiens GN=LDHA PE=1 SV=2	HUMAN	28
103	40.87	40.87	47.99	36.68	29.4	sp|Q96QK1|VPS35_HUMAN	Vacuolar protein sorting-associated protein 35 OS=Homo sapiens GN=VPS35 PE=1 SV=2	HUMAN	22
103	0	39.71	48.87	34.8	27.51	tr|Q53FR4|Q53FR4_HUMAN	Vacuolar protein sorting 35 variant (Fragment) OS=Homo sapiens PE=2 SV=1	HUMAN	21
104	40.84	40.84	48.85	34.44	28.19	sp|Q01813|K6PP_HUMAN	6-phosphofructokinase type C OS=Homo sapiens GN=PFKP PE=1 SV=2	HUMAN	19
105	40.79	40.79	69.82	58.79	58.79	sp|P12277|KCRB_HUMAN	Creatine kinase B-type OS=Homo sapiens GN=CKB PE=1 SV=1	HUMAN	30
106	40.2	40.2	63.32	48.54	45.26	tr|Q53HU0|Q53HU0_HUMAN	Chaperonin containing TCP1, subunit 8 (Theta) variant (Fragment) OS=Homo sapiens PE=2 SV=1	HUMAN	22
106	0	40.06	59.31	48.54	45.26	sp|P50990|TCPQ_HUMAN	T-complex protein 1 subunit theta OS=Homo sapiens GN=CCT8 PE=1 SV=4	HUMAN	22
106	0	40.06	56.31	48.63	45.34	tr|G5E9B2|G5E9B2_HUMAN	Chaperonin containing TCP1, subunit 8 (Theta), isoform CRA_a OS=Homo sapiens GN=CCT8 PE=4 SV=1	HUMAN	22
106	0	38.45	59.74	48.58	45.18	tr|B4DEM7|B4DEM7_HUMAN	Uncharacterized protein OS=Homo sapiens GN=CCT8 PE=2 SV=1	HUMAN	21
107	39.96	39.96	61.06	52.21	47.35	tr|Q53GL5|Q53GL5_HUMAN	Isocitrate dehydrogenase [NADP] (Fragment) OS=Homo sapiens PE=2 SV=1	NADP	23
107	0	39.96	61.06	52.21	47.35	sp|P48735|IDHP_HUMAN	Isocitrate dehydrogenase [NADP], mitochondrial OS=Homo sapiens GN=IDH2 PE=1 SV=2	HUMAN	23
107	0	37.9	59.5	55.25	49.75	tr|B4DFL2|B4DFL2_HUMAN	Isocitrate dehydrogenase [NADP] OS=Homo sapiens GN=IDH2 PE=2 SV=1	NADP	22
108	39.71	39.71	50.41	32.02	26.14	sp|P49588|SYAC_HUMAN	Alanyl-tRNA synthetase, cytoplasmic OS=Homo sapiens GN=AARS PE=1 SV=2	HUMAN	20
108	0	39.56	51.71	31.25	25.5	tr|B4DR45|B4DR45_HUMAN	cDNA FLJ61339, highly similar to Alanyl-tRNA synthetase (EC 6.1.1.7) OS=Homo sapiens PE=2 SV=1	HUMAN	20
108	0	39.56	50.81	31.25	25.5	tr|E7ETK8|E7ETK8_HUMAN	Uncharacterized protein OS=Homo sapiens GN=AARS PE=3 SV=1	HUMAN	20
109	39.39	47.59	65.21	58.57	49.83	sp|Q14194|DPYL1_HUMAN	Dihydropyrimidinase-related protein 1 OS=Homo sapiens GN=CRMP1 PE=1 SV=1	HUMAN	28
109	0.01	46.73	66.32	57.19	50	tr|E9PD68|E9PD68_HUMAN	Uncharacterized protein OS=Homo sapiens GN=CRMP1 PE=4 SV=1	HUMAN	28
109	0	47.49	61.54	54.9	49.83	tr|B3KXQ5|B3KXQ5_HUMAN	cDNA FLJ45854 fis, clone OCBBF2024589, highly similar to Dihydropyrimidinase-related protein 1 OS=Homo sapiens PE=2 SV=1	HUMAN	28
109	0	46.67	57.43	47.52	41.55	tr|A0EJG6|A0EJG6_HUMAN	Long form collapsin response mediator protein 1 OS=Homo sapiens GN=CRMP1 PE=2 SV=1	HUMAN	28
109	0	46.67	64.31	57.6	50.35	tr|B3KV96|B3KV96_HUMAN	cDNA FLJ16285 fis, clone OCBBF2004038, highly similar to Dihydropyrimidinase-related protein 1 OS=Homo sapiens PE=2 SV=1	HUMAN	28
109	0	44.37	63.65	57.56	53.44	tr|B3KT07|B3KT07_HUMAN	Collapsin response mediator protein 1, isoform CRA_d OS=Homo sapiens GN=CRMP1 PE=2 SV=1	HUMAN	26
110	38.74	38.74	39.5	29.93	21.55	tr|Q2TB59|Q2TB59_HUMAN	Nicotinamide nucleotide transhydrogenase OS=Homo sapiens GN=NNT PE=2 SV=1	HUMAN	19
110	0	38.74	39.5	29.93	21.55	sp|Q13423|NNTM_HUMAN	NAD(P) transhydrogenase, mitochondrial OS=Homo sapiens GN=NNT PE=1 SV=3	HUMAN	19
111	38.63	38.63	69.13	52.26	35.84	sp|P31040|DHSA_HUMAN	Succinate dehydrogenase [ubiquinone] flavoprotein subunit, mitochondrial OS=Homo sapiens GN=SDHA PE=1 SV=2	HUMAN	17
111	0	36.48	63.96	55.03	37.34	tr|E9PBJ5|E9PBJ5_HUMAN	Uncharacterized protein OS=Homo sapiens GN=SDHA PE=4 SV=1	HUMAN	16
111	0	36.48	63.96	55.03	37.34	tr|B4DJ60|B4DJ60_HUMAN	cDNA FLJ55072, highly similar to Succinate dehydrogenase (ubiquinone) flavoprotein subunit, mitochondrial (EC1.3.5.1) OS=Homo sapiens PE=2 SV=1	HUMAN	16
112	38.49	41.62	85.71	81.59	65.11	sp|P04075|ALDOA_HUMAN	Fructose-bisphosphate aldolase A OS=Homo sapiens GN=ALDOA PE=1 SV=2	HUMAN	29
113	38.22	38.44	59.62	53.14	46.44	tr|Q8IWE0|Q8IWE0_HUMAN	Calcium/calmodulin-dependent protein kinase II alpha OS=Homo sapiens GN=CAMK2A PE=2 SV=1	HUMAN	23
113	0	38.44	59.62	53.14	46.44	tr|Q7LDD5|Q7LDD5_HUMAN	Calcium/calmodulin-dependent protein kinase (CaM kinase) II alpha, isoform CRA_a OS=Homo sapiens GN=CAMK2A PE=2 SV=1	HUMAN	23
113	0	38.44	58.28	51.94	45.4	tr|A8K161|A8K161_HUMAN	Calcium/calmodulin-dependent protein kinase (CaM kinase) II alpha, isoform CRA_b OS=Homo sapiens GN=CAMK2A PE=2 SV=1	HUMAN	23
113	0	38.44	59.62	53.14	46.44	sp|Q9UQM7|KCC2A_HUMAN	Calcium/calmodulin-dependent protein kinase type II subunit alpha OS=Homo sapiens GN=CAMK2A PE=1 SV=2	HUMAN	23
113	0	38.44	58.28	51.94	45.4	sp|Q9UQM7-2|KCC2A_HUMAN	Isoform B of Calcium/calmodulin-dependent protein kinase type II subunit alpha OS=Homo sapiens GN=CAMK2A	HUMAN	23
114	37.73	37.73	51.49	38.67	24.6	sp|Q8N573|OXR1_HUMAN	Oxidation resistance protein 1 OS=Homo sapiens GN=OXR1 PE=1 SV=2	HUMAN	21
114	0	37.21	50.52	37.69	24.63	tr|D3HIS6|D3HIS6_HUMAN	Oxidation resistance 1 OS=Homo sapiens GN=OXR1 PE=2 SV=1	HUMAN	21
114	0	36.23	49.53	37.71	24.23	sp|Q8N573-5|OXR1_HUMAN	Isoform 5 of Oxidation resistance protein 1 OS=Homo sapiens GN=OXR1	HUMAN	20
115	37.67	37.67	71.57	61.93	43.49	tr|E9PBU3|E9PBU3_HUMAN	Uncharacterized protein OS=Homo sapiens GN=ATIC PE=4 SV=1	HUMAN	18
115	0	37.67	71.45	61.82	43.41	sp|P31939|PUR9_HUMAN	Bifunctional purine biosynthesis protein PURH OS=Homo sapiens GN=ATIC PE=1 SV=3	HUMAN	18
115	0	35.44	69.26	59.63	41.22	tr|B2R7P8|B2R7P8_HUMAN	cDNA, FLJ93545, highly similar to Homo sapiens 5-aminoimidazole-4-carboxamide ribonucleotide formyltransferase/IMP cyclohydrolase (ATIC), mRNA OS=Homo sapiens PE=2 SV=1	HUMAN	17
116	37.55	37.55	60.41	54.14	44.57	tr|Q6IBT3|Q6IBT3_HUMAN	CCT7 protein OS=Homo sapiens GN=CCT7 PE=2 SV=1	HUMAN	18
116	0	37.55	65.73	58.92	48.5	tr|B7Z4T9|B7Z4T9_HUMAN	Chaperonin containing TCP1, subunit 7 (Eta), isoform CRA_c OS=Homo sapiens GN=CCT7 PE=2 SV=1	HUMAN	18
116	0	37.55	60.41	54.14	44.57	sp|Q99832|TCPH_HUMAN	T-complex protein 1 subunit eta OS=Homo sapiens GN=CCT7 PE=1 SV=2	HUMAN	18
116	0	37.54	58.2	54.14	44.57	tr|Q53HV2|Q53HV2_HUMAN	Chaperonin containing TCP1, subunit 7 (Eta) variant (Fragment) OS=Homo sapiens PE=2 SV=1	HUMAN	18
117	37.48	37.48	71.48	55.6	53.79	tr|Q2VPS2|Q2VPS2_HUMAN	Syntaxin 1B alternative isoform deltaTM OS=Homo sapiens GN=STX1B PE=2 SV=1	HUMAN	26
117	0	37.44	62.5	53.47	51.74	sp|P61266|STX1B_HUMAN	Syntaxin-1B OS=Homo sapiens GN=STX1B PE=2 SV=1	HUMAN	26
118	37.37	37.37	74.93	61.71	58.4	tr|Q8WVW5|Q8WVW5_HUMAN	Putative uncharacterized protein (Fragment) OS=Homo sapiens PE=2 SV=1	HUMAN	27
118	0	37.37	74.13	59.73	56.53	tr|Q53GK6|Q53GK6_HUMAN	Beta actin variant (Fragment) OS=Homo sapiens PE=2 SV=1	HUMAN	27
118	0	37.37	74.13	59.73	56.53	tr|Q53G99|Q53G99_HUMAN	Beta actin variant (Fragment) OS=Homo sapiens PE=2 SV=1	HUMAN	27
118	0	37.37	74.13	59.73	56.53	tr|Q53G76|Q53G76_HUMAN	Beta actin variant (Fragment) OS=Homo sapiens PE=2 SV=1	HUMAN	27
118	0	37.37	74.13	59.73	56.53	tr|Q1KLZ0|Q1KLZ0_HUMAN	HCG15971, isoform CRA_a OS=Homo sapiens GN=PS1TP5BP1 PE=2 SV=1	HUMAN	27
118	0	37.37	78.09	62.92	59.55	tr|B4E3A4|B4E3A4_HUMAN	cDNA FLJ57283, highly similar to Actin, cytoplasmic 2 OS=Homo sapiens PE=2 SV=1	HUMAN	27
118	0	37.37	74.13	59.73	56.53	sp|P63261|ACTG_HUMAN	Actin, cytoplasmic 2 OS=Homo sapiens GN=ACTG1 PE=1 SV=1	HUMAN	27
118	0	37.37	74.13	59.73	56.53	sp|P60709|ACTB_HUMAN	Actin, cytoplasmic 1 OS=Homo sapiens GN=ACTB PE=1 SV=1	HUMAN	27
118	0	37.26	72.36	63.82	60.4	tr|B4E335|B4E335_HUMAN	Uncharacterized protein OS=Homo sapiens GN=ACTB PE=2 SV=1	HUMAN	27
118	0	37.26	74.77	67.27	63.66	tr|F5H0N0|F5H0N0_HUMAN	Uncharacterized protein OS=Homo sapiens GN=ACTG1 PE=3 SV=1	HUMAN	27
119	37.26	37.26	69.21	61.58	61.58	sp|P09471|GNAO_HUMAN	Guanine nucleotide-binding protein G(o) subunit alpha OS=Homo sapiens GN=GNAO1 PE=1 SV=4	HUMAN	25
120	37.08	37.08	53.93	43.34	36.28	tr|Q53EM5|Q53EM5_HUMAN	Transketolase variant (Fragment) OS=Homo sapiens PE=2 SV=1	HUMAN	20
120	0	37.08	53.25	42.79	35.82	tr|E7EPA7|E7EPA7_HUMAN	Uncharacterized protein OS=Homo sapiens GN=TKT PE=4 SV=1	HUMAN	20
120	0	37.08	53.25	42.79	35.82	tr|B4DE31|B4DE31_HUMAN	cDNA FLJ54957, highly similar to Transketolase (EC 2.2.1.1) OS=Homo sapiens PE=2 SV=1	HUMAN	20
120	0	37.08	53.93	43.34	36.28	sp|P29401|TKT_HUMAN	Transketolase OS=Homo sapiens GN=TKT PE=1 SV=3	HUMAN	20
120	0	37.08	56.25	46.88	39.24	tr|B4E022|B4E022_HUMAN	Uncharacterized protein OS=Homo sapiens GN=TKT PE=2 SV=1	HUMAN	20
121	36.35	36.35	62.43	52.41	47.01	sp|P28838|AMPL_HUMAN	Cytosol aminopeptidase OS=Homo sapiens GN=LAP3 PE=1 SV=3	HUMAN	22
121	0	36.35	66.39	55.74	50	sp|P28838-2|AMPL_HUMAN	Isoform 2 of Cytosol aminopeptidase OS=Homo sapiens GN=LAP3	HUMAN	22
122	36.34	36.34	39.72	26.98	21.16	sp|P16615-2|AT2A2_HUMAN	Isoform 2 of Sarcoplasmic/endoplasmic reticulum calcium ATPase 2 OS=Homo sapiens GN=ATP2A2	HUMAN	19
122	0	36.3	38.82	26.98	21.16	sp|P16615-5|AT2A2_HUMAN	Isoform 5 of Sarcoplasmic/endoplasmic reticulum calcium ATPase 2 OS=Homo sapiens GN=ATP2A2	HUMAN	19
122	0	36.28	38.74	26.93	21.12	sp|P16615-3|AT2A2_HUMAN	Isoform 3 of Sarcoplasmic/endoplasmic reticulum calcium ATPase 2 OS=Homo sapiens GN=ATP2A2	HUMAN	19
122	0	35.89	37.91	25.82	20.25	sp|P16615|AT2A2_HUMAN	Sarcoplasmic/endoplasmic reticulum calcium ATPase 2 OS=Homo sapiens GN=ATP2A2 PE=1 SV=1	HUMAN	19
123	36.22	38.34	60.48	51.89	46.56	tr|Q86VA8|Q86VA8_HUMAN	Synapsin II OS=Homo sapiens GN=SYN2 PE=2 SV=1	HUMAN	26
123	0	36.22	62.45	52.72	46.69	tr|B3KSV8|B3KSV8_HUMAN	cDNA FLJ37145 fis, clone BRACE2024781, highly similar to Synapsin-2 OS=Homo sapiens PE=2 SV=1	HUMAN	25
124	36.15	36.15	58.39	32.75	26.34	sp|P13639|EF2_HUMAN	Elongation factor 2 OS=Homo sapiens GN=EEF2 PE=1 SV=4	HUMAN	18
125	36.12	36.12	54.26	44.55	42.38	sp|P30101|PDIA3_HUMAN	Protein disulfide-isomerase A3 OS=Homo sapiens GN=PDIA3 PE=1 SV=4	HUMAN	20
125	0	36.12	52.78	46.39	44.12	tr|G5EA52|G5EA52_HUMAN	Protein disulfide isomerase family A, member 3, isoform CRA_b OS=Homo sapiens GN=PDIA3 PE=4 SV=1	HUMAN	20
125	0	36.12	53.33	46.88	44.58	tr|B3KQT9|B3KQT9_HUMAN	Uncharacterized protein OS=Homo sapiens GN=PDIA3 PE=2 SV=1	HUMAN	20
125	0	33.99	50.52	44.12	41.86	tr|B3KQT2|B3KQT2_HUMAN	cDNA PSEC0148 fis, clone PLACE1007202, highly similar to Protein disulfide-isomerase A3 (EC 5.3.4.1) OS=Homo sapiens PE=2 SV=1	HUMAN	19
126	36.01	36.01	32.89	17.39	12.55	sp|Q9Y4G6|TLN2_HUMAN	Talin-2 OS=Homo sapiens GN=TLN2 PE=1 SV=4	HUMAN	23
127	35.84	35.84	81.11	60.83	56.39	tr|Q1HBJ4|Q1HBJ4_HUMAN	Mitogen-activated protein kinase 1 OS=Homo sapiens GN=MAPK1 PE=4 SV=1	HUMAN	23
127	0	35.84	81.11	60.83	56.39	sp|P28482|MK01_HUMAN	Mitogen-activated protein kinase 1 OS=Homo sapiens GN=MAPK1 PE=1 SV=3	HUMAN	23
127	0	35.84	79.6	62.93	58.33	tr|B4DHN0|B4DHN0_HUMAN	Uncharacterized protein OS=Homo sapiens GN=MAPK1 PE=2 SV=1	HUMAN	23
128	35.7	35.7	80.6	71.34	68.96	sp|P04406|G3P_HUMAN	Glyceraldehyde-3-phosphate dehydrogenase OS=Homo sapiens GN=GAPDH PE=1 SV=3	HUMAN	33
129	35.62	35.62	76.46	65.01	49.24	tr|B4DV28|B4DV28_HUMAN	cDNA FLJ54170, highly similar to Cytosolic nonspecific dipeptidase OS=Homo sapiens PE=2 SV=1	HUMAN	19
129	0	35.62	70.32	63.37	48	sp|Q96KP4|CNDP2_HUMAN	Cytosolic non-specific dipeptidase OS=Homo sapiens GN=CNDP2 PE=1 SV=2	HUMAN	19
130	35.6	35.6	65.65	49.3	46.03	tr|A5YVE9|A5YVE9_HUMAN	Mitochondrial PDHA1 OS=Homo sapiens GN=PDHA1 PE=2 SV=1	HUMAN	22
130	0	35.6	74.1	54.1	50.51	sp|P08559|ODPA_HUMAN	Pyruvate dehydrogenase E1 component subunit alpha, somatic form, mitochondrial OS=Homo sapiens GN=PDHA1 PE=1 SV=3	HUMAN	22
130	0	34.68	64.99	45.34	41.81	tr|B7Z3T7|B7Z3T7_HUMAN	Uncharacterized protein OS=Homo sapiens GN=PDHA1 PE=2 SV=1	HUMAN	21
130	0	33.52	76.32	52.09	48.19	tr|B7Z3X5|B7Z3X5_HUMAN	Uncharacterized protein OS=Homo sapiens GN=PDHA1 PE=2 SV=1	HUMAN	20
130	0	33.52	73.08	51.28	47.69	tr|B2R5P7|B2R5P7_HUMAN	cDNA, FLJ92558, highly similar to Homo sapiens pyruvate dehydrogenase (lipoamide) alpha 1 (PDHA1), mRNA OS=Homo sapiens PE=2 SV=1	HUMAN	21
131	35.04	35.04	60.06	37.47	28.51	sp|P35612|ADDB_HUMAN	Beta-adducin OS=Homo sapiens GN=ADD2 PE=1 SV=3	HUMAN	17
131	0	34.98	60.23	38.36	29.2	tr|Q05DK5|Q05DK5_HUMAN	ADD2 protein (Fragment) OS=Homo sapiens GN=ADD2 PE=2 SV=1	HUMAN	17
132	35.02	35.02	79.19	73.49	70.81	sp|Q9H115|SNAB_HUMAN	Beta-soluble NSF attachment protein OS=Homo sapiens GN=NAPB PE=1 SV=2	HUMAN	23
133	34.96	34.96	71.69	53.64	40.4	sp|Q16798|MAON_HUMAN	NADP-dependent malic enzyme, mitochondrial OS=Homo sapiens GN=ME3 PE=2 SV=2	HUMAN	16
133	0	34.85	69.71	55.77	42	tr|E9PMB9|E9PMB9_HUMAN	Malic enzyme OS=Homo sapiens GN=ME3 PE=3 SV=1	HUMAN	16
133	0	32.81	67.55	50	36.75	tr|Q8TBJ0|Q8TBJ0_HUMAN	Malic enzyme OS=Homo sapiens GN=ME3 PE=2 SV=1	HUMAN	15
134	34.89	48.82	60.34	43.39	34.62	tr|F5GZH7|F5GZH7_HUMAN	Phosphorylase OS=Homo sapiens GN=PYGM PE=3 SV=1	HUMAN	26
134	0	48.82	58.89	43.39	34.62	tr|B4DRW6|B4DRW6_HUMAN	Phosphorylase OS=Homo sapiens PE=2 SV=1	HUMAN	26
134	0	48.66	59.62	42.87	34.2	tr|B2RB32|B2RB32_HUMAN	Phosphorylase OS=Homo sapiens PE=2 SV=1	HUMAN	26
134	0	48.66	59.62	42.87	34.2	sp|P11217|PYGM_HUMAN	Glycogen phosphorylase, muscle form OS=Homo sapiens GN=PYGM PE=1 SV=6	HUMAN	26
134	0	44.21	60.88	43.77	34.08	tr|A6NDY6|A6NDY6_HUMAN	Phosphorylase OS=Homo sapiens GN=PYGM PE=2 SV=1	HUMAN	24
135	34.76	34.76	81.57	66.67	59.22	sp|P62258|1433E_HUMAN	14-3-3 protein epsilon OS=Homo sapiens GN=YWHAE PE=1 SV=1	HUMAN	24
136	34.66	54.88	63.55	54.02	45.05	tr|B4DRR0|B4DRR0_HUMAN	cDNA FLJ53910, highly similar to Keratin, type II cytoskeletal 6A OS=Homo sapiens PE=2 SV=1	HUMAN	31
136	0	54.88	60.28	51.24	42.73	tr|A8K2I0|A8K2I0_HUMAN	cDNA FLJ78504, highly similar to Homo sapiens keratin 6A (KRT6A), mRNA OS=Homo sapiens PE=2 SV=1	HUMAN	31
136	0	54.88	60.28	51.24	42.73	sp|P02538|K2C6A_HUMAN	Keratin, type II cytoskeletal 6A OS=Homo sapiens GN=KRT6A PE=1 SV=3	HUMAN	31
136	0	52.74	59.38	50.46	41.71	tr|B4DRU6|B4DRU6_HUMAN	cDNA FLJ54657, highly similar to Keratin, type II cytoskeletal 6A OS=Homo sapiens PE=2 SV=1	HUMAN	30
137	34.05	34.05	64.58	49.68	38.01	tr|E5KS55|E5KS55_HUMAN	Mitochondrial succinyl-CoA ligase [ADP-forming] subunit beta OS=Homo sapiens PE=3 SV=1	ADP-forming	16
137	0	34.05	70.62	56.79	43.46	tr|B7ZAF6|B7ZAF6_HUMAN	Succinate-CoA ligase, ADP-forming, beta subunit, isoform CRA_d OS=Homo sapiens GN=SUCLA2 PE=2 SV=1	HUMAN	16
137	0	33.71	58.1	43.2	38.01	tr|E5KS60|E5KS60_HUMAN	Mitochondrial succinyl-CoA ligase [ADP-forming] subunit beta OS=Homo sapiens PE=3 SV=1	ADP-forming	16
137	0	33.71	58.1	43.2	38.01	sp|Q9P2R7|SUCB1_HUMAN	Succinyl-CoA ligase [ADP-forming] subunit beta, mitochondrial OS=Homo sapiens GN=SUCLA2 PE=1 SV=3	HUMAN	16
137	0	33.71	61	45.35	39.91	sp|Q9P2R7-2|SUCB1_HUMAN	Isoform 2 of Succinyl-CoA ligase [ADP-forming] subunit beta, mitochondrial OS=Homo sapiens GN=SUCLA2	HUMAN	16
137	0	33.71	63.21	49.38	43.46	tr|F5GXC8|F5GXC8_HUMAN	Uncharacterized protein OS=Homo sapiens GN=SUCLA2 PE=3 SV=1	HUMAN	16
137	0	33.71	63.21	49.38	43.46	tr|B4DRV2|B4DRV2_HUMAN	cDNA FLJ53646, highly similar to Succinyl-CoA ligase (ADP-forming) beta-chain, mitochondrial (EC 6.2.1.5) OS=Homo sapiens PE=2 SV=1	HUMAN	16
137	0	31.95	73.7	54.84	41.44	tr|Q7Z503|Q7Z503_HUMAN	Beta-succinyl CoA synthetase OS=Homo sapiens PE=2 SV=1	HUMAN	15
138	33.96	33.96	82.59	72.4	54.14	sp|Q9Y2T3-3|GUAD_HUMAN	Isoform 3 of Guanine deaminase OS=Homo sapiens GN=GDA	HUMAN	18
138	0	33.96	82.16	75.11	56.17	sp|Q9Y2T3|GUAD_HUMAN	Guanine deaminase OS=Homo sapiens GN=GDA PE=1 SV=1	HUMAN	18
139	33.94	33.94	52.28	35.72	28.16	tr|E7EQV0|E7EQV0_HUMAN	Uncharacterized protein OS=Homo sapiens GN=DLG4 PE=4 SV=1	HUMAN	16
139	0	33.94	52.49	35.86	28.27	tr|B9EGL1|B9EGL1_HUMAN	DLG4 protein OS=Homo sapiens GN=DLG4 PE=2 SV=1	HUMAN	16
139	0	33.94	52.28	35.72	28.16	sp|P78352-2|DLG4_HUMAN	Isoform 2 of Disks large homolog 4 OS=Homo sapiens GN=DLG4	HUMAN	16
139	0	33.94	53.54	38	29.96	tr|G5E939|G5E939_HUMAN	Discs, large homolog 4 (Drosophila), isoform CRA_e OS=Homo sapiens GN=DLG4 PE=4 SV=1	HUMAN	16
139	0	33.94	53.31	37.85	29.83	tr|E7EQV1|E7EQV1_HUMAN	Uncharacterized protein OS=Homo sapiens GN=DLG4 PE=4 SV=1	HUMAN	16
139	0	33.94	58.13	41.27	32.53	tr|B7Z647|B7Z647_HUMAN	Discs, large homolog 4 (Drosophila), isoform CRA_b OS=Homo sapiens GN=DLG4 PE=2 SV=1	HUMAN	16
139	0	33.94	53.31	37.85	29.83	sp|P78352|DLG4_HUMAN	Disks large homolog 4 OS=Homo sapiens GN=DLG4 PE=1 SV=3	HUMAN	16
140	33.79	33.79	49.87	47.33	45.55	tr|A4QPA9|A4QPA9_HUMAN	Mitogen-activated protein kinase kinase 1 OS=Homo sapiens GN=MAP2K1 PE=2 SV=1	HUMAN	21
140	0	33.79	49.87	47.33	45.55	sp|Q02750|MP2K1_HUMAN	Dual specificity mitogen-activated protein kinase kinase 1 OS=Homo sapiens GN=MAP2K1 PE=1 SV=2	HUMAN	21
140	0	32.65	46.36	43.67	39.62	tr|B4DFY5|B4DFY5_HUMAN	Mitogen-activated protein kinase kinase 1, isoform CRA_d OS=Homo sapiens GN=MAP2K1 PE=2 SV=1	HUMAN	20
140	0	31.76	51.23	48.5	46.59	sp|Q02750-2|MP2K1_HUMAN	Isoform 2 of Dual specificity mitogen-activated protein kinase kinase 1 OS=Homo sapiens GN=MAP2K1	HUMAN	20
141	33.7	33.7	54.04	51.15	41.73	sp|P55809|SCOT1_HUMAN	Succinyl-CoA:3-ketoacid-coenzyme A transferase 1, mitochondrial OS=Homo sapiens GN=OXCT1 PE=1 SV=1	HUMAN	24
141	0	31.61	54.04	48.65	39.23	tr|Q6IAV5|Q6IAV5_HUMAN	OXCT protein OS=Homo sapiens GN=OXCT PE=2 SV=1	HUMAN	22
141	0	31.61	50	47.12	37.69	tr|B2R5V2|B2R5V2_HUMAN	cDNA, FLJ92639, highly similar to Homo sapiens 3-oxoacid CoA transferase (OXCT), nuclear geneencoding mitochondrial protein, mRNA OS=Homo sapiens PE=2 SV=1	HUMAN	20
142	33.58	33.58	40.89	34.32	25.42	sp|Q14697|GANAB_HUMAN	Neutral alpha-glucosidase AB OS=Homo sapiens GN=GANAB PE=1 SV=3	HUMAN	17
142	0.01	32.07	39.34	31.37	22.67	sp|Q14697-2|GANAB_HUMAN	Isoform 2 of Neutral alpha-glucosidase AB OS=Homo sapiens GN=GANAB	HUMAN	16
142	0	33.2	38.39	32.56	24.12	tr|B4DJ30|B4DJ30_HUMAN	cDNA FLJ61290, highly similar to Neutral alpha-glucosidase AB OS=Homo sapiens PE=2 SV=1	HUMAN	17
143	33.43	33.43	52.16	49.34	38.09	sp|O43175|SERA_HUMAN	D-3-phosphoglycerate dehydrogenase OS=Homo sapiens GN=PHGDH PE=1 SV=4	HUMAN	18
144	33.25	33.25	36.82	24.46	14.35	sp|O94856-10|NFASC_HUMAN	Isoform 10 of Neurofascin OS=Homo sapiens GN=NFASC	HUMAN	18
144	0	33.13	35.27	25.33	15.57	sp|O94856-4|NFASC_HUMAN	Isoform 4 of Neurofascin OS=Homo sapiens GN=NFASC	HUMAN	18
144	0	33.11	35.11	25.21	15.5	tr|F8WAT1|F8WAT1_HUMAN	Uncharacterized protein OS=Homo sapiens GN=NFASC PE=4 SV=1	HUMAN	18
144	0	33.11	35.11	25.21	15.5	sp|O94856-12|NFASC_HUMAN	Isoform 12 of Neurofascin OS=Homo sapiens GN=NFASC	HUMAN	18
144	0	32.9	36.7	23.27	14.2	sp|O94856-3|NFASC_HUMAN	Isoform 3 of Neurofascin OS=Homo sapiens GN=NFASC	HUMAN	18
144	0	32.87	36.54	23.17	14.14	sp|O94856-8|NFASC_HUMAN	Isoform 8 of Neurofascin OS=Homo sapiens GN=NFASC	HUMAN	18
144	0	32.24	36.6	22.06	13.56	tr|F8W8X7|F8W8X7_HUMAN	Uncharacterized protein OS=Homo sapiens GN=NFASC PE=4 SV=1	HUMAN	18
144	0	32.24	36.6	22.06	13.56	sp|O94856-6|NFASC_HUMAN	Isoform 6 of Neurofascin OS=Homo sapiens GN=NFASC	HUMAN	18
144	0	32.22	35.06	21.25	12.46	tr|F8W791|F8W791_HUMAN	Uncharacterized protein OS=Homo sapiens GN=NFASC PE=4 SV=1	HUMAN	18
144	0	32.22	35.06	21.25	12.46	sp|O94856-5|NFASC_HUMAN	Isoform 5 of Neurofascin OS=Homo sapiens GN=NFASC	HUMAN	18
144	0	32.2	36.25	21.78	13.96	tr|F8W7D2|F8W7D2_HUMAN	Uncharacterized protein OS=Homo sapiens GN=NFASC PE=4 SV=1	HUMAN	18
144	0	32.2	36.25	21.78	13.96	sp|O94856-11|NFASC_HUMAN	Isoform 11 of Neurofascin OS=Homo sapiens GN=NFASC	HUMAN	18
144	0	32.16	33.63	21.77	13.39	sp|O94856-9|NFASC_HUMAN	Isoform 9 of Neurofascin OS=Homo sapiens GN=NFASC	HUMAN	18
144	0	32.09	34.05	21.48	13.21	tr|F8W9B6|F8W9B6_HUMAN	Uncharacterized protein OS=Homo sapiens GN=NFASC PE=4 SV=1	HUMAN	18
144	0	32.09	34.05	21.48	13.21	sp|O94856-7|NFASC_HUMAN	Isoform 7 of Neurofascin OS=Homo sapiens GN=NFASC	HUMAN	18
144	0	32.03	36.99	21.29	13.09	tr|F8W792|F8W792_HUMAN	Uncharacterized protein OS=Homo sapiens GN=NFASC PE=4 SV=1	HUMAN	18
144	0	32.03	36.99	21.29	13.09	sp|O94856-13|NFASC_HUMAN	Isoform 13 of Neurofascin OS=Homo sapiens GN=NFASC	HUMAN	18
144	0	31.68	34.82	20.04	12.32	sp|O94856|NFASC_HUMAN	Neurofascin OS=Homo sapiens GN=NFASC PE=1 SV=4	HUMAN	18
145	33.18	33.18	59.24	48.82	43.6	tr|Q6AI31|Q6AI31_HUMAN	Putative uncharacterized protein DKFZp781D2042 OS=Homo sapiens GN=DKFZp781D2042 PE=2 SV=1	HUMAN	20
145	0	33.18	59.24	48.82	43.6	sp|P21579|SYT1_HUMAN	Synaptotagmin-1 OS=Homo sapiens GN=SYT1 PE=1 SV=1	HUMAN	20
146	33.07	33.07	59.63	43.36	40.93	tr|Q546H9|Q546H9_HUMAN	Aldehyde dehydrogenase 5 family, member A1 (Succinate-semialdehyde dehydrogenase), isoform CRA_b OS=Homo sapiens GN=ALDH5A1 PE=2 SV=1	HUMAN	18
146	0	33.07	58.21	42.34	39.96	tr|G5E949|G5E949_HUMAN	Aldehyde dehydrogenase 5 family, member A1 (Succinate-semialdehyde dehydrogenase), isoform CRA_a OS=Homo sapiens GN=ALDH5A1 PE=4 SV=1	HUMAN	18
146	0	33.07	59.63	43.36	40.93	sp|P51649|SSDH_HUMAN	Succinate-semialdehyde dehydrogenase, mitochondrial OS=Homo sapiens GN=ALDH5A1 PE=1 SV=2	HUMAN	18
146	0	31.5	56.64	40.37	37.94	tr|A8K435|A8K435_HUMAN	cDNA FLJ78564, highly similar to Homo sapiens aldehyde dehydrogenase 5 family, member A1 (succinate-semialdehyde dehydrogenase) (ALDH5A1), nuclear gene encoding mitochondrial protein, transcript variant 2, mRNA OS=Homo sapiens PE=2 SV=1	HUMAN	17
147	33.01	33.01	78	49.8	43.2	tr|Q96IH1|Q96IH1_HUMAN	FSCN1 protein (Fragment) OS=Homo sapiens GN=FSCN1 PE=2 SV=1	HUMAN	17
147	0	33.01	73.23	50.51	43.81	sp|Q16658|FSCN1_HUMAN	Fascin OS=Homo sapiens GN=FSCN1 PE=1 SV=3	HUMAN	17
147	0	30.96	72.25	48.52	41.53	tr|B3KTA3|B3KTA3_HUMAN	cDNA FLJ37935 fis, clone CTONG2005290, highly similar to FASCIN OS=Homo sapiens PE=2 SV=1	HUMAN	15
148	32.81	32.81	58.5	46.36	37.38	sp|Q9NZN3|EHD3_HUMAN	EH domain-containing protein 3 OS=Homo sapiens GN=EHD3 PE=1 SV=2	HUMAN	19
149	32.8	32.8	27.32	21.31	16.91	tr|G3XAF4|G3XAF4_HUMAN	L1 cell adhesion molecule, isoform CRA_a OS=Homo sapiens GN=L1CAM PE=4 SV=1	HUMAN	16
149	0	32.75	27.17	21.2	16.81	tr|Q7Z3Z9|Q7Z3Z9_HUMAN	L1 cell adhesion molecule (Fragment) OS=Homo sapiens GN=L1CAM PE=2 SV=1	HUMAN	16
149	0	32.75	27.17	21.2	16.81	tr|F5H1H0|F5H1H0_HUMAN	Uncharacterized protein OS=Homo sapiens GN=L1CAM PE=4 SV=1	HUMAN	16
149	0	32.75	27.21	21.23	16.84	sp|P32004-2|L1CAM_HUMAN	Isoform 2 of Neural cell adhesion molecule L1 OS=Homo sapiens GN=L1CAM	HUMAN	16
149	0	32.74	27.13	21.16	16.79	tr|A8K139|A8K139_HUMAN	cDNA FLJ76744, highly similar to Homo sapiens L1 cell adhesion molecule (L1CAM), transcript variant 1, mRNA OS=Homo sapiens PE=2 SV=1	HUMAN	16
149	0	32.74	27.13	21.16	16.79	sp|P32004|L1CAM_HUMAN	Neural cell adhesion molecule L1 OS=Homo sapiens GN=L1CAM PE=1 SV=2	HUMAN	16
149	0	32.7	27.08	21.13	16.76	tr|F5H025|F5H025_HUMAN	Uncharacterized protein OS=Homo sapiens GN=L1CAM PE=4 SV=1	HUMAN	16
150	32.76	38.8	68.26	56.49	51.5	sp|P00352|AL1A1_HUMAN	Retinal dehydrogenase 1 OS=Homo sapiens GN=ALDH1A1 PE=1 SV=2	HUMAN	21
151	32.51	32.51	55.77	51.63	49.89	tr|F5H4I0|F5H4I0_HUMAN	Dihydrolipoyl dehydrogenase OS=Homo sapiens GN=DLD PE=3 SV=1	HUMAN	21
151	0	32.51	55.77	51.63	49.89	tr|B4DFL1|B4DFL1_HUMAN	Dihydrolipoyl dehydrogenase OS=Homo sapiens PE=2 SV=1	HUMAN	21
151	0	32.51	50.29	46.56	44.99	sp|P09622|DLDH_HUMAN	Dihydrolipoyl dehydrogenase, mitochondrial OS=Homo sapiens GN=DLD PE=1 SV=2	HUMAN	21
151	0	30.49	49.18	45.27	43.62	tr|E9PEX6|E9PEX6_HUMAN	Uncharacterized protein OS=Homo sapiens GN=DLD PE=4 SV=1	HUMAN	20
151	0	30.49	49.18	45.27	43.62	tr|B4DMK9|B4DMK9_HUMAN	cDNA FLJ56112, highly similar to Dihydrolipoyl dehydrogenase, mitochondrial (EC 1.8.1.4) OS=Homo sapiens PE=2 SV=1	HUMAN	20
152	32.38	40.69	82.95	76.04	71.66	tr|Q6FHV6|Q6FHV6_HUMAN	Enolase OS=Homo sapiens GN=ENO2 PE=2 SV=1	HUMAN	32
152	0	40.69	82.95	76.04	71.66	sp|P09104|ENOG_HUMAN	Gamma-enolase OS=Homo sapiens GN=ENO2 PE=1 SV=3	HUMAN	32
152	0	38.65	77.88	70.97	66.59	tr|A8K3B0|A8K3B0_HUMAN	Enolase OS=Homo sapiens PE=2 SV=1	HUMAN	31
153	32.32	32.32	53.92	44.24	37.33	tr|C9JPG0|C9JPG0_HUMAN	Uncharacterized protein OS=Homo sapiens GN=SCRN1 PE=4 SV=2	HUMAN	18
153	0	32.32	53.92	44.24	37.33	tr|B4DHM0|B4DHM0_HUMAN	cDNA FLJ59687, highly similar to Secernin-1 OS=Homo sapiens PE=2 SV=1	HUMAN	18
153	0	32.32	56.52	46.38	39.13	sp|Q12765|SCRN1_HUMAN	Secernin-1 OS=Homo sapiens GN=SCRN1 PE=1 SV=2	HUMAN	18
154	32.25	32.25	53.26	33.46	27.68	sp|Q96JE9|MAP6_HUMAN	Microtubule-associated protein 6 OS=Homo sapiens GN=MAP6 PE=1 SV=2	HUMAN	16
155	31.71	31.71	68.73	37.13	29.15	tr|Q6UYC3|Q6UYC3_HUMAN	Lamin A/C OS=Homo sapiens GN=LMNA PE=2 SV=1	HUMAN	14
155	0	31.71	60.99	34.34	26.96	tr|Q5I6Y6|Q5I6Y6_HUMAN	Lamin A/C transcript variant 1 OS=Homo sapiens GN=LMNA PE=2 SV=1	HUMAN	14
155	0	31.71	60.99	34.34	26.96	sp|P02545|LMNA_HUMAN	Prelamin-A/C OS=Homo sapiens GN=LMNA PE=1 SV=1	HUMAN	14
155	0	31.71	70.8	39.86	31.29	sp|P02545-2|LMNA_HUMAN	Isoform C of Prelamin-A/C OS=Homo sapiens GN=LMNA	HUMAN	14
155	0	29.6	58.89	32.23	24.85	tr|Q5I6Y4|Q5I6Y4_HUMAN	Lamin A/C transcript variant 1 OS=Homo sapiens GN=LMNA PE=2 SV=1	HUMAN	13
155	0	29.6	61.67	33.75	26.03	sp|P02545-3|LMNA_HUMAN	Isoform ADelta10 of Prelamin-A/C OS=Homo sapiens GN=LMNA	HUMAN	13
156	31.54	48.21	85.84	66.97	59.78	tr|Q6IAT1|Q6IAT1_HUMAN	GDI2 protein OS=Homo sapiens GN=GDI2 PE=2 SV=1	HUMAN	26
156	0	48.21	85.84	66.97	59.78	sp|P50395|GDIB_HUMAN	Rab GDP dissociation inhibitor beta OS=Homo sapiens GN=GDI2 PE=1 SV=2	HUMAN	26
156	0	48.21	80.85	66.37	59.24	tr|E7EU23|E7EU23_HUMAN	Uncharacterized protein OS=Homo sapiens GN=GDI2 PE=4 SV=1	HUMAN	26
156	0	48.21	80.85	66.37	59.24	tr|B4DLV7|B4DLV7_HUMAN	cDNA FLJ60299, highly similar to Rab GDP dissociation inhibitor beta OS=Homo sapiens PE=2 SV=1	HUMAN	26
157	31.45	38.66	43.76	26.41	22.12	sp|P12036|NFH_HUMAN	Neurofilament heavy polypeptide OS=Homo sapiens GN=NEFH PE=1 SV=4	HUMAN	21
158	31.43	31.43	59.55	34.88	29.5	tr|Q9BU08|Q9BU08_HUMAN	Putative uncharacterized protein (Fragment) OS=Homo sapiens PE=2 SV=1	HUMAN	16
158	0	31.43	59.33	34.75	29.39	sp|P48643|TCPE_HUMAN	T-complex protein 1 subunit epsilon OS=Homo sapiens GN=CCT5 PE=1 SV=1	HUMAN	16
158	0	31.3	56.23	35.21	30.93	tr|E7EWW2|E7EWW2_HUMAN	Uncharacterized protein OS=Homo sapiens GN=CCT5 PE=3 SV=2	HUMAN	16
158	0	31.3	57	35.7	31.36	tr|B4DZT5|B4DZT5_HUMAN	cDNA FLJ53116, highly similar to T-complex protein 1 subunit epsilon OS=Homo sapiens PE=2 SV=1	HUMAN	16
158	0	31.05	56.38	35.19	32.72	tr|E7ENZ3|E7ENZ3_HUMAN	Uncharacterized protein OS=Homo sapiens GN=CCT5 PE=4 SV=1	HUMAN	16
158	0	30	54.32	33.13	32.72	tr|B4DYC8|B4DYC8_HUMAN	cDNA FLJ52361, highly similar to T-complex protein 1 subunit epsilon OS=Homo sapiens PE=2 SV=1	HUMAN	16
158	0	29.49	59.62	34.62	29.04	tr|E9PCA1|E9PCA1_HUMAN	Uncharacterized protein OS=Homo sapiens GN=CCT5 PE=3 SV=1	HUMAN	15
158	0	29.49	60.24	35.79	30.02	tr|B7ZAR1|B7ZAR1_HUMAN	Uncharacterized protein OS=Homo sapiens GN=CCT5 PE=2 SV=1	HUMAN	15
158	0	29.49	60.24	35.79	30.02	tr|B4DDU6|B4DDU6_HUMAN	cDNA FLJ50442, highly similar to T-complex protein 1 subunit epsilon OS=Homo sapiens PE=2 SV=1	HUMAN	15
158	0	29.3	54.94	36.48	32.4	tr|B4DE30|B4DE30_HUMAN	cDNA FLJ51711, highly similar to T-complex protein 1 subunit epsilon OS=Homo sapiens PE=2 SV=1	HUMAN	15
158	0	29.28	55.96	34.62	29.04	tr|B4DX08|B4DX08_HUMAN	cDNA FLJ58784, highly similar to T-complex protein 1 subunit epsilon OS=Homo sapiens PE=2 SV=1	HUMAN	15
158	0	29.18	55.58	36.38	33.71	tr|B4DYD8|B4DYD8_HUMAN	Uncharacterized protein OS=Homo sapiens GN=CCT5 PE=2 SV=1	HUMAN	15
159	31.37	31.37	52.56	31.4	25.94	tr|Q6NUR7|Q6NUR7_HUMAN	Ezrin OS=Homo sapiens GN=EZR PE=2 SV=1	HUMAN	17
159	0	31.37	52.56	31.4	25.94	sp|P15311|EZRI_HUMAN	Ezrin OS=Homo sapiens GN=EZR PE=1 SV=4	HUMAN	17
159	0	30.2	51.81	31.77	25.99	tr|E7EQR4|E7EQR4_HUMAN	Uncharacterized protein OS=Homo sapiens GN=EZR PE=4 SV=2	HUMAN	16
159	0	29.25	48.98	28.5	23.04	tr|B2R6J2|B2R6J2_HUMAN	cDNA, FLJ92973, highly similar to Homo sapiens villin 2 (ezrin) (VIL2), mRNA OS=Homo sapiens PE=2 SV=1	HUMAN	16
160	31.28	31.28	77.62	69.23	69.23	sp|P60174|TPIS_HUMAN	Triosephosphate isomerase OS=Homo sapiens GN=TPI1 PE=1 SV=3	HUMAN	20
160	0	31.28	82.33	79.52	79.52	sp|P60174-1|TPIS_HUMAN	Isoform 2 of Triosephosphate isomerase OS=Homo sapiens GN=TPI1	HUMAN	20
160	0	29.23	76.71	73.9	73.9	tr|Q53HE2|Q53HE2_HUMAN	Triosephosphate isomerase (Fragment) OS=Homo sapiens PE=2 SV=1	HUMAN	19
161	31.21	31.21	45.74	33.56	27.06	sp|P41250|SYG_HUMAN	Glycyl-tRNA synthetase OS=Homo sapiens GN=GARS PE=1 SV=3	HUMAN	17
162	30.8	30.8	30.51	14.66	10.71	sp|P49327|FAS_HUMAN	Fatty acid synthase OS=Homo sapiens GN=FASN PE=1 SV=3	HUMAN	20
163	30.65	30.65	82.57	77.52	74.31	sp|P28161|GSTM2_HUMAN	Glutathione S-transferase Mu 2 OS=Homo sapiens GN=GSTM2 PE=1 SV=2	HUMAN	17
163	0	28.86	78.9	73.85	70.64	tr|Q0D2I8|Q0D2I8_HUMAN	Glutathione S-transferase mu 2 (Muscle) OS=Homo sapiens GN=GSTM2 PE=2 SV=1	HUMAN	16
163	0	28.52	68.78	64.14	61.18	tr|A6NGW8|A6NGW8_HUMAN	Uncharacterized protein OS=Homo sapiens GN=GSTM2 PE=3 SV=1	HUMAN	15
164	30.59	34.91	51.25	30.8	22.82	tr|Q5CAQ5|Q5CAQ5_HUMAN	Tumor rejection antigen (Gp96) 1 OS=Homo sapiens GN=TRA1 PE=2 SV=1	HUMAN	17
164	0	34.91	51.18	30.76	22.79	sp|P14625|ENPL_HUMAN	Endoplasmin OS=Homo sapiens GN=HSP90B1 PE=1 SV=1	HUMAN	17
165	30.58	30.58	73.67	63.61	57.69	tr|Q6FHZ0|Q6FHZ0_HUMAN	Malate dehydrogenase OS=Homo sapiens GN=MDH2 PE=2 SV=1	HUMAN	18
165	0	30.58	73.67	63.61	57.69	sp|P40926|MDHM_HUMAN	Malate dehydrogenase, mitochondrial OS=Homo sapiens GN=MDH2 PE=1 SV=3	HUMAN	18
165	0	30.58	75.32	68.04	61.71	tr|Q75MT9|Q75MT9_HUMAN	Malate dehydrogenase (Fragment) OS=Homo sapiens GN=MDH2 PE=2 SV=1	HUMAN	18
165	0	29.97	75.74	68.2	63.93	tr|Q0QF37|Q0QF37_HUMAN	Malate dehydrogenase (Fragment) OS=Homo sapiens GN=MDH2 PE=2 SV=1	HUMAN	18
166	30.51	30.51	69.16	46.26	46.03	sp|P10636-8|TAU_HUMAN	Isoform Tau-F of Microtubule-associated protein tau OS=Homo sapiens GN=MAPT	HUMAN	19
167	30.49	30.49	58.19	42.37	40.87	tr|B2R9K8|B2R9K8_HUMAN	cDNA, FLJ94440, highly similar to Homo sapiens chaperonin containing TCP1, subunit 6A (zeta 1)(CCT6A), mRNA OS=Homo sapiens PE=2 SV=1	HUMAN	18
167	0	30.49	58.19	42.37	40.87	sp|P40227|TCPZ_HUMAN	T-complex protein 1 subunit zeta OS=Homo sapiens GN=CCT6A PE=1 SV=3	HUMAN	18
167	0	30.49	57.09	42.53	41.02	tr|Q59ET3|Q59ET3_HUMAN	Chaperonin containing TCP1, subunit 6A isoform a variant (Fragment) OS=Homo sapiens PE=2 SV=1	HUMAN	18
167	0	30.44	56.4	45	43.4	tr|B4DPJ8|B4DPJ8_HUMAN	Uncharacterized protein OS=Homo sapiens GN=CCT6A PE=2 SV=1	HUMAN	18
168	30.29	30.29	56.56	44.15	34.93	sp|Q9BPU6|DPYL5_HUMAN	Dihydropyrimidinase-related protein 5 OS=Homo sapiens GN=DPYSL5 PE=1 SV=1	HUMAN	16
168	0	28.22	59.96	45.28	36.27	tr|Q53SW3|Q53SW3_HUMAN	Putative uncharacterized protein DPYSL5 (Fragment) OS=Homo sapiens GN=DPYSL5 PE=2 SV=1	HUMAN	15
169	30.25	32.79	50.13	28.97	26.67	sp|P08237|K6PF_HUMAN	6-phosphofructokinase, muscle type OS=Homo sapiens GN=PFKM PE=1 SV=2	HUMAN	17
169	0	32.72	43.13	26.56	24.44	tr|Q6ZTT1|Q6ZTT1_HUMAN	6-phosphofructokinase OS=Homo sapiens PE=2 SV=1	HUMAN	17
169	0	30.64	49.13	29.05	26.64	tr|Q96I60|Q96I60_HUMAN	6-phosphofructokinase (Fragment) OS=Homo sapiens GN=PFKM PE=2 SV=2	HUMAN	16
169	0	30.64	49	28.97	26.57	sp|P08237-2|K6PF_HUMAN	Isoform 2 of 6-phosphofructokinase, muscle type OS=Homo sapiens GN=PFKM	HUMAN	16
170	30.23	30.23	86.22	77.95	70.47	tr|Q53G35|Q53G35_HUMAN	Phosphoglycerate mutase (Fragment) OS=Homo sapiens PE=2 SV=1	HUMAN	19
170	0	30.23	83.86	77.95	70.47	tr|F2Z2J9|F2Z2J9_HUMAN	Phosphoglycerate mutase OS=Homo sapiens PE=3 SV=1	HUMAN	19
170	0	30.23	81.1	77.95	70.47	tr|Q6FHU2|Q6FHU2_HUMAN	Phosphoglycerate mutase (Fragment) OS=Homo sapiens GN=PGAM1 PE=2 SV=1	HUMAN	19
170	0	30.23	81.1	77.95	70.47	sp|P18669|PGAM1_HUMAN	Phosphoglycerate mutase 1 OS=Homo sapiens GN=PGAM1 PE=1 SV=2	HUMAN	19
170	0	29.87	74.02	70.87	70.47	tr|Q6P6D7|Q6P6D7_HUMAN	Phosphoglycerate mutase OS=Homo sapiens GN=PGAM1 PE=2 SV=1	HUMAN	19
170	0	28.19	75.59	72.44	64.96	tr|Q0D2Q6|Q0D2Q6_HUMAN	Phosphoglycerate mutase OS=Homo sapiens GN=PGAM1 PE=2 SV=1	HUMAN	18
171	30.13	30.16	58.24	53.69	44.32	sp|Q99962|SH3G2_HUMAN	Endophilin-A1 OS=Homo sapiens GN=SH3GL2 PE=1 SV=1	HUMAN	19
171	0	28.08	67.74	62.01	50.18	tr|Q8IZ09|Q8IZ09_HUMAN	SH3GL2 protein OS=Homo sapiens GN=SH3GL2 PE=2 SV=1	HUMAN	17
171	0	28.08	76.52	70.04	56.68	tr|Q3V639|Q3V639_HUMAN	Endophilin A1 BAR domain OS=Homo sapiens GN=SH3GL2 PE=2 SV=1	HUMAN	17
172	30.05	30.05	62.08	44.07	40.89	sp|Q13228|SBP1_HUMAN	Selenium-binding protein 1 OS=Homo sapiens GN=SELENBP1 PE=1 SV=2	HUMAN	16
173	29.92	29.92	30.93	23.95	21.4	tr|E9PDG8|E9PDG8_HUMAN	Uncharacterized protein OS=Homo sapiens GN=SNAP91 PE=4 SV=1	HUMAN	21
173	0	29.9	30.76	23.81	21.28	sp|O60641|AP180_HUMAN	Clathrin coat assembly protein AP180 OS=Homo sapiens GN=SNAP91 PE=1 SV=2	HUMAN	21
173	0	27.93	29.99	22.81	20.18	tr|E5RI02|E5RI02_HUMAN	Uncharacterized protein OS=Homo sapiens GN=SNAP91 PE=4 SV=1	HUMAN	18
173	0	27.84	29.06	22.1	19.56	tr|E1P549|E1P549_HUMAN	Synaptosomal-associated protein, 91kDa homolog (Mouse), isoform CRA_a OS=Homo sapiens GN=SNAP91 PE=4 SV=1	HUMAN	18
173	0	27.83	29	22.05	19.51	tr|F5GWN7|F5GWN7_HUMAN	Uncharacterized protein OS=Homo sapiens GN=SNAP91 PE=4 SV=1	HUMAN	18
174	29.72	29.72	68.18	58.48	58.48	sp|P62136|PP1A_HUMAN	Serine/threonine-protein phosphatase PP1-alpha catalytic subunit OS=Homo sapiens GN=PPP1CA PE=1 SV=1	HUMAN	17
174	0	27.61	62.76	53.37	53.37	tr|Q07161|Q07161_HUMAN	Serine/threonine-protein phosphatase OS=Homo sapiens GN=PPP1CA PE=2 SV=1	HUMAN	16
175	29.53	29.97	70.31	64.38	54.06	sp|P08758|ANXA5_HUMAN	Annexin A5 OS=Homo sapiens GN=ANXA5 PE=1 SV=2	HUMAN	14
176	29.33	29.33	60.42	50.42	48.96	sp|P31930|QCR1_HUMAN	Cytochrome b-c1 complex subunit 1, mitochondrial OS=Homo sapiens GN=UQCRC1 PE=1 SV=3	HUMAN	17
177	29.27	29.27	56.87	46.76	37.6	sp|P07101-2|TY3H_HUMAN	Isoform 1 of Tyrosine 3-monooxygenase OS=Homo sapiens GN=TH	HUMAN	14
177	0	29.22	52.65	41.1	37.31	sp|P07101|TY3H_HUMAN	Tyrosine 3-monooxygenase OS=Homo sapiens GN=TH PE=1 SV=5	HUMAN	14
177	0	28.47	52.93	42.22	39.8	sp|P07101-4|TY3H_HUMAN	Isoform 4 of Tyrosine 3-monooxygenase OS=Homo sapiens GN=TH	HUMAN	14
177	0	28.47	52.72	42.05	39.64	sp|P07101-3|TY3H_HUMAN	Isoform 2 of Tyrosine 3-monooxygenase OS=Homo sapiens GN=TH	HUMAN	14
178	29.1	29.1	37.13	23.23	19.76	sp|P45974-2|UBP5_HUMAN	Isoform Short of Ubiquitin carboxyl-terminal hydrolase 5 OS=Homo sapiens GN=USP5	HUMAN	15
178	0	29.01	36.13	22.61	19.23	sp|P45974|UBP5_HUMAN	Ubiquitin carboxyl-terminal hydrolase 5 OS=Homo sapiens GN=USP5 PE=1 SV=2	HUMAN	15
179	29.1	29.1	47.2	40.46	31.25	tr|Q4QQI8|Q4QQI8_HUMAN	RAP1, GTP-GDP dissociation stimulator 1 OS=Homo sapiens GN=RAP1GDS1 PE=2 SV=1	HUMAN	13
179	0	29.1	47.28	40.53	31.3	sp|P52306|GDS1_HUMAN	Rap1 GTPase-GDP dissociation stimulator 1 OS=Homo sapiens GN=RAP1GDS1 PE=1 SV=3	HUMAN	13
179	0	28.29	43.66	38.06	31.3	tr|G5E9P9|G5E9P9_HUMAN	RAP1, GTP-GDP dissociation stimulator 1, isoform CRA_b OS=Homo sapiens GN=RAP1GDS1 PE=4 SV=1	HUMAN	13
179	0	26.95	44.32	37.56	28.34	tr|B3KNU0|B3KNU0_HUMAN	cDNA FLJ30470 fis, clone BRAWH1000040, highly similar to Rap1 GTPase-GDP dissociation stimulator 1 OS=Homo sapiens PE=2 SV=1	HUMAN	12
180	29.07	44.13	49.35	41.61	31.72	tr|B7Z5S9|B7Z5S9_HUMAN	cDNA FLJ61359, highly similar to Adapter-relatedprotein complex 2 alpha- 2 subunit OS=Homo sapiens PE=2 SV=1	HUMAN	24
180	0	46.17	48.88	42.17	32.37	sp|O94973|AP2A2_HUMAN	AP-2 complex subunit alpha-2 OS=Homo sapiens GN=AP2A2 PE=1 SV=2	HUMAN	25
180	0	45.87	49.26	40.74	32.34	sp|O94973-2|AP2A2_HUMAN	Isoform 2 of AP-2 complex subunit alpha-2 OS=Homo sapiens GN=AP2A2	HUMAN	25
181	28.95	28.95	63.5	54.5	54.5	sp|Q8IXJ6|SIRT2_HUMAN	NAD-dependent deacetylase sirtuin-2 OS=Homo sapiens GN=SIRT2 PE=1 SV=2	HUMAN	16
181	0	28.95	66.94	57.45	57.45	sp|Q8IXJ6-3|SIRT2_HUMAN	Isoform 3 of NAD-dependent deacetylase sirtuin-2 OS=Homo sapiens GN=SIRT2	HUMAN	16
181	0	28.95	70.17	60.23	60.23	sp|Q8IXJ6-2|SIRT2_HUMAN	Isoform 2 of NAD-dependent deacetylase sirtuin-2 OS=Homo sapiens GN=SIRT2	HUMAN	16
181	0	26.91	57.58	48.59	48.59	tr|E7EXB6|E7EXB6_HUMAN	Uncharacterized protein OS=Homo sapiens GN=SIRT2 PE=4 SV=1	HUMAN	15
182	28.89	28.89	73.9	66.91	60.66	tr|B2R7T8|B2R7T8_HUMAN	cDNA, FLJ93598, highly similar to Homo sapiens capping protein (actin filament) muscle Z-line, beta (CAPZB), mRNA OS=Homo sapiens PE=2 SV=1	HUMAN	17
182	0	28.89	73.9	66.91	60.66	sp|P47756-2|CAPZB_HUMAN	Isoform 2 of F-actin-capping protein subunit beta OS=Homo sapiens GN=CAPZB	HUMAN	17
182	0	28.89	59.88	54.49	49.4	tr|E7EQ40|E7EQ40_HUMAN	Uncharacterized protein OS=Homo sapiens GN=CAPZB PE=4 SV=1	HUMAN	17
182	0	28.89	66.45	60.47	54.82	tr|B1AK88|B1AK88_HUMAN	Capping protein (Actin filament) muscle Z-line, beta OS=Homo sapiens GN=CAPZB PE=4 SV=1	HUMAN	17
182	0	28.85	71.92	70	63.46	tr|B1AK87|B1AK87_HUMAN	Capping protein (Actin filament) muscle Z-line, beta OS=Homo sapiens GN=CAPZB PE=4 SV=1	HUMAN	17
182	0	26.73	52.24	46.87	41.79	tr|B4DWA6|B4DWA6_HUMAN	cDNA FLJ60094, highly similar to F-actin capping protein subunit beta OS=Homo sapiens PE=2 SV=1	HUMAN	16
183	28.81	28.81	61.85	57.54	55.08	sp|P14550|AK1A1_HUMAN	Alcohol dehydrogenase [NADP] OS=Homo sapiens GN=AKR1A1 PE=1 SV=3	HUMAN	17
184	28.64	28.64	57.01	39.63	29.72	sp|Q02252|MMSA_HUMAN	Methylmalonate-semialdehyde dehydrogenase [acylating], mitochondrial OS=Homo sapiens GN=ALDH6A1 PE=1 SV=2	HUMAN	16
184	0	27.99	53.27	35.89	29.72	tr|Q53FN8|Q53FN8_HUMAN	Aldehyde dehydrogenase 6A1 variant (Fragment) OS=Homo sapiens PE=2 SV=1	HUMAN	16
185	28.49	28.49	51.05	25.86	17.13	sp|P26232-2|CTNA2_HUMAN	Isoform 2 of Catenin alpha-2 OS=Homo sapiens GN=CTNNA2	HUMAN	13
185	0	28.21	51.44	24.92	16.51	sp|P26232-5|CTNA2_HUMAN	Isoform 5 of Catenin alpha-2 OS=Homo sapiens GN=CTNNA2	HUMAN	13
185	0	27.17	47.11	21.83	16.26	sp|P26232|CTNA2_HUMAN	Catenin alpha-2 OS=Homo sapiens GN=CTNNA2 PE=1 SV=5	HUMAN	13
186	28.49	28.49	42.59	38.43	34.26	sp|P23526|SAHH_HUMAN	Adenosylhomocysteinase OS=Homo sapiens GN=AHCY PE=1 SV=4	HUMAN	14
186	0	26.41	41.58	38.37	33.91	tr|F5H737|F5H737_HUMAN	Adenosylhomocysteinase OS=Homo sapiens GN=AHCY PE=3 SV=1	HUMAN	13
186	0	26.41	41.58	38.37	33.91	tr|B3KUN3|B3KUN3_HUMAN	Adenosylhomocysteinase OS=Homo sapiens PE=2 SV=1	HUMAN	13
187	28.4	28.4	34.46	23.34	17.32	sp|O00410|IPO5_HUMAN	Importin-5 OS=Homo sapiens GN=IPO5 PE=1 SV=4	HUMAN	16
187	0	28.26	33.9	22.96	17.04	sp|O00410-3|IPO5_HUMAN	Isoform 3 of Importin-5 OS=Homo sapiens GN=IPO5	HUMAN	16
188	28.39	28.39	56.69	40.14	26.76	sp|P49418|AMPH_HUMAN	Amphiphysin OS=Homo sapiens GN=AMPH PE=1 SV=1	HUMAN	14
188	0	28.2	52.81	40.14	26.76	tr|A8K5Y2|A8K5Y2_HUMAN	cDNA FLJ77228, highly similar to Homo sapiens amphiphysin (Stiff-Man syndrome with breast cancer 128kDa autoantigen) (AMPH), transcript variant 1, mRNA OS=Homo sapiens PE=2 SV=1	HUMAN	14
189	28.37	28.37	83.39	77.03	57.95	sp|P21796|VDAC1_HUMAN	Voltage-dependent anion-selective channel protein 1 OS=Homo sapiens GN=VDAC1 PE=1 SV=2	HUMAN	18
190	28.35	28.35	70.69	60.99	42.24	tr|E5KNH5|E5KNH5_HUMAN	Mitochondrial NADH dehydrogenase ubiquinone flavoprotein 1 OS=Homo sapiens PE=4 SV=1	HUMAN	13
190	0	28.35	70.69	60.99	42.24	sp|P49821|NDUV1_HUMAN	NADH dehydrogenase [ubiquinone] flavoprotein 1, mitochondrial OS=Homo sapiens GN=NDUFV1 PE=1 SV=4	HUMAN	13
190	0	28.35	69.8	61.93	42.89	tr|G3V0I5|G3V0I5_HUMAN	NADH dehydrogenase (Ubiquinone) flavoprotein 1, 51kDa, isoform CRA_c OS=Homo sapiens GN=NDUFV1 PE=4 SV=1	HUMAN	13
190	0	28.35	70.11	62.2	43.08	sp|P49821-2|NDUV1_HUMAN	Isoform 2 of NADH dehydrogenase [ubiquinone] flavoprotein 1, mitochondrial OS=Homo sapiens GN=NDUFV1	HUMAN	13
190	0	26.49	70.69	58.84	40.09	tr|Q53G70|Q53G70_HUMAN	NADH dehydrogenase (Ubiquinone) flavoprotein 1, 51kDa variant (Fragment) OS=Homo sapiens PE=2 SV=1	HUMAN	12
191	28.32	38.9	62.28	50	40.79	tr|Q6DEN2|Q6DEN2_HUMAN	DPYSL3 protein OS=Homo sapiens GN=DPYSL3 PE=2 SV=1	HUMAN	25
191	0	38.9	62.28	50	40.79	tr|B3SXQ8|B3SXQ8_HUMAN	Collapsin response mediator protein 4 long variant OS=Homo sapiens GN=LCRMP PE=2 SV=1	HUMAN	25
191	0	38.9	64.39	60	48.95	sp|Q14195|DPYL3_HUMAN	Dihydropyrimidinase-related protein 3 OS=Homo sapiens GN=DPYSL3 PE=1 SV=1	HUMAN	25
191	0	38.38	61.23	56.84	48.95	tr|Q8IXW6|Q8IXW6_HUMAN	Dihydropyrimidinase-like 3 OS=Homo sapiens GN=DPYSL3 PE=2 SV=1	HUMAN	25
192	28.29	30.55	58.44	42.12	39.33	tr|A8K3C3|A8K3C3_HUMAN	T-complex protein 1 subunit delta OS=Homo sapiens PE=2 SV=1	HUMAN	16
192	0	30.55	58.44	42.12	39.33	sp|P50991|TCPD_HUMAN	T-complex protein 1 subunit delta OS=Homo sapiens GN=CCT4 PE=1 SV=4	HUMAN	16
192	0	29.65	59.21	45.34	43.89	tr|B7Z9L0|B7Z9L0_HUMAN	T-complex protein 1 subunit delta OS=Homo sapiens GN=CCT4 PE=2 SV=1	HUMAN	16
192	0	28.29	57.17	42.63	39.69	tr|F5H5W3|F5H5W3_HUMAN	T-complex protein 1 subunit delta OS=Homo sapiens GN=CCT4 PE=3 SV=1	HUMAN	15
192	0	28.29	57.17	42.63	39.69	tr|B7Z8B1|B7Z8B1_HUMAN	T-complex protein 1 subunit delta OS=Homo sapiens PE=2 SV=1	HUMAN	15
193	28.06	43.24	44.36	31.19	24.95	sp|Q9ULD0|OGDHL_HUMAN	2-oxoglutarate dehydrogenase-like, mitochondrial OS=Homo sapiens GN=OGDHL PE=1 SV=3	HUMAN	21
194	28.02	28.02	34.59	26.48	21.92	tr|B2RBR9|B2RBR9_HUMAN	cDNA, FLJ95650, highly similar to Homo sapiens karyopherin (importin) beta 1 (KPNB1), mRNA OS=Homo sapiens PE=2 SV=1	HUMAN	15
194	0	28.02	34.59	26.48	21.92	sp|Q14974|IMB1_HUMAN	Importin subunit beta-1 OS=Homo sapiens GN=KPNB1 PE=1 SV=2	HUMAN	15
195	27.92	30.03	65.95	43.65	37.41	sp|P12532|KCRU_HUMAN	Creatine kinase U-type, mitochondrial OS=Homo sapiens GN=CKMT1A PE=1 SV=1	HUMAN	17
196	27.89	27.89	55.01	44.72	43.09	sp|Q99719|SEPT5_HUMAN	Septin-5 OS=Homo sapiens GN=SEPT5 PE=1 SV=1	HUMAN	16
196	0	27.89	53.17	42.86	41.27	tr|G3XAH0|G3XAH0_HUMAN	HCG2002594, isoform CRA_c OS=Homo sapiens GN=SEPT5 PE=3 SV=1	HUMAN	16
196	0	25.84	47	36.69	35.25	tr|Q99648|Q99648_HUMAN	Septin (Fragment) OS=Homo sapiens GN=SEPT5 PE=2 SV=2	HUMAN	15
196	0	25.84	53.55	41.8	40.16	tr|E7ENS5|E7ENS5_HUMAN	Uncharacterized protein OS=Homo sapiens GN=SEPT5 PE=3 SV=1	HUMAN	15
196	0	25.84	48.31	39.74	38.18	tr|Q7KYV2|Q7KYV2_HUMAN	H5 (Fragment) OS=Homo sapiens PE=2 SV=1	HUMAN	15
197	27.86	27.86	56.16	48.03	36.45	sp|P00738|HPT_HUMAN	Haptoglobin OS=Homo sapiens GN=HP PE=1 SV=1	HUMAN	16
198	27.81	27.81	79.91	68.3	64.29	sp|P30041|PRDX6_HUMAN	Peroxiredoxin-6 OS=Homo sapiens GN=PRDX6 PE=1 SV=3	HUMAN	14
199	27.68	27.68	72.84	50.37	46.67	tr|F5H1R5|F5H1R5_HUMAN	Uncharacterized protein OS=Homo sapiens GN=PRKAR2B PE=4 SV=1	HUMAN	17
199	0	27.68	65.07	48.8	45.22	tr|Q6DHZ2|Q6DHZ2_HUMAN	Protein kinase, cAMP-dependent, regulatory, type II, beta OS=Homo sapiens GN=PRKAR2B PE=2 SV=1	HUMAN	17
199	0	27.68	65.07	48.8	45.22	sp|P31323|KAP3_HUMAN	cAMP-dependent protein kinase type II-beta regulatory subunit OS=Homo sapiens GN=PRKAR2B PE=1 SV=3	HUMAN	17
200	27.65	27.65	45.28	24.53	18.04	tr|Q2VPA0|Q2VPA0_HUMAN	Lon protease homolog (Fragment) OS=Homo sapiens GN=LONP1 PE=2 SV=1	HUMAN	13
200	0	27.51	44.17	25.82	20.05	tr|F5GZ27|F5GZ27_HUMAN	Lon protease homolog OS=Homo sapiens GN=LONP1 PE=3 SV=1	HUMAN	13
200	0	27.37	42.91	23.24	17.09	tr|Q8N8K8|Q8N8K8_HUMAN	Lon protease homolog OS=Homo sapiens PE=2 SV=1	HUMAN	13
200	0	27.23	42.2	24.38	20.05	tr|B3KPH8|B3KPH8_HUMAN	Lon protease homolog OS=Homo sapiens PE=2 SV=1	HUMAN	13
200	0	27.19	41.6	22.54	16.58	tr|B3KXS5|B3KXS5_HUMAN	Lon protease homolog OS=Homo sapiens GN=LONP1 PE=2 SV=1	HUMAN	13
200	0	27.01	40.04	21.69	15.95	sp|P36776|LONM_HUMAN	Lon protease homolog, mitochondrial OS=Homo sapiens GN=LONP1 PE=1 SV=2	HUMAN	13
200	0	26.46	39.31	20.96	15.95	tr|E5KMI6|E5KMI6_HUMAN	Lon protease homolog OS=Homo sapiens PE=3 SV=1	HUMAN	13
200	0	26.19	45.44	23.67	17.16	tr|B3KU28|B3KU28_HUMAN	Lon protease homolog OS=Homo sapiens PE=2 SV=1	HUMAN	12
200	0	25.25	40.99	21.84	15.68	tr|B4DPX0|B4DPX0_HUMAN	Lon protease homolog OS=Homo sapiens PE=2 SV=1	HUMAN	12
201	27.64	27.64	53.01	29.79	25.31	tr|B7Z992|B7Z992_HUMAN	cDNA FLJ53698, highly similar to Gelsolin OS=Homo sapiens PE=2 SV=1	HUMAN	15
201	0	27.61	48.85	27.24	23.15	tr|Q5T0I2|Q5T0I2_HUMAN	Gelsolin (Amyloidosis, Finnish type) OS=Homo sapiens GN=GSN PE=2 SV=1	HUMAN	15
201	0	27.61	48.85	27.24	23.15	sp|P06396|GELS_HUMAN	Gelsolin OS=Homo sapiens GN=GSN PE=1 SV=1	HUMAN	15
201	0	27.61	51.89	29.79	25.31	tr|F8WA45|F8WA45_HUMAN	Uncharacterized protein OS=Homo sapiens GN=GSN PE=4 SV=1	HUMAN	15
201	0	27.61	50.2	28.82	24.49	tr|F5H1A8|F5H1A8_HUMAN	Uncharacterized protein OS=Homo sapiens GN=GSN PE=4 SV=1	HUMAN	15
201	0	27.61	49.14	28.21	23.97	tr|B7Z9A0|B7Z9A0_HUMAN	cDNA FLJ56212, highly similar to Gelsolin OS=Homo sapiens PE=2 SV=1	HUMAN	15
201	0	27.61	48.37	27.77	23.6	tr|B7Z6N2|B7Z6N2_HUMAN	cDNA FLJ56154, highly similar to Gelsolin OS=Homo sapiens PE=2 SV=1	HUMAN	15
201	0	27.61	50	28.71	24.39	tr|B7Z373|B7Z373_HUMAN	Gelsolin (Amyloidosis, Finnish type), isoform CRA_b OS=Homo sapiens GN=GSN PE=2 SV=1	HUMAN	15
201	0	27.61	50.75	29.14	24.76	tr|A2A418|A2A418_HUMAN	Gelsolin (Amyloidosis, Finnish type) OS=Homo sapiens GN=GSN PE=2 SV=1	HUMAN	15
201	0	27.61	50.75	29.14	24.76	sp|P06396-2|GELS_HUMAN	Isoform 2 of Gelsolin OS=Homo sapiens GN=GSN	HUMAN	15
202	27.61	27.61	80.1	76.96	64.4	sp|P62760|VISL1_HUMAN	Visinin-like protein 1 OS=Homo sapiens GN=VSNL1 PE=1 SV=2	HUMAN	16
203	27.42	31.41	91.02	74.29	65.71	tr|D0PNI1|D0PNI1_HUMAN	Tyrosine 3-monooxygenase/tryptophan 5-monooxygenase activation protein zeta polypeptide OS=Homo sapiens GN=YWHAZ PE=3 SV=1	HUMAN	23
203	0	31.41	91.02	74.29	65.71	sp|P63104|1433Z_HUMAN	14-3-3 protein zeta/delta OS=Homo sapiens GN=YWHAZ PE=1 SV=1	HUMAN	23
204	27.17	29.35	69.11	53.32	45.77	sp|Q16181|SEPT7_HUMAN	Septin-7 OS=Homo sapiens GN=SEPT7 PE=1 SV=2	HUMAN	18
204	0	27.21	69.54	53	45.08	tr|Q8TC62|Q8TC62_HUMAN	Septin 7 OS=Homo sapiens GN=SEPT7 PE=2 SV=3	HUMAN	16
204	0	27.21	69.38	52.87	44.98	tr|Q3LIE9|Q3LIE9_HUMAN	Predicted protein product of Nbla02942 OS=Homo sapiens GN=Nbla02942 PE=2 SV=1	HUMAN	16
204	0	27.21	66.51	50.69	43.12	tr|E7ES33|E7ES33_HUMAN	Uncharacterized protein OS=Homo sapiens GN=SEPT7 PE=3 SV=2	HUMAN	16
204	0	27.21	66.51	50.69	43.12	tr|E7EPK1|E7EPK1_HUMAN	Uncharacterized protein OS=Homo sapiens GN=SEPT7 PE=3 SV=1	HUMAN	16
204	0	27.21	66.97	51.04	43.42	tr|A4GYY8|A4GYY8_HUMAN	Putative uncharacterized protein DKFZp686F17268 (Fragment) OS=Homo sapiens GN=DKFZp686F17268 PE=2 SV=1	HUMAN	16
204	0	27.21	66.51	50.69	43.12	sp|Q16181-2|SEPT7_HUMAN	Isoform 2 of Septin-7 OS=Homo sapiens GN=SEPT7	HUMAN	16
205	27.09	27.09	45.83	34.47	27.65	sp|P54577|SYYC_HUMAN	Tyrosyl-tRNA synthetase, cytoplasmic OS=Homo sapiens GN=YARS PE=1 SV=4	HUMAN	14
206	26.98	26.98	37.55	19.86	18.05	tr|Q53X12|Q53X12_HUMAN	Vacuolar-type H()-ATPase OS=Homo sapiens PE=2 SV=1	HUMAN	14
206	0	26.98	37.55	19.86	18.05	sp|Q93050-1|VPP1_HUMAN	Isoform 2 of V-type proton ATPase 116 kDa subunit a isoform 1 OS=Homo sapiens GN=ATP6V0A1	HUMAN	14
206	0	26.96	37.28	19.71	17.92	tr|F5H569|F5H569_HUMAN	Uncharacterized protein OS=Homo sapiens GN=ATP6V0A1 PE=4 SV=1	HUMAN	14
206	0	26.96	37.28	19.71	17.92	sp|Q93050|VPP1_HUMAN	V-type proton ATPase 116 kDa subunit a isoform 1 OS=Homo sapiens GN=ATP6V0A1 PE=1 SV=3	HUMAN	14
206	0	26.89	33.89	19.69	17.9	tr|B7Z3B7|B7Z3B7_HUMAN	ATPase, H transporting, lysosomal V0 subunit a1, isoform CRA_a OS=Homo sapiens GN=ATP6V0A1 PE=2 SV=1	HUMAN	14
206	0	24.91	36.22	18.53	16.73	tr|Q53ET5|Q53ET5_HUMAN	ATPase, H transporting, lysosomal V0 subunit a isoform 1 variant (Fragment) OS=Homo sapiens PE=2 SV=1	HUMAN	13
207	26.85	26.85	54.52	50	43.35	tr|Q53GN6|Q53GN6_HUMAN	Proteasome 26S non-ATPase subunit 13 isoform 1 variant (Fragment) OS=Homo sapiens PE=2 SV=1	HUMAN	13
207	0	26.85	54.52	50	43.35	sp|Q9UNM6|PSD13_HUMAN	26S proteasome non-ATPase regulatory subunit 13 OS=Homo sapiens GN=PSMD13 PE=1 SV=2	HUMAN	13
207	0	26.13	51.99	47.48	43.24	tr|Q9Y6E3|Q9Y6E3_HUMAN	HSPC027 OS=Homo sapiens PE=2 SV=1	HUMAN	13
207	0	24.73	52.91	46.56	39.95	sp|Q9UNM6-2|PSD13_HUMAN	Isoform 2 of 26S proteasome non-ATPase regulatory subunit 13 OS=Homo sapiens GN=PSMD13	HUMAN	12
207	0	24.73	51.33	46.81	40.16	tr|B2RBM7|B2RBM7_HUMAN	cDNA, FLJ95595, highly similar to Homo sapiens proteasome (prosome, macropain) 26S subunit, non-ATPase, 13 (PSMD13), mRNA OS=Homo sapiens PE=2 SV=1	HUMAN	12
208	26.84	26.84	54.94	43.61	36.87	tr|B4DHQ3|B4DHQ3_HUMAN	Phosphoserine aminotransferase OS=Homo sapiens PE=2 SV=1	HUMAN	13
208	0	26.84	61.62	48.92	41.35	sp|Q9Y617|SERC_HUMAN	Phosphoserine aminotransferase OS=Homo sapiens GN=PSAT1 PE=1 SV=2	HUMAN	13
209	26.8	26.8	73.07	50.12	45.43	tr|Q5ST80|Q5ST80_HUMAN	FLOT1 protein OS=Homo sapiens GN=FLOT1 PE=2 SV=1	HUMAN	14
209	0.01	24.78	73.07	47.78	43.09	tr|Q6IB58|Q6IB58_HUMAN	FLOT1 protein OS=Homo sapiens GN=FLOT1 PE=2 SV=1	HUMAN	13
209	0	26.8	73.07	50.12	45.43	sp|O75955|FLOT1_HUMAN	Flotillin-1 OS=Homo sapiens GN=FLOT1 PE=1 SV=3	HUMAN	14
209	0	26.8	70.73	50.12	45.43	tr|Q53HQ0|Q53HQ0_HUMAN	Flotillin 1 variant (Fragment) OS=Homo sapiens PE=2 SV=1	HUMAN	14
210	26.65	26.65	36.24	21.9	14.01	sp|Q9NQC3|RTN4_HUMAN	Reticulon-4 OS=Homo sapiens GN=RTN4 PE=1 SV=2	HUMAN	15
211	26.45	26.45	55.24	37.66	33.93	sp|P30038|AL4A1_HUMAN	Delta-1-pyrroline-5-carboxylate dehydrogenase, mitochondrial OS=Homo sapiens GN=ALDH4A1 PE=1 SV=3	HUMAN	16
212	26.15	26.15	55.94	34.89	30.76	tr|Q59GV0|Q59GV0_HUMAN	Propionyl Coenzyme A carboxylase, beta polypeptide variant (Fragment) OS=Homo sapiens PE=2 SV=1	HUMAN	13
212	0	26.02	54.55	35.27	31.09	tr|E9PDR0|E9PDR0_HUMAN	Uncharacterized protein OS=Homo sapiens GN=PCCB PE=4 SV=1	HUMAN	13
212	0	26.02	51.23	34.04	30	tr|E7EX59|E7EX59_HUMAN	Uncharacterized protein OS=Homo sapiens GN=PCCB PE=4 SV=1	HUMAN	13
212	0	26.02	56.15	37.31	32.88	tr|E7ETT1|E7ETT1_HUMAN	Uncharacterized protein OS=Homo sapiens GN=PCCB PE=4 SV=1	HUMAN	13
212	0	26.02	52.24	34.7	30.59	tr|B7Z2Z4|B7Z2Z4_HUMAN	Propionyl Coenzyme A carboxylase, beta polypeptide, isoform CRA_c OS=Homo sapiens GN=PCCB PE=2 SV=1	HUMAN	13
212	0	26.02	54.17	35.99	31.73	sp|P05166|PCCB_HUMAN	Propionyl-CoA carboxylase beta chain, mitochondrial OS=Homo sapiens GN=PCCB PE=1 SV=3	HUMAN	13
212	0	26.02	54.65	37.6	33.14	tr|E7EUY3|E7EUY3_HUMAN	Uncharacterized protein OS=Homo sapiens GN=PCCB PE=4 SV=1	HUMAN	13
213	25.99	25.99	64.21	61.4	52.98	tr|B1AKK2|B1AKK2_HUMAN	Dimethylarginine dimethylaminohydrolase 1 OS=Homo sapiens GN=DDAH1 PE=2 SV=1	HUMAN	15
213	0	25.99	64.21	61.4	52.98	sp|O94760|DDAH1_HUMAN	N(G),N(G)-dimethylarginine dimethylaminohydrolase 1 OS=Homo sapiens GN=DDAH1 PE=1 SV=3	HUMAN	15
214	25.95	28.11	52.24	33.92	30.26	sp|P35611|ADDA_HUMAN	Alpha-adducin OS=Homo sapiens GN=ADD1 PE=1 SV=2	HUMAN	16
214	0	28.11	50.13	32.55	29.04	sp|P35611-3|ADDA_HUMAN	Isoform 3 of Alpha-adducin OS=Homo sapiens GN=ADD1	HUMAN	16
214	0	28.06	59.49	39.56	35.28	tr|E7EV99|E7EV99_HUMAN	Uncharacterized protein OS=Homo sapiens GN=ADD1 PE=4 SV=1	HUMAN	16
214	0	28.06	56.71	37.71	33.63	tr|E7ENY0|E7ENY0_HUMAN	Uncharacterized protein OS=Homo sapiens GN=ADD1 PE=4 SV=1	HUMAN	16
214	0	28.06	56.8	37.76	33.69	tr|A2A3N8|A2A3N8_HUMAN	Adducin 1 (Alpha) OS=Homo sapiens GN=ADD1 PE=4 SV=1	HUMAN	16
214	0	28.06	59.59	39.62	35.34	sp|P35611-2|ADDA_HUMAN	Isoform 2 of Alpha-adducin OS=Homo sapiens GN=ADD1	HUMAN	16
214	0	25.95	54.98	35.95	31.87	tr|Q86XM2|Q86XM2_HUMAN	ADD1 protein OS=Homo sapiens GN=ADD1 PE=2 SV=1	HUMAN	15
215	25.88	25.88	49.54	30.09	26.97	sp|P11413-3|G6PD_HUMAN	Isoform 3 of Glucose-6-phosphate 1-dehydrogenase OS=Homo sapiens GN=G6PD	HUMAN	14
215	0	25.88	47.96	31.84	28.54	tr|A8K8D9|A8K8D9_HUMAN	Glucose-6-phosphate 1-dehydrogenase OS=Homo sapiens PE=2 SV=1	HUMAN	14
215	0	25.88	47.96	31.84	28.54	sp|P11413|G6PD_HUMAN	Glucose-6-phosphate 1-dehydrogenase OS=Homo sapiens GN=G6PD PE=1 SV=4	HUMAN	14
215	0	25.88	44.03	29.23	26.2	sp|P11413-2|G6PD_HUMAN	Isoform Long of Glucose-6-phosphate 1-dehydrogenase OS=Homo sapiens GN=G6PD	HUMAN	14
215	0	24.6	50.32	32.84	29.26	tr|Q2VF42|Q2VF42_HUMAN	Glucose-6-phosphate 1-dehydrogenase (Fragment) OS=Homo sapiens GN=G6PD PE=2 SV=1	HUMAN	13
216	25.84	25.84	52.24	41.03	27.88	tr|Q59ER5|Q59ER5_HUMAN	WD repeat-containing protein 1 isoform 1 variant (Fragment) OS=Homo sapiens PE=2 SV=1	HUMAN	12
216	0	25.82	51.98	42.24	28.71	tr|Q53H17|Q53H17_HUMAN	WD repeat-containing protein 1 isoform 1 variant (Fragment) OS=Homo sapiens PE=2 SV=1	HUMAN	12
216	0	25.82	51.98	42.24	28.71	tr|Q53GN4|Q53GN4_HUMAN	WD repeat domain 1, isoform CRA_a (Fragment) OS=Homo sapiens GN=WDR1 PE=2 SV=1	HUMAN	12
216	0	25.82	51.98	42.24	28.71	sp|O75083|WDR1_HUMAN	WD repeat-containing protein 1 OS=Homo sapiens GN=WDR1 PE=1 SV=4	HUMAN	12
216	0	23.89	47.28	37.56	24.05	tr|A8MVA9|A8MVA9_HUMAN	Uncharacterized protein OS=Homo sapiens GN=WDR1 PE=4 SV=2	HUMAN	11
217	25.73	25.73	67.96	62.62	62.62	sp|P60880|SNP25_HUMAN	Synaptosomal-associated protein 25 OS=Homo sapiens GN=SNAP25 PE=1 SV=1	HUMAN	18
218	25.67	30.7	61.23	46.4	33.47	sp|P02533|K1C14_HUMAN	Keratin, type I cytoskeletal 14 OS=Homo sapiens GN=KRT14 PE=1 SV=4	HUMAN	17
219	25.6	25.6	57.36	42.21	34.85	tr|Q53GE9|Q53GE9_HUMAN	Elongation factor 1-alpha (Fragment) OS=Homo sapiens PE=2 SV=1	HUMAN	13
219	0	25.58	59.52	42.21	34.85	tr|Q53HR5|Q53HR5_HUMAN	Elongation factor 1-alpha (Fragment) OS=Homo sapiens PE=2 SV=1	HUMAN	13
219	0	25.58	57.36	42.21	34.85	tr|Q6IPS9|Q6IPS9_HUMAN	Elongation factor 1-alpha OS=Homo sapiens GN=EEF1A1 PE=2 SV=1	HUMAN	13
219	0	25.58	57.36	42.21	34.85	tr|Q6IPN6|Q6IPN6_HUMAN	Elongation factor 1-alpha OS=Homo sapiens GN=EEF1A1 PE=2 SV=1	HUMAN	13
219	0	25.58	57.36	42.21	34.85	tr|Q53HQ7|Q53HQ7_HUMAN	Elongation factor 1-alpha (Fragment) OS=Homo sapiens PE=2 SV=1	HUMAN	13
219	0	25.58	57.36	42.21	34.85	tr|Q53HM9|Q53HM9_HUMAN	Elongation factor 1-alpha (Fragment) OS=Homo sapiens PE=2 SV=1	HUMAN	13
219	0	25.58	57.36	42.21	34.85	sp|P68104|EF1A1_HUMAN	Elongation factor 1-alpha 1 OS=Homo sapiens GN=EEF1A1 PE=1 SV=1	HUMAN	13
219	0	25.58	55.84	42.21	34.85	tr|Q6IPT9|Q6IPT9_HUMAN	Elongation factor 1-alpha OS=Homo sapiens GN=EEF1A1 PE=2 SV=1	HUMAN	13
219	0	25.56	55.19	42.21	34.85	sp|Q5VTE0|EF1A3_HUMAN	Putative elongation factor 1-alpha-like 3 OS=Homo sapiens GN=EEF1A1P5 PE=5 SV=1	HUMAN	13
219	0	24.54	52.16	37.01	34.85	tr|Q53GA1|Q53GA1_HUMAN	Elongation factor 1-alpha (Fragment) OS=Homo sapiens PE=2 SV=1	HUMAN	13
219	0	23.96	55.84	40.69	33.33	tr|Q53G85|Q53G85_HUMAN	Elongation factor 1-alpha (Fragment) OS=Homo sapiens PE=2 SV=1	HUMAN	12
220	25.58	25.58	41.3	21.77	14.73	tr|E9PL22|E9PL22_HUMAN	Uncharacterized protein OS=Homo sapiens GN=HYOU1 PE=3 SV=1	HUMAN	12
220	0	25.44	39.49	20.82	14.08	tr|F5H4Z5|F5H4Z5_HUMAN	Uncharacterized protein OS=Homo sapiens GN=HYOU1 PE=3 SV=1	HUMAN	12
220	0	25.39	40.54	20.42	13.81	tr|A8C1Z0|A8C1Z0_HUMAN	150 kDa oxygen-regulated protein OS=Homo sapiens GN=ORP150 PE=2 SV=1	HUMAN	12
220	0	25.39	40.54	20.42	13.81	sp|Q9Y4L1|HYOU1_HUMAN	Hypoxia up-regulated protein 1 OS=Homo sapiens GN=HYOU1 PE=1 SV=1	HUMAN	12
220	0	23.26	38.12	19.47	12.74	tr|B7Z2N4|B7Z2N4_HUMAN	cDNA FLJ56074, highly similar to 150 kDa oxygen-regulated protein (Orp150) OS=Homo sapiens PE=2 SV=1	HUMAN	11
220	0	23.24	39.25	18.97	12.31	tr|B3KXH0|B3KXH0_HUMAN	cDNA FLJ45395 fis, clone BRHIP3027191, highly similar to 150 kDa oxygen-regulated protein (Orp150) OS=Homo sapiens PE=2 SV=1	HUMAN	11
221	25.56	25.56	73.58	57.53	53.85	sp|Q99623|PHB2_HUMAN	Prohibitin-2 OS=Homo sapiens GN=PHB2 PE=1 SV=2	HUMAN	15
221	0	23.45	75.28	57.3	53.18	tr|F5GY37|F5GY37_HUMAN	Uncharacterized protein OS=Homo sapiens GN=PHB2 PE=4 SV=1	HUMAN	13
222	25.35	25.35	57.28	44.88	38.39	sp|P07237|PDIA1_HUMAN	Protein disulfide-isomerase OS=Homo sapiens GN=P4HB PE=1 SV=3	HUMAN	14
223	25.13	25.13	31.6	25.87	23.09	tr|Q59FL6|Q59FL6_HUMAN	Solute carrier family 1, member 2 variant (Fragment) OS=Homo sapiens PE=2 SV=1	HUMAN	18
223	0	25.13	32.21	26.37	23.54	tr|A2A2U1|A2A2U1_HUMAN	Solute carrier family 1 (Glial high affinity glutamate transporter), member 2 OS=Homo sapiens GN=SLC1A2 PE=2 SV=1	HUMAN	18
223	0	25.13	31.71	25.96	23.17	sp|P43004|EAA2_HUMAN	Excitatory amino acid transporter 2 OS=Homo sapiens GN=SLC1A2 PE=1 SV=2	HUMAN	18
223	0	25.13	32.21	26.37	23.54	sp|P43004-2|EAA2_HUMAN	Isoform 2 of Excitatory amino acid transporter 2 OS=Homo sapiens GN=SLC1A2	HUMAN	18
224	25.02	25.02	28.57	15.54	14.91	sp|Q9ULU8-2|CAPS1_HUMAN	Isoform 2 of Calcium-dependent secretion activator 1 OS=Homo sapiens GN=CADPS	HUMAN	15
224	0	24.81	26.71	15.07	14.46	sp|Q9ULU8-3|CAPS1_HUMAN	Isoform 3 of Calcium-dependent secretion activator 1 OS=Homo sapiens GN=CADPS	HUMAN	15
224	0	24.69	27.9	14.73	14.14	tr|F1T0E5|F1T0E5_HUMAN	Calcium-dependent secretion activator 1 OS=Homo sapiens GN=CADPS PE=2 SV=1	HUMAN	15
224	0	24.59	27.35	14.63	14.04	sp|Q9ULU8|CAPS1_HUMAN	Calcium-dependent secretion activator 1 OS=Homo sapiens GN=CADPS PE=1 SV=3	HUMAN	15
224	0	24.58	27.25	14.58	13.99	sp|Q9ULU8-4|CAPS1_HUMAN	Isoform 4 of Calcium-dependent secretion activator 1 OS=Homo sapiens GN=CADPS	HUMAN	15
224	0	24.58	25.83	14.57	13.98	tr|F8W7B3|F8W7B3_HUMAN	Uncharacterized protein OS=Homo sapiens GN=CADPS PE=4 SV=1	HUMAN	15
225	25	25	61.37	42.65	30.57	sp|O00231|PSD11_HUMAN	26S proteasome non-ATPase regulatory subunit 11 OS=Homo sapiens GN=PSMD11 PE=1 SV=3	HUMAN	12
225	0	25	56.03	42.55	30.5	tr|Q53FT5|Q53FT5_HUMAN	Proteasome 26S non-ATPase subunit 11 variant (Fragment) OS=Homo sapiens PE=2 SV=1	HUMAN	12
226	24.91	24.91	79.41	79.41	68.91	tr|Q5U058|Q5U058_HUMAN	Growth associated protein 43 OS=Homo sapiens GN=GAP43 PE=2 SV=1	HUMAN	15
226	0	24.91	79.41	79.41	68.91	sp|Q5IS67|NEUM_PANTR	Neuromodulin OS=Pan troglodytes GN=GAP43 PE=2 SV=1	PANTR	15
226	0	24.91	79.41	79.41	68.91	sp|P17677|NEUM_HUMAN	Neuromodulin OS=Homo sapiens GN=GAP43 PE=1 SV=1	HUMAN	15
226	0	23.74	67.52	67.52	58.39	tr|A8K0Y4|A8K0Y4_HUMAN	Uncharacterized protein OS=Homo sapiens GN=GAP43 PE=2 SV=1	HUMAN	14
227	24.9	24.9	61.82	52.28	34.27	sp|P31146|COR1A_HUMAN	Coronin-1A OS=Homo sapiens GN=CORO1A PE=1 SV=4	HUMAN	12
228	24.87	24.87	79.94	58.08	49.7	tr|B4DM97|B4DM97_HUMAN	cDNA FLJ55002, highly similar to Alpha-centractin OS=Homo sapiens PE=2 SV=1	HUMAN	13
228	0	24.87	66.49	51.6	44.15	sp|P61163|ACTZ_HUMAN	Alpha-centractin OS=Homo sapiens GN=ACTR1A PE=1 SV=1	HUMAN	13
229	24.85	24.85	63.41	56.1	51.83	tr|Q5T945|Q5T945_HUMAN	Glyoxylate reductase/hydroxypyruvate reductase OS=Homo sapiens GN=GRHPR PE=2 SV=1	HUMAN	12
229	0	24.85	63.41	56.1	51.83	sp|Q9UBQ7|GRHPR_HUMAN	Glyoxylate reductase/hydroxypyruvate reductase OS=Homo sapiens GN=GRHPR PE=1 SV=1	HUMAN	12
230	24.83	25.41	61.5	50.14	42.66	sp|Q15019|SEPT2_HUMAN	Septin-2 OS=Homo sapiens GN=SEPT2 PE=1 SV=1	HUMAN	15
230	0	25.41	56.06	45.71	38.89	sp|Q15019-2|SEPT2_HUMAN	Isoform 2 of Septin-2 OS=Homo sapiens GN=SEPT2	HUMAN	15
230	0	25.34	59.19	56.39	47.98	tr|B5MCX3|B5MCX3_HUMAN	Uncharacterized protein OS=Homo sapiens GN=SEPT2 PE=3 SV=1	HUMAN	15
231	24.78	24.78	73.87	73.87	66.33	sp|Q06830|PRDX1_HUMAN	Peroxiredoxin-1 OS=Homo sapiens GN=PRDX1 PE=1 SV=1	HUMAN	15
232	24.76	24.76	48.46	33.85	27.31	tr|Q8TBI1|Q8TBI1_HUMAN	Monoamine oxidase B OS=Homo sapiens GN=MAOB PE=2 SV=1	HUMAN	13
232	0	24.76	50	34.92	28.17	tr|B7Z242|B7Z242_HUMAN	Uncharacterized protein OS=Homo sapiens GN=MAOB PE=2 SV=1	HUMAN	13
232	0	24.76	48.46	33.85	27.31	sp|P27338|AOFB_HUMAN	Amine oxidase [flavin-containing] B OS=Homo sapiens GN=MAOB PE=1 SV=3	HUMAN	13
233	24.58	24.58	62.36	39.03	30.72	sp|P35998|PRS7_HUMAN	26S protease regulatory subunit 7 OS=Homo sapiens GN=PSMC2 PE=1 SV=3	HUMAN	12
233	0	22.43	60.15	38.63	29.83	tr|Q75L23|Q75L23_HUMAN	Putative uncharacterized protein PSMC2 (Fragment) OS=Homo sapiens GN=PSMC2 PE=2 SV=1	HUMAN	11
234	24.57	24.57	57.27	44.57	32.56	sp|Q96CW1-2|AP2M1_HUMAN	Isoform 2 of AP-2 complex subunit mu OS=Homo sapiens GN=AP2M1	HUMAN	13
234	0	24.57	49.13	41.96	30.65	tr|E9PFW3|E9PFW3_HUMAN	Uncharacterized protein OS=Homo sapiens GN=AP2M1 PE=4 SV=1	HUMAN	13
234	0	24.57	51.95	44.37	32.41	sp|Q96CW1|AP2M1_HUMAN	AP-2 complex subunit mu OS=Homo sapiens GN=AP2M1 PE=1 SV=2	HUMAN	13
234	0	24.37	51.3	40.43	30.65	tr|B4DNB9|B4DNB9_HUMAN	cDNA FLJ53069, highly similar to AP-2 complex subunit mu-1 OS=Homo sapiens PE=2 SV=1	HUMAN	13
235	24.44	25.98	71.56	60.89	57.78	tr|Q6FGJ9|Q6FGJ9_HUMAN	GSTM3 protein OS=Homo sapiens GN=GSTM3 PE=2 SV=1	HUMAN	14
235	0.01	24.47	69.7	55.41	52.38	tr|Q59EJ5|Q59EJ5_HUMAN	Glutathione S-transferase M3 variant (Fragment) OS=Homo sapiens PE=2 SV=1	HUMAN	13
235	0	25.98	71.56	60.89	57.78	sp|P21266|GSTM3_HUMAN	Glutathione S-transferase Mu 3 OS=Homo sapiens GN=GSTM3 PE=1 SV=3	HUMAN	14
236	24.44	24.44	52.15	47.13	35.17	tr|Q53QM2|Q53QM2_HUMAN	ARP3 actin-related protein 3 homolog (Yeast), isoform CRA_a OS=Homo sapiens GN=ACTR3 PE=2 SV=1	HUMAN	13
236	0	24.44	52.15	47.13	35.17	sp|P61158|ARP3_HUMAN	Actin-related protein 3 OS=Homo sapiens GN=ACTR3 PE=1 SV=3	HUMAN	13
237	24.36	24.36	40.15	28.55	26.56	sp|P13611-4|CSPG2_HUMAN	Isoform V3 of Versican core protein OS=Homo sapiens GN=VCAN	HUMAN	13
237	0	24.05	24.22	12.3	11.48	tr|E9PF17|E9PF17_HUMAN	Uncharacterized protein OS=Homo sapiens GN=VCAN PE=4 SV=2	HUMAN	14
237	0	23.91	23.51	11.94	11.14	sp|P13611-3|CSPG2_HUMAN	Isoform V2 of Versican core protein OS=Homo sapiens GN=VCAN	HUMAN	14
237	0	20.62	13.57	6.007	5.389	sp|P13611|CSPG2_HUMAN	Versican core protein OS=Homo sapiens GN=VCAN PE=1 SV=3	HUMAN	14
237	0	20.6	13.52	5.982	5.367	tr|Q59FG9|Q59FG9_HUMAN	Chondroitin sulfate proteoglycan 2 (Versican) variant (Fragment) OS=Homo sapiens PE=2 SV=1	HUMAN	14
237	0	20.14	14.78	8.095	7.223	sp|P13611-2|CSPG2_HUMAN	Isoform V1 of Versican core protein OS=Homo sapiens GN=VCAN	HUMAN	13
238	24.18	24.18	62.32	41.68	36.21	tr|D3DPU2|D3DPU2_HUMAN	Adenylyl cyclase-associated protein OS=Homo sapiens GN=CAP1 PE=3 SV=1	HUMAN	13
238	0	22.48	62.32	37.89	32.42	tr|B2RDY9|B2RDY9_HUMAN	Adenylyl cyclase-associated protein OS=Homo sapiens PE=2 SV=1	HUMAN	12
238	0	21.92	58.53	37.89	32.42	sp|Q01518|CAP1_HUMAN	Adenylyl cyclase-associated protein 1 OS=Homo sapiens GN=CAP1 PE=1 SV=5	HUMAN	12
238	0	21.92	59.73	41.15	35.4	tr|B4DI38|B4DI38_HUMAN	Adenylyl cyclase-associated protein OS=Homo sapiens PE=2 SV=1	HUMAN	11
239	24.16	24.16	76.9	63.9	58.12	sp|P16152|CBR1_HUMAN	Carbonyl reductase [NADPH] 1 OS=Homo sapiens GN=CBR1 PE=1 SV=3	HUMAN	13
240	24.15	24.15	51.13	46.89	42.66	tr|Q7Z518|Q7Z518_HUMAN	NADH dehydrogenase OS=Homo sapiens PE=2 SV=1	HUMAN	12
240	0	24.15	46.41	42.56	38.72	tr|E7ESZ7|E7ESZ7_HUMAN	Uncharacterized protein OS=Homo sapiens GN=NDUFA10 PE=4 SV=1	HUMAN	12
240	0	24.15	50.99	46.76	42.54	tr|C9JGP9|C9JGP9_HUMAN	Uncharacterized protein OS=Homo sapiens GN=NDUFA10 PE=4 SV=2	HUMAN	12
240	0	24.15	50.99	46.76	42.54	sp|O95299|NDUAA_HUMAN	NADH dehydrogenase [ubiquinone] 1 alpha subcomplex subunit 10, mitochondrial OS=Homo sapiens GN=NDUFA10 PE=1 SV=1	HUMAN	12
240	0	22.53	50.75	46.25	41.74	tr|Q53SW4|Q53SW4_HUMAN	Putative uncharacterized protein NDUFA10 (Fragment) OS=Homo sapiens GN=NDUFA10 PE=2 SV=1	HUMAN	11
240	0	22.13	49.58	46.76	39.44	tr|A8K413|A8K413_HUMAN	cDNA FLJ76144, highly similar to Homo sapiens NADH dehydrogenase (ubiquinone) 1 alpha subcomplex, 10, 42kDa (NDUFA10), mRNA OS=Homo sapiens PE=2 SV=1	HUMAN	11
241	24.07	35.36	45.24	28.38	20.95	sp|Q01814-6|AT2B2_HUMAN	Isoform ZB of Plasma membrane calcium-transporting ATPase 2 OS=Homo sapiens GN=ATP2B2	HUMAN	20
241	0	35.31	46.12	28.05	20.71	sp|Q01814-8|AT2B2_HUMAN	Isoform XB of Plasma membrane calcium-transporting ATPase 2 OS=Homo sapiens GN=ATP2B2	HUMAN	20
241	0	35.3	44.79	28.1	20.74	tr|Q4LE63|Q4LE63_HUMAN	ATP2B2 variant protein (Fragment) OS=Homo sapiens GN=ATP2B2 variant protein PE=2 SV=1	HUMAN	20
241	0	35.17	46.38	27.66	20.42	sp|Q01814-5|AT2B2_HUMAN	Isoform YB of Plasma membrane calcium-transporting ATPase 2 OS=Homo sapiens GN=ATP2B2	HUMAN	20
241	0	35.09	47.14	27.35	20.19	sp|Q01814|AT2B2_HUMAN	Plasma membrane calcium-transporting ATPase 2 OS=Homo sapiens GN=ATP2B2 PE=1 SV=2	HUMAN	20
241	0	34.37	42.29	27.21	19.76	sp|Q01814-4|AT2B2_HUMAN	Isoform ZA of Plasma membrane calcium-transporting ATPase 2 OS=Homo sapiens GN=ATP2B2	HUMAN	19
241	0	34.33	43.24	26.88	19.52	sp|Q01814-7|AT2B2_HUMAN	Isoform XA of Plasma membrane calcium-transporting ATPase 2 OS=Homo sapiens GN=ATP2B2	HUMAN	19
241	0	34.21	43.54	26.5	19.24	sp|Q01814-3|AT2B2_HUMAN	Isoform YA of Plasma membrane calcium-transporting ATPase 2 OS=Homo sapiens GN=ATP2B2	HUMAN	19
241	0	34.16	44.37	26.19	19.02	tr|E7EME2|E7EME2_HUMAN	Uncharacterized protein OS=Homo sapiens GN=ATP2B2 PE=3 SV=1	HUMAN	19
241	0	34.16	44.37	26.19	19.02	sp|Q01814-2|AT2B2_HUMAN	Isoform WA of Plasma membrane calcium-transporting ATPase 2 OS=Homo sapiens GN=ATP2B2	HUMAN	19
241	0	33.47	46.01	27.42	19.86	tr|F5H7F7|F5H7F7_HUMAN	Uncharacterized protein OS=Homo sapiens GN=ATP2B2 PE=3 SV=1	HUMAN	19
242	24.05	24.05	82.72	79.04	63.6	tr|A8K401|A8K401_HUMAN	Prohibitin, isoform CRA_a OS=Homo sapiens GN=PHB PE=2 SV=1	HUMAN	15
242	0	24.05	82.72	79.04	63.6	sp|P35232|PHB_HUMAN	Prohibitin OS=Homo sapiens GN=PHB PE=1 SV=1	HUMAN	15
242	0	23.64	80.15	76.47	63.6	tr|Q6PUJ7|Q6PUJ7_HUMAN	Prohibitin OS=Homo sapiens PE=2 SV=1	HUMAN	15
242	0	22.6	75.37	71.69	56.25	tr|Q6FHP5|Q6FHP5_HUMAN	PHB protein (Fragment) OS=Homo sapiens GN=PHB PE=2 SV=1	HUMAN	14
242	0	21.9	82.72	71.69	56.25	tr|Q53FV0|Q53FV0_HUMAN	Prohibitin variant (Fragment) OS=Homo sapiens PE=2 SV=1	HUMAN	13
243	24.01	24.01	51.61	42.74	37.9	tr|Q5VU66|Q5VU66_HUMAN	Tropomyosin 3 OS=Homo sapiens GN=TPM3 PE=2 SV=1	HUMAN	13
243	0	21.99	56.9	41.81	36.64	tr|Q5HYB6|Q5HYB6_HUMAN	Putative uncharacterized protein DKFZp686J1372 OS=Homo sapiens GN=DKFZp686J1372 PE=2 SV=1	HUMAN	12
243	0	21.99	54.31	41.81	36.64	tr|Q5VU59|Q5VU59_HUMAN	Tropomyosin 3 OS=Homo sapiens GN=TPM3 PE=2 SV=1	HUMAN	12
243	0	21.99	50.81	39.11	34.27	tr|B2RDE1|B2RDE1_HUMAN	cDNA, FLJ96568, highly similar to Homo sapiens tropomyosin 3 (TPM3), mRNA OS=Homo sapiens PE=2 SV=1	HUMAN	12
243	0	21.99	50.81	39.11	34.27	sp|P06753-2|TPM3_HUMAN	Isoform 2 of Tropomyosin alpha-3 chain OS=Homo sapiens GN=TPM3	HUMAN	12
244	23.96	23.96	88.98	88.98	88.98	tr|Q6FHG5|Q6FHG5_HUMAN	SNCG protein OS=Homo sapiens GN=SNCG PE=2 SV=1	HUMAN	14
244	0	23.96	88.98	88.98	88.98	sp|O76070|SYUG_HUMAN	Gamma-synuclein OS=Homo sapiens GN=SNCG PE=1 SV=2	HUMAN	14
245	23.85	23.85	50.9	32.43	30.41	tr|Q5TZC3|Q5TZC3_HUMAN	Protein kinase C and casein kinase substrate in neurons 1, isoform CRA_a OS=Homo sapiens GN=PACSIN1 PE=2 SV=1	HUMAN	16
245	0	23.85	50.9	32.43	30.41	sp|Q9BY11|PACN1_HUMAN	Protein kinase C and casein kinase substrate in neurons protein 1 OS=Homo sapiens GN=PACSIN1 PE=1 SV=1	HUMAN	16
245	0	22.12	53.23	32.84	30.6	tr|F6U236|F6U236_HUMAN	Uncharacterized protein OS=Homo sapiens GN=PACSIN1 PE=4 SV=1	HUMAN	15
246	23.81	23.81	89.12	88.44	88.44	tr|D9YZU5|D9YZU5_HUMAN	Hemoglobin, beta OS=Homo sapiens GN=HBB PE=3 SV=1	HUMAN	14
246	0	23.81	89.12	88.44	88.44	sp|P68871|HBB_HUMAN	Hemoglobin subunit beta OS=Homo sapiens GN=HBB PE=1 SV=2	HUMAN	14
247	23.67	23.67	53.28	43.99	43.99	tr|Q53GF8|Q53GF8_HUMAN	Isocitrate dehydrogenase 3 (NAD) alpha variant (Fragment) OS=Homo sapiens PE=2 SV=1	HUMAN	19
247	0	23.67	61.71	50.95	50.95	tr|B4DJB4|B4DJB4_HUMAN	cDNA FLJ55931, highly similar to Isocitrate dehydrogenase OS=Homo sapiens PE=2 SV=1	HUMAN	19
247	0	23.67	53.28	43.99	43.99	sp|P50213|IDH3A_HUMAN	Isocitrate dehydrogenase [NAD] subunit alpha, mitochondrial OS=Homo sapiens GN=IDH3A PE=1 SV=1	HUMAN	19
248	23.57	23.57	69.06	66.82	65.02	sp|P09936|UCHL1_HUMAN	Ubiquitin carboxyl-terminal hydrolase isozyme L1 OS=Homo sapiens GN=UCHL1 PE=1 SV=2	HUMAN	22
248	0	21.45	65.7	63.29	61.35	tr|D6RE83|D6RE83_HUMAN	Uncharacterized protein OS=Homo sapiens GN=UCHL1 PE=4 SV=1	HUMAN	21
248	0	21.45	68.54	66.2	64.32	tr|D6RBT8|D6RBT8_HUMAN	Uncharacterized protein OS=Homo sapiens GN=UCHL1 PE=4 SV=1	HUMAN	21
249	23.49	23.49	40.7	25.19	21.71	tr|B4DGU4|B4DGU4_HUMAN	Uncharacterized protein OS=Homo sapiens GN=CTNNB1 PE=2 SV=1	HUMAN	13
249	0	23.49	40.33	24.97	21.51	sp|P35222|CTNB1_HUMAN	Catenin beta-1 OS=Homo sapiens GN=CTNNB1 PE=1 SV=1	HUMAN	13
249	0	23.49	40.87	26.39	22.73	tr|E7ERS9|E7ERS9_HUMAN	Uncharacterized protein OS=Homo sapiens GN=CTNNB1 PE=4 SV=1	HUMAN	13
249	0	23.49	40.87	26.39	22.73	tr|B4DL06|B4DL06_HUMAN	cDNA FLJ59565, highly similar to Beta-catenin OS=Homo sapiens PE=2 SV=1	HUMAN	13
249	0	23.49	41.37	27.82	23.97	tr|Q5ISL3|Q5ISL3_MACFA	Catenin beta-1 (Fragment) OS=Macaca fascicularis PE=2 SV=1	MACFA	13
249	0	23.17	41.18	25.95	23.7	tr|B4DSW9|B4DSW9_HUMAN	cDNA FLJ59415, highly similar to Beta-catenin OS=Homo sapiens PE=2 SV=1	HUMAN	13
249	0	21.17	37.52	22.15	18.69	tr|B5BU28|B5BU28_HUMAN	Catenin beta-1 OS=Homo sapiens GN=CTNNB1 PE=2 SV=1	HUMAN	12
250	23.44	48.94	73.11	72	68.67	sp|Q13509|TBB3_HUMAN	Tubulin beta-3 chain OS=Homo sapiens GN=TUBB3 PE=1 SV=2	HUMAN	40
250	0	46.84	73.11	68.89	65.56	tr|Q53G92|Q53G92_HUMAN	Tubulin, beta, 4 variant (Fragment) OS=Homo sapiens PE=2 SV=1	HUMAN	38
250	0	46.84	70.44	69.33	66	tr|B2RBD5|B2RBD5_HUMAN	cDNA, FLJ95457, highly similar to Homo sapiens tubulin, beta, 4 (TUBB4), mRNA OS=Homo sapiens PE=2 SV=1	HUMAN	39
251	23.43	23.44	43.34	29.37	27.93	sp|O94819|KBTBB_HUMAN	Kelch repeat and BTB domain-containing protein 11 OS=Homo sapiens GN=KBTBD11 PE=1 SV=1	HUMAN	13
252	23.42	23.44	52.73	48.83	48.05	tr|Q08ET0|Q08ET0_HUMAN	Cell proliferation-inducing protein 47 OS=Homo sapiens GN=hCG_39985 PE=2 SV=1	HUMAN	13
252	0	23.44	52.73	48.83	48.05	tr|A8K4W2|A8K4W2_HUMAN	cDNA FLJ78635, highly similar to Homo sapiens ATP synthase, H transporting, mitochondrial F0 complex, subunit b, isoform 1 (ATP5F1), transcript variant 1, mRNA OS=Homo sapiens PE=2 SV=1	HUMAN	13
252	0	23.44	52.73	48.83	48.05	sp|P24539|AT5F1_HUMAN	ATP synthase subunit b, mitochondrial OS=Homo sapiens GN=ATP5F1 PE=1 SV=2	HUMAN	13
252	0	21.47	48.05	44.14	43.75	tr|Q53GB3|Q53GB3_HUMAN	ATP synthase, H transporting, mitochondrial F0 complex, subunit b isoform 1 variant (Fragment) OS=Homo sapiens PE=2 SV=1	HUMAN	12
253	23.41	23.41	54.53	47.02	33.55	sp|P22695|QCR2_HUMAN	Cytochrome b-c1 complex subunit 2, mitochondrial OS=Homo sapiens GN=UQCRC2 PE=1 SV=3	HUMAN	17
254	23.35	23.35	67.19	45.74	43.22	sp|P02649|APOE_HUMAN	Apolipoprotein E OS=Homo sapiens GN=APOE PE=1 SV=1	HUMAN	12
255	23.35	23.35	60.69	46	38.01	sp|O75306|NDUS2_HUMAN	NADH dehydrogenase [ubiquinone] iron-sulfur protein 2, mitochondrial OS=Homo sapiens GN=NDUFS2 PE=1 SV=2	HUMAN	15
255	0	20.95	57.24	43.41	35.42	tr|Q53HG2|Q53HG2_HUMAN	NADH dehydrogenase (Ubiquinone) Fe-S protein 2, 49kDa (NADH-coenzyme Q reductase) variant (Fragment) OS=Homo sapiens PE=2 SV=1	HUMAN	14
256	23.31	23.31	50.82	28.62	24.34	sp|O94826|TOM70_HUMAN	Mitochondrial import receptor subunit TOM70 OS=Homo sapiens GN=TOMM70A PE=1 SV=1	HUMAN	12
256	0	23.31	59.28	34.73	29.54	tr|B4DZ87|B4DZ87_HUMAN	Uncharacterized protein OS=Homo sapiens GN=TOMM70A PE=2 SV=1	HUMAN	12
257	23.23	30.14	55.3	32.66	21.22	tr|Q53ZP9|Q53ZP9_HUMAN	Heat shock protein apg-1 OS=Homo sapiens PE=2 SV=1	HUMAN	14
257	0	30.14	53.64	32.66	21.22	tr|A2ICT2|A2ICT2_HUMAN	Heat shock 70 kDa protein 4-like protein OS=Homo sapiens GN=HSPA4L PE=2 SV=1	HUMAN	14
257	0	30.14	53.64	32.66	21.22	sp|O95757|HS74L_HUMAN	Heat shock 70 kDa protein 4L OS=Homo sapiens GN=HSPA4L PE=1 SV=3	HUMAN	14
257	0	29.96	51.72	31.49	20.46	tr|E7ES43|E7ES43_HUMAN	Uncharacterized protein OS=Homo sapiens GN=HSPA4L PE=3 SV=2	HUMAN	14
258	23.21	23.21	84.49	80.75	80.75	tr|D9IAI1|D9IAI1_HUMAN	Phosphatidylethanolamine-binding protein 1 OS=Homo sapiens PE=2 SV=1	HUMAN	16
258	0	23.21	84.49	80.75	80.75	sp|P30086|PEBP1_HUMAN	Phosphatidylethanolamine-binding protein 1 OS=Homo sapiens GN=PEBP1 PE=1 SV=3	HUMAN	16
259	23.17	23.17	34.98	21.31	11.35	sp|O43426-4|SYNJ1_HUMAN	Isoform 3 of Synaptojanin-1 OS=Homo sapiens GN=SYNJ1	HUMAN	13
259	0	23.04	34.55	21.05	11.21	sp|O43426-2|SYNJ1_HUMAN	Isoform 2 of Synaptojanin-1 OS=Homo sapiens GN=SYNJ1	HUMAN	13
259	0	22.83	34.15	20.44	10.89	tr|C9JFZ1|C9JFZ1_HUMAN	Uncharacterized protein OS=Homo sapiens GN=SYNJ1 PE=4 SV=1	HUMAN	13
259	0	22.37	34.69	20.86	10.78	tr|E7EN62|E7EN62_HUMAN	Uncharacterized protein OS=Homo sapiens GN=SYNJ1 PE=4 SV=1	HUMAN	12
259	0	21.49	30.45	17.55	9.345	sp|O43426|SYNJ1_HUMAN	Synaptojanin-1 OS=Homo sapiens GN=SYNJ1 PE=1 SV=2	HUMAN	13
259	0	20.87	36	20.89	10.68	tr|B9EGN3|B9EGN3_HUMAN	SYNJ1 protein OS=Homo sapiens GN=SYNJ1 PE=2 SV=1	HUMAN	12
260	23.16	23.17	72.19	43.74	31.63	sp|P23381|SYWC_HUMAN	Tryptophanyl-tRNA synthetase, cytoplasmic OS=Homo sapiens GN=WARS PE=1 SV=2	HUMAN	12
261	23.16	23.16	59.87	48.59	39.48	sp|P13489|RINI_HUMAN	Ribonuclease inhibitor OS=Homo sapiens GN=RNH1 PE=1 SV=2	HUMAN	12
262	23.07	24.14	48.68	39.81	26.23	sp|O43865|SAHH2_HUMAN	Putative adenosylhomocysteinase 2 OS=Homo sapiens GN=AHCYL1 PE=1 SV=2	HUMAN	11
262	0	24.11	49.31	41.78	27.52	tr|Q2NKW8|Q2NKW8_HUMAN	Adenosylhomocysteinase (Fragment) OS=Homo sapiens GN=AHCYL1 PE=2 SV=1	HUMAN	11
263	22.95	22.95	55.69	35.13	23.15	sp|P14868|SYDC_HUMAN	Aspartyl-tRNA synthetase, cytoplasmic OS=Homo sapiens GN=DARS PE=1 SV=2	HUMAN	11
263	0	22.92	53.21	37.61	24.79	tr|D3DP78|D3DP78_HUMAN	Aspartyl-tRNA synthetase, isoform CRA_b OS=Homo sapiens GN=DARS PE=3 SV=1	HUMAN	11
264	22.82	22.82	27.6	21.15	15.41	tr|A8K143|A8K143_HUMAN	cDNA FLJ75342, highly similar to Homo sapiens solute carrier family 12, (potassium-chloride transporter) member 5 (SLC12A5), mRNA OS=Homo sapiens PE=2 SV=1	HUMAN	13
264	0	22.82	27.15	21.15	15.41	sp|Q9H2X9-2|S12A5_HUMAN	Isoform 2 of Solute carrier family 12 member 5 OS=Homo sapiens GN=SLC12A5	HUMAN	13
264	0	22.66	26.6	20.72	15.1	sp|Q9H2X9|S12A5_HUMAN	Solute carrier family 12 member 5 OS=Homo sapiens GN=SLC12A5 PE=2 SV=3	HUMAN	13
265	22.82	22.82	48.39	40.5	30.65	sp|P06744|G6PI_HUMAN	Glucose-6-phosphate isomerase OS=Homo sapiens GN=GPI PE=1 SV=4	HUMAN	16
265	0	22.78	50.79	39.72	30.05	tr|B4DG39|B4DG39_HUMAN	Glucose-6-phosphate isomerase OS=Homo sapiens GN=GPI PE=2 SV=1	HUMAN	16
265	0	22.78	49.62	42.64	32.26	tr|B4DE36|B4DE36_HUMAN	Glucose-6-phosphate isomerase OS=Homo sapiens PE=2 SV=1	HUMAN	16
265	0	22.78	48.02	42.56	32.2	tr|B4DVJ0|B4DVJ0_HUMAN	Glucose-6-phosphate isomerase OS=Homo sapiens PE=2 SV=1	HUMAN	16
266	22.8	22.8	72.95	68.84	56.16	tr|Q32Q12|Q32Q12_HUMAN	Nucleoside diphosphate kinase OS=Homo sapiens GN=NME1-NME2 PE=2 SV=1	HUMAN	14
266	0	22.8	79.78	75.28	61.42	sp|P22392-2|NDKB_HUMAN	Isoform 3 of Nucleoside diphosphate kinase B OS=Homo sapiens GN=NME2	HUMAN	14
267	22.74	22.74	58.7	58.7	52.17	sp|Q9H9B4|SFXN1_HUMAN	Sideroflexin-1 OS=Homo sapiens GN=SFXN1 PE=1 SV=4	HUMAN	15
268	22.64	22.68	38.24	29.75	19.83	tr|Q5VU08|Q5VU08_HUMAN	Adducin 3 (Gamma) OS=Homo sapiens GN=ADD3 PE=2 SV=1	HUMAN	12
268	0	22.68	38.68	30.09	20.06	tr|Q59EK1|Q59EK1_HUMAN	Adducin 3 isoform a variant (Fragment) OS=Homo sapiens PE=2 SV=1	HUMAN	12
268	0	22.68	38.24	29.75	19.83	sp|Q9UEY8|ADDG_HUMAN	Gamma-adducin OS=Homo sapiens GN=ADD3 PE=1 SV=1	HUMAN	12
268	0	22.68	40.06	31.16	20.77	sp|Q9UEY8-2|ADDG_HUMAN	Isoform 1 of Gamma-adducin OS=Homo sapiens GN=ADD3	HUMAN	12
268	0	21.92	35.23	26.24	20.99	tr|Q53FL4|Q53FL4_HUMAN	Adducin 3 isoform a variant (Fragment) OS=Homo sapiens PE=2 SV=1	HUMAN	12
269	22.52	22.52	62.95	53.2	47.35	sp|P11177|ODPB_HUMAN	Pyruvate dehydrogenase E1 component subunit beta, mitochondrial OS=Homo sapiens GN=PDHB PE=1 SV=3	HUMAN	14
269	0	22.52	58.36	56.01	49.85	sp|P11177-2|ODPB_HUMAN	Isoform 2 of Pyruvate dehydrogenase E1 component subunit beta, mitochondrial OS=Homo sapiens GN=PDHB	HUMAN	14
270	22.5	22.5	58.51	49.38	42.32	tr|B2R983|B2R983_HUMAN	cDNA, FLJ94267, highly similar to Homo sapiens glutathione S-transferase omega 1 (GSTO1), mRNA OS=Homo sapiens PE=2 SV=1	HUMAN	12
270	0	22.5	58.51	49.38	42.32	sp|P78417|GSTO1_HUMAN	Glutathione S-transferase omega-1 OS=Homo sapiens GN=GSTO1 PE=1 SV=2	HUMAN	12
270	0	20.22	60	52.5	44	tr|Q5TA02|Q5TA02_HUMAN	Glutathione S-transferase omega 1 (Fragment) OS=Homo sapiens GN=GSTO1 PE=2 SV=1	HUMAN	11
270	0	20.22	56.34	49.3	41.31	tr|D3DRA3|D3DRA3_HUMAN	Glutathione S-transferase omega 1, isoform CRA_a OS=Homo sapiens GN=GSTO1 PE=3 SV=1	HUMAN	11
271	22.49	22.5	36.36	36.36	29.39	sp|Q92561|PHYIP_HUMAN	Phytanoyl-CoA hydroxylase-interacting protein OS=Homo sapiens GN=PHYHIP PE=1 SV=1	HUMAN	12
272	22.39	22.39	42.38	27.59	23.62	tr|B4DJV2|B4DJV2_HUMAN	Citrate synthase OS=Homo sapiens GN=CS PE=2 SV=1	HUMAN	12
272	0	22.39	41.2	26.82	22.96	sp|O75390|CISY_HUMAN	Citrate synthase, mitochondrial OS=Homo sapiens GN=CS PE=1 SV=2	HUMAN	12
273	22.37	22.37	59.72	48.61	40.28	sp|Q15435|PP1R7_HUMAN	Protein phosphatase 1 regulatory subunit 7 OS=Homo sapiens GN=PPP1R7 PE=1 SV=1	HUMAN	11
274	22.37	22.37	51.57	41.76	27.45	tr|B1ANK7|B1ANK7_HUMAN	Fumarate hydratase OS=Homo sapiens GN=FH PE=2 SV=1	HUMAN	11
274	0	22.37	51.57	41.76	27.45	sp|P07954|FUMH_HUMAN	Fumarate hydratase, mitochondrial OS=Homo sapiens GN=FH PE=1 SV=3	HUMAN	11
274	0	22.37	54.82	45.61	29.98	sp|P07954-2|FUMH_HUMAN	Isoform Cytoplasmic of Fumarate hydratase, mitochondrial OS=Homo sapiens GN=FH	HUMAN	11
275	22.36	22.36	32.17	13.68	10.18	tr|A8CDT9|A8CDT9_HUMAN	MYO5A variant protein OS=Homo sapiens PE=2 SV=1	HUMAN	14
275	0	22.36	32.17	13.68	10.18	sp|Q9Y4I1-2|MYO5A_HUMAN	Isoform 2 of Myosin-Va OS=Homo sapiens GN=MYO5A	HUMAN	14
275	0	22.21	31.7	13.48	10.03	sp|Q9Y4I1|MYO5A_HUMAN	Myosin-Va OS=Homo sapiens GN=MYO5A PE=1 SV=2	HUMAN	14
275	0	20.41	30.45	12.53	9.071	tr|F8WE88|F8WE88_HUMAN	Uncharacterized protein OS=Homo sapiens GN=MYO5A PE=4 SV=1	HUMAN	13
275	0	19.98	30.98	12.74	9.282	tr|G3V394|G3V394_HUMAN	Uncharacterized protein OS=Homo sapiens GN=MYO5A PE=4 SV=1	HUMAN	13
275	0	19.81	30.53	12.55	9.149	sp|Q9Y4I1-3|MYO5A_HUMAN	Isoform 3 of Myosin-Va OS=Homo sapiens GN=MYO5A	HUMAN	13
276	22.27	22.39	49.22	21.11	15.46	sp|O60282|KIF5C_HUMAN	Kinesin heavy chain isoform 5C OS=Homo sapiens GN=KIF5C PE=1 SV=1	HUMAN	12
276	0	20.53	51.16	22.16	15.89	tr|E9PET8|E9PET8_HUMAN	Uncharacterized protein OS=Homo sapiens GN=KIF5C PE=4 SV=2	HUMAN	11
276	0	20.52	51.1	22.13	15.87	tr|A1L179|A1L179_HUMAN	KIF5C protein (Fragment) OS=Homo sapiens GN=KIF5C PE=2 SV=1	HUMAN	11
277	22.12	30.14	75.51	59.59	53.88	sp|P27348|1433T_HUMAN	14-3-3 protein theta OS=Homo sapiens GN=YWHAQ PE=1 SV=1	HUMAN	19
277	0	30.09	75	61.86	55.93	tr|Q5ISS9|Q5ISS9_MACFA	Tyrosine 3-monooxygenase/tryptophan 5-monooxygenase activation protein theta isoform (Fragment) OS=Macaca fascicularis PE=2 SV=1	MACFA	19
278	22.1	23.05	84.46	65.28	53.37	sp|P84074|HPCA_HUMAN	Neuron-specific calcium-binding protein hippocalcin OS=Homo sapiens GN=HPCA PE=1 SV=2	HUMAN	14
278	0	22.2	78.24	59.07	53.37	tr|Q5U068|Q5U068_HUMAN	Hippocalcin OS=Homo sapiens PE=2 SV=1	HUMAN	14
278	0	22.2	82.07	61.96	55.98	tr|Q5ISP4|Q5ISP4_MACFA	Hippocalcin (Fragment) OS=Macaca fascicularis PE=2 SV=1	MACFA	14
279	22.08	26.04	47.22	38.54	38.54	tr|Q75ME0|Q75ME0_HUMAN	Putative uncharacterized protein STX1A OS=Homo sapiens GN=STX1A PE=2 SV=1	HUMAN	16
279	0.02	24.09	51.79	38.65	38.65	sp|Q16623-3|STX1A_HUMAN	Isoform 3 of Syntaxin-1A OS=Homo sapiens GN=STX1A	HUMAN	15
279	0	26.04	47.22	38.54	38.54	sp|Q16623|STX1A_HUMAN	Syntaxin-1A OS=Homo sapiens GN=STX1A PE=1 SV=1	HUMAN	16
279	0	24	46.92	37.31	37.31	tr|Q7Z5K3|Q7Z5K3_HUMAN	Syntaxin 1A (Brain), isoform CRA_b OS=Homo sapiens GN=stx1c PE=2 SV=1	HUMAN	15
279	0	24	43.57	34.64	34.64	tr|A8MZ54|A8MZ54_HUMAN	Uncharacterized protein OS=Homo sapiens GN=STX1A PE=4 SV=1	HUMAN	15
279	0	24	46.92	37.31	37.31	sp|Q16623-2|STX1A_HUMAN	Isoform 2 of Syntaxin-1A OS=Homo sapiens GN=STX1A	HUMAN	15
280	22.04	22.04	67.88	60	56.97	tr|A8K486|A8K486_HUMAN	Peptidyl-prolyl cis-trans isomerase OS=Homo sapiens PE=2 SV=1	HUMAN	17
280	0	22.04	67.88	60	56.97	tr|A8K220|A8K220_HUMAN	Peptidyl-prolyl cis-trans isomerase OS=Homo sapiens GN=PPIA PE=1 SV=1	HUMAN	17
280	0	22.04	67.88	60	56.97	sp|P62937|PPIA_HUMAN	Peptidyl-prolyl cis-trans isomerase A OS=Homo sapiens GN=PPIA PE=1 SV=2	HUMAN	17
281	22.03	22.03	86.7	69.72	69.72	sp|P00492|HPRT_HUMAN	Hypoxanthine-guanine phosphoribosyltransferase OS=Homo sapiens GN=HPRT1 PE=1 SV=2	HUMAN	13
281	0	22.03	84.4	69.72	69.72	tr|Q6LET3|Q6LET3_HUMAN	HPRT1 protein (Fragment) OS=Homo sapiens GN=HPRT1 PE=2 SV=1	HUMAN	13
282	21.92	21.92	69.12	52.94	43.82	tr|B2R6K4|B2R6K4_HUMAN	cDNA, FLJ92996, highly similar to Homo sapiens guanine nucleotide binding protein (G protein), beta polypeptide 1 (GNB1), mRNA OS=Homo sapiens PE=2 SV=1	HUMAN	13
282	0	21.92	69.12	52.94	43.82	sp|P62873|GBB1_HUMAN	Guanine nucleotide-binding protein G(I)/G(S)/G(T) subunit beta-1 OS=Homo sapiens GN=GNB1 PE=1 SV=3	HUMAN	13
282	0	20.6	63.86	47.29	37.95	tr|Q1RMY8|Q1RMY8_HUMAN	GNB1 protein (Fragment) OS=Homo sapiens GN=GNB1 PE=2 SV=1	HUMAN	12
283	21.89	21.89	59.31	47.06	47.06	tr|E9PK25|E9PK25_HUMAN	Uncharacterized protein OS=Homo sapiens GN=CFL1 PE=4 SV=1	HUMAN	12
283	0	21.85	73.15	64.43	64.43	tr|G3V1A4|G3V1A4_HUMAN	Cofilin 1 (Non-muscle), isoform CRA_a OS=Homo sapiens GN=CFL1 PE=4 SV=1	HUMAN	12
283	0	21.85	65.66	57.83	57.83	sp|P23528|COF1_HUMAN	Cofilin-1 OS=Homo sapiens GN=CFL1 PE=1 SV=3	HUMAN	12
284	21.85	21.85	52.7	52.7	52.7	sp|Q9UK22|FBX2_HUMAN	F-box only protein 2 OS=Homo sapiens GN=FBXO2 PE=1 SV=2	HUMAN	11
285	21.8	21.8	51.84	39.74	37.37	sp|O00154|BACH_HUMAN	Cytosolic acyl coenzyme A thioester hydrolase OS=Homo sapiens GN=ACOT7 PE=1 SV=3	HUMAN	14
285	0	21.58	54.41	43.77	43.16	sp|O00154-6|BACH_HUMAN	Isoform 6 of Cytosolic acyl coenzyme A thioester hydrolase OS=Homo sapiens GN=ACOT7	HUMAN	14
285	0	21.58	51.14	41.14	40.57	sp|O00154-5|BACH_HUMAN	Isoform 5 of Cytosolic acyl coenzyme A thioester hydrolase OS=Homo sapiens GN=ACOT7	HUMAN	14
285	0	21.58	52.96	42.6	42.01	sp|O00154-4|BACH_HUMAN	Isoform 4 of Cytosolic acyl coenzyme A thioester hydrolase OS=Homo sapiens GN=ACOT7	HUMAN	14
286	21.76	23.98	43.35	22.75	21.03	tr|Q9BV61|Q9BV61_HUMAN	TRAP1 protein (Fragment) OS=Homo sapiens GN=TRAP1 PE=2 SV=2	HUMAN	12
286	0	23.98	44.7	24.42	22.58	tr|F5H897|F5H897_HUMAN	Uncharacterized protein OS=Homo sapiens GN=TRAP1 PE=3 SV=1	HUMAN	12
286	0	23.98	41.34	22.59	20.88	sp|Q12931|TRAP1_HUMAN	Heat shock protein 75 kDa, mitochondrial OS=Homo sapiens GN=TRAP1 PE=1 SV=3	HUMAN	12
286	0	22.93	42.33	21.88	20.88	tr|Q53G55|Q53G55_HUMAN	TNF receptor-associated protein 1 variant (Fragment) OS=Homo sapiens PE=2 SV=1	HUMAN	12
286	0	21.76	46.7	22.73	20.89	tr|B4DR68|B4DR68_HUMAN	cDNA FLJ58608, highly similar to Heat shock protein 75 kDa, mitochondrial OS=Homo sapiens PE=2 SV=1	HUMAN	11
286	0	21.76	41.39	20.63	18.92	tr|Q59EK6|Q59EK6_HUMAN	TNF receptor-associated protein 1 variant (Fragment) OS=Homo sapiens PE=2 SV=1	HUMAN	11
286	0	21.76	40.2	21.45	19.74	tr|Q53FS6|Q53FS6_HUMAN	TNF receptor-associated protein 1 variant (Fragment) OS=Homo sapiens PE=2 SV=1	HUMAN	11
287	21.73	21.73	65.63	49.54	34.37	tr|Q59EI9|Q59EI9_HUMAN	ADP,ATP carrier protein, liver isoform T2 variant (Fragment) OS=Homo sapiens PE=2 SV=1	HUMAN	11
287	0	21.73	65.1	53.69	37.25	tr|Q6I9V5|Q6I9V5_HUMAN	SLC25A6 protein OS=Homo sapiens GN=SLC25A6 PE=2 SV=1	HUMAN	11
287	0	21.73	65.1	53.69	37.25	sp|P12236|ADT3_HUMAN	ADP/ATP translocase 3 OS=Homo sapiens GN=SLC25A6 PE=1 SV=4	HUMAN	11
288	21.73	21.73	60.34	49.31	44.14	sp|P30084|ECHM_HUMAN	Enoyl-CoA hydratase, mitochondrial OS=Homo sapiens GN=ECHS1 PE=1 SV=4	HUMAN	12
289	21.64	21.64	53.14	42.24	41.25	tr|Q6LEU2|Q6LEU2_HUMAN	ATP1B1 protein (Fragment) OS=Homo sapiens GN=ATP1B1 PE=2 SV=1	HUMAN	13
289	0	21.64	53.14	42.24	41.25	tr|A3KLL5|A3KLL5_HUMAN	ATPase, Naﲯ transporting, beta 1 polypeptide, isoform CRA_a OS=Homo sapiens GN=ATP1B1 PE=2 SV=1	HUMAN	13
289	0	21.64	53.14	42.24	41.25	sp|P05026|AT1B1_HUMAN	Sodium/potassium-transporting ATPase subunit beta-1 OS=Homo sapiens GN=ATP1B1 PE=1 SV=1	HUMAN	13
289	0	21.64	51.83	42.52	41.53	sp|P05026-2|AT1B1_HUMAN	Isoform 2 of Sodium/potassium-transporting ATPase subunit beta-1 OS=Homo sapiens GN=ATP1B1	HUMAN	13
290	21.58	21.58	53.69	40.63	40.63	tr|F5H098|F5H098_HUMAN	Malate dehydrogenase OS=Homo sapiens GN=MDH1 PE=3 SV=1	HUMAN	15
290	0	21.58	56.59	42.81	42.81	sp|P40925|MDHC_HUMAN	Malate dehydrogenase, cytoplasmic OS=Homo sapiens GN=MDH1 PE=1 SV=4	HUMAN	15
290	0	19.53	51.14	33.24	33.24	tr|B7Z3I7|B7Z3I7_HUMAN	Malate dehydrogenase OS=Homo sapiens PE=2 SV=1	HUMAN	14
291	21.54	31.2	55.07	47.2	36.65	sp|Q92599|SEPT8_HUMAN	Septin-8 OS=Homo sapiens GN=SEPT8 PE=1 SV=4	HUMAN	19
291	0.01	29.18	59.73	47.96	36.43	tr|F6W7K9|F6W7K9_HUMAN	Uncharacterized protein OS=Homo sapiens GN=SEPT8 PE=3 SV=1	HUMAN	18
291	0	29.13	58.14	49.3	37.44	tr|A6NMH6|A6NMH6_HUMAN	Uncharacterized protein OS=Homo sapiens GN=SEPT8 PE=3 SV=1	HUMAN	18
291	0	29.13	58.28	49.42	37.53	sp|Q92599-2|SEPT8_HUMAN	Isoform 2 of Septin-8 OS=Homo sapiens GN=SEPT8	HUMAN	18
292	21.38	23.54	46.83	41.46	28.21	sp|Q08209|PP2BA_HUMAN	Serine/threonine-protein phosphatase 2B catalytic subunit alpha isoform OS=Homo sapiens GN=PPP3CA PE=1 SV=1	HUMAN	15
292	0	21.38	45.79	38.75	25.24	sp|Q08209-2|PP2BA_HUMAN	Isoform 2 of Serine/threonine-protein phosphatase 2B catalytic subunit alpha isoform OS=Homo sapiens GN=PPP3CA	HUMAN	13
293	21.38	21.38	59.15	43.62	32.77	tr|B4DQJ8|B4DQJ8_HUMAN	6-phosphogluconate dehydrogenase, decarboxylating OS=Homo sapiens GN=PGD PE=2 SV=1	HUMAN	10
293	0	21.38	57.56	42.44	31.88	tr|A8K2Y9|A8K2Y9_HUMAN	6-phosphogluconate dehydrogenase, decarboxylating OS=Homo sapiens GN=PGD PE=2 SV=1	HUMAN	10
293	0	21.38	57.56	42.44	31.88	sp|P52209|6PGD_HUMAN	6-phosphogluconate dehydrogenase, decarboxylating OS=Homo sapiens GN=PGD PE=1 SV=3	HUMAN	10
293	0	20.44	55.97	40.13	33.41	tr|F5H7U0|F5H7U0_HUMAN	6-phosphogluconate dehydrogenase, decarboxylating OS=Homo sapiens GN=PGD PE=3 SV=1	HUMAN	10
293	0	20.44	55.97	40.13	33.41	tr|B4E2U0|B4E2U0_HUMAN	6-phosphogluconate dehydrogenase, decarboxylating OS=Homo sapiens PE=2 SV=1	HUMAN	10
294	21.33	21.33	74.03	62.98	59.67	sp|P84077|ARF1_HUMAN	ADP-ribosylation factor 1 OS=Homo sapiens GN=ARF1 PE=1 SV=2	HUMAN	18
294	0	21.31	71.27	62.98	59.67	sp|P61204|ARF3_HUMAN	ADP-ribosylation factor 3 OS=Homo sapiens GN=ARF3 PE=1 SV=2	HUMAN	18
294	0	21.31	69.59	66.67	63.16	tr|Q5ISS1|Q5ISS1_MACFA	ADP-ribosylation factor 1 (Fragment) OS=Macaca fascicularis PE=2 SV=1	MACFA	18
295	21.23	21.38	40.35	33.01	25.29	tr|B9EKV4|B9EKV4_HUMAN	Aldehyde dehydrogenase 9 family, member A1 OS=Homo sapiens GN=ALDH9A1 PE=2 SV=1	HUMAN	11
295	0	21.38	40.08	34.62	26.52	sp|P49189|AL9A1_HUMAN	4-trimethylaminobutyraldehyde dehydrogenase OS=Homo sapiens GN=ALDH9A1 PE=1 SV=3	HUMAN	11
295	0	20.14	39.57	32.09	24.21	tr|B4DX14|B4DX14_HUMAN	cDNA FLJ53231, highly similar to 4-trimethylaminobutyraldehyde dehydrogenase(EC 1.2.1.47) OS=Homo sapiens PE=2 SV=1	HUMAN	10
295	0	20.14	39.26	33.68	25.41	tr|B4DE91|B4DE91_HUMAN	cDNA FLJ55534, highly similar to 4-trimethylaminobutyraldehyde dehydrogenase (EC 1.2.1.47) OS=Homo sapiens PE=2 SV=1	HUMAN	10
296	21.23	21.23	49.44	33.21	25.56	sp|Q01064|PDE1B_HUMAN	Calcium/calmodulin-dependent 3',5'-cyclic nucleotide phosphodiesterase 1B OS=Homo sapiens GN=PDE1B PE=1 SV=2	HUMAN	12
296	0	20.67	49.9	32.32	27.68	tr|B4DK72|B4DK72_HUMAN	Uncharacterized protein OS=Homo sapiens GN=PDE1B PE=2 SV=1	HUMAN	12
296	0	20.67	47.87	31.01	26.55	sp|Q01064-2|PDE1B_HUMAN	Isoform PDE1B2 of Calcium/calmodulin-dependent 3',5'-cyclic nucleotide phosphodiesterase 1B OS=Homo sapiens GN=PDE1B	HUMAN	12
297	21.22	21.22	28.17	19	15.09	tr|A8K6Q3|A8K6Q3_HUMAN	cDNA FLJ75880, highly similar to Homo sapiens synaptic vesicle glycoprotein 2A (SV2A), mRNA OS=Homo sapiens PE=2 SV=1	HUMAN	10
297	0	21.22	28.17	19	15.09	sp|Q7L0J3|SV2A_HUMAN	Synaptic vesicle glycoprotein 2A OS=Homo sapiens GN=SV2A PE=1 SV=1	HUMAN	10
298	21.21	21.21	50.67	48.26	30.29	tr|A8YXX4|A8YXX4_HUMAN	Glutamine synthetase OS=Homo sapiens GN=PIG59 PE=2 SV=1	HUMAN	16
298	0	21.21	50.67	48.26	30.29	sp|P15104|GLNA_HUMAN	Glutamine synthetase OS=Homo sapiens GN=GLUL PE=1 SV=4	HUMAN	16
299	21.19	21.19	54.86	52.35	47.65	sp|Q9Y2S2|CRYL1_HUMAN	Lambda-crystallin homolog OS=Homo sapiens GN=CRYL1 PE=1 SV=3	HUMAN	11
299	0	21.19	58.92	56.23	51.18	sp|Q9Y2S2-2|CRYL1_HUMAN	Isoform 2 of Lambda-crystallin homolog OS=Homo sapiens GN=CRYL1	HUMAN	11
300	21.16	21.16	42.26	25.14	22.55	tr|B2R659|B2R659_HUMAN	cDNA, FLJ92803, highly similar to Homo sapiens hydroxysteroid (17-beta) dehydrogenase 4 (HSD17B4), mRNA OS=Homo sapiens PE=2 SV=1	HUMAN	13
300	0	21.14	41.3	25.14	22.55	sp|P51659|DHB4_HUMAN	Peroxisomal multifunctional enzyme type 2 OS=Homo sapiens GN=HSD17B4 PE=1 SV=3	HUMAN	13
300	0	20.08	40.86	24.27	21.62	tr|B4DDM5|B4DDM5_HUMAN	cDNA FLJ53298, highly similar to Peroxisomal multifunctional enzyme type 2 OS=Homo sapiens PE=2 SV=1	HUMAN	12
301	21.1	21.1	36.33	25.47	12.99	sp|P11498|PYC_HUMAN	Pyruvate carboxylase, mitochondrial OS=Homo sapiens GN=PC PE=1 SV=2	HUMAN	11
302	21.09	21.09	56.51	37.84	34.15	sp|Q14240|IF4A2_HUMAN	Eukaryotic initiation factor 4A-II OS=Homo sapiens GN=EIF4A2 PE=1 SV=2	HUMAN	10
302	0	21.09	56.37	37.75	34.07	sp|Q14240-2|IF4A2_HUMAN	Isoform 2 of Eukaryotic initiation factor 4A-II OS=Homo sapiens GN=EIF4A2	HUMAN	10
302	0	19.04	59.67	38.67	34.53	tr|E7EQG2|E7EQG2_HUMAN	Uncharacterized protein OS=Homo sapiens GN=EIF4A2 PE=3 SV=1	HUMAN	9
303	21.05	21.05	68.41	51.1	35.99	tr|A8MQ60|A8MQ60_HUMAN	Uncharacterized protein OS=Homo sapiens GN=ATP6V1C1 PE=4 SV=1	HUMAN	11
303	0	21.05	63.61	48.69	34.29	sp|P21283|VATC1_HUMAN	V-type proton ATPase subunit C 1 OS=Homo sapiens GN=ATP6V1C1 PE=1 SV=4	HUMAN	11
304	21.05	21.05	68.58	47.64	47.64	sp|Q96GD0|PLPP_HUMAN	Pyridoxal phosphate phosphatase OS=Homo sapiens GN=PDXP PE=1 SV=2	HUMAN	11
305	20.97	24.71	55.82	34.74	20.24	sp|O00499|BIN1_HUMAN	Myc box-dependent-interacting protein 1 OS=Homo sapiens GN=BIN1 PE=1 SV=1	HUMAN	12
306	20.81	20.81	51.9	33.27	31.37	sp|Q969P0-3|IGSF8_HUMAN	Isoform 3 of Immunoglobulin superfamily member 8 OS=Homo sapiens GN=IGSF8	HUMAN	11
306	0	20.81	40.78	28.55	26.92	sp|Q969P0|IGSF8_HUMAN	Immunoglobulin superfamily member 8 OS=Homo sapiens GN=IGSF8 PE=1 SV=1	HUMAN	11
307	20.79	20.79	44.17	41.75	35.92	sp|P07339|CATD_HUMAN	Cathepsin D OS=Homo sapiens GN=CTSD PE=1 SV=1	HUMAN	11
308	20.76	20.76	50.11	33.92	25.6	tr|B4E1T7|B4E1T7_HUMAN	Uncharacterized protein OS=Homo sapiens GN=PPP2R2A PE=2 SV=1	HUMAN	10
308	0	20.76	49.44	34.68	26.17	sp|P63151|2ABA_HUMAN	Serine/threonine-protein phosphatase 2A 55 kDa regulatory subunit B alpha isoform OS=Homo sapiens GN=PPP2R2A PE=1 SV=1	HUMAN	10
308	0	18.62	48.1	31.1	22.6	tr|Q56VW8|Q56VW8_HUMAN	Lung cancer-related protein 9 OS=Homo sapiens PE=2 SV=1	HUMAN	9
309	20.73	20.73	29.18	20.82	15.18	tr|Q59F90|Q59F90_HUMAN	Brevican isoform 1 variant (Fragment) OS=Homo sapiens PE=2 SV=1	HUMAN	11
309	0	20.39	27.22	19.43	14.16	sp|Q96GW7|PGCB_HUMAN	Brevican core protein OS=Homo sapiens GN=BCAN PE=1 SV=2	HUMAN	11
309	0	18.1	26.13	18.33	13.06	tr|A8K144|A8K144_HUMAN	cDNA FLJ76746, highly similar to Homo sapiens brevican (BCAN), transcript variant 1, mRNA OS=Homo sapiens PE=2 SV=1	HUMAN	10
310	20.71	20.71	46.65	32.54	22.97	tr|E9KL23|E9KL23_HUMAN	Epididymis secretory sperm binding protein Li 44a OS=Homo sapiens PE=2 SV=1	HUMAN	10
310	0	20.71	46.65	32.54	22.97	sp|P01009|A1AT_HUMAN	Alpha-1-antitrypsin OS=Homo sapiens GN=SERPINA1 PE=1 SV=3	HUMAN	10
310	0	19.84	45.96	31.48	26.74	sp|P01009-2|A1AT_HUMAN	Isoform 2 of Alpha-1-antitrypsin OS=Homo sapiens GN=SERPINA1	HUMAN	10
311	20.62	20.62	43.84	22.29	13.7	sp|Q5IS50|DPP6_PANTR	Dipeptidyl aminopeptidase-like protein 6 OS=Pan troglodytes GN=DPP6 PE=2 SV=1	PANTR	9
311	0	18.7	45.45	20.67	12.08	sp|P42658-2|DPP6_HUMAN	Isoform DPPX-S of Dipeptidyl aminopeptidase-like protein 6 OS=Homo sapiens GN=DPP6	HUMAN	8
311	0	18.68	43.45	20.72	12.11	tr|E9PF59|E9PF59_HUMAN	Uncharacterized protein OS=Homo sapiens GN=DPP6 PE=4 SV=1	HUMAN	8
311	0	18.68	42.95	20.72	12.11	tr|A7E2E4|A7E2E4_HUMAN	Dipeptidyl-peptidase 6 OS=Homo sapiens GN=DPP6 PE=2 SV=1	HUMAN	8
311	0	18.57	41.27	19.19	11.21	sp|P42658|DPP6_HUMAN	Dipeptidyl aminopeptidase-like protein 6 OS=Homo sapiens GN=DPP6 PE=1 SV=2	HUMAN	8
312	20.57	20.57	44.64	42.6	33.93	tr|F5GYQ1|F5GYQ1_HUMAN	Uncharacterized protein OS=Homo sapiens GN=ATP6V0D1 PE=4 SV=1	HUMAN	12
312	0	20.57	49.86	47.58	37.89	tr|B2R7M1|B2R7M1_HUMAN	cDNA, FLJ93507, highly similar to Homo sapiens ATPase, H transporting, lysosomal 38kDa, V0 subunit d isoform 1 (ATP6V0D1), mRNA OS=Homo sapiens PE=2 SV=1	HUMAN	12
312	0	20.57	49.86	47.58	37.89	sp|P61421|VA0D1_HUMAN	V-type proton ATPase subunit d 1 OS=Homo sapiens GN=ATP6V0D1 PE=1 SV=1	HUMAN	12
313	20.37	20.37	45.24	36.01	29.76	tr|B7Z6Q4|B7Z6Q4_HUMAN	cDNA FLJ54837, highly similar to Inositol monophosphatase (EC 3.1.3.25) OS=Homo sapiens PE=2 SV=1	HUMAN	10
313	0	20.37	48.01	43.68	36.1	sp|P29218|IMPA1_HUMAN	Inositol monophosphatase 1 OS=Homo sapiens GN=IMPA1 PE=1 SV=1	HUMAN	10
314	20.36	20.36	47.12	32.74	24.78	tr|B4E2W0|B4E2W0_HUMAN	Uncharacterized protein OS=Homo sapiens GN=HADHB PE=2 SV=1	HUMAN	11
314	0	20.36	44.94	31.22	23.63	sp|P55084|ECHB_HUMAN	Trifunctional enzyme subunit beta, mitochondrial OS=Homo sapiens GN=HADHB PE=1 SV=3	HUMAN	11
314	0	18.78	43.07	29.21	21.54	tr|B4DY96|B4DY96_HUMAN	cDNA FLJ55769, highly similar to Trifunctional enzyme subunit beta, mitochondrial OS=Homo sapiens PE=2 SV=1	HUMAN	10
315	20.33	20.33	73.13	69.16	61.67	sp|P22061|PIMT_HUMAN	Protein-L-isoaspartate(D-aspartate) O-methyltransferase OS=Homo sapiens GN=PCMT1 PE=1 SV=4	HUMAN	9
315	0	20.33	72.81	68.86	61.4	sp|P22061-2|PIMT_HUMAN	Isoform 2 of Protein-L-isoaspartate(D-aspartate) O-methyltransferase OS=Homo sapiens GN=PCMT1	HUMAN	9
316	20.26	21.46	51.75	31.99	27.97	sp|O14531|DPYL4_HUMAN	Dihydropyrimidinase-related protein 4 OS=Homo sapiens GN=DPYSL4 PE=1 SV=2	HUMAN	14
317	20.17	20.17	55.68	47.73	41.29	sp|O75489|NDUS3_HUMAN	NADH dehydrogenase [ubiquinone] iron-sulfur protein 3, mitochondrial OS=Homo sapiens GN=NDUFS3 PE=1 SV=1	HUMAN	11
317	0	18.16	50.76	42.8	36.36	tr|Q53FM7|Q53FM7_HUMAN	NADH dehydrogenase (Ubiquinone) Fe-S protein 3, 30kDa (NADH-coenzyme Q reductase) variant (Fragment) OS=Homo sapiens PE=2 SV=1	HUMAN	10
317	0	18.16	62.11	58.42	49.47	tr|Q9UF24|Q9UF24_HUMAN	Putative uncharacterized protein DKFZp586K0821 (Fragment) OS=Homo sapiens GN=DKFZp586K0821 PE=2 SV=1	HUMAN	9
318	20.1	20.1	59.85	39.65	30.3	tr|D7EHM2|D7EHM2_HUMAN	DNA damage-regulated overexpressed in cancer 45 protein OS=Homo sapiens GN=PTD004 PE=2 SV=1	HUMAN	11
318	0	20.1	59.85	39.65	30.3	sp|Q9NTK5|OLA1_HUMAN	Obg-like ATPase 1 OS=Homo sapiens GN=OLA1 PE=1 SV=2	HUMAN	11
319	20.1	20.1	31.8	24.17	17.41	tr|A8MV58|A8MV58_HUMAN	Uncharacterized protein OS=Homo sapiens GN=DBN1 PE=4 SV=1	HUMAN	9
319	0	19.62	29.74	24.35	18.64	sp|Q16643|DREB_HUMAN	Drebrin OS=Homo sapiens GN=DBN1 PE=1 SV=4	HUMAN	9
320	20.07	20.07	32.63	16.04	14.02	tr|G3XAI4|G3XAI4_HUMAN	ATP citrate lyase, isoform CRA_a OS=Homo sapiens GN=ACLY PE=4 SV=1	HUMAN	12
320	0	20.02	32.88	15.89	13.9	sp|P53396|ACLY_HUMAN	ATP-citrate synthase OS=Homo sapiens GN=ACLY PE=1 SV=3	HUMAN	12
320	0	19.8	33.42	15.39	13.46	tr|Q4LE36|Q4LE36_HUMAN	ACLY variant protein (Fragment) OS=Homo sapiens GN=ACLY variant protein PE=2 SV=1	HUMAN	12
320	0	19.77	32.66	15.28	13.36	tr|B4DIM0|B4DIM0_HUMAN	cDNA FLJ56442, highly similar to ATP-citrate synthase (EC 2.3.3.8) OS=Homo sapiens PE=2 SV=1	HUMAN	12
320	0	19.72	32.9	15.15	13.25	tr|E7ENH9|E7ENH9_HUMAN	Uncharacterized protein OS=Homo sapiens GN=ACLY PE=4 SV=2	HUMAN	12
321	20.07	20.07	74.11	53.81	46.19	sp|P02686-3|MBP_HUMAN	Isoform 3 of Myelin basic protein OS=Homo sapiens GN=MBP	HUMAN	11
321	0	18.89	60.53	29.61	27.3	sp|P02686|MBP_HUMAN	Myelin basic protein OS=Homo sapiens GN=MBP PE=1 SV=3	HUMAN	10
321	0	18.87	72.93	49.72	45.86	tr|A8MZH3|A8MZH3_HUMAN	Uncharacterized protein OS=Homo sapiens GN=MBP PE=4 SV=1	HUMAN	10
321	0	18.87	72.83	52.02	47.98	tr|A8MUU4|A8MUU4_HUMAN	Uncharacterized protein OS=Homo sapiens GN=MBP PE=4 SV=2	HUMAN	10
321	0	18.87	76.02	52.63	48.54	sp|P02686-5|MBP_HUMAN	Isoform 5 of Myelin basic protein OS=Homo sapiens GN=MBP	HUMAN	10
321	0	17.95	76.88	55.38	47.31	sp|P02686-4|MBP_HUMAN	Isoform 4 of Myelin basic protein OS=Homo sapiens GN=MBP	HUMAN	10
322	20.02	20.02	65.57	56.13	56.13	sp|P61019|RAB2A_HUMAN	Ras-related protein Rab-2A OS=Homo sapiens GN=RAB2A PE=1 SV=1	HUMAN	11
323	19.98	19.98	61.42	46.29	34.72	tr|A8K1X2|A8K1X2_HUMAN	Septin 3, isoform CRA_b OS=Homo sapiens GN=SEPT3 PE=2 SV=1	HUMAN	12
323	0	19.98	59.14	44.57	33.43	sp|Q9UH03-2|SEPT3_HUMAN	Isoform 2 of Neuronal-specific septin-3 OS=Homo sapiens GN=SEPT3	HUMAN	12
323	0	19.98	51.4	43.58	32.68	sp|Q9UH03|SEPT3_HUMAN	Neuronal-specific septin-3 OS=Homo sapiens GN=SEPT3 PE=1 SV=3	HUMAN	12
323	0	19.5	66.43	48.6	40.91	tr|B7Z686|B7Z686_HUMAN	Uncharacterized protein OS=Homo sapiens GN=SEPT3 PE=2 SV=1	HUMAN	12
323	0	19.5	56.8	47.28	39.8	tr|B1AHR1|B1AHR1_HUMAN	Septin 3 OS=Homo sapiens GN=SEPT3 PE=4 SV=1	HUMAN	12
324	19.96	22.24	78.16	54.43	47.47	sp|P15121|ALDR_HUMAN	Aldose reductase OS=Homo sapiens GN=AKR1B1 PE=1 SV=3	HUMAN	14
325	19.94	19.94	54.68	31.5	14.41	sp|P05771-2|KPCB_HUMAN	Isoform Beta-II of Protein kinase C beta type OS=Homo sapiens GN=PRKCB	HUMAN	10
325	0.02	19.9	49.18	31.59	14.46	sp|P05771|KPCB_HUMAN	Protein kinase C beta type OS=Homo sapiens GN=PRKCB PE=1 SV=4	HUMAN	10
326	19.93	19.94	74.59	72.13	53.28	sp|P09417|DHPR_HUMAN	Dihydropteridine reductase OS=Homo sapiens GN=QDPR PE=1 SV=2	HUMAN	15
327	19.89	19.89	44.98	31.22	17.31	tr|Q86YI5|Q86YI5_HUMAN	Dihydrolipoamide S-acetyltransferase OS=Homo sapiens GN=DLAT PE=2 SV=1	HUMAN	10
327	0	19.89	49.92	34.18	18.95	tr|B4DJX1|B4DJX1_HUMAN	cDNA FLJ50978, highly similar to Dihydrolipoyllysine-residue acetyltransferasecomponent of pyruvate dehydrogenase complex, mitochondrial (EC 2.3.1.12) OS=Homo sapiens PE=2 SV=1	HUMAN	10
327	0	19.89	44.98	31.22	17.31	sp|P10515|ODP2_HUMAN	Dihydrolipoyllysine-residue acetyltransferase component of pyruvate dehydrogenase complex, mitochondrial OS=Homo sapiens GN=DLAT PE=1 SV=3	HUMAN	10
327	0	18.56	46.13	33.21	20.66	tr|E9PEJ4|E9PEJ4_HUMAN	Uncharacterized protein OS=Homo sapiens GN=DLAT PE=3 SV=1	HUMAN	10
328	19.88	26.29	61.3	49.72	46.05	sp|P63096|GNAI1_HUMAN	Guanine nucleotide-binding protein G(i) subunit alpha-1 OS=Homo sapiens GN=GNAI1 PE=1 SV=2	HUMAN	16
328	0	24.12	56.29	54.64	50.33	tr|B4E2V1|B4E2V1_HUMAN	Uncharacterized protein OS=Homo sapiens GN=GNAI1 PE=2 SV=1	HUMAN	15
329	19.77	19.77	54.42	42	31.98	sp|Q9HCJ6|VAT1L_HUMAN	Synaptic vesicle membrane protein VAT-1 homolog-like OS=Homo sapiens GN=VAT1L PE=1 SV=2	HUMAN	12
329	0	19.77	51.31	42	31.98	tr|A8K288|A8K288_HUMAN	cDNA FLJ76322 OS=Homo sapiens PE=2 SV=1	HUMAN	12
330	19.75	19.75	54.29	36.1	31.69	sp|O43837|IDH3B_HUMAN	Isocitrate dehydrogenase [NAD] subunit beta, mitochondrial OS=Homo sapiens GN=IDH3B PE=1 SV=2	HUMAN	10
331	19.7	19.7	53.02	42.96	39.7	sp|Q8N126|CADM3_HUMAN	Cell adhesion molecule 3 OS=Homo sapiens GN=CADM3 PE=1 SV=1	HUMAN	12
331	0	19.7	48.84	39.58	36.57	sp|Q8N126-2|CADM3_HUMAN	Isoform 2 of Cell adhesion molecule 3 OS=Homo sapiens GN=CADM3	HUMAN	12
332	19.67	19.67	29.58	17.11	11.17	tr|E7EVJ5|E7EVJ5_HUMAN	Uncharacterized protein OS=Homo sapiens GN=CYFIP2 PE=4 SV=1	HUMAN	11
332	0	19.53	28.97	16.76	10.93	tr|E7EVF4|E7EVF4_HUMAN	Uncharacterized protein OS=Homo sapiens GN=CYFIP2 PE=4 SV=1	HUMAN	11
332	0	19.53	28.97	16.76	10.93	sp|Q96F07-2|CYFP2_HUMAN	Isoform 2 of Cytoplasmic FMR1-interacting protein 2 OS=Homo sapiens GN=CYFIP2	HUMAN	11
332	0	19.53	30.05	17.06	11.63	tr|F5H583|F5H583_HUMAN	Uncharacterized protein OS=Homo sapiens GN=CYFIP2 PE=4 SV=1	HUMAN	11
332	0	19.53	30.05	17.06	11.63	tr|B7Z4I3|B7Z4I3_HUMAN	cDNA FLJ53424, highly similar to Mus musculus cytoplasmic FMR1 interacting protein 2 (Cyfip2), mRNA OS=Homo sapiens PE=2 SV=1	HUMAN	11
332	0	18.58	29.58	16.06	10.11	tr|B7Z8N7|B7Z8N7_HUMAN	cDNA FLJ55440, highly similar to Mus musculus cytoplasmic FMR1 interacting protein 2 (Cyfip2), mRNA OS=Homo sapiens PE=2 SV=1	HUMAN	10
332	0	18.34	30.44	15.41	9.703	tr|E7EWA4|E7EWA4_HUMAN	Uncharacterized protein OS=Homo sapiens GN=CYFIP2 PE=4 SV=1	HUMAN	10
332	0	18.34	30.44	15.41	9.703	sp|Q96F07|CYFP2_HUMAN	Cytoplasmic FMR1-interacting protein 2 OS=Homo sapiens GN=CYFIP2 PE=1 SV=2	HUMAN	10
333	19.66	19.66	60.88	50.41	41.87	tr|B4DNJ6|B4DNJ6_HUMAN	Uncharacterized protein OS=Homo sapiens GN=STRAP PE=2 SV=1	HUMAN	10
333	0	19.66	59.71	52.29	43.43	sp|Q9Y3F4|STRAP_HUMAN	Serine-threonine kinase receptor-associated protein OS=Homo sapiens GN=STRAP PE=1 SV=1	HUMAN	10
334	19.64	19.64	28.48	17.05	13.71	tr|B7ZKR7|B7ZKR7_HUMAN	AP3B2 protein OS=Homo sapiens GN=AP3B2 PE=2 SV=1	HUMAN	11
334	0	19.52	27.63	16.54	13.31	sp|Q13367|AP3B2_HUMAN	AP-3 complex subunit beta-2 OS=Homo sapiens GN=AP3B2 PE=1 SV=2	HUMAN	11
334	0	19.45	27.16	16.26	13.08	tr|B7ZKS0|B7ZKS0_HUMAN	AP3B2 protein OS=Homo sapiens GN=AP3B2 PE=2 SV=1	HUMAN	11
334	0	19.27	26.72	15.58	12.53	tr|Q68CN5|Q68CN5_HUMAN	Putative uncharacterized protein DKFZp686D17136 (Fragment) OS=Homo sapiens GN=DKFZp686D17136 PE=2 SV=2	HUMAN	11
335	19.56	19.56	51.05	41.69	32.55	sp|P24752|THIL_HUMAN	Acetyl-CoA acetyltransferase, mitochondrial OS=Homo sapiens GN=ACAT1 PE=1 SV=1	HUMAN	12
336	19.41	19.41	53.39	38.7	36.72	sp|P10915|HPLN1_HUMAN	Hyaluronan and proteoglycan link protein 1 OS=Homo sapiens GN=HAPLN1 PE=2 SV=2	HUMAN	11
337	19.4	19.4	46.1	33.66	28.54	sp|P43034|LIS1_HUMAN	Platelet-activating factor acetylhydrolase IB subunit alpha OS=Homo sapiens GN=PAFAH1B1 PE=1 SV=2	HUMAN	10
338	19.34	19.34	49.2	22.14	11.34	tr|G3V2B8|G3V2B8_HUMAN	Uncharacterized protein OS=Homo sapiens GN=MTHFD1 PE=3 SV=1	HUMAN	8
338	0	19.3	47.91	22.14	11.34	sp|P11586|C1TC_HUMAN	C-1-tetrahydrofolate synthase, cytoplasmic OS=Homo sapiens GN=MTHFD1 PE=1 SV=3	HUMAN	8
338	0	19.06	47.16	20.29	10.39	tr|F5H2F4|F5H2F4_HUMAN	Uncharacterized protein OS=Homo sapiens GN=MTHFD1 PE=3 SV=1	HUMAN	8
338	0	16.88	44.9	17.84	7.941	tr|B7Z809|B7Z809_HUMAN	cDNA FLJ56016, highly similar to C-1-tetrahydrofolate synthase, cytoplasmic OS=Homo sapiens PE=2 SV=1	HUMAN	7
339	19.27	19.27	34.87	18.3	15.27	sp|Q9Y2J0|RP3A_HUMAN	Rabphilin-3A OS=Homo sapiens GN=RPH3A PE=1 SV=1	HUMAN	10
339	0	19.27	32.56	18.3	15.27	tr|B7Z9Z7|B7Z9Z7_HUMAN	cDNA, FLJ79011, highly similar to Rabphilin-3A OS=Homo sapiens PE=2 SV=1	HUMAN	10
339	0	19.27	32.61	18.41	15.36	sp|Q9Y2J0-2|RP3A_HUMAN	Isoform 2 of Rabphilin-3A OS=Homo sapiens GN=RPH3A	HUMAN	10
339	0	18.65	34.14	18.36	17.07	tr|Q6PJY8|Q6PJY8_HUMAN	RPH3A protein (Fragment) OS=Homo sapiens GN=RPH3A PE=2 SV=1	HUMAN	10
339	0	17.17	30.07	15.7	12.59	tr|Q5ISP1|Q5ISP1_MACFA	Rabphilin 3A (Fragment) OS=Macaca fascicularis PE=2 SV=1	MACFA	9
340	19.26	19.26	39.96	26.71	24.43	tr|E7EMK3|E7EMK3_HUMAN	Uncharacterized protein OS=Homo sapiens GN=FLOT2 PE=4 SV=1	HUMAN	11
340	0	19.26	48.55	34.04	31.13	tr|Q6FG43|Q6FG43_HUMAN	FLOT2 protein OS=Homo sapiens GN=FLOT2 PE=2 SV=1	HUMAN	11
340	0	19.26	42.99	30.14	27.57	sp|Q14254|FLOT2_HUMAN	Flotillin-2 OS=Homo sapiens GN=FLOT2 PE=1 SV=2	HUMAN	11
341	19.21	19.21	43.54	30.44	21.6	sp|P09960|LKHA4_HUMAN	Leukotriene A-4 hydrolase OS=Homo sapiens GN=LTA4H PE=1 SV=2	HUMAN	9
341	0	19.14	42.76	31.69	22.49	tr|F8VV40|F8VV40_HUMAN	Uncharacterized protein OS=Homo sapiens GN=LTA4H PE=4 SV=1	HUMAN	9
341	0	19.14	42.96	33.16	23.53	tr|B4DVZ8|B4DVZ8_HUMAN	cDNA FLJ52432, highly similar to Leukotriene A-4 hydrolase (EC 3.3.2.6) OS=Homo sapiens PE=2 SV=1	HUMAN	9
342	19.08	19.08	70.13	45.13	41.23	tr|B4DPD5|B4DPD5_HUMAN	cDNA FLJ56307, highly similar to Ubiquitin thioesterase protein OTUB1 (EC 3.4.-.-) OS=Homo sapiens PE=2 SV=1	HUMAN	11
342	0	19.08	70.85	51.29	46.86	sp|Q96FW1|OTUB1_HUMAN	Ubiquitin thioesterase OTUB1 OS=Homo sapiens GN=OTUB1 PE=1 SV=2	HUMAN	11
342	0	17.47	68.88	46.89	41.91	tr|F5GYN4|F5GYN4_HUMAN	Uncharacterized protein OS=Homo sapiens GN=OTUB1 PE=4 SV=1	HUMAN	9
342	0	17.31	55.59	42.31	38.11	tr|F5GYJ8|F5GYJ8_HUMAN	Uncharacterized protein OS=Homo sapiens GN=OTUB1 PE=4 SV=1	HUMAN	10
342	0	16.89	63.21	44.29	40	tr|F5H6Q1|F5H6Q1_HUMAN	Uncharacterized protein OS=Homo sapiens GN=OTUB1 PE=4 SV=1	HUMAN	10
343	19.04	19.04	92.06	84.66	66.67	sp|Q99497|PARK7_HUMAN	Protein DJ-1 OS=Homo sapiens GN=PARK7 PE=1 SV=2	HUMAN	11
344	19.01	19.01	67.84	63.32	63.32	sp|Q9UI15|TAGL3_HUMAN	Transgelin-3 OS=Homo sapiens GN=TAGLN3 PE=1 SV=2	HUMAN	10
344	0	16.89	63.8	50.68	50.68	tr|F5H0F3|F5H0F3_HUMAN	Uncharacterized protein OS=Homo sapiens GN=TAGLN3 PE=4 SV=1	HUMAN	9
344	0	16.89	54.75	50.68	50.68	tr|Q7Z517|Q7Z517_HUMAN	Neuronal protein NP25 OS=Homo sapiens PE=2 SV=1	HUMAN	9
345	18.96	18.96	32.52	22.71	17.65	tr|F5GXN1|F5GXN1_HUMAN	Uncharacterized protein OS=Homo sapiens GN=CPNE6 PE=4 SV=1	HUMAN	11
345	0	18.96	35.73	24.96	19.39	sp|O95741|CPNE6_HUMAN	Copine-6 OS=Homo sapiens GN=CPNE6 PE=1 SV=3	HUMAN	11
345	0	18.96	30.72	22.71	17.65	tr|B7Z1M3|B7Z1M3_HUMAN	cDNA FLJ55997, highly similar to Copine-6 OS=Homo sapiens PE=2 SV=1	HUMAN	11
346	18.95	18.95	37.09	19.13	17.56	tr|E9KL44|E9KL44_HUMAN	Epididymis tissue sperm binding protein Li 14m OS=Homo sapiens PE=2 SV=1	HUMAN	10
346	0	18.95	37.09	19.13	17.56	sp|P40939|ECHA_HUMAN	Trifunctional enzyme subunit alpha, mitochondrial OS=Homo sapiens GN=HADHA PE=1 SV=2	HUMAN	10
347	18.95	18.95	52.42	45.29	37.66	sp|Q99536|VAT1_HUMAN	Synaptic vesicle membrane protein VAT-1 homolog OS=Homo sapiens GN=VAT1 PE=1 SV=2	HUMAN	9
348	18.93	37.27	50.41	30.62	25.03	sp|Q9UQ16-2|DYN3_HUMAN	Isoform 2 of Dynamin-3 OS=Homo sapiens GN=DNM3	HUMAN	19
348	0	37.22	49.13	30.48	24.91	sp|Q9UQ16-3|DYN3_HUMAN	Isoform 3 of Dynamin-3 OS=Homo sapiens GN=DNM3	HUMAN	19
348	0	36.14	48.79	29.23	24.74	sp|Q9UQ16|DYN3_HUMAN	Dynamin-3 OS=Homo sapiens GN=DNM3 PE=1 SV=4	HUMAN	19
348	0	36.11	47.54	29.1	24.63	tr|C9JXE5|C9JXE5_HUMAN	Uncharacterized protein OS=Homo sapiens GN=DNM3 PE=3 SV=1	HUMAN	19
348	0	36.11	47.54	29.1	24.63	sp|Q9UQ16-4|DYN3_HUMAN	Isoform 4 of Dynamin-3 OS=Homo sapiens GN=DNM3	HUMAN	19
349	18.92	18.93	33.81	22.49	19.78	tr|B4DGP8|B4DGP8_HUMAN	cDNA FLJ55574, highly similar to Calnexin OS=Homo sapiens PE=2 SV=1	HUMAN	10
349	0	18.7	34.8	22.8	20.95	sp|P27824|CALX_HUMAN	Calnexin OS=Homo sapiens GN=CANX PE=1 SV=2	HUMAN	10
350	18.84	18.84	55.33	48.22	34.62	tr|Q9BTT5|Q9BTT5_HUMAN	Similar to NADH dehydrogenase (Ubiquinone) 1 alpha subcomplex, 9 (39kD) (Fragment) OS=Homo sapiens PE=2 SV=1	HUMAN	10
350	0	18.84	49.6	43.24	31.03	sp|Q16795|NDUA9_HUMAN	NADH dehydrogenase [ubiquinone] 1 alpha subcomplex subunit 9, mitochondrial OS=Homo sapiens GN=NDUFA9 PE=1 SV=2	HUMAN	10
350	0	16.72	46.95	40.58	28.38	tr|A8K4V2|A8K4V2_HUMAN	cDNA FLJ75930, highly similar to Homo sapiens NADH dehydrogenase (ubiquinone) 1 alpha subcomplex, 9, 39kDa (NDUFA9), mRNA OS=Homo sapiens PE=2 SV=1	HUMAN	9
351	18.83	18.83	63.14	42.7	33.94	sp|P47985|UCRI_HUMAN	Cytochrome b-c1 complex subunit Rieske, mitochondrial OS=Homo sapiens GN=UQCRFS1 PE=1 SV=2	HUMAN	11
352	18.81	18.81	46.59	36.14	32.27	sp|Q13363|CTBP1_HUMAN	C-terminal-binding protein 1 OS=Homo sapiens GN=CTBP1 PE=1 SV=2	HUMAN	10
352	0	18.78	45.69	37.06	33.1	tr|Q7Z2Q5|Q7Z2Q5_HUMAN	C-terminal binding protein 1 OS=Homo sapiens GN=CTBP1 PE=2 SV=1	HUMAN	10
352	0	17.4	42.05	31.59	27.73	tr|Q4KMQ8|Q4KMQ8_HUMAN	C-terminal binding protein 1 OS=Homo sapiens GN=CTBP1 PE=2 SV=1	HUMAN	9
353	18.81	18.81	50.32	50.32	35.35	sp|Q14894|CRYM_HUMAN	Thiomorpholine-carboxylate dehydrogenase OS=Homo sapiens GN=CRYM PE=1 SV=1	HUMAN	10
354	18.77	18.77	53.53	48.08	40.06	sp|O00764|PDXK_HUMAN	Pyridoxal kinase OS=Homo sapiens GN=PDXK PE=1 SV=1	HUMAN	11
354	0	16.61	57.72	51.47	42.28	tr|F2Z2Y4|F2Z2Y4_HUMAN	Uncharacterized protein OS=Homo sapiens GN=PDXK PE=4 SV=1	HUMAN	10
355	18.76	18.76	79.3	63	63	sp|P80723|BASP1_HUMAN	Brain acid soluble protein 1 OS=Homo sapiens GN=BASP1 PE=1 SV=2	HUMAN	9
356	18.7	18.7	47.42	32.81	30.79	tr|C9JEU5|C9JEU5_HUMAN	Uncharacterized protein OS=Homo sapiens GN=FGG PE=4 SV=1	HUMAN	11
356	0	18.7	45.77	31.67	29.72	tr|C9JC84|C9JC84_HUMAN	Uncharacterized protein OS=Homo sapiens GN=FGG PE=4 SV=1	HUMAN	11
356	0	18.7	46.14	32.23	30.24	sp|P02679|FIBG_HUMAN	Fibrinogen gamma chain OS=Homo sapiens GN=FGG PE=1 SV=3	HUMAN	11
356	0	18.7	47.83	33.41	31.35	sp|P02679-2|FIBG_HUMAN	Isoform Gamma-A of Fibrinogen gamma chain OS=Homo sapiens GN=FGG	HUMAN	11
356	0	17.5	44.86	34.34	32.08	tr|Q7Z664|Q7Z664_HUMAN	Putative uncharacterized protein DKFZp779N0926 (Fragment) OS=Homo sapiens GN=DKFZp779N0926 PE=2 SV=1	HUMAN	10
356	0	17.5	53.59	41.02	38.32	tr|D3DP16|D3DP16_HUMAN	Fibrinogen gamma chain, isoform CRA_a OS=Homo sapiens GN=FGG PE=4 SV=1	HUMAN	10
357	18.68	36.99	48.04	39.44	36.46	sp|P54652|HSP72_HUMAN	Heat shock-related 70 kDa protein 2 OS=Homo sapiens GN=HSPA2 PE=1 SV=1	HUMAN	21
358	18.61	18.61	42.54	25.49	16.48	sp|P48147|PPCE_HUMAN	Prolyl endopeptidase OS=Homo sapiens GN=PREP PE=1 SV=2	HUMAN	9
358	0	18.61	40.99	25.49	16.48	tr|Q9UM02|Q9UM02_HUMAN	Prolyl endopeptidase OS=Homo sapiens PE=2 SV=1	HUMAN	9
358	0	18.61	40.99	25.49	16.48	tr|B2RAH7|B2RAH7_HUMAN	cDNA, FLJ94921, highly similar to Homo sapiens prolyl endopeptidase (PREP), mRNA OS=Homo sapiens PE=2 SV=1	HUMAN	9
359	18.44	18.44	43.65	25.13	25.13	sp|P51991|ROA3_HUMAN	Heterogeneous nuclear ribonucleoprotein A3 OS=Homo sapiens GN=HNRNPA3 PE=1 SV=2	HUMAN	11
360	18.4	22.68	54.93	24.06	17.72	tr|E9PPD9|E9PPD9_HUMAN	Uncharacterized protein OS=Homo sapiens GN=EPB41L2 PE=4 SV=1	HUMAN	11
360	0.03	21.76	45.47	21.09	15.02	sp|O43491|E41L2_HUMAN	Band 4.1-like protein 2 OS=Homo sapiens GN=EPB41L2 PE=1 SV=1	HUMAN	11
360	0	22.14	48.13	21.93	16.15	tr|E9PHY5|E9PHY5_HUMAN	Uncharacterized protein OS=Homo sapiens GN=EPB41L2 PE=4 SV=1	HUMAN	11
360	0	20.67	52.77	23.8	17.14	tr|E9PK52|E9PK52_HUMAN	Uncharacterized protein OS=Homo sapiens GN=EPB41L2 PE=4 SV=1	HUMAN	10
361	18.36	18.36	57.73	34.42	20.48	sp|Q02790|FKBP4_HUMAN	Peptidyl-prolyl cis-trans isomerase FKBP4 OS=Homo sapiens GN=FKBP4 PE=1 SV=3	HUMAN	9
362	18.36	18.36	77.64	64.6	51.55	sp|O75947|ATP5H_HUMAN	ATP synthase subunit d, mitochondrial OS=Homo sapiens GN=ATP5H PE=1 SV=3	HUMAN	9
363	18.28	18.28	21.97	12.57	9.754	sp|P78357|CNTP1_HUMAN	Contactin-associated protein 1 OS=Homo sapiens GN=CNTNAP1 PE=1 SV=1	HUMAN	12
364	18.27	18.27	54.32	35.93	35.65	sp|O43488|ARK72_HUMAN	Aflatoxin B1 aldehyde reductase member 2 OS=Homo sapiens GN=AKR7A2 PE=1 SV=3	HUMAN	11
365	18.26	20.28	69.19	63.13	45.96	sp|P32119|PRDX2_HUMAN	Peroxiredoxin-2 OS=Homo sapiens GN=PRDX2 PE=1 SV=5	HUMAN	12
365	0	20.1	56.28	49.73	49.73	tr|B4DF70|B4DF70_HUMAN	cDNA FLJ60461, highly similar to Peroxiredoxin-2 (EC 1.11.1.15) OS=Homo sapiens PE=2 SV=1	HUMAN	12
366	18.17	18.17	43.65	35.49	28.06	sp|P27797|CALR_HUMAN	Calreticulin OS=Homo sapiens GN=CALR PE=1 SV=1	HUMAN	10
366	0	18.17	41.38	36.45	28.82	tr|Q53G71|Q53G71_HUMAN	Calreticulin variant (Fragment) OS=Homo sapiens PE=2 SV=1	HUMAN	10
367	18.13	18.13	51.53	26.44	17.29	tr|G3XAD8|G3XAD8_HUMAN	Stress-induced-phosphoprotein 1 (Hsp70/Hsp90-organizing protein), isoform CRA_b OS=Homo sapiens GN=STIP1 PE=4 SV=1	HUMAN	8
367	0	18.13	55.99	28.73	18.78	tr|A8K690|A8K690_HUMAN	cDNA FLJ76863, highly similar to Homo sapiens stress-induced-phosphoprotein 1 (Hsp70/Hsp90-organizing protein) (STIP1), mRNA OS=Homo sapiens PE=2 SV=1	HUMAN	8
367	0	18.13	55.99	28.73	18.78	sp|P31948|STIP1_HUMAN	Stress-induced-phosphoprotein 1 OS=Homo sapiens GN=STIP1 PE=1 SV=1	HUMAN	8
367	0	16.13	50	24.92	15.76	tr|Q3ZCU9|Q3ZCU9_HUMAN	STIP1 protein OS=Homo sapiens GN=STIP1 PE=2 SV=1	HUMAN	7
367	0	16.13	56.84	28.32	17.92	tr|F5H0T1|F5H0T1_HUMAN	Uncharacterized protein OS=Homo sapiens GN=STIP1 PE=4 SV=1	HUMAN	7
368	18.12	18.12	50.8	31.44	28.25	sp|P04181|OAT_HUMAN	Ornithine aminotransferase, mitochondrial OS=Homo sapiens GN=OAT PE=1 SV=1	HUMAN	10
369	18.1	18.1	85.21	85.21	85.21	tr|D1MGQ2|D1MGQ2_HUMAN	Alpha-2 globin chain OS=Homo sapiens GN=HBA2 PE=3 SV=1	HUMAN	13
369	0	18.1	85.21	85.21	85.21	sp|P69905|HBA_HUMAN	Hemoglobin subunit alpha OS=Homo sapiens GN=HBA1 PE=1 SV=2	HUMAN	13
369	0	16.1	96.36	96.36	96.36	tr|G3V1N2|G3V1N2_HUMAN	HCG1745306, isoform CRA_a OS=Homo sapiens GN=HBA2 PE=3 SV=1	HUMAN	12
370	18	24.67	81.69	66.78	48.14	sp|P54920|SNAA_HUMAN	Alpha-soluble NSF attachment protein OS=Homo sapiens GN=NAPA PE=1 SV=3	HUMAN	14
371	17.98	17.98	58.39	36.65	24.43	sp|Q9UI12|VATH_HUMAN	V-type proton ATPase subunit H OS=Homo sapiens GN=ATP6V1H PE=1 SV=1	HUMAN	8
371	0	17.98	60.65	38.06	25.38	sp|Q9UI12-2|VATH_HUMAN	Isoform 2 of V-type proton ATPase subunit H OS=Homo sapiens GN=ATP6V1H	HUMAN	8
371	0	15.97	53.81	35.73	22.88	tr|E9PGE6|E9PGE6_HUMAN	Uncharacterized protein OS=Homo sapiens GN=ATP6V1H PE=4 SV=1	HUMAN	7
371	0	15.97	54.05	35.89	22.98	tr|B4E054|B4E054_HUMAN	cDNA FLJ58444, highly similar to Vacuolar ATP synthase subunit H (EC 3.6.3.14) OS=Homo sapiens PE=2 SV=1	HUMAN	7
372	17.98	17.98	71.28	57.09	32.27	sp|P10768|ESTD_HUMAN	S-formylglutathione hydrolase OS=Homo sapiens GN=ESD PE=1 SV=2	HUMAN	8
373	17.95	17.95	40.58	29.35	16.12	tr|Q69YH7|Q69YH7_HUMAN	Putative uncharacterized protein DKFZp686J1364 (Fragment) OS=Homo sapiens GN=DKFZp686J1364 PE=2 SV=1	HUMAN	9
373	0	17.95	40.14	29.03	15.95	tr|Q53F53|Q53F53_HUMAN	Atlastin variant (Fragment) OS=Homo sapiens PE=2 SV=1	HUMAN	9
373	0	17.95	40.51	29.29	16.09	tr|G5E9T1|G5E9T1_HUMAN	Spastic paraplegia 3A (Autosomal dominant), isoform CRA_a OS=Homo sapiens GN=ATL1 PE=4 SV=1	HUMAN	9
373	0	17.95	40.14	29.03	15.95	tr|F8WD04|F8WD04_HUMAN	Uncharacterized protein OS=Homo sapiens GN=ATL1 PE=4 SV=1	HUMAN	9
373	0	17.95	40.14	29.03	15.95	sp|Q8WXF7|ATLA1_HUMAN	Atlastin-1 OS=Homo sapiens GN=ATL1 PE=1 SV=1	HUMAN	9
374	17.93	17.93	39.94	23.3	18.38	tr|F5H4J7|F5H4J7_HUMAN	Uncharacterized protein OS=Homo sapiens GN=SLC3A2 PE=4 SV=1	HUMAN	11
374	0	17.93	40.07	24.54	19.37	tr|F5GZS6|F5GZS6_HUMAN	Uncharacterized protein OS=Homo sapiens GN=SLC3A2 PE=4 SV=1	HUMAN	11
374	0	17.93	38.1	23.33	18.41	sp|P08195|4F2_HUMAN	4F2 cell-surface antigen heavy chain OS=Homo sapiens GN=SLC3A2 PE=1 SV=3	HUMAN	11
374	0	17.93	36.31	22.24	17.55	sp|P08195-4|4F2_HUMAN	Isoform 4 of 4F2 cell-surface antigen heavy chain OS=Homo sapiens GN=SLC3A2	HUMAN	11
374	0	17.93	42.25	25.88	20.42	sp|P08195-3|4F2_HUMAN	Isoform 3 of 4F2 cell-surface antigen heavy chain OS=Homo sapiens GN=SLC3A2	HUMAN	11
374	0	17.93	43.64	28.77	22.7	tr|B4E2Z3|B4E2Z3_HUMAN	Uncharacterized protein OS=Homo sapiens GN=SLC3A2 PE=2 SV=1	HUMAN	11
374	0	17.93	42.16	27.79	21.93	sp|P08195-2|4F2_HUMAN	Isoform 2 of 4F2 cell-surface antigen heavy chain OS=Homo sapiens GN=SLC3A2	HUMAN	11
375	17.92	18.67	40.1	30.77	20.13	tr|Q59EX7|Q59EX7_HUMAN	Synapsin-3 variant (Fragment) OS=Homo sapiens PE=2 SV=1	HUMAN	9
375	0	18.67	42.31	32.47	21.24	tr|Q17R54|Q17R54_HUMAN	Synapsin III OS=Homo sapiens GN=SYN3 PE=2 SV=1	HUMAN	9
375	0	18.67	42.24	32.41	21.21	tr|B1B1F9|B1B1F9_HUMAN	Synapsin III OS=Homo sapiens GN=SYN3 PE=2 SV=1	HUMAN	9
375	0	18.67	42.24	32.41	21.21	sp|O14994|SYN3_HUMAN	Synapsin-3 OS=Homo sapiens GN=SYN3 PE=1 SV=2	HUMAN	9
376	17.89	17.89	53.07	30.22	26.29	tr|F5H8B1|F5H8B1_HUMAN	Uncharacterized protein OS=Homo sapiens GN=PCYT2 PE=4 SV=1	HUMAN	10
376	0	17.89	55.53	31.62	27.51	sp|Q99447|PCY2_HUMAN	Ethanolamine-phosphate cytidylyltransferase OS=Homo sapiens GN=PCYT2 PE=1 SV=1	HUMAN	10
376	0	17.82	54.62	34.45	29.97	tr|B7ZAS0|B7ZAS0_HUMAN	cDNA, FLJ79284, highly similar to Ethanolamine-phosphate cytidylyltransferase (EC 2.7.7.14) OS=Homo sapiens PE=2 SV=1	HUMAN	10
377	17.88	17.88	73.71	69.95	52.58	sp|P48047|ATPO_HUMAN	ATP synthase subunit O, mitochondrial OS=Homo sapiens GN=ATP5O PE=1 SV=1	HUMAN	11
377	0	15.77	66.2	64.32	46.95	tr|Q53HH2|Q53HH2_HUMAN	Mitochondrial ATP synthase, O subunit variant (Fragment) OS=Homo sapiens PE=2 SV=1	HUMAN	10
378	17.8	17.8	42.57	25.87	21.1	sp|Q13153|PAK1_HUMAN	Serine/threonine-protein kinase PAK 1 OS=Homo sapiens GN=PAK1 PE=1 SV=2	HUMAN	10
379	17.78	17.78	46.57	24.18	18.82	sp|P05165|PCCA_HUMAN	Propionyl-CoA carboxylase alpha chain, mitochondrial OS=Homo sapiens GN=PCCA PE=1 SV=4	HUMAN	11
379	0	17.78	48.29	25.07	19.52	sp|P05165-2|PCCA_HUMAN	Isoform 2 of Propionyl-CoA carboxylase alpha chain, mitochondrial OS=Homo sapiens GN=PCCA	HUMAN	11
379	0	17.64	48.22	25.04	19.49	tr|B2RDE0|B2RDE0_HUMAN	cDNA, FLJ96567, highly similar to Homo sapiens propionyl Coenzyme A carboxylase, alpha polypeptide(PCCA), mRNA OS=Homo sapiens PE=2 SV=1	HUMAN	11
379	0	16.51	45.96	24.38	18.65	tr|C9JPQ8|C9JPQ8_HUMAN	Uncharacterized protein OS=Homo sapiens GN=PCCA PE=4 SV=2	HUMAN	10
379	0	16.51	45.96	24.38	18.65	tr|B4DPF9|B4DPF9_HUMAN	cDNA FLJ56469, highly similar to Propionyl-CoA carboxylase alpha chain, mitochondrial (EC 6.4.1.3) OS=Homo sapiens PE=2 SV=1	HUMAN	10
380	17.78	17.78	49.67	26.49	21.63	tr|B4DKC2|B4DKC2_HUMAN	Uncharacterized protein OS=Homo sapiens GN=RUFY3 PE=2 SV=1	HUMAN	9
380	0.01	15.79	46.21	19.22	15.34	sp|Q7L099-4|RUFY3_HUMAN	Isoform 4 of Protein RUFY3 OS=Homo sapiens GN=RUFY3	HUMAN	8
380	0.01	15.79	42.26	17.58	14.03	sp|Q7L099-3|RUFY3_HUMAN	Isoform 3 of Protein RUFY3 OS=Homo sapiens GN=RUFY3	HUMAN	8
380	0	17.78	51.72	27.59	22.53	tr|B4DG59|B4DG59_HUMAN	cDNA FLJ60105, highly similar to Protein RUFY3 OS=Homo sapiens PE=2 SV=1	HUMAN	9
380	0	17.78	47.97	25.59	20.9	sp|Q7L099|RUFY3_HUMAN	Protein RUFY3 OS=Homo sapiens GN=RUFY3 PE=1 SV=1	HUMAN	9
380	0	15.76	41.7	21.54	17.19	sp|Q7L099-2|RUFY3_HUMAN	Isoform 2 of Protein RUFY3 OS=Homo sapiens GN=RUFY3	HUMAN	8
381	17.74	17.74	47.05	29.72	22.83	tr|C9JKD6|C9JKD6_HUMAN	Uncharacterized protein OS=Homo sapiens GN=UGP2 PE=4 SV=1	HUMAN	11
381	0.02	17.53	45.08	27.95	22.83	tr|B2RAN1|B2RAN1_HUMAN	cDNA, FLJ95012, highly similar to Homo sapiens UDP-glucose pyrophosphorylase 2 (UGP2), mRNA OS=Homo sapiens PE=2 SV=1	HUMAN	11
381	0	17.74	44.29	29.21	22.44	tr|E7EUC7|E7EUC7_HUMAN	Uncharacterized protein OS=Homo sapiens GN=UGP2 PE=4 SV=1	HUMAN	11
381	0	17.74	45.08	29.72	22.83	sp|Q16851|UGPA_HUMAN	UTP--glucose-1-phosphate uridylyltransferase OS=Homo sapiens GN=UGP2 PE=1 SV=5	HUMAN	11
381	0	17.74	43.52	29.21	22.44	tr|B4DUP2|B4DUP2_HUMAN	cDNA FLJ56155, highly similar to UTP--glucose-1-phosphate uridylyltransferase 2 (EC 2.7.7.9) OS=Homo sapiens PE=2 SV=1	HUMAN	11
381	0	17.74	43.06	30.38	23.34	sp|Q16851-2|UGPA_HUMAN	Isoform 2 of UTP--glucose-1-phosphate uridylyltransferase OS=Homo sapiens GN=UGP2	HUMAN	11
381	0	16.86	47.95	31.74	26.48	tr|Q53QE9|Q53QE9_HUMAN	Putative uncharacterized protein UGP2 (Fragment) OS=Homo sapiens GN=UGP2 PE=2 SV=1	HUMAN	11
382	17.74	17.74	52.03	41.89	38.51	sp|P53004|BIEA_HUMAN	Biliverdin reductase A OS=Homo sapiens GN=BLVRA PE=1 SV=2	HUMAN	9
383	17.69	25.04	50.9	46.1	27.33	tr|A4D2J9|A4D2J9_HUMAN	Calcium/calmodulin-dependent protein kinase (CaM kinase) II beta OS=Homo sapiens GN=CAMK2B PE=4 SV=1	HUMAN	13
383	0	25.04	50.9	46.1	27.33	sp|Q13554|KCC2B_HUMAN	Calcium/calmodulin-dependent protein kinase type II subunit beta OS=Homo sapiens GN=CAMK2B PE=1 SV=3	HUMAN	13
383	0	25.04	61.81	56.64	33.58	sp|Q13554-2|KCC2B_HUMAN	Isoform 1 of Calcium/calmodulin-dependent protein kinase type II subunit beta OS=Homo sapiens GN=CAMK2B	HUMAN	13
383	0	24.72	61.2	54.63	35.14	sp|Q13554-5|KCC2B_HUMAN	Isoform 5 of Calcium/calmodulin-dependent protein kinase type II subunit beta OS=Homo sapiens GN=CAMK2B	HUMAN	13
383	0	24.72	60.15	54.74	35.2	tr|A4D2K5|A4D2K5_HUMAN	Calcium/calmodulin-dependent protein kinase (CaM kinase) II beta OS=Homo sapiens GN=CAMK2B PE=4 SV=1	HUMAN	13
383	0	24.72	60.15	54.74	35.2	sp|Q13554-8|KCC2B_HUMAN	Isoform 8 of Calcium/calmodulin-dependent protein kinase type II subunit beta OS=Homo sapiens GN=CAMK2B	HUMAN	13
383	0	24.38	60.15	54.98	33.58	tr|Q53H78|Q53H78_HUMAN	Calcium/calmodulin-dependent protein kinase IIB isoform 2 variant (Fragment) OS=Homo sapiens PE=2 SV=1	HUMAN	13
383	0	24.25	58.45	51.69	36.18	sp|Q13554-3|KCC2B_HUMAN	Isoform 2 of Calcium/calmodulin-dependent protein kinase type II subunit beta OS=Homo sapiens GN=CAMK2B	HUMAN	13
384	17.59	17.59	44.42	28.17	25.13	sp|Q9Y639-5|NPTN_HUMAN	Isoform 5 of Neuroplastin OS=Homo sapiens GN=NPTN	HUMAN	12
385	17.56	17.56	59.11	30.93	30.24	tr|Q8TAS0|Q8TAS0_HUMAN	ATP synthase gamma chain (Fragment) OS=Homo sapiens PE=2 SV=1	HUMAN	10
385	0	17.56	57.72	30.2	29.53	tr|Q6I9V2|Q6I9V2_HUMAN	ATP synthase gamma chain OS=Homo sapiens GN=ATP5C1 PE=2 SV=1	HUMAN	10
385	0	17.56	57.72	30.2	29.53	sp|P36542|ATPG_HUMAN	ATP synthase subunit gamma, mitochondrial OS=Homo sapiens GN=ATP5C1 PE=1 SV=1	HUMAN	10
385	0	15.51	53.54	25.93	25.25	sp|P36542-2|ATPG_HUMAN	Isoform Heart of ATP synthase subunit gamma, mitochondrial OS=Homo sapiens GN=ATP5C1	HUMAN	9
386	17.48	17.48	80.84	45.79	45.79	sp|P30044|PRDX5_HUMAN	Peroxiredoxin-5, mitochondrial OS=Homo sapiens GN=PRDX5 PE=1 SV=4	HUMAN	10
386	0	17.48	87.65	60.49	60.49	sp|P30044-2|PRDX5_HUMAN	Isoform Cytoplasmicꗪ⬨馩 of Peroxiredoxin-5, mitochondrial OS=Homo sapiens GN=PRDX5	HUMAN	10
387	17.45	17.45	57.8	56.42	43.12	tr|Q6FHR0|Q6FHR0_HUMAN	RAB11B protein (Fragment) OS=Homo sapiens GN=RAB11B PE=2 SV=1	HUMAN	10
387	0	17.45	57.8	56.42	43.12	tr|A5YM50|A5YM50_HUMAN	RAB11B protein OS=Homo sapiens GN=RAB11B PE=2 SV=1	HUMAN	10
387	0	17.45	57.8	56.42	43.12	sp|Q15907|RB11B_HUMAN	Ras-related protein Rab-11B OS=Homo sapiens GN=RAB11B PE=1 SV=4	HUMAN	10
387	0	16.99	48.17	46.79	43.12	tr|Q6FI42|Q6FI42_HUMAN	RAB11B protein OS=Homo sapiens GN=RAB11B PE=2 SV=1	HUMAN	10
387	0	16.15	65.92	64.25	48.04	tr|B4DMK0|B4DMK0_HUMAN	cDNA FLJ61134, highly similar to Ras-related protein Rab-11B OS=Homo sapiens PE=2 SV=1	HUMAN	9
387	0	15.7	51.72	36.02	32.95	tr|B4DMN1|B4DMN1_HUMAN	cDNA FLJ61136, highly similar to Ras-related protein Rab-11A OS=Homo sapiens PE=2 SV=1	HUMAN	9
387	0	15.7	62.58	60.65	55.48	tr|B4DT13|B4DT13_HUMAN	cDNA FLJ51542, highly similar to Ras-related protein Rab-11B OS=Homo sapiens PE=2 SV=1	HUMAN	9
387	0	15.7	44.91	43.52	39.81	sp|P62491|RB11A_HUMAN	Ras-related protein Rab-11A OS=Homo sapiens GN=RAB11A PE=1 SV=3	HUMAN	9
388	17.43	17.43	33.55	28.26	23.62	sp|P36957|ODO2_HUMAN	Dihydrolipoyllysine-residue succinyltransferase component of 2-oxoglutarate dehydrogenase complex, mitochondrial OS=Homo sapiens GN=DLST PE=1 SV=4	HUMAN	11
388	0	15.34	32.01	25.39	20.75	tr|Q6IBS5|Q6IBS5_HUMAN	DLST protein OS=Homo sapiens GN=DLST PE=2 SV=1	HUMAN	10
389	17.34	17.34	56.75	44.84	33.73	tr|G3V5Z7|G3V5Z7_HUMAN	Proteasome subunit alpha type OS=Homo sapiens GN=PSMA6 PE=3 SV=1	HUMAN	9
389	0	17.34	58.13	45.93	34.55	sp|P60900|PSA6_HUMAN	Proteasome subunit alpha type-6 OS=Homo sapiens GN=PSMA6 PE=1 SV=1	HUMAN	9
390	17.31	17.31	82.61	55.07	52.17	sp|P51149|RAB7A_HUMAN	Ras-related protein Rab-7a OS=Homo sapiens GN=RAB7A PE=1 SV=1	HUMAN	10
391	17.28	17.28	43.92	26.58	16.37	tr|B4DGB4|B4DGB4_HUMAN	Uncharacterized protein OS=Homo sapiens GN=PLS3 PE=2 SV=1	HUMAN	8
391	0	17.26	41.59	26.03	16.03	tr|Q53GY0|Q53GY0_HUMAN	Plastin 3 variant (Fragment) OS=Homo sapiens PE=2 SV=1	HUMAN	8
391	0	17.26	41.59	26.03	16.03	tr|A8K579|A8K579_HUMAN	Plastin 3 (T isoform) OS=Homo sapiens GN=PLS3 PE=2 SV=1	HUMAN	8
391	0	17.26	41.59	26.03	16.03	sp|P13797|PLST_HUMAN	Plastin-3 OS=Homo sapiens GN=PLS3 PE=1 SV=4	HUMAN	8
391	0	17.23	41.96	27.2	16.75	tr|B4DPW9|B4DPW9_HUMAN	cDNA FLJ51929, highly similar to Plastin-3 OS=Homo sapiens PE=2 SV=1	HUMAN	8
391	0	17.2	43.94	27.61	17	tr|F8W8D8|F8W8D8_HUMAN	Uncharacterized protein OS=Homo sapiens GN=PLS3 PE=4 SV=1	HUMAN	8
391	0	17.18	43.08	28.03	17.26	tr|B7Z6M1|B7Z6M1_HUMAN	Uncharacterized protein OS=Homo sapiens GN=PLS3 PE=2 SV=1	HUMAN	8
392	17.22	17.22	45.01	27.64	24.5	sp|Q8N335|GPD1L_HUMAN	Glycerol-3-phosphate dehydrogenase 1-like protein OS=Homo sapiens GN=GPD1L PE=1 SV=1	HUMAN	9
393	17.15	26.78	73.98	61.38	53.66	sp|Q04917|1433F_HUMAN	14-3-3 protein eta OS=Homo sapiens GN=YWHAH PE=1 SV=4	HUMAN	19
394	17.12	17.12	40.72	21.39	16.62	sp|Q16799|RTN1_HUMAN	Reticulon-1 OS=Homo sapiens GN=RTN1 PE=1 SV=1	HUMAN	9
394	0	16.22	30.67	18.43	16.62	sp|Q5IS59|RTN1_PANTR	Reticulon-1 OS=Pan troglodytes GN=RTN1 PE=2 SV=1	PANTR	9
394	0	15.35	36.47	21.08	15.81	tr|Q2NKQ5|Q2NKQ5_HUMAN	RTN1 protein OS=Homo sapiens GN=RTN1 PE=2 SV=1	HUMAN	8
395	17.09	17.09	61.19	53.23	48.76	sp|Q9H0U4|RAB1B_HUMAN	Ras-related protein Rab-1B OS=Homo sapiens GN=RAB1B PE=1 SV=1	HUMAN	8
395	0	15.05	51.74	43.78	39.3	tr|Q6FIG4|Q6FIG4_HUMAN	RAB1B protein OS=Homo sapiens GN=RAB1B PE=2 SV=1	HUMAN	7
396	17.02	17.02	29.34	19.56	19.56	tr|Q8N169|Q8N169_HUMAN	Solute carrier family 1 (Glial high affinity glutamate transporter), member 3 OS=Homo sapiens GN=SLC1A3 PE=2 SV=1	HUMAN	15
396	0	17.02	31.99	21.33	21.33	tr|Q4JCQ8|Q4JCQ8_HUMAN	Glutamate transporter variant EAAT1ex9skip OS=Homo sapiens GN=SLC1A3 PE=2 SV=1	HUMAN	15
396	0	17.02	29.34	19.56	19.56	sp|P43003|EAA1_HUMAN	Excitatory amino acid transporter 1 OS=Homo sapiens GN=SLC1A3 PE=1 SV=1	HUMAN	15
396	0	15.5	30.2	19.39	19.39	tr|B4DF14|B4DF14_HUMAN	Uncharacterized protein OS=Homo sapiens GN=SLC1A3 PE=2 SV=1	HUMAN	14
396	0	15.5	28.27	22.2	22.2	tr|B4DHC6|B4DHC6_HUMAN	cDNA FLJ57928, highly similar to Excitatory amino acid transporter 1 OS=Homo sapiens PE=2 SV=1	HUMAN	14
397	16.97	16.97	15.75	9.738	9.047	tr|C9JFM0|C9JFM0_HUMAN	Uncharacterized protein OS=Homo sapiens GN=PTPRZ1 PE=4 SV=1	HUMAN	10
397	0	16.91	15.68	9.697	9.01	sp|P23471-2|PTPRZ_HUMAN	Isoform Short of Receptor-type tyrosine-protein phosphatase zeta OS=Homo sapiens GN=PTPRZ1	HUMAN	10
397	0	14.55	11.66	6.091	5.659	sp|P23471|PTPRZ_HUMAN	Receptor-type tyrosine-protein phosphatase zeta OS=Homo sapiens GN=PTPRZ1 PE=1 SV=4	HUMAN	10
398	16.92	16.92	33.03	20.65	15.44	sp|O95970|LGI1_HUMAN	Leucine-rich glioma-inactivated protein 1 OS=Homo sapiens GN=LGI1 PE=1 SV=1	HUMAN	8
398	0	14.89	32.81	19.25	13.56	sp|O95970-3|LGI1_HUMAN	Isoform 3 of Leucine-rich glioma-inactivated protein 1 OS=Homo sapiens GN=LGI1	HUMAN	7
399	16.91	16.91	35.99	16.64	13.8	sp|O95202|LETM1_HUMAN	LETM1 and EF-hand domain-containing protein 1, mitochondrial OS=Homo sapiens GN=LETM1 PE=1 SV=1	HUMAN	8
400	16.86	16.86	61.17	40.13	39.81	sp|P45880-1|VDAC2_HUMAN	Isoform 1 of Voltage-dependent anion-selective channel protein 2 OS=Homo sapiens GN=VDAC2	HUMAN	12
400	0	16.86	59.86	42.18	41.84	sp|P45880|VDAC2_HUMAN	Voltage-dependent anion-selective channel protein 2 OS=Homo sapiens GN=VDAC2 PE=1 SV=2	HUMAN	12
400	0	16.86	62.19	43.82	43.46	sp|P45880-2|VDAC2_HUMAN	Isoform 2 of Voltage-dependent anion-selective channel protein 2 OS=Homo sapiens GN=VDAC2	HUMAN	12
401	16.82	16.82	71.25	67.5	56.25	tr|F6U1T9|F6U1T9_HUMAN	Uncharacterized protein OS=Homo sapiens GN=PPP3R1 PE=4 SV=1	HUMAN	12
401	0	16.82	60.32	57.14	47.62	tr|D3YTA9|D3YTA9_HUMAN	Uncharacterized protein OS=Homo sapiens GN=PPP3R1 PE=4 SV=1	HUMAN	12
401	0	16.82	67.06	63.53	52.94	sp|P63098|CANB1_HUMAN	Calcineurin subunit B type 1 OS=Homo sapiens GN=PPP3R1 PE=1 SV=2	HUMAN	12
401	0	15.96	23.27	11.76	11.76	tr|Q86YQ0|Q86YQ0_HUMAN	HZGJ OS=Homo sapiens GN=HZGJ PE=2 SV=1	HUMAN	12
402	16.81	16.81	43.85	35.64	30.51	tr|B4DLZ5|B4DLZ5_HUMAN	N-acetylglucosamine kinase OS=Homo sapiens GN=NAGK PE=2 SV=1	HUMAN	9
402	0	16.76	44.48	40.41	34.59	sp|Q9UJ70|NAGK_HUMAN	N-acetyl-D-glucosamine kinase OS=Homo sapiens GN=NAGK PE=1 SV=4	HUMAN	9
403	16.79	16.79	53.41	36.8	27	sp|P37837|TALDO_HUMAN	Transaldolase OS=Homo sapiens GN=TALDO1 PE=1 SV=2	HUMAN	8
404	16.74	16.74	35.36	11.9	7.932	sp|O75145-2|LIPA3_HUMAN	Isoform 2 of Liprin-alpha-3 OS=Homo sapiens GN=PPFIA3	HUMAN	9
404	0	16.71	35.09	11.81	7.873	sp|O75145|LIPA3_HUMAN	Liprin-alpha-3 OS=Homo sapiens GN=PPFIA3 PE=1 SV=3	HUMAN	9
405	16.69	16.69	61.44	46.41	37.58	sp|Q9NUJ1|ABHDA_HUMAN	Abhydrolase domain-containing protein 10, mitochondrial OS=Homo sapiens GN=ABHD10 PE=1 SV=1	HUMAN	10
406	16.62	16.62	22.72	9.246	6.139	sp|Q9UPA5|BSN_HUMAN	Protein bassoon OS=Homo sapiens GN=BSN PE=1 SV=4	HUMAN	16
407	16.56	16.56	46.63	38.1	25.4	tr|D3DVW9|D3DVW9_HUMAN	Protein tyrosine phosphatase, non-receptor type substrate 1, isoform CRA_a OS=Homo sapiens GN=PTPNS1 PE=4 SV=1	HUMAN	9
407	0	16.56	46.63	38.1	25.4	tr|B2R6C3|B2R6C3_HUMAN	cDNA, FLJ92887, Homo sapiens protein tyrosine phosphatase, non-receptor typesubstrate 1 (PTPNS1), mRNA OS=Homo sapiens PE=2 SV=1	HUMAN	9
407	0	16.56	46.63	38.1	25.4	sp|P78324|SHPS1_HUMAN	Tyrosine-protein phosphatase non-receptor type substrate 1 OS=Homo sapiens GN=SIRPA PE=1 SV=2	HUMAN	9
407	0	16.56	45.87	39.67	26.45	tr|B4DP97|B4DP97_HUMAN	cDNA FLJ52934, highly similar to Tyrosine-protein phosphatase non-receptortype substrate 1 OS=Homo sapiens PE=2 SV=1	HUMAN	9
407	0	16.28	42.72	34.25	25.2	sp|P78324-2|SHPS1_HUMAN	Isoform 2 of Tyrosine-protein phosphatase non-receptor type substrate 1 OS=Homo sapiens GN=SIRPA	HUMAN	9
408	16.52	16.52	68.17	46.85	42.04	tr|Q53XN3|Q53XN3_HUMAN	Electron transfer flavoprotein alpha-subunit OS=Homo sapiens GN=ETFA PE=2 SV=1	HUMAN	10
408	0	16.52	68.17	46.85	42.04	sp|P13804|ETFA_HUMAN	Electron transfer flavoprotein subunit alpha, mitochondrial OS=Homo sapiens GN=ETFA PE=1 SV=1	HUMAN	10
408	0	14.38	80.28	50.35	44.72	tr|B4DT43|B4DT43_HUMAN	Uncharacterized protein OS=Homo sapiens GN=ETFA PE=2 SV=1	HUMAN	9
409	16.52	16.52	43.39	30.84	18.28	tr|B4DW13|B4DW13_HUMAN	HCG23341, isoform CRA_d OS=Homo sapiens GN=hCG_23341 PE=2 SV=1	HUMAN	7
409	0	16.52	46.9	33.33	19.76	tr|B3KQ13|B3KQ13_HUMAN	Uncharacterized protein OS=Homo sapiens GN=CCBL2 PE=2 SV=1	HUMAN	7
409	0	16.52	43.39	30.84	18.28	sp|Q6YP21|KAT3_HUMAN	Kynurenine--oxoglutarate transaminase 3 OS=Homo sapiens GN=CCBL2 PE=1 SV=1	HUMAN	7
410	16.45	16.45	56.16	47.95	43.84	tr|Q4L233|Q4L233_HUMAN	Brain-specific protein p25 alpha, isoform CRA_b OS=Homo sapiens GN=FREP1 PE=2 SV=1	HUMAN	8
410	0	16.45	56.16	47.95	43.84	sp|O94811|TPPP_HUMAN	Tubulin polymerization-promoting protein OS=Homo sapiens GN=TPPP PE=1 SV=1	HUMAN	8
411	16.37	39.87	51.53	34.41	30.51	sp|P13647|K2C5_HUMAN	Keratin, type II cytoskeletal 5 OS=Homo sapiens GN=KRT5 PE=1 SV=3	HUMAN	26
412	16.33	16.33	36.45	23.96	11.14	sp|P21399|ACOC_HUMAN	Cytoplasmic aconitate hydratase OS=Homo sapiens GN=ACO1 PE=1 SV=3	HUMAN	8
413	16.24	16.24	69.67	41	29.33	tr|Q53R19|Q53R19_HUMAN	Actin related protein 2/3 complex, subunit 2, 34kDa, isoform CRA_a OS=Homo sapiens GN=ARPC2 PE=2 SV=1	HUMAN	7
413	0	16.24	69.67	41	29.33	sp|O15144|ARPC2_HUMAN	Actin-related protein 2/3 complex subunit 2 OS=Homo sapiens GN=ARPC2 PE=1 SV=1	HUMAN	7
414	16.2	16.2	52.53	32.91	21.1	sp|P48637|GSHB_HUMAN	Glutathione synthetase OS=Homo sapiens GN=GSS PE=1 SV=1	HUMAN	9
415	16.17	16.17	30.11	14.36	8.355	tr|Q32M35|Q32M35_HUMAN	ATP8A1 protein OS=Homo sapiens GN=ATP8A1 PE=2 SV=1	HUMAN	8
415	0	16.17	30.11	14.36	8.355	sp|Q9Y2Q0-3|AT8A1_HUMAN	Isoform 3 of Probable phospholipid-transporting ATPase IA OS=Homo sapiens GN=ATP8A1	HUMAN	8
415	0	16.17	30.11	14.36	8.355	sp|Q9Y2Q0-2|AT8A1_HUMAN	Isoform 2 of Probable phospholipid-transporting ATPase IA OS=Homo sapiens GN=ATP8A1	HUMAN	8
415	0	16.14	30.62	14.27	8.304	tr|E7EUK4|E7EUK4_HUMAN	Uncharacterized protein OS=Homo sapiens GN=ATP8A1 PE=4 SV=1	HUMAN	8
415	0	16.12	29.73	14.18	8.247	sp|Q9Y2Q0|AT8A1_HUMAN	Probable phospholipid-transporting ATPase IA OS=Homo sapiens GN=ATP8A1 PE=1 SV=1	HUMAN	8
415	0	16.05	29.4	14.02	8.156	tr|Q59EX4|Q59EX4_HUMAN	ATPase, aminophospholipid transporter (APLT), class I, type 8A, member 1 variant (Fragment) OS=Homo sapiens PE=2 SV=1	HUMAN	8
416	16.17	16.17	61.4	50.76	35.26	tr|A6PVN5|A6PVN5_HUMAN	Protein phosphatase 2A activator, regulatory subunit 4 OS=Homo sapiens GN=PPP2R4 PE=4 SV=1	HUMAN	8
416	0	16.17	56.42	46.65	32.4	sp|Q15257|PTPA_HUMAN	Serine/threonine-protein phosphatase 2A activator OS=Homo sapiens GN=PPP2R4 PE=1 SV=3	HUMAN	8
416	0	16.17	62.54	51.7	35.91	sp|Q15257-2|PTPA_HUMAN	Isoform 1 of Serine/threonine-protein phosphatase 2A activator OS=Homo sapiens GN=PPP2R4	HUMAN	8
416	0	16.17	66.33	56.8	39.46	sp|Q15257-3|PTPA_HUMAN	Isoform 3 of Serine/threonine-protein phosphatase 2A activator OS=Homo sapiens GN=PPP2R4	HUMAN	8
417	16.13	20.41	48.33	31.58	31.34	sp|Q9P1U1|ARP3B_HUMAN	Actin-related protein 3B OS=Homo sapiens GN=ACTR3B PE=1 SV=1	HUMAN	11
417	0	16.3	52.01	31.9	31.61	sp|Q9P1U1-3|ARP3B_HUMAN	Isoform 3 of Actin-related protein 3B OS=Homo sapiens GN=ACTR3B	HUMAN	9
418	16.09	17.73	30.03	19.62	17.58	sp|Q9UHD8|SEPT9_HUMAN	Septin-9 OS=Homo sapiens GN=SEPT9 PE=1 SV=2	HUMAN	10
418	0	17.73	31.04	20.28	18.17	sp|Q9UHD8-7|SEPT9_HUMAN	Isoform 7 of Septin-9 OS=Homo sapiens GN=SEPT9	HUMAN	10
418	0	17.73	30.4	19.86	17.79	sp|Q9UHD8-5|SEPT9_HUMAN	Isoform 5 of Septin-9 OS=Homo sapiens GN=SEPT9	HUMAN	10
418	0	17.73	30.99	20.25	18.13	sp|Q9UHD8-2|SEPT9_HUMAN	Isoform 2 of Septin-9 OS=Homo sapiens GN=SEPT9	HUMAN	10
418	0	15.62	29.15	23.7	20.85	sp|Q9UHD8-3|SEPT9_HUMAN	Isoform 3 of Septin-9 OS=Homo sapiens GN=SEPT9	HUMAN	9
419	16.09	16.09	47.84	33.33	30.56	sp|Q9NUQ9|FA49B_HUMAN	Protein FAM49B OS=Homo sapiens GN=FAM49B PE=1 SV=1	HUMAN	9
419	0	14.06	47.84	29.32	26.54	tr|Q68D08|Q68D08_HUMAN	Putative uncharacterized protein DKFZp686B04128 OS=Homo sapiens GN=DKFZp686B04128 PE=2 SV=1	HUMAN	8
420	16.07	16.07	73.13	65.3	65.3	sp|P30042|ES1_HUMAN	ES1 protein homolog, mitochondrial OS=Homo sapiens GN=C21orf33 PE=1 SV=3	HUMAN	11
421	16.04	16.04	37.76	29.2	21.33	sp|P48163|MAOX_HUMAN	NADP-dependent malic enzyme OS=Homo sapiens GN=ME1 PE=1 SV=1	HUMAN	9
422	16.01	16.01	50.3	44.88	44.88	sp|P29966|MARCS_HUMAN	Myristoylated alanine-rich C-kinase substrate OS=Homo sapiens GN=MARCKS PE=1 SV=4	HUMAN	10
422	0	14.01	90.45	84.08	84.08	tr|Q6NVI1|Q6NVI1_HUMAN	MARCKS protein (Fragment) OS=Homo sapiens GN=MARCKS PE=2 SV=1	HUMAN	9
423	15.96	15.96	51.22	39.51	39.51	sp|P04792|HSPB1_HUMAN	Heat shock protein beta-1 OS=Homo sapiens GN=HSPB1 PE=1 SV=2	HUMAN	9
424	15.88	15.88	43.15	20.89	16.27	sp|Q07866-7|KLC1_HUMAN	Isoform P of Kinesin light chain 1 OS=Homo sapiens GN=KLC1	HUMAN	9
425	15.87	30.23	43.75	40.75	40.75	sp|P36507|MP2K2_HUMAN	Dual specificity mitogen-activated protein kinase kinase 2 OS=Homo sapiens GN=MAP2K2 PE=1 SV=1	HUMAN	16
426	15.81	16.88	59.66	35.99	21.98	tr|Q6FHQ6|Q6FHQ6_HUMAN	Isocitrate dehydrogenase [NADP] (Fragment) OS=Homo sapiens GN=IDH1 PE=2 SV=1	NADP	8
426	0	16.88	59.66	35.99	21.98	tr|B2R5M8|B2R5M8_HUMAN	Isocitrate dehydrogenase [NADP] OS=Homo sapiens PE=2 SV=1	NADP	8
426	0	16.88	59.66	35.99	21.98	sp|O75874|IDHC_HUMAN	Isocitrate dehydrogenase [NADP] cytoplasmic OS=Homo sapiens GN=IDH1 PE=1 SV=2	HUMAN	8
426	0	16.22	57.14	38.27	24.53	tr|Q0QER2|Q0QER2_HUMAN	Isocitrate dehydrogenase [NADP] (Fragment) OS=Homo sapiens GN=IDH1 PE=2 SV=1	NADP	8
426	0	14.8	60.63	32.85	18.84	tr|Q6FIA4|Q6FIA4_HUMAN	Isocitrate dehydrogenase [NADP] OS=Homo sapiens GN=IDH1 PE=2 SV=1	NADP	7
426	0	14.8	59.66	32.85	18.84	tr|Q567U4|Q567U4_HUMAN	Isocitrate dehydrogenase [NADP] OS=Homo sapiens GN=IDH1 PE=2 SV=1	NADP	7
426	0	14.8	56.52	32.85	18.84	tr|Q6FI37|Q6FI37_HUMAN	Isocitrate dehydrogenase [NADP] OS=Homo sapiens GN=IDH1 PE=2 SV=1	NADP	7
427	15.78	15.78	31.57	19.69	11.19	tr|F5GYD3|F5GYD3_HUMAN	Uncharacterized protein OS=Homo sapiens GN=NRCAM PE=4 SV=1	HUMAN	11
427	0	15.78	30.96	19.69	11.19	tr|B7Z670|B7Z670_HUMAN	cDNA FLJ61703, highly similar to Neuronal cell adhesion molecule (Fragment) OS=Homo sapiens PE=2 SV=1	HUMAN	11
427	0	15.62	32.97	19.24	10.93	tr|Q5IS40|Q5IS40_PANTR	Neuronal cell adhesion protein OS=Pan troglodytes PE=2 SV=1	PANTR	11
427	0	15.62	32.97	19.24	10.93	tr|C9JYY6|C9JYY6_HUMAN	Uncharacterized protein OS=Homo sapiens GN=NRCAM PE=4 SV=2	HUMAN	11
427	0	15.62	32.97	19.24	10.93	sp|Q92823-3|NRCAM_HUMAN	Isoform 3 of Neuronal cell adhesion molecule OS=Homo sapiens GN=NRCAM	HUMAN	11
427	0	15.62	32.37	19.24	10.93	tr|Q14CA1|Q14CA1_HUMAN	NRCAM protein OS=Homo sapiens GN=NRCAM PE=2 SV=1	HUMAN	11
427	0	15.6	32.88	19.19	10.9	sp|Q92823-4|NRCAM_HUMAN	Isoform 4 of Neuronal cell adhesion molecule OS=Homo sapiens GN=NRCAM	HUMAN	11
427	0	15.55	32.63	19.04	10.82	tr|E9PDA4|E9PDA4_HUMAN	Uncharacterized protein OS=Homo sapiens GN=NRCAM PE=4 SV=1	HUMAN	11
427	0	15.55	32.05	19.04	10.82	tr|Q14BM2|Q14BM2_HUMAN	NRCAM protein OS=Homo sapiens GN=NRCAM PE=2 SV=1	HUMAN	11
427	0	15.26	30.18	18.37	10.44	tr|F8W775|F8W775_HUMAN	Uncharacterized protein OS=Homo sapiens GN=NRCAM PE=4 SV=1	HUMAN	11
427	0	15.26	30.18	18.37	10.44	sp|Q92823-2|NRCAM_HUMAN	Isoform 2 of Neuronal cell adhesion molecule OS=Homo sapiens GN=NRCAM	HUMAN	11
427	0	14.88	30.52	17.41	9.893	sp|Q92823|NRCAM_HUMAN	Neuronal cell adhesion molecule OS=Homo sapiens GN=NRCAM PE=1 SV=3	HUMAN	11
427	0	14.86	30.43	17.35	9.862	tr|F8W774|F8W774_HUMAN	Uncharacterized protein OS=Homo sapiens GN=NRCAM PE=4 SV=1	HUMAN	11
427	0	14.86	30.43	17.35	9.862	sp|Q92823-5|NRCAM_HUMAN	Isoform 5 of Neuronal cell adhesion molecule OS=Homo sapiens GN=NRCAM	HUMAN	11
428	15.72	15.72	56.31	44.66	37.86	tr|B3KUN1|B3KUN1_HUMAN	Serine/threonine-protein phosphatase OS=Homo sapiens GN=PPP2CA PE=2 SV=1	HUMAN	9
428	0	15.72	56.31	44.66	37.86	sp|P67775|PP2AA_HUMAN	Serine/threonine-protein phosphatase 2A catalytic subunit alpha isoform OS=Homo sapiens GN=PPP2CA PE=1 SV=1	HUMAN	9
428	0	14.53	53.72	40.45	35.28	tr|Q5U0I7|Q5U0I7_HUMAN	Serine/threonine-protein phosphatase OS=Homo sapiens PE=2 SV=1	HUMAN	8
428	0	14.53	53.72	40.45	35.28	tr|B3KRM2|B3KRM2_HUMAN	Serine/threonine-protein phosphatase OS=Homo sapiens PE=2 SV=1	HUMAN	8
428	0	14.53	53.72	40.45	35.28	sp|P62714|PP2AB_HUMAN	Serine/threonine-protein phosphatase 2A catalytic subunit beta isoform OS=Homo sapiens GN=PPP2CB PE=1 SV=1	HUMAN	8
428	0	14.17	54.1	47.95	44.67	tr|B3KQ51|B3KQ51_HUMAN	Serine/threonine-protein phosphatase OS=Homo sapiens PE=2 SV=1	HUMAN	8
428	0	13.61	49.51	37.86	31.07	tr|Q6I9T8|Q6I9T8_HUMAN	Serine/threonine-protein phosphatase OS=Homo sapiens GN=PPP2CA PE=2 SV=1	HUMAN	8
429	15.62	15.62	56.75	37.12	37.12	tr|B7Z6B8|B7Z6B8_HUMAN	Uncharacterized protein OS=Homo sapiens GN=DECR1 PE=2 SV=1	HUMAN	10
429	0	15.62	53.13	36.12	36.12	sp|Q16698|DECR_HUMAN	2,4-dienoyl-CoA reductase, mitochondrial OS=Homo sapiens GN=DECR1 PE=1 SV=1	HUMAN	10
430	15.54	15.54	53.1	41.15	37.61	tr|Q53Y06|Q53Y06_HUMAN	ATPase, H transporting, lysosomal 31kDa, V1 subunit E isoform 1 OS=Homo sapiens GN=ATP6V1E1 PE=2 SV=1	HUMAN	10
430	0	15.54	53.1	41.15	37.61	sp|P36543|VATE1_HUMAN	V-type proton ATPase subunit E 1 OS=Homo sapiens GN=ATP6V1E1 PE=1 SV=1	HUMAN	10
430	0	14.35	49.51	35.78	31.86	tr|A8MUE4|A8MUE4_HUMAN	Uncharacterized protein OS=Homo sapiens GN=ATP6V1E1 PE=2 SV=1	HUMAN	9
431	15.45	15.45	20.69	9.19	5.237	sp|Q8TDJ6|DMXL2_HUMAN	DmX-like protein 2 OS=Homo sapiens GN=DMXL2 PE=1 SV=2	HUMAN	10
431	0	15.44	20.68	9.187	5.235	tr|F5GWF1|F5GWF1_HUMAN	Uncharacterized protein OS=Homo sapiens GN=DMXL2 PE=4 SV=1	HUMAN	10
431	0	15.41	19.92	8.429	5.235	tr|B7ZMH3|B7ZMH3_HUMAN	DMXL2 protein OS=Homo sapiens GN=DMXL2 PE=2 SV=1	HUMAN	10
432	15.45	15.45	45.18	18.17	13.83	sp|Q6PCE3|PGM2L_HUMAN	Glucose 1,6-bisphosphate synthase OS=Homo sapiens GN=PGM2L1 PE=1 SV=3	HUMAN	8
433	15.44	15.44	57.33	39	34.33	tr|Q2NLC9|Q2NLC9_HUMAN	PURA protein (Fragment) OS=Homo sapiens GN=PURA PE=2 SV=1	HUMAN	8
433	0	15.44	47.52	36.34	31.99	tr|Q56A79|Q56A79_HUMAN	Purine-rich element binding protein A OS=Homo sapiens GN=PURA PE=2 SV=1	HUMAN	8
433	0	15.44	53.68	41.05	36.14	tr|Q2NLD4|Q2NLD4_HUMAN	PURA protein (Fragment) OS=Homo sapiens GN=PURA PE=2 SV=1	HUMAN	8
433	0	15.44	47.52	36.34	31.99	sp|Q00577|PURA_HUMAN	Transcriptional activator protein Pur-alpha OS=Homo sapiens GN=PURA PE=1 SV=2	HUMAN	8
433	0	15.43	43.48	36.34	31.99	tr|Q5U0P9|Q5U0P9_HUMAN	Purine-rich element binding protein A OS=Homo sapiens PE=2 SV=1	HUMAN	8
434	15.43	15.43	38.34	34.2	25.91	sp|Q9Y570|PPME1_HUMAN	Protein phosphatase methylesterase 1 OS=Homo sapiens GN=PPME1 PE=1 SV=3	HUMAN	8
435	15.4	15.4	64.44	41.34	26.44	sp|Q08257|QOR_HUMAN	Quinone oxidoreductase OS=Homo sapiens GN=CRYZ PE=1 SV=1	HUMAN	9
435	0	13.3	63.05	42.71	26.1	tr|A6NN60|A6NN60_HUMAN	Uncharacterized protein OS=Homo sapiens GN=CRYZ PE=4 SV=1	HUMAN	8
436	15.4	15.4	62.96	50.74	32.96	sp|Q00169|PIPNA_HUMAN	Phosphatidylinositol transfer protein alpha isoform OS=Homo sapiens GN=PITPNA PE=1 SV=2	HUMAN	7
436	0	14.96	59.63	47.41	32.96	tr|F5GWE5|F5GWE5_HUMAN	Uncharacterized protein OS=Homo sapiens GN=PITPNA PE=4 SV=1	HUMAN	7
436	0	14.78	64.56	40.51	28.16	tr|Q6NUL6|Q6NUL6_HUMAN	PITPNA protein (Fragment) OS=Homo sapiens GN=PITPNA PE=2 SV=1	HUMAN	7
437	15.4	15.4	55.41	30.89	27.71	tr|Q6IBH0|Q6IBH0_HUMAN	SLC25A11 protein OS=Homo sapiens GN=SLC25A11 PE=2 SV=1	HUMAN	9
437	0	15.4	55.41	30.89	27.71	sp|Q02978|M2OM_HUMAN	Mitochondrial 2-oxoglutarate/malate carrier protein OS=Homo sapiens GN=SLC25A11 PE=1 SV=3	HUMAN	9
438	15.36	15.36	50.92	32.38	18.53	sp|P02675|FIBB_HUMAN	Fibrinogen beta chain OS=Homo sapiens GN=FGB PE=1 SV=2	HUMAN	7
438	0	15.32	49.49	32.38	18.53	tr|Q32Q65|Q32Q65_HUMAN	Fibrinogen beta chain OS=Homo sapiens GN=FGB PE=2 SV=1	HUMAN	7
438	0	15.11	48.73	29.54	19.2	tr|B4E1D3|B4E1D3_HUMAN	Uncharacterized protein OS=Homo sapiens GN=FGB PE=2 SV=1	HUMAN	7
438	0	15.11	60.17	40.7	26.45	tr|D3DP13|D3DP13_HUMAN	Fibrinogen beta chain, isoform CRA_e OS=Homo sapiens GN=FGB PE=4 SV=1	HUMAN	7
439	15.35	15.35	39.63	28.05	18.7	sp|O43237|DC1L2_HUMAN	Cytoplasmic dynein 1 light intermediate chain 2 OS=Homo sapiens GN=DYNC1LI2 PE=1 SV=1	HUMAN	8
439	0	13.23	42.41	30.12	19.04	tr|B4DZP4|B4DZP4_HUMAN	Uncharacterized protein OS=Homo sapiens GN=DYNC1LI2 PE=2 SV=1	HUMAN	7
440	15.35	15.35	49.44	42.7	39.89	tr|Q8TDR6|Q8TDR6_HUMAN	Cytoplasmic protein Ndr1 OS=Homo sapiens PE=1 SV=1	HUMAN	8
440	0	15.35	47.96	41.42	38.69	tr|B4DE86|B4DE86_HUMAN	Uncharacterized protein OS=Homo sapiens GN=NDRG2 PE=2 SV=1	HUMAN	8
440	0	15.35	47.44	40.97	38.27	sp|Q9UN36|NDRG2_HUMAN	Protein NDRG2 OS=Homo sapiens GN=NDRG2 PE=1 SV=2	HUMAN	8
440	0	15.35	49.3	42.58	39.78	sp|Q9UN36-2|NDRG2_HUMAN	Isoform 2 of Protein NDRG2 OS=Homo sapiens GN=NDRG2	HUMAN	8
440	0	14.47	42.5	35.83	33.06	sp|Q9UN36-3|NDRG2_HUMAN	Isoform 3 of Protein NDRG2 OS=Homo sapiens GN=NDRG2	HUMAN	7
440	0	14	41.94	34.9	34.9	sp|Q9UN36-5|NDRG2_HUMAN	Isoform 5 of Protein NDRG2 OS=Homo sapiens GN=NDRG2	HUMAN	7
440	0	13.31	43.75	36.93	34.09	tr|G3V3N4|G3V3N4_HUMAN	Uncharacterized protein OS=Homo sapiens GN=NDRG2 PE=4 SV=1	HUMAN	7
440	0	13.31	53.16	45.85	42.52	tr|G3V4S9|G3V4S9_HUMAN	Uncharacterized protein OS=Homo sapiens GN=NDRG2 PE=4 SV=1	HUMAN	7
441	15.31	15.81	56.96	29.75	18.99	tr|Q9BYW9|Q9BYW9_HUMAN	Adenylyl cyclase-associated protein OS=Homo sapiens GN=CAP2 PE=2 SV=2	HUMAN	10
441	0	15.81	56.6	29.56	18.87	sp|P40123|CAP2_HUMAN	Adenylyl cyclase-associated protein 2 OS=Homo sapiens GN=CAP2 PE=1 SV=1	HUMAN	10
441	0	15.09	49.22	25.28	19.96	tr|E9PDI2|E9PDI2_HUMAN	Adenylyl cyclase-associated protein OS=Homo sapiens GN=CAP2 PE=3 SV=1	HUMAN	10
441	0	15.09	49.22	25.28	19.96	tr|B7Z4M3|B7Z4M3_HUMAN	Adenylyl cyclase-associated protein OS=Homo sapiens PE=2 SV=1	HUMAN	10
442	15.23	15.23	38.42	32.76	27.34	tr|Q53H88|Q53H88_HUMAN	Dynactin 2 variant (Fragment) OS=Homo sapiens PE=2 SV=1	HUMAN	8
442	0	15.23	38.42	32.76	27.34	tr|F5H2S7|F5H2S7_HUMAN	Uncharacterized protein OS=Homo sapiens GN=DCTN2 PE=4 SV=1	HUMAN	8
442	0	15.23	38.9	33.17	27.68	sp|Q13561|DCTN2_HUMAN	Dynactin subunit 2 OS=Homo sapiens GN=DCTN2 PE=1 SV=4	HUMAN	8
442	0	15.23	38.71	33	27.54	sp|Q13561-3|DCTN2_HUMAN	Isoform 3 of Dynactin subunit 2 OS=Homo sapiens GN=DCTN2	HUMAN	8
442	0	15.23	38.42	32.76	27.34	sp|Q13561-2|DCTN2_HUMAN	Isoform 2 of Dynactin subunit 2 OS=Homo sapiens GN=DCTN2	HUMAN	8
442	0	15.08	37.93	31.83	29.44	tr|F8WAG8|F8WAG8_HUMAN	Uncharacterized protein OS=Homo sapiens GN=DCTN2 PE=4 SV=1	HUMAN	8
442	0	13.97	38.89	32.8	26.98	tr|F5H223|F5H223_HUMAN	Uncharacterized protein OS=Homo sapiens GN=DCTN2 PE=4 SV=1	HUMAN	7
442	0	13.9	35.19	32.8	26.98	tr|B3KTX4|B3KTX4_HUMAN	cDNA FLJ38923 fis, clone NT2NE2011823, highly similar to Dynactin subunit 2 OS=Homo sapiens PE=2 SV=1	HUMAN	7
443	15.12	15.12	58.46	45.38	45.38	sp|P00918|CAH2_HUMAN	Carbonic anhydrase 2 OS=Homo sapiens GN=CA2 PE=1 SV=2	HUMAN	9
444	14.99	14.99	56.94	46.76	46.3	sp|P23284|PPIB_HUMAN	Peptidyl-prolyl cis-trans isomerase B OS=Homo sapiens GN=PPIB PE=1 SV=2	HUMAN	9
445	14.96	14.96	61.34	59.24	55.88	tr|E9PH29|E9PH29_HUMAN	Uncharacterized protein OS=Homo sapiens GN=PRDX3 PE=4 SV=1	HUMAN	11
445	0	14.96	57.03	55.08	51.95	sp|P30048|PRDX3_HUMAN	Thioredoxin-dependent peroxide reductase, mitochondrial OS=Homo sapiens GN=PRDX3 PE=1 SV=3	HUMAN	11
446	14.88	14.88	31.7	14.88	11.51	sp|Q9UPR5|NAC2_HUMAN	Sodium/calcium exchanger 2 OS=Homo sapiens GN=SLC8A2 PE=2 SV=2	HUMAN	7
446	0	12.93	38.4	18.61	14.03	tr|F5H6L7|F5H6L7_HUMAN	Uncharacterized protein OS=Homo sapiens GN=SLC8A2 PE=4 SV=1	HUMAN	6
446	0	12.93	38.4	18.61	14.03	tr|B4DEZ4|B4DEZ4_HUMAN	cDNA FLJ58526, highly similar to Sodium/calcium exchanger 2 OS=Homo sapiens PE=2 SV=1	HUMAN	6
447	14.84	14.84	58.62	55.75	55.75	tr|E9PR44|E9PR44_HUMAN	Uncharacterized protein OS=Homo sapiens GN=CRYAB PE=3 SV=1	HUMAN	9
447	0	14.84	58.29	55.43	55.43	tr|C3VMY8|C3VMY8_HUMAN	Alpha B crystallin OS=Homo sapiens GN=CRYAB PE=2 SV=1	HUMAN	9
447	0	14.84	58.29	55.43	55.43	sp|P02511|CRYAB_HUMAN	Alpha-crystallin B chain OS=Homo sapiens GN=CRYAB PE=1 SV=2	HUMAN	9
448	14.72	14.72	29.44	16.34	14.92	tr|D3DP09|D3DP09_HUMAN	Tripartite motif-containing 2, isoform CRA_a OS=Homo sapiens GN=TRIM2 PE=4 SV=1	HUMAN	10
448	0	14.72	30.51	16.94	15.46	sp|Q9C040|TRIM2_HUMAN	Tripartite motif-containing protein 2 OS=Homo sapiens GN=TRIM2 PE=1 SV=1	HUMAN	10
449	14.67	14.67	34.45	13.99	10.33	sp|Q92974-3|ARHG2_HUMAN	Isoform 3 of Rho guanine nucleotide exchange factor 2 OS=Homo sapiens GN=ARHGEF2	HUMAN	8
449	0.02	14.66	34.38	13.59	10.04	sp|Q92974|ARHG2_HUMAN	Rho guanine nucleotide exchange factor 2 OS=Homo sapiens GN=ARHGEF2 PE=1 SV=4	HUMAN	8
449	0.02	14.66	34.42	13.6	10.05	sp|Q92974-2|ARHG2_HUMAN	Isoform 2 of Rho guanine nucleotide exchange factor 2 OS=Homo sapiens GN=ARHGEF2	HUMAN	8
449	0	14.51	33.43	13.58	10.03	tr|Q5VY93|Q5VY93_HUMAN	Rho/rac guanine nucleotide exchange factor (GEF) 2 OS=Homo sapiens GN=ARHGEF2 PE=2 SV=1	HUMAN	8
449	0	14.39	33.69	13.01	9.612	tr|D3DVA5|D3DVA5_HUMAN	Rho/rac guanine nucleotide exchange factor (GEF) 2, isoform CRA_a OS=Homo sapiens GN=ARHGEF2 PE=4 SV=1	HUMAN	8
450	14.67	14.67	52.85	25.06	23.01	tr|B4DUQ1|B4DUQ1_HUMAN	cDNA FLJ54552, highly similar to Heterogeneous nuclear ribonucleoprotein K OS=Homo sapiens PE=2 SV=1	HUMAN	10
450	0	14.67	52.73	25	22.95	sp|P61978-3|HNRPK_HUMAN	Isoform 3 of Heterogeneous nuclear ribonucleoprotein K OS=Homo sapiens GN=HNRNPK	HUMAN	10
450	0	14.67	47.41	23.71	21.77	tr|Q6IBN1|Q6IBN1_HUMAN	HNRPK protein OS=Homo sapiens GN=HNRPK PE=2 SV=1	HUMAN	10
450	0	14.67	47.52	23.76	21.81	sp|P61978|HNRPK_HUMAN	Heterogeneous nuclear ribonucleoprotein K OS=Homo sapiens GN=HNRNPK PE=1 SV=1	HUMAN	10
450	0	14.67	47.41	23.71	21.77	sp|P61978-2|HNRPK_HUMAN	Isoform 2 of Heterogeneous nuclear ribonucleoprotein K OS=Homo sapiens GN=HNRNPK	HUMAN	10
450	0	14.66	50.23	25.7	23.6	tr|Q5T6W5|Q5T6W5_HUMAN	Heterogeneous nuclear ribonucleoprotein K OS=Homo sapiens GN=HNRNPK PE=2 SV=1	HUMAN	10
450	0	14.61	48.81	29.02	26.65	tr|Q5T6W2|Q5T6W2_HUMAN	Heterogeneous nuclear ribonucleoprotein K (Fragment) OS=Homo sapiens GN=HNRNPK PE=2 SV=1	HUMAN	10
450	0	13.19	43.75	20.04	18.1	tr|Q5EC54|Q5EC54_HUMAN	Heterogeneous nuclear ribonucleoprotein K transcript variant OS=Homo sapiens GN=HNRPK PE=2 SV=1	HUMAN	9
450	0	12.51	44.23	20.26	18.3	tr|B4DFF1|B4DFF1_HUMAN	Uncharacterized protein OS=Homo sapiens GN=HNRNPK PE=2 SV=1	HUMAN	9
451	14.66	14.67	23.03	8.655	8.655	sp|Q9BX66-12|SRBS1_HUMAN	Isoform 12 of Sorbin and SH3 domain-containing protein 1 OS=Homo sapiens GN=SORBS1	HUMAN	9
452	14.64	14.64	48.26	27.2	16.97	tr|D6REN6|D6REN6_HUMAN	Uncharacterized protein OS=Homo sapiens GN=HARS PE=4 SV=1	HUMAN	8
452	0	14.64	50.32	28.36	17.7	tr|B4DY73|B4DY73_HUMAN	Uncharacterized protein OS=Homo sapiens GN=HARS PE=2 SV=1	HUMAN	8
452	0	14.64	46.37	26.13	16.31	sp|P12081|SYHC_HUMAN	Histidyl-tRNA synthetase, cytoplasmic OS=Homo sapiens GN=HARS PE=1 SV=2	HUMAN	8
452	0	14.4	39.88	24.56	16.31	tr|Q52NV4|Q52NV4_HUMAN	Histidyl-tRNA synthetase OS=Homo sapiens GN=HRS PE=2 SV=1	HUMAN	8
452	0	13.23	52.56	27.39	16.26	tr|B4DHQ1|B4DHQ1_HUMAN	cDNA FLJ53452, highly similar to Histidyl-tRNA synthetase (EC 6.1.1.21) OS=Homo sapiens PE=2 SV=1	HUMAN	7
453	14.6	14.6	63.03	45.07	44.72	sp|Q9BPW8|NIPS1_HUMAN	Protein NipSnap homolog 1 OS=Homo sapiens GN=NIPSNAP1 PE=1 SV=1	HUMAN	12
453	0	12.51	71.97	43.18	42.8	tr|B4DQI7|B4DQI7_HUMAN	cDNA FLJ58042, highly similar to Protein NipSnap1 OS=Homo sapiens PE=2 SV=1	HUMAN	11
453	0	12.33	54.58	36.62	36.27	tr|A8K4I8|A8K4I8_HUMAN	cDNA FLJ78131, highly similar to Homo sapiens nipsnap homolog 1 (C. elegans) (NIPSNAP1), mRNA OS=Homo sapiens PE=2 SV=1	HUMAN	9
454	14.59	14.59	42.8	27.12	27.12	tr|A8K008|A8K008_HUMAN	cDNA FLJ78387 OS=Homo sapiens PE=2 SV=1	HUMAN	9
454	0	14.59	42.62	26.61	26.61	tr|Q6N097|Q6N097_HUMAN	Putative uncharacterized protein DKFZp686H20196 OS=Homo sapiens GN=DKFZp686H20196 PE=2 SV=1	HUMAN	9
454	0	14.59	39.37	26.95	26.95	tr|Q5EFE5|Q5EFE5_HUMAN	Anti-RhD monoclonal T125 gamma1 heavy chain OS=Homo sapiens PE=2 SV=1	HUMAN	9
454	0	14.59	37.77	27.47	27.47	tr|Q6N096|Q6N096_HUMAN	Putative uncharacterized protein DKFZp686I15196 OS=Homo sapiens GN=DKFZp686I15196 PE=2 SV=1	HUMAN	9
454	0	14.59	36.23	27.12	27.12	tr|Q6N089|Q6N089_HUMAN	Putative uncharacterized protein DKFZp686P15220 OS=Homo sapiens GN=DKFZp686P15220 PE=1 SV=1	HUMAN	9
454	0	14.59	35.79	26.95	26.95	tr|Q6MZQ6|Q6MZQ6_HUMAN	Putative uncharacterized protein DKFZp686G11190 OS=Homo sapiens GN=DKFZp686G11190 PE=1 SV=1	HUMAN	9
454	0	14.59	37.63	27.53	27.53	tr|Q6GMX6|Q6GMX6_HUMAN	IGH@ protein OS=Homo sapiens GN=IGH@ PE=1 SV=1	HUMAN	9
454	0	14.59	33.61	26.56	26.56	tr|Q7Z351|Q7Z351_HUMAN	Putative uncharacterized protein DKFZp686N02209 OS=Homo sapiens GN=DKFZp686N02209 PE=1 SV=1	HUMAN	9
454	0	14.59	46.55	36.78	36.78	tr|Q6PYX1|Q6PYX1_HUMAN	Hepatitis B virus receptor binding protein (Fragment) OS=Homo sapiens PE=1 SV=1	HUMAN	9
454	0	14.59	34.11	26.95	26.95	tr|Q6N095|Q6N095_HUMAN	Putative uncharacterized protein DKFZp686K03196 OS=Homo sapiens GN=DKFZp686K03196 PE=1 SV=1	HUMAN	9
454	0	14.59	33.75	26.67	26.67	tr|Q6N094|Q6N094_HUMAN	Putative uncharacterized protein DKFZp686O01196 OS=Homo sapiens GN=DKFZp686O01196 PE=1 SV=1	HUMAN	9
454	0	14.59	34.25	27.06	27.06	tr|Q6MZV7|Q6MZV7_HUMAN	Putative uncharacterized protein DKFZp686C11235 OS=Homo sapiens GN=DKFZp686C11235 PE=1 SV=1	HUMAN	9
454	0	14.59	49.09	38.79	38.79	sp|P01857|IGHG1_HUMAN	Ig gamma-1 chain C region OS=Homo sapiens GN=IGHG1 PE=1 SV=1	HUMAN	9
455	14.58	26.46	82.11	65.04	51.63	sp|P31946|1433B_HUMAN	14-3-3 protein beta/alpha OS=Homo sapiens GN=YWHAB PE=1 SV=3	HUMAN	19
455	0	26.46	82.79	65.57	52.05	sp|P31946-2|1433B_HUMAN	Isoform Short of 14-3-3 protein beta/alpha OS=Homo sapiens GN=YWHAB	HUMAN	19
455	0	24.39	74.39	57.32	43.9	tr|B5BU24|B5BU24_HUMAN	14-3-3 protein beta/alpha OS=Homo sapiens GN=YWHAB PE=2 SV=1	HUMAN	17
456	14.56	15.85	50.14	41.23	27.02	sp|P50148|GNAQ_HUMAN	Guanine nucleotide-binding protein G(q) subunit alpha OS=Homo sapiens GN=GNAQ PE=1 SV=4	HUMAN	8
457	14.52	16.6	67.44	63.26	47.91	sp|P61106|RAB14_HUMAN	Ras-related protein Rab-14 OS=Homo sapiens GN=RAB14 PE=1 SV=4	HUMAN	8
458	14.52	14.52	42.91	31.54	17.96	tr|B2RDF9|B2RDF9_HUMAN	cDNA, FLJ96591 OS=Homo sapiens PE=2 SV=1	HUMAN	8
458	0.01	12.33	48.16	33.41	17.74	tr|C9J9E2|C9J9E2_HUMAN	Uncharacterized protein OS=Homo sapiens GN=CAMKV PE=4 SV=1	HUMAN	7
458	0	14.52	42.91	31.54	17.96	sp|Q8NCB2|CAMKV_HUMAN	CaM kinase-like vesicle-associated protein OS=Homo sapiens GN=CAMKV PE=2 SV=2	HUMAN	8
458	0	14.52	45.74	33.62	19.15	sp|Q8NCB2-3|CAMKV_HUMAN	Isoform 3 of CaM kinase-like vesicle-associated protein OS=Homo sapiens GN=CAMKV	HUMAN	8
458	0	14.17	42.07	30.02	19.03	sp|Q8NCB2-2|CAMKV_HUMAN	Isoform 2 of CaM kinase-like vesicle-associated protein OS=Homo sapiens GN=CAMKV	HUMAN	8
458	0	12.3	43.79	33.96	18.03	tr|E7ETR1|E7ETR1_HUMAN	Uncharacterized protein OS=Homo sapiens GN=CAMKV PE=4 SV=1	HUMAN	6
458	0	12.3	43.79	33.96	18.03	tr|B4DIG8|B4DIG8_HUMAN	cDNA FLJ59535, highly similar to Homo sapiens CaM kinase-like vesicle-associated (CAMKV), mRNA OS=Homo sapiens PE=2 SV=1	HUMAN	6
459	14.48	14.48	38.54	19.01	17.41	sp|Q9HCC0|MCCB_HUMAN	Methylcrotonoyl-CoA carboxylase beta chain, mitochondrial OS=Homo sapiens GN=MCCC2 PE=1 SV=1	HUMAN	7
459	0	12.38	38.86	17.9	16.19	sp|Q9HCC0-2|MCCB_HUMAN	Isoform 2 of Methylcrotonoyl-CoA carboxylase beta chain, mitochondrial OS=Homo sapiens GN=MCCC2	HUMAN	6
460	14.47	20.09	54.21	39.11	32.92	tr|A8KAH7|A8KAH7_HUMAN	cDNA FLJ75444, highly similar to Homo sapiens protein kinase, cAMP-dependent, regulatory, type II, alpha (PRKAR2A), mRNA OS=Homo sapiens PE=2 SV=1	HUMAN	10
460	0	20.09	54.21	39.11	32.92	sp|P13861|KAP2_HUMAN	cAMP-dependent protein kinase type II-alpha regulatory subunit OS=Homo sapiens GN=PRKAR2A PE=1 SV=2	HUMAN	10
460	0	20.01	55.5	41.36	34.82	tr|Q9BUB1|Q9BUB1_HUMAN	PRKAR2A protein OS=Homo sapiens GN=PRKAR2A PE=2 SV=1	HUMAN	10
461	14.44	14.44	38.08	24.65	19.44	tr|B2R6R6|B2R6R6_HUMAN	Serine/threonine-protein phosphatase OS=Homo sapiens PE=2 SV=1	HUMAN	7
461	0	14.44	38.08	24.65	19.44	sp|P53041|PPP5_HUMAN	Serine/threonine-protein phosphatase 5 OS=Homo sapiens GN=PPP5C PE=1 SV=1	HUMAN	7
461	0	14.44	37.6	25.41	20.04	tr|Q9BPW0|Q9BPW0_HUMAN	Serine/threonine-protein phosphatase (Fragment) OS=Homo sapiens GN=PPP5C PE=2 SV=2	HUMAN	7
461	0	12.2	34.65	22.82	17.43	tr|B4DLP6|B4DLP6_HUMAN	Serine/threonine-protein phosphatase OS=Homo sapiens PE=2 SV=1	HUMAN	6
462	14.41	29.23	58.93	32.41	23.92	sp|P26038|MOES_HUMAN	Moesin OS=Homo sapiens GN=MSN PE=1 SV=3	HUMAN	13
463	14.38	14.38	40.45	25.87	16.84	tr|B4DTG2|B4DTG2_HUMAN	Uncharacterized protein OS=Homo sapiens GN=EEF1G PE=2 SV=1	HUMAN	9
463	0	14.38	43.48	28.83	18.76	tr|Q53YD7|Q53YD7_HUMAN	EEF1G protein OS=Homo sapiens GN=EEF1G PE=2 SV=1	HUMAN	9
463	0	14.38	43.48	28.83	18.76	sp|P26641|EF1G_HUMAN	Elongation factor 1-gamma OS=Homo sapiens GN=EEF1G PE=1 SV=3	HUMAN	9
464	14.36	17.9	60.79	51.67	34.65	tr|B4DRS6|B4DRS6_HUMAN	cDNA FLJ58980, highly similar to Sideroflexin-3 OS=Homo sapiens PE=2 SV=1	HUMAN	10
464	0	17.9	59.38	52.31	35.08	tr|A6NCZ6|A6NCZ6_HUMAN	Sideroflexin 3 OS=Homo sapiens GN=SFXN3 PE=4 SV=1	HUMAN	10
464	0	17.9	59.38	52.31	35.08	sp|Q9BWM7|SFXN3_HUMAN	Sideroflexin-3 OS=Homo sapiens GN=SFXN3 PE=2 SV=2	HUMAN	10
465	14.36	14.89	43.61	31.08	27.32	tr|E9PF41|E9PF41_HUMAN	Uncharacterized protein OS=Homo sapiens GN=ACTR2 PE=3 SV=1	HUMAN	9
465	0	14.89	42.89	31.47	27.66	sp|P61160|ARP2_HUMAN	Actin-related protein 2 OS=Homo sapiens GN=ACTR2 PE=1 SV=1	HUMAN	9
466	14.34	14.34	43.53	34.41	28.53	tr|Q5T3J0|Q5T3J0_HUMAN	Hyaluronan and proteoglycan link protein 2 OS=Homo sapiens GN=HAPLN2 PE=2 SV=1	HUMAN	9
466	0	14.34	43.53	34.41	28.53	sp|Q9GZV7|HPLN2_HUMAN	Hyaluronan and proteoglycan link protein 2 OS=Homo sapiens GN=HAPLN2 PE=1 SV=1	HUMAN	9
466	0	12.99	41.53	31.63	25.24	tr|B7Z1Z4|B7Z1Z4_HUMAN	Uncharacterized protein OS=Homo sapiens GN=HAPLN2 PE=2 SV=1	HUMAN	8
467	14.32	14.32	41.37	19.32	13.68	tr|Q9BR63|Q9BR63_HUMAN	FARSB protein (Fragment) OS=Homo sapiens GN=FARSB PE=2 SV=2	HUMAN	8
467	0	14.32	41.09	19.19	13.58	sp|Q9NSD9|SYFB_HUMAN	Phenylalanyl-tRNA synthetase beta chain OS=Homo sapiens GN=FARSB PE=1 SV=3	HUMAN	8
467	0	12.02	39.22	17.32	11.71	tr|A8K666|A8K666_HUMAN	cDNA FLJ75460, highly similar to Homo sapiens phenylalanine-tRNA synthetase-like, beta subunit, mRNA OS=Homo sapiens PE=2 SV=1	HUMAN	7
468	14.32	14.32	46.23	36.99	31.85	sp|Q00535|CDK5_HUMAN	Cyclin-dependent kinase 5 OS=Homo sapiens GN=CDK5 PE=1 SV=3	HUMAN	8
468	0	12.17	47.95	33.22	28.08	tr|Q6IAW3|Q6IAW3_HUMAN	CDK5 protein OS=Homo sapiens GN=CDK5 PE=2 SV=1	HUMAN	7
469	14.31	14.31	35.18	11.57	11.57	tr|F5GYW3|F5GYW3_HUMAN	Uncharacterized protein OS=Homo sapiens GN=CLIP2 PE=4 SV=1	HUMAN	8
469	0	14.31	35.18	11.57	11.57	sp|Q9UDT6|CLIP2_HUMAN	CAP-Gly domain-containing linker protein 2 OS=Homo sapiens GN=CLIP2 PE=1 SV=1	HUMAN	8
469	0	12.23	35.21	10.78	10.78	tr|A7E2F7|A7E2F7_HUMAN	CAP-GLY domain containing linker protein 2 OS=Homo sapiens GN=CLIP2 PE=2 SV=1	HUMAN	7
469	0	12.23	35.21	10.78	10.78	sp|Q9UDT6-2|CLIP2_HUMAN	Isoform 2 of CAP-Gly domain-containing linker protein 2 OS=Homo sapiens GN=CLIP2	HUMAN	7
470	14.28	14.28	45.73	35.37	32.62	sp|Q13011|ECH1_HUMAN	Delta(3,5)-Delta(2,4)-dienoyl-CoA isomerase, mitochondrial OS=Homo sapiens GN=ECH1 PE=1 SV=2	HUMAN	8
471	14.19	14.67	36.06	18.45	12.54	tr|F5H5C4|F5H5C4_HUMAN	Protein kinase C OS=Homo sapiens GN=PRKCG PE=3 SV=1	HUMAN	7
471	0	14.67	36.73	18.79	12.77	tr|B2R5T1|B2R5T1_HUMAN	Protein kinase C OS=Homo sapiens PE=2 SV=1	HUMAN	7
471	0	14.67	36.73	18.79	12.77	sp|P05129|KPCG_HUMAN	Protein kinase C gamma type OS=Homo sapiens GN=PRKCG PE=1 SV=3	HUMAN	7
471	0	14.61	34.08	18.45	12.54	tr|B7Z3W6|B7Z3W6_HUMAN	Protein kinase C OS=Homo sapiens PE=2 SV=1	HUMAN	7
471	0	14.58	43.43	23.91	16.24	tr|B7Z8Q0|B7Z8Q0_HUMAN	Uncharacterized protein OS=Homo sapiens GN=PRKCG PE=2 SV=1	HUMAN	7
472	14.18	14.18	44.78	25	16.6	tr|Q5T5C7|Q5T5C7_HUMAN	Seryl-tRNA synthetase OS=Homo sapiens GN=SARS PE=2 SV=1	HUMAN	7
472	0	14.16	44.94	26.07	17.32	tr|Q53HA4|Q53HA4_HUMAN	Seryl-tRNA synthetase variant (Fragment) OS=Homo sapiens PE=2 SV=1	HUMAN	7
472	0	14.16	44.94	26.07	17.32	sp|P49591|SYSC_HUMAN	Seryl-tRNA synthetase, cytoplasmic OS=Homo sapiens GN=SARS PE=1 SV=3	HUMAN	7
472	0	14.02	43.44	24.46	17.42	tr|Q0VGA5|Q0VGA5_HUMAN	SARS protein OS=Homo sapiens GN=SARS PE=2 SV=1	HUMAN	7
473	14.18	14.18	31.12	23.63	23.05	tr|B4DGX2|B4DGX2_HUMAN	Uncharacterized protein OS=Homo sapiens GN=PIP4K2A PE=2 SV=1	HUMAN	8
473	0	14.18	26.6	20.2	19.7	sp|P48426|PI42A_HUMAN	Phosphatidylinositol-5-phosphate 4-kinase type-2 alpha OS=Homo sapiens GN=PIP4K2A PE=1 SV=2	HUMAN	8
474	14.17	14.17	49.49	37.24	33.16	tr|B2R692|B2R692_HUMAN	Ras homolog gene family, member B, isoform CRA_a OS=Homo sapiens GN=RHOB PE=2 SV=1	HUMAN	8
474	0	14.17	49.49	37.24	33.16	sp|P62745|RHOB_HUMAN	Rho-related GTP-binding protein RhoB OS=Homo sapiens GN=RHOB PE=1 SV=1	HUMAN	8
475	14.15	14.15	29.57	27.64	19.95	sp|Q9HDC9|APMAP_HUMAN	Adipocyte plasma membrane-associated protein OS=Homo sapiens GN=APMAP PE=1 SV=2	HUMAN	7
475	0	11.94	25.49	23.53	15.69	tr|A2A2F9|A2A2F9_HUMAN	Chromosome 20 open reading frame 3 (Fragment) OS=Homo sapiens GN=C20orf3 PE=4 SV=1	HUMAN	6
476	14.05	14.05	37.87	23.87	13.02	sp|Q6ZVM7|TM1L2_HUMAN	TOM1-like protein 2 OS=Homo sapiens GN=TOM1L2 PE=1 SV=1	HUMAN	6
476	0	13.64	39.96	22.36	13.66	tr|B7Z2L7|B7Z2L7_HUMAN	Uncharacterized protein OS=Homo sapiens GN=TOM1L2 PE=2 SV=1	HUMAN	6
477	14.02	17.66	43.09	35.9	26.06	sp|Q96FC7|PHIPL_HUMAN	Phytanoyl-CoA hydroxylase-interacting protein-like OS=Homo sapiens GN=PHYHIPL PE=2 SV=3	HUMAN	9
478	14	14.02	53.82	33.73	33.73	tr|F8W1H5|F8W1H5_HUMAN	Uncharacterized protein OS=Homo sapiens GN=RAB5C PE=3 SV=1	HUMAN	10
478	0	14.02	62.04	38.89	38.89	sp|P51148|RAB5C_HUMAN	Ras-related protein Rab-5C OS=Homo sapiens GN=RAB5C PE=1 SV=2	HUMAN	10
479	13.94	13.94	48.93	35.47	28.13	sp|Q86X76|NIT1_HUMAN	Nitrilase homolog 1 OS=Homo sapiens GN=NIT1 PE=1 SV=2	HUMAN	7
479	0	13.94	51.28	37.18	29.49	sp|Q86X76-4|NIT1_HUMAN	Isoform 5 of Nitrilase homolog 1 OS=Homo sapiens GN=NIT1	HUMAN	7
479	0	13.94	43.6	31.61	25.07	sp|Q86X76-3|NIT1_HUMAN	Isoform 4 of Nitrilase homolog 1 OS=Homo sapiens GN=NIT1	HUMAN	7
479	0	13.94	54.98	39.86	31.62	sp|Q86X76-2|NIT1_HUMAN	Isoform 1 of Nitrilase homolog 1 OS=Homo sapiens GN=NIT1	HUMAN	7
479	0	13.9	48.08	37.18	29.49	tr|B7Z410|B7Z410_HUMAN	cDNA FLJ50791, highly similar to Nitrilase homolog 1 (EC 3.5.-.-) OS=Homo sapiens PE=2 SV=1	HUMAN	7
479	0	11.74	45.87	32.42	25.08	tr|B2R8D1|B2R8D1_HUMAN	cDNA, FLJ93841, highly similar to Homo sapiens nitrilase 1 (NIT1), mRNA OS=Homo sapiens PE=2 SV=1	HUMAN	6
480	13.93	13.93	80.45	63.91	58.65	tr|Q6IBD7|Q6IBD7_HUMAN	FABP3 protein OS=Homo sapiens GN=FABP3 PE=2 SV=1	HUMAN	9
480	0	13.93	69.17	63.91	58.65	sp|P05413|FABPH_HUMAN	Fatty acid-binding protein, heart OS=Homo sapiens GN=FABP3 PE=1 SV=4	HUMAN	9
481	13.92	41.59	42.71	28.43	26.84	sp|Q10567-3|AP1B1_HUMAN	Isoform C of AP-1 complex subunit beta-1 OS=Homo sapiens GN=AP1B1	HUMAN	22
481	0	41.59	42.76	29.05	27.42	tr|Q86X54|Q86X54_HUMAN	AP1B1 protein OS=Homo sapiens PE=1 SV=1	HUMAN	22
481	0	41.59	42.76	29.05	27.42	tr|F8WDL0|F8WDL0_HUMAN	Uncharacterized protein OS=Homo sapiens GN=AP1B1 PE=4 SV=1	HUMAN	22
481	0	41.58	42.57	28.34	26.75	sp|Q10567-2|AP1B1_HUMAN	Isoform B of AP-1 complex subunit beta-1 OS=Homo sapiens GN=AP1B1	HUMAN	22
481	0	41.48	42.26	28.13	26.55	sp|Q10567|AP1B1_HUMAN	AP-1 complex subunit beta-1 OS=Homo sapiens GN=AP1B1 PE=1 SV=2	HUMAN	22
482	13.89	13.89	39.07	25.12	20.93	sp|Q9UJU6|DBNL_HUMAN	Drebrin-like protein OS=Homo sapiens GN=DBNL PE=1 SV=1	HUMAN	7
482	0	13.89	39.21	25.29	21.11	sp|Q9UJU6-2|DBNL_HUMAN	Isoform 2 of Drebrin-like protein OS=Homo sapiens GN=DBNL	HUMAN	7
483	13.87	13.87	59.79	42.7	28.11	tr|Q6FHB0|Q6FHB0_HUMAN	MAPRE3 protein (Fragment) OS=Homo sapiens GN=MAPRE3 PE=2 SV=1	HUMAN	8
483	0	13.87	59.79	42.7	28.11	sp|Q9UPY8|MARE3_HUMAN	Microtubule-associated protein RP/EB family member 3 OS=Homo sapiens GN=MAPRE3 PE=1 SV=1	HUMAN	8
483	0	13.42	69.72	51.38	36.24	tr|C9JB30|C9JB30_HUMAN	Uncharacterized protein OS=Homo sapiens GN=MAPRE3 PE=4 SV=1	HUMAN	8
483	0	11.64	59.79	36.65	22.06	tr|B2R5W6|B2R5W6_HUMAN	cDNA, FLJ92661, highly similar to Homo sapiens microtubule-associated protein, RP/EB family, member 3 (MAPRE3), mRNA OS=Homo sapiens PE=2 SV=1	HUMAN	7
484	13.86	13.86	71.57	69.61	69.61	tr|Q4W5L2|Q4W5L2_HUMAN	Putative uncharacterized protein SNCA (Fragment) OS=Homo sapiens GN=SNCA PE=2 SV=1	HUMAN	8
484	0	13.86	63.48	61.74	61.74	tr|E7EPV7|E7EPV7_HUMAN	Uncharacterized protein OS=Homo sapiens GN=SNCA PE=4 SV=1	HUMAN	8
484	0	13.86	52.14	50.71	50.71	sp|P37840|SYUA_HUMAN	Alpha-synuclein OS=Homo sapiens GN=SNCA PE=1 SV=1	HUMAN	8
484	0	13.86	65.18	63.39	63.39	sp|P37840-2|SYUA_HUMAN	Isoform 2-4 of Alpha-synuclein OS=Homo sapiens GN=SNCA	HUMAN	8
485	13.85	14.13	38.56	16.81	12.77	tr|B7Z264|B7Z264_HUMAN	Uncharacterized protein OS=Homo sapiens GN=DLG2 PE=2 SV=1	HUMAN	7
485	0	14.13	40.72	17.76	13.48	sp|Q15700-3|DLG2_HUMAN	Isoform 3 of Disks large homolog 2 OS=Homo sapiens GN=DLG2	HUMAN	7
485	0	14.1	35.8	15.61	11.85	tr|B7Z2T4|B7Z2T4_HUMAN	Uncharacterized protein OS=Homo sapiens GN=DLG2 PE=2 SV=1	HUMAN	7
485	0	14.07	36.84	15.36	11.66	tr|E9PN83|E9PN83_HUMAN	Uncharacterized protein OS=Homo sapiens GN=DLG2 PE=4 SV=1	HUMAN	7
485	0	13.45	39.52	18.23	16.29	tr|F5H5P1|F5H5P1_HUMAN	Uncharacterized protein OS=Homo sapiens GN=DLG2 PE=4 SV=1	HUMAN	7
485	0	13.41	55.17	32.47	29.02	tr|B5MCC5|B5MCC5_HUMAN	Uncharacterized protein OS=Homo sapiens GN=DLG2 PE=2 SV=3	HUMAN	7
485	0	13.41	53.29	33.83	30.24	tr|F8W9V6|F8W9V6_HUMAN	Uncharacterized protein OS=Homo sapiens GN=DLG2 PE=4 SV=1	HUMAN	7
485	0	12.91	33.45	13.68	10	sp|Q15700|DLG2_HUMAN	Disks large homolog 2 OS=Homo sapiens GN=DLG2 PE=1 SV=3	HUMAN	6
485	0	12.87	34.87	13.09	9.571	sp|Q15700-4|DLG2_HUMAN	Isoform 4 of Disks large homolog 2 OS=Homo sapiens GN=DLG2	HUMAN	6
485	0	12.81	29.85	12.21	8.923	sp|Q15700-2|DLG2_HUMAN	Isoform 2 of Disks large homolog 2 OS=Homo sapiens GN=DLG2	HUMAN	6
486	13.82	13.82	24.93	6.693	5.295	tr|F8W6U1|F8W6U1_HUMAN	Uncharacterized protein OS=Homo sapiens GN=MYO18A PE=4 SV=1	HUMAN	9
486	0	13.82	24.93	6.693	5.295	sp|Q92614-3|MY18A_HUMAN	Isoform 3 of Myosin-XVIIIa OS=Homo sapiens GN=MYO18A	HUMAN	9
486	0	13.72	25.16	6.572	5.199	sp|Q92614-4|MY18A_HUMAN	Isoform 4 of Myosin-XVIIIa OS=Homo sapiens GN=MYO18A	HUMAN	9
486	0	13.71	25.9	6.524	5.161	sp|Q92614|MY18A_HUMAN	Myosin-XVIIIa OS=Homo sapiens GN=MYO18A PE=1 SV=3	HUMAN	9
486	0	13.08	26.58	7.139	5.514	sp|Q92614-2|MY18A_HUMAN	Isoform 2 of Myosin-XVIIIa OS=Homo sapiens GN=MYO18A	HUMAN	8
487	13.8	13.8	41	30.75	24.38	tr|Q8NCF7|Q8NCF7_HUMAN	cDNA FLJ90278 fis, clone NT2RP1000325, highly similar to Phosphate carrier protein, mitochondrialprecursor OS=Homo sapiens PE=2 SV=1	HUMAN	9
487	0.01	11.81	40.17	27.98	21.88	tr|Q53HC3|Q53HC3_HUMAN	Solute carrier family 25 member 3 isoform b variant (Fragment) OS=Homo sapiens PE=2 SV=1	HUMAN	8
487	0	13.8	41	30.75	24.38	tr|B2RE88|B2RE88_HUMAN	cDNA, FLJ96465, highly similar to Homo sapiens solute carrier family 25 (mitochondrial carrier;phosphate carrier), member 3 (SLC25A3), nuclear gene encodingmitochondrial protein, transcript variant 1b, mRNA OS=Homo sapiens PE=2 SV=1	HUMAN	9
487	0	13.8	41	30.75	24.38	sp|Q00325-2|MPCP_HUMAN	Isoform B of Phosphate carrier protein, mitochondrial OS=Homo sapiens GN=SLC25A3	HUMAN	9
487	0	11.95	33.43	23.2	16.85	sp|Q00325|MPCP_HUMAN	Phosphate carrier protein, mitochondrial OS=Homo sapiens GN=SLC25A3 PE=1 SV=2	HUMAN	8
487	0	11.79	41.98	31.17	24.38	tr|F8VVM2|F8VVM2_HUMAN	Uncharacterized protein OS=Homo sapiens GN=SLC25A3 PE=3 SV=1	HUMAN	8
488	13.74	15.91	55.07	49.34	45.81	sp|Q96E17|RAB3C_HUMAN	Ras-related protein Rab-3C OS=Homo sapiens GN=RAB3C PE=2 SV=1	HUMAN	10
489	13.71	13.71	46.65	35.66	23.59	tr|Q6PIN5|Q6PIN5_HUMAN	PA2G4 protein (Fragment) OS=Homo sapiens GN=PA2G4 PE=2 SV=1	HUMAN	8
489	0	13.71	47.41	36.24	23.98	tr|A8K6Y1|A8K6Y1_HUMAN	cDNA FLJ75526, highly similar to Homo sapiens proliferation-associated 2G4, 38kDa (PA2G4), mRNA (Fragment) OS=Homo sapiens PE=2 SV=1	HUMAN	8
489	0	13.71	44.16	33.76	22.34	sp|Q9UQ80|PA2G4_HUMAN	Proliferation-associated protein 2G4 OS=Homo sapiens GN=PA2G4 PE=1 SV=3	HUMAN	8
489	0	12.52	39.9	27.59	16.5	tr|Q05D08|Q05D08_HUMAN	PA2G4 protein (Fragment) OS=Homo sapiens GN=PA2G4 PE=2 SV=1	HUMAN	7
489	0	11.41	43.88	32.98	21.01	tr|F8VTY8|F8VTY8_HUMAN	Uncharacterized protein OS=Homo sapiens GN=PA2G4 PE=4 SV=1	HUMAN	7
490	13.61	30.78	35.56	21.39	18.54	sp|P23634-5|AT2B4_HUMAN	Isoform ZK of Plasma membrane calcium-transporting ATPase 4 OS=Homo sapiens GN=ATP2B4	HUMAN	18
490	0	30.73	36.07	21.16	18.34	sp|P23634-4|AT2B4_HUMAN	Isoform XK of Plasma membrane calcium-transporting ATPase 4 OS=Homo sapiens GN=ATP2B4	HUMAN	18
490	0	30.65	34.46	20.73	17.96	sp|P23634-3|AT2B4_HUMAN	Isoform ZA of Plasma membrane calcium-transporting ATPase 4 OS=Homo sapiens GN=ATP2B4	HUMAN	18
490	0	30.63	35.14	20.62	17.87	tr|A8K8U3|A8K8U3_HUMAN	cDNA FLJ78761, highly similar to Homo sapiens ATPase, Ca transporting, plasma membrane 4 (ATP2B4), transcript variant 1, mRNA OS=Homo sapiens PE=2 SV=1	HUMAN	18
490	0	30.63	35.14	20.62	17.87	tr|A7E2D8|A7E2D8_HUMAN	ATP2B4 protein OS=Homo sapiens GN=ATP2B4 PE=2 SV=1	HUMAN	18
490	0	30.59	34.96	20.51	17.78	tr|B1APW5|B1APW5_HUMAN	ATPase, Ca transporting, plasma membrane 4 OS=Homo sapiens GN=ATP2B4 PE=2 SV=1	HUMAN	18
490	0	30.59	34.96	20.51	17.78	sp|P23634-2|AT2B4_HUMAN	Isoform XA of Plasma membrane calcium-transporting ATPase 4 OS=Homo sapiens GN=ATP2B4	HUMAN	18
490	0	30.44	32.27	20.12	17.44	sp|P23634-7|AT2B4_HUMAN	Isoform ZB of Plasma membrane calcium-transporting ATPase 4 OS=Homo sapiens GN=ATP2B4	HUMAN	18
490	0	30.38	33.36	19.92	17.26	tr|Q68DH9|Q68DH9_HUMAN	Putative uncharacterized protein DKFZp686M088 OS=Homo sapiens GN=DKFZp686M088 PE=2 SV=1	HUMAN	18
490	0	30.38	32.78	19.92	17.26	sp|P23634-6|AT2B4_HUMAN	Isoform XB of Plasma membrane calcium-transporting ATPase 4 OS=Homo sapiens GN=ATP2B4	HUMAN	18
490	0	30.33	31.33	19.53	16.92	sp|P23634-8|AT2B4_HUMAN	Isoform ZD of Plasma membrane calcium-transporting ATPase 4 OS=Homo sapiens GN=ATP2B4	HUMAN	18
490	0	30.26	31.83	19.34	16.76	sp|P23634|AT2B4_HUMAN	Plasma membrane calcium-transporting ATPase 4 OS=Homo sapiens GN=ATP2B4 PE=1 SV=2	HUMAN	18
491	13.55	13.55	30.69	17.91	12.78	sp|P47736-2|RPGP1_HUMAN	Isoform 2 of Rap1 GTPase-activating protein 1 OS=Homo sapiens GN=RAP1GAP	HUMAN	7
491	0.01	11.53	33.96	16.18	11.13	tr|Q49AP2|Q49AP2_HUMAN	RAP1GAP protein OS=Homo sapiens GN=RAP1GAP PE=2 SV=1	HUMAN	6
491	0.01	11.5	31.6	18.15	12.48	tr|G3V1A7|G3V1A7_HUMAN	RAP1, GTPase activating protein 1, isoform CRA_d OS=Homo sapiens GN=RAP1GAP PE=4 SV=1	HUMAN	6
491	0	11.22	31.52	16.74	11.46	tr|Q7Z5S8|Q7Z5S8_HUMAN	RAP1 GTPase activating protein OS=Homo sapiens GN=RAP1GAP PE=2 SV=1	HUMAN	6
491	0	11.22	31.52	16.74	11.46	sp|P47736|RPGP1_HUMAN	Rap1 GTPase-activating protein 1 OS=Homo sapiens GN=RAP1GAP PE=1 SV=2	HUMAN	6
492	13.5	13.5	43.91	24.68	24.68	tr|Q6FHY4|Q6FHY4_HUMAN	N-ethylmaleimide-sensitive factor attachment protein, gamma, isoform CRA_b OS=Homo sapiens GN=NAPG PE=2 SV=1	HUMAN	9
492	0	13.5	43.91	24.68	24.68	sp|Q99747|SNAG_HUMAN	Gamma-soluble NSF attachment protein OS=Homo sapiens GN=NAPG PE=1 SV=1	HUMAN	9
492	0	11.69	40.43	27.39	27.39	tr|B4DFC9|B4DFC9_HUMAN	Uncharacterized protein OS=Homo sapiens GN=NAPG PE=2 SV=1	HUMAN	8
493	13.48	15.62	60.1	41.35	34.13	tr|Q6FGX3|Q6FGX3_HUMAN	RAB6A protein OS=Homo sapiens GN=RAB6A PE=2 SV=1	HUMAN	8
493	0	15.62	55.29	41.35	34.13	sp|P20340|RAB6A_HUMAN	Ras-related protein Rab-6A OS=Homo sapiens GN=RAB6A PE=1 SV=3	HUMAN	8
493	0	15.62	55.29	41.35	34.13	sp|P20340-2|RAB6A_HUMAN	Isoform 2 of Ras-related protein Rab-6A OS=Homo sapiens GN=RAB6A	HUMAN	8
493	0	13.58	52	42.86	34.29	tr|F5H668|F5H668_HUMAN	Uncharacterized protein OS=Homo sapiens GN=RAB6A PE=3 SV=1	HUMAN	7
493	0	13.48	58.17	35.58	28.37	tr|Q53ET8|Q53ET8_HUMAN	RAB6A, member RAS oncogene family isoform a variant (Fragment) OS=Homo sapiens PE=2 SV=1	HUMAN	7
494	13.48	13.48	59.05	42.38	42.38	sp|P09211|GSTP1_HUMAN	Glutathione S-transferase P OS=Homo sapiens GN=GSTP1 PE=1 SV=2	HUMAN	10
494	0	13.48	59.77	51.15	51.15	tr|A8MX94|A8MX94_HUMAN	Uncharacterized protein OS=Homo sapiens GN=GSTP1 PE=3 SV=1	HUMAN	10
495	13.45	13.45	70.39	70.39	51.97	sp|P61088|UBE2N_HUMAN	Ubiquitin-conjugating enzyme E2 N OS=Homo sapiens GN=UBE2N PE=1 SV=1	HUMAN	7
496	13.38	13.38	52.59	52.59	33.86	tr|B3KUF6|B3KUF6_HUMAN	cDNA FLJ39748 fis, clone SMINT2017436, highly similar to Homo sapiens haloacid dehalogenase-like hydrolase domain containing 3 (HDHD3), mRNA OS=Homo sapiens PE=2 SV=1	HUMAN	6
496	0	13.38	52.59	52.59	33.86	sp|Q9BSH5|HDHD3_HUMAN	Haloacid dehalogenase-like hydrolase domain-containing protein 3 OS=Homo sapiens GN=HDHD3 PE=1 SV=1	HUMAN	6
497	13.36	13.36	23.28	11.9	10.05	tr|A8K5P4|A8K5P4_HUMAN	cDNA FLJ77869 OS=Homo sapiens PE=2 SV=1	HUMAN	7
497	0	13.36	22.28	11.94	10.08	tr|A2RRF3|A2RRF3_HUMAN	EPS15L1 protein OS=Homo sapiens GN=EPS15L1 PE=2 SV=1	HUMAN	7
497	0	13.36	26.79	14.98	12.65	tr|A5PL29|A5PL29_HUMAN	EPS15L1 protein OS=Homo sapiens GN=EPS15L1 PE=2 SV=1	HUMAN	7
497	0	13.36	26.83	15	12.67	tr|A5PKY0|A5PKY0_HUMAN	EPS15L1 protein (Fragment) OS=Homo sapiens GN=EPS15L1 PE=2 SV=1	HUMAN	7
497	0	13.31	19.44	10.42	8.796	sp|Q9UBC2|EP15R_HUMAN	Epidermal growth factor receptor substrate 15-like 1 OS=Homo sapiens GN=EPS15L1 PE=1 SV=1	HUMAN	7
497	0	13.18	19.56	9.89	8.352	tr|G3V0H2|G3V0H2_HUMAN	Epidermal growth factor receptor pathway substrate 15-like 1, isoform CRA_c OS=Homo sapiens GN=EPS15L1 PE=4 SV=1	HUMAN	7
497	0	13.18	19.56	9.89	8.352	tr|B4DKA3|B4DKA3_HUMAN	cDNA FLJ60624, highly similar to Epidermal growth factor receptor substrate 15-like 1 OS=Homo sapiens PE=2 SV=1	HUMAN	7
497	0	11.18	24.38	12.27	10.09	tr|B4DQX5|B4DQX5_HUMAN	cDNA FLJ56132, highly similar to Epidermal growth factor receptor substrate 15-like 1 OS=Homo sapiens PE=2 SV=1	HUMAN	6
497	0	11.18	20.47	10.3	8.475	tr|B4DME4|B4DME4_HUMAN	cDNA FLJ56111, highly similar to Epidermal growth factor receptor substrate 15-like 1 OS=Homo sapiens PE=2 SV=1	HUMAN	6
498	13.32	13.32	39.56	29.24	25.06	sp|Q15119|PDK2_HUMAN	[Pyruvate dehydrogenase [lipoamide]] kinase isozyme 2, mitochondrial OS=Homo sapiens GN=PDK2 PE=1 SV=2	HUMAN	7
498	0	11.75	41.31	29.34	24.5	tr|B4DLP2|B4DLP2_HUMAN	cDNA FLJ55100, moderately similar to Pyruvate dehydrogenase (lipoamide) kinase isozyme 2 (EC 2.7.11.2) OS=Homo sapiens PE=2 SV=1	HUMAN	6
499	13.29	16.51	43.91	32.29	29.46	sp|P22626|ROA2_HUMAN	Heterogeneous nuclear ribonucleoproteins A2/B1 OS=Homo sapiens GN=HNRNPA2B1 PE=1 SV=2	HUMAN	11
499	0	14.81	42.82	30.79	27.86	sp|P22626-2|ROA2_HUMAN	Isoform A2 of Heterogeneous nuclear ribonucleoproteins A2/B1 OS=Homo sapiens GN=HNRNPA2B1	HUMAN	10
500	13.28	13.29	38.9	24.95	16.07	tr|B2R747|B2R747_HUMAN	cDNA, FLJ93281, highly similar to Homo sapiens calcium/calmodulin-dependent protein kinase IV (CAMK4), mRNA OS=Homo sapiens PE=2 SV=1	HUMAN	6
500	0	13.25	38.69	24.95	16.07	sp|Q16566|KCC4_HUMAN	Calcium/calmodulin-dependent protein kinase type IV OS=Homo sapiens GN=CAMK4 PE=1 SV=1	HUMAN	6
501	13.26	15.7	64.21	45.15	31.1	tr|Q6P452|Q6P452_HUMAN	ANXA4 protein OS=Homo sapiens GN=ANXA4 PE=2 SV=1	HUMAN	8
501	0	15.7	59.81	42.06	28.97	tr|Q6LES2|Q6LES2_HUMAN	ANXA4 protein (Fragment) OS=Homo sapiens GN=ANXA4 PE=2 SV=1	HUMAN	8
501	0	15.7	60.19	42.32	29.15	sp|P09525|ANXA4_HUMAN	Annexin A4 OS=Homo sapiens GN=ANXA4 PE=1 SV=4	HUMAN	8
501	0	15.47	61.06	42.24	30.69	tr|B4DE02|B4DE02_HUMAN	cDNA FLJ52120, highly similar to Annexin A4 OS=Homo sapiens PE=2 SV=1	HUMAN	8
501	0	13.97	55.18	39.8	25.75	tr|B4DDZ4|B4DDZ4_HUMAN	cDNA FLJ51794, highly similar to Annexin A4 OS=Homo sapiens PE=2 SV=1	HUMAN	7
501	0	13.91	71.31	50.21	32.49	tr|B4DDF9|B4DDF9_HUMAN	Uncharacterized protein OS=Homo sapiens GN=ANXA4 PE=2 SV=1	HUMAN	7
502	13.22	13.22	58.74	46.85	38.11	sp|O75323|NIPS2_HUMAN	Protein NipSnap homolog 2 OS=Homo sapiens GN=GBAS PE=1 SV=1	HUMAN	8
503	13.21	13.21	48.68	33.14	24.34	tr|B4E3A8|B4E3A8_HUMAN	Uncharacterized protein OS=Homo sapiens GN=SERPINB1 PE=2 SV=1	HUMAN	6
503	0	13.21	43.8	29.82	21.9	sp|P30740|ILEU_HUMAN	Leukocyte elastase inhibitor OS=Homo sapiens GN=SERPINB1 PE=1 SV=1	HUMAN	6
504	13.17	21.06	67.43	56.42	53.21	sp|P09488|GSTM1_HUMAN	Glutathione S-transferase Mu 1 OS=Homo sapiens GN=GSTM1 PE=1 SV=3	HUMAN	11
504	0	18.96	54.85	44.73	41.77	tr|E7EWW9|E7EWW9_HUMAN	Uncharacterized protein OS=Homo sapiens GN=GSTM1 PE=3 SV=1	HUMAN	10
504	0	18.84	67.4	62.98	59.12	sp|P09488-2|GSTM1_HUMAN	Isoform 2 of Glutathione S-transferase Mu 1 OS=Homo sapiens GN=GSTM1	HUMAN	10
505	13.17	13.17	45.87	42.57	37.29	sp|Q9Y6C9|MTCH2_HUMAN	Mitochondrial carrier homolog 2 OS=Homo sapiens GN=MTCH2 PE=1 SV=1	HUMAN	9
505	0	10.86	41.58	38.28	33	tr|Q53G34|Q53G34_HUMAN	Mitochondrial carrier homolog 2 variant (Fragment) OS=Homo sapiens PE=2 SV=1	HUMAN	8
506	13.07	13.07	44.9	30.32	22.16	sp|Q02338|BDH_HUMAN	D-beta-hydroxybutyrate dehydrogenase, mitochondrial OS=Homo sapiens GN=BDH1 PE=1 SV=3	HUMAN	7
506	0	10.63	48.44	36.33	25.39	tr|E9PCG9|E9PCG9_HUMAN	Uncharacterized protein OS=Homo sapiens GN=BDH1 PE=3 SV=1	HUMAN	6
507	13.06	13.06	33.5	17.09	13.03	sp|P17812|PYRG1_HUMAN	CTP synthase 1 OS=Homo sapiens GN=CTPS PE=1 SV=2	HUMAN	7
507	0	10.81	41.25	18.31	13.48	tr|B4DMB5|B4DMB5_HUMAN	cDNA FLJ60075, highly similar to CTP synthase 1 (EC 6.3.4.2) OS=Homo sapiens PE=2 SV=1	HUMAN	6
508	13.05	13.05	74.83	50.35	36.71	tr|Q53GE2|Q53GE2_HUMAN	Capping protein (Actin filament) muscle Z-line, alpha 2 variant (Fragment) OS=Homo sapiens PE=2 SV=1	HUMAN	9
508	0	13.05	74.83	50.35	36.71	tr|Q53GC7|Q53GC7_HUMAN	Capping protein (Actin filament) muscle Z-line, alpha 2 variant (Fragment) OS=Homo sapiens PE=2 SV=1	HUMAN	9
508	0	13.05	74.83	50.35	36.71	tr|A4D0V4|A4D0V4_HUMAN	Capping protein (Actin filament) muscle Z-line, alpha 2 OS=Homo sapiens GN=CAPZA2 PE=2 SV=1	HUMAN	9
508	0	13.05	74.83	50.35	36.71	sp|P47755|CAZA2_HUMAN	F-actin-capping protein subunit alpha-2 OS=Homo sapiens GN=CAPZA2 PE=1 SV=3	HUMAN	9
508	0	13.05	70.28	50.35	36.71	tr|A8MW68|A8MW68_HUMAN	Uncharacterized protein OS=Homo sapiens GN=CAPZA2 PE=4 SV=1	HUMAN	9
509	13.04	15.16	37.02	26.68	20.91	sp|Q15323|K1H1_HUMAN	Keratin, type I cuticular Ha1 OS=Homo sapiens GN=KRT31 PE=2 SV=3	HUMAN	9
510	13.02	13.02	50.87	36.71	30.06	tr|Q5TZZ9|Q5TZZ9_HUMAN	ANXA1 protein OS=Homo sapiens GN=ANXA1 PE=2 SV=1	HUMAN	7
510	0	13.02	50.87	36.71	30.06	sp|P04083|ANXA1_HUMAN	Annexin A1 OS=Homo sapiens GN=ANXA1 PE=1 SV=2	HUMAN	7
510	0	10.92	47.69	33.53	26.88	tr|B5BU38|B5BU38_HUMAN	Annexin I OS=Homo sapiens GN=ANXA1 PE=2 SV=1	HUMAN	6
511	13.02	13.02	35.23	22.28	22.28	tr|B7ZB83|B7ZB83_HUMAN	cDNA, FLJ79447, highly similar to Nucleosome assembly protein 1-like 4 OS=Homo sapiens PE=2 SV=1	HUMAN	9
511	0	13.02	32.64	22.28	22.28	tr|F5HFY4|F5HFY4_HUMAN	Nucleosome assembly protein 1-like 4b OS=Homo sapiens GN=NAP1L4b PE=2 SV=1	HUMAN	9
511	0	13.02	32.81	22.4	22.4	tr|B7ZAK9|B7ZAK9_HUMAN	cDNA, FLJ79223, highly similar to Nucleosome assembly protein 1-like 4 OS=Homo sapiens PE=2 SV=1	HUMAN	9
511	0	13.02	32.64	22.28	22.28	tr|B4DS05|B4DS05_HUMAN	cDNA FLJ59403, highly similar to Nucleosome assembly protein 1-like 4 OS=Homo sapiens PE=2 SV=1	HUMAN	9
511	0	13.02	33.6	22.93	22.93	tr|B2R6J4|B2R6J4_HUMAN	cDNA, FLJ92975, highly similar to Homo sapiens nucleosome assembly protein 1-like 4 (NAP1L4), mRNA OS=Homo sapiens PE=2 SV=1	HUMAN	9
511	0	13.02	32.64	22.28	22.28	tr|A8MZ22|A8MZ22_HUMAN	Uncharacterized protein OS=Homo sapiens GN=NAP1L4 PE=3 SV=3	HUMAN	9
511	0	13.02	33.6	22.93	22.93	sp|Q99733|NP1L4_HUMAN	Nucleosome assembly protein 1-like 4 OS=Homo sapiens GN=NAP1L4 PE=1 SV=1	HUMAN	9
511	0	12.1	52.25	38.2	38.2	tr|C9J6D1|C9J6D1_HUMAN	Uncharacterized protein OS=Homo sapiens GN=NAP1L4 PE=3 SV=1	HUMAN	8
511	0	10.8	28.24	17.88	17.88	tr|B7ZAC7|B7ZAC7_HUMAN	cDNA, FLJ79141, highly similar to Nucleosome assembly protein 1-like 4 OS=Homo sapiens PE=2 SV=1	HUMAN	7
511	0	10.8	33.81	24.82	24.82	tr|C9JZI7|C9JZI7_HUMAN	Uncharacterized protein OS=Homo sapiens GN=NAP1L4 PE=3 SV=1	HUMAN	7
511	0	10.8	64.74	48.72	48.72	tr|A8MXH2|A8MXH2_HUMAN	Uncharacterized protein OS=Homo sapiens GN=NAP1L4 PE=3 SV=2	HUMAN	8
512	13	13	44.17	31.67	31.67	sp|Q96C19|EFHD2_HUMAN	EF-hand domain-containing protein D2 OS=Homo sapiens GN=EFHD2 PE=1 SV=1	HUMAN	7
513	12.97	12.97	50.84	45.79	23.03	tr|Q53SS8|Q53SS8_HUMAN	Poly(RC) binding protein 1 OS=Homo sapiens GN=PCBP1 PE=2 SV=1	HUMAN	6
513	0	12.97	50.84	45.79	23.03	sp|Q15365|PCBP1_HUMAN	Poly(rC)-binding protein 1 OS=Homo sapiens GN=PCBP1 PE=1 SV=2	HUMAN	6
514	12.92	27.06	57.22	43.34	35.65	tr|E9PF82|E9PF82_HUMAN	Uncharacterized protein OS=Homo sapiens GN=CAMK2D PE=4 SV=1	HUMAN	15
514	0	27.06	59.57	45.12	37.11	tr|E9PBG7|E9PBG7_HUMAN	Uncharacterized protein OS=Homo sapiens GN=CAMK2D PE=4 SV=1	HUMAN	15
514	0	26.43	53.61	39.18	37.04	sp|Q13557-6|KCC2D_HUMAN	Isoform Delta 9 of Calcium/calmodulin-dependent protein kinase type II subunit delta OS=Homo sapiens GN=CAMK2D	HUMAN	15
514	0	26.43	52.48	38.36	36.26	sp|Q13557-11|KCC2D_HUMAN	Isoform Delta 11 of Calcium/calmodulin-dependent protein kinase type II subunit delta OS=Homo sapiens GN=CAMK2D	HUMAN	15
514	0	26.43	55.89	40.85	38.62	sp|Q13557-10|KCC2D_HUMAN	Isoform Delta 10 of Calcium/calmodulin-dependent protein kinase type II subunit delta OS=Homo sapiens GN=CAMK2D	HUMAN	15
514	0	26.43	52.3	40.28	38.08	sp|Q13557|KCC2D_HUMAN	Calcium/calmodulin-dependent protein kinase type II subunit delta OS=Homo sapiens GN=CAMK2D PE=1 SV=3	HUMAN	15
514	0	26.43	53.37	41.1	38.85	sp|Q13557-9|KCC2D_HUMAN	Isoform Delta 7 of Calcium/calmodulin-dependent protein kinase type II subunit delta OS=Homo sapiens GN=CAMK2D	HUMAN	15
514	0	26.43	54.6	42.05	39.75	sp|Q13557-8|KCC2D_HUMAN	Isoform Delta 6 of Calcium/calmodulin-dependent protein kinase type II subunit delta OS=Homo sapiens GN=CAMK2D	HUMAN	15
514	0	26.43	52.41	40.36	38.15	sp|Q13557-5|KCC2D_HUMAN	Isoform Delta 8 of Calcium/calmodulin-dependent protein kinase type II subunit delta OS=Homo sapiens GN=CAMK2D	HUMAN	15
514	0	26.43	50.29	38.73	36.61	sp|Q13557-4|KCC2D_HUMAN	Isoform Delta 4 of Calcium/calmodulin-dependent protein kinase type II subunit delta OS=Homo sapiens GN=CAMK2D	HUMAN	15
514	0	26.43	51.18	39.41	37.25	sp|Q13557-3|KCC2D_HUMAN	Isoform Delta 3 of Calcium/calmodulin-dependent protein kinase type II subunit delta OS=Homo sapiens GN=CAMK2D	HUMAN	15
514	0	26.43	51.2	40.36	38.15	tr|D6R938|D6R938_HUMAN	Calcium/calmodulin-dependent protein kinase (CaM kinase) II delta, isoform CRA_e OS=Homo sapiens GN=CAMK2D PE=4 SV=1	HUMAN	15
514	0	26.36	52.72	42.05	39.75	sp|Q13557-12|KCC2D_HUMAN	Isoform Delta 12 of Calcium/calmodulin-dependent protein kinase type II subunit delta OS=Homo sapiens GN=CAMK2D	HUMAN	15
514	0	24.98	52.53	38.65	30.96	tr|B7Z2B0|B7Z2B0_HUMAN	cDNA FLJ53470, highly similar to Calcium/calmodulin-dependent protein kinase type II delta chain (EC 2.7.11.17) OS=Homo sapiens PE=2 SV=1	HUMAN	14
515	12.92	12.94	53.02	32.21	32.21	tr|B5BU83|B5BU83_HUMAN	Stathmin OS=Homo sapiens GN=STMN1 PE=2 SV=1	HUMAN	8
515	0	12.94	53.02	32.21	32.21	sp|P16949|STMN1_HUMAN	Stathmin OS=Homo sapiens GN=STMN1 PE=1 SV=3	HUMAN	8
515	0	12.94	45.4	27.59	27.59	sp|P16949-2|STMN1_HUMAN	Isoform 2 of Stathmin OS=Homo sapiens GN=STMN1	HUMAN	8
515	0	10.65	52.8	28	28	tr|Q5ISP9|Q5ISP9_MACFA	Stathmin (Fragment) OS=Macaca fascicularis PE=2 SV=1	MACFA	7
516	12.87	12.87	64.95	64.95	64.95	tr|Q9UNM1|Q9UNM1_HUMAN	Chaperonin 10-related protein (Fragment) OS=Homo sapiens GN=EPFP1 PE=2 SV=1	HUMAN	7
516	0	12.87	61.76	61.76	61.76	sp|P61604|CH10_HUMAN	10 kDa heat shock protein, mitochondrial OS=Homo sapiens GN=HSPE1 PE=1 SV=2	HUMAN	7
516	0	10.76	50.5	50.5	50.5	tr|B8ZZL8|B8ZZL8_HUMAN	Heat shock 10kDa protein 1 (Chaperonin 10), isoform CRA_b OS=Homo sapiens GN=HSPE1 PE=3 SV=1	HUMAN	6
517	12.85	12.85	43.97	25	18.08	tr|G3V5I3|G3V5I3_HUMAN	Serpin peptidase inhibitor, clade A (Alpha-1 antiproteinase, antitrypsin), member 3, isoform CRA_b OS=Homo sapiens GN=SERPINA3 PE=3 SV=1	HUMAN	6
517	0	12.85	43.97	25	18.08	tr|B3KS79|B3KS79_HUMAN	cDNA FLJ35730 fis, clone TESTI2003131, highly similar to ALPHA-1-ANTICHYMOTRYPSIN OS=Homo sapiens PE=2 SV=1	HUMAN	6
517	0	12.85	46.57	26.48	19.15	sp|P01011|AACT_HUMAN	Alpha-1-antichymotrypsin OS=Homo sapiens GN=SERPINA3 PE=1 SV=2	HUMAN	6
517	0	12.66	64.88	51.22	39.51	tr|G3V3A0|G3V3A0_HUMAN	Serpin peptidase inhibitor, clade A (Alpha-1 antiproteinase, antitrypsin), member 3, isoform CRA_a OS=Homo sapiens GN=SERPINA3 PE=3 SV=1	HUMAN	6
518	12.83	12.83	36.9	29.17	21.13	tr|Q546Z2|Q546Z2_HUMAN	3'-hydroxyisobutyrate dehydrogenase OS=Homo sapiens GN=NS5ATP1 PE=2 SV=1	HUMAN	6
518	0	12.83	36.9	29.17	21.13	sp|P31937|3HIDH_HUMAN	3-hydroxyisobutyrate dehydrogenase, mitochondrial OS=Homo sapiens GN=HIBADH PE=1 SV=2	HUMAN	6
519	12.81	12.81	31.44	28.71	18.56	sp|Q9NR46-2|SHLB2_HUMAN	Isoform 2 of Endophilin-B2 OS=Homo sapiens GN=SH3GLB2	HUMAN	8
519	0	11.84	27.23	24.5	18.56	tr|F6RPD3|F6RPD3_HUMAN	Uncharacterized protein OS=Homo sapiens GN=SH3GLB2 PE=4 SV=1	HUMAN	8
519	0	11.84	27.5	24.75	18.75	tr|B7ZC38|B7ZC38_HUMAN	SH3-domain GRB2-like endophilin B2 OS=Homo sapiens GN=SH3GLB2 PE=4 SV=1	HUMAN	8
519	0	11.84	27.85	25.06	18.99	sp|Q9NR46|SHLB2_HUMAN	Endophilin-B2 OS=Homo sapiens GN=SH3GLB2 PE=1 SV=1	HUMAN	8
520	12.8	12.8	46.55	26.35	20.69	tr|Q53FV3|Q53FV3_HUMAN	COP9 signalosome subunit 4 variant (Fragment) OS=Homo sapiens PE=2 SV=1	HUMAN	6
520	0	12.8	46.55	26.35	20.69	sp|Q9BT78|CSN4_HUMAN	COP9 signalosome complex subunit 4 OS=Homo sapiens GN=COPS4 PE=1 SV=1	HUMAN	6
520	0	12.74	43.1	25.48	20	tr|D6RAX7|D6RAX7_HUMAN	Uncharacterized protein OS=Homo sapiens GN=COPS4 PE=4 SV=1	HUMAN	6
520	0	10.75	40.41	21.69	16.44	tr|D6RFN0|D6RFN0_HUMAN	Uncharacterized protein OS=Homo sapiens GN=COPS4 PE=4 SV=1	HUMAN	5
520	0	10.53	41.63	21.43	15.76	tr|B3KM48|B3KM48_HUMAN	cDNA FLJ10286 fis, clone HEMBB1001384, highly similar to COP9 signalosome complex subunit 4 OS=Homo sapiens PE=2 SV=1	HUMAN	5
521	12.8	12.8	53.73	48.24	33.73	tr|A8K766|A8K766_HUMAN	cDNA FLJ77343, highly similar to Homo sapiens electron-transfer-flavoprotein, beta polypeptide(ETFB), mRNA OS=Homo sapiens PE=2 SV=1	HUMAN	7
521	0	12.8	53.73	48.24	33.73	sp|P38117|ETFB_HUMAN	Electron transfer flavoprotein subunit beta OS=Homo sapiens GN=ETFB PE=1 SV=3	HUMAN	7
521	0	10.35	49.13	33.24	22.54	sp|P38117-2|ETFB_HUMAN	Isoform 2 of Electron transfer flavoprotein subunit beta OS=Homo sapiens GN=ETFB	HUMAN	6
522	12.8	12.8	39.83	30.23	20.34	sp|Q86YM7|HOME1_HUMAN	Homer protein homolog 1 OS=Homo sapiens GN=HOMER1 PE=1 SV=2	HUMAN	6
522	0	12.14	37.29	27.68	20.34	tr|Q53F18|Q53F18_HUMAN	Homer 1 variant (Fragment) OS=Homo sapiens PE=2 SV=1	HUMAN	6
522	0	11.07	61.67	53.33	33.89	tr|Q86YM6|Q86YM6_HUMAN	HOMER1F OS=Homo sapiens GN=HOMER1 PE=2 SV=1	HUMAN	5
522	0	10.43	35.59	25.99	16.1	tr|Q5U5K4|Q5U5K4_HUMAN	Homer homolog 1 (Drosophila) OS=Homo sapiens GN=HOMER1 PE=2 SV=1	HUMAN	5
523	12.77	53.39	74.16	72.81	72.81	sp|Q9BVA1|TBB2B_HUMAN	Tubulin beta-2B chain OS=Homo sapiens GN=TUBB2B PE=1 SV=1	HUMAN	46
524	12.74	14.84	65.14	46.83	36.62	sp|Q9Y277-2|VDAC3_HUMAN	Isoform 2 of Voltage-dependent anion-selective channel protein 3 OS=Homo sapiens GN=VDAC3	HUMAN	9
524	0	14.01	58.1	39.79	36.62	tr|F5H740|F5H740_HUMAN	Uncharacterized protein OS=Homo sapiens GN=VDAC3 PE=4 SV=1	HUMAN	9
524	0	14.01	58.3	39.93	36.75	sp|Q9Y277|VDAC3_HUMAN	Voltage-dependent anion-selective channel protein 3 OS=Homo sapiens GN=VDAC3 PE=1 SV=1	HUMAN	9
525	12.72	12.72	63.56	42.11	26.72	tr|Q9H3H0|Q9H3H0_HUMAN	Vacuolar ATP synthase subunit D homolog OS=Homo sapiens GN=VATD PE=2 SV=1	HUMAN	6
525	0	12.72	63.56	42.11	26.72	sp|Q9Y5K8|VATD_HUMAN	V-type proton ATPase subunit D OS=Homo sapiens GN=ATP6V1D PE=1 SV=1	HUMAN	6
525	0	12.26	72.92	50.52	34.38	tr|G3V2S6|G3V2S6_HUMAN	Uncharacterized protein OS=Homo sapiens GN=ATP6V1D PE=4 SV=1	HUMAN	6
525	0	11.05	63.16	38.06	22.67	tr|Q6PJ05|Q6PJ05_HUMAN	ATPase, H transporting, lysosomal 34kDa, V1 subunit D OS=Homo sapiens GN=ATP6V1D PE=2 SV=1	HUMAN	5
525	0	10.56	57.09	35.63	20.24	tr|Q8N5Z9|Q8N5Z9_HUMAN	ATPase, H transporting, lysosomal 34kDa, V1 subunit D OS=Homo sapiens GN=ATP6V1D PE=2 SV=1	HUMAN	5
526	12.71	12.71	61.97	40.85	27.7	tr|Q7Z7M4|Q7Z7M4_HUMAN	Superoxide dismutase (Fragment) OS=Homo sapiens GN=SOD2 PE=2 SV=1	HUMAN	8
526	0	12.71	75	49.43	33.52	tr|B3KUK2|B3KUK2_HUMAN	Superoxide dismutase OS=Homo sapiens GN=SOD2 PE=2 SV=1	HUMAN	8
526	0	12.71	59.46	39.19	26.58	sp|P04179|SODM_HUMAN	Superoxide dismutase [Mn], mitochondrial OS=Homo sapiens GN=SOD2 PE=1 SV=2	HUMAN	8
526	0	10.65	61.03	34.27	21.13	tr|Q7Z7M7|Q7Z7M7_HUMAN	Superoxide dismutase (Fragment) OS=Homo sapiens GN=SOD2 PE=2 SV=1	HUMAN	6
526	0	10.65	56.19	34.76	21.43	tr|Q7Z7M6|Q7Z7M6_HUMAN	Superoxide dismutase (Fragment) OS=Homo sapiens GN=SOD2 PE=2 SV=1	HUMAN	6
526	0	10.65	55.66	34.43	21.23	tr|Q4ZJI1|Q4ZJI1_HUMAN	Superoxide dismutase (Fragment) OS=Homo sapiens GN=SOD2 PE=2 SV=1	HUMAN	6
526	0	10.65	50.82	39.89	24.59	tr|B4DL20|B4DL20_HUMAN	Superoxide dismutase OS=Homo sapiens GN=SOD2 PE=2 SV=1	HUMAN	7
527	12.7	12.7	54.02	37.93	31.42	tr|B2R696|B2R696_HUMAN	Calbindin 1, 28kDa, isoform CRA_b OS=Homo sapiens GN=CALB1 PE=2 SV=1	HUMAN	7
527	0	12.7	54.02	37.93	31.42	sp|P05937|CALB1_HUMAN	Calbindin OS=Homo sapiens GN=CALB1 PE=1 SV=2	HUMAN	7
528	12.68	12.68	44.17	27.61	19.94	tr|F8W1L5|F8W1L5_HUMAN	Uncharacterized protein OS=Homo sapiens GN=GPD1 PE=3 SV=1	HUMAN	6
528	0	12.68	36.39	25.79	18.62	tr|B2R6C0|B2R6C0_HUMAN	cDNA, FLJ92881, highly similar to Homo sapiens glycerol-3-phosphate dehydrogenase 1 (soluble) (GPD1), mRNA OS=Homo sapiens PE=2 SV=1	HUMAN	6
528	0	12.68	35.24	25.79	18.62	sp|P21695|GPDA_HUMAN	Glycerol-3-phosphate dehydrogenase [NAD], cytoplasmic OS=Homo sapiens GN=GPD1 PE=1 SV=4	HUMAN	6
528	0	10.46	46.98	32.76	21.98	tr|F8VVR9|F8VVR9_HUMAN	Uncharacterized protein OS=Homo sapiens GN=GPD1 PE=4 SV=1	HUMAN	5
529	12.67	12.67	61.84	47.81	42.54	tr|B2R6S5|B2R6S5_HUMAN	Cytidylate kinase, isoform CRA_a OS=Homo sapiens GN=CMPK PE=2 SV=1	HUMAN	8
529	0	12.67	71.94	55.61	49.49	sp|P30085|KCY_HUMAN	UMP-CMP kinase OS=Homo sapiens GN=CMPK1 PE=1 SV=3	HUMAN	8
529	0	11.51	66.3	49.17	42.54	tr|E7EVE6|E7EVE6_HUMAN	Uncharacterized protein OS=Homo sapiens GN=CMPK1 PE=3 SV=1	HUMAN	7
529	0	11.51	66.3	49.17	42.54	tr|B4DDL4|B4DDL4_HUMAN	cDNA FLJ53966, moderately similar to Homo sapiens cytidylate kinase (CMPK), mRNA OS=Homo sapiens PE=2 SV=1	HUMAN	7
530	12.65	12.65	47.96	24.21	16.29	sp|Q4G0N4|NAKD1_HUMAN	NAD kinase domain-containing protein 1 OS=Homo sapiens GN=NADKD1 PE=1 SV=2	HUMAN	6
530	0	10.51	48.54	22.93	14.39	sp|Q4G0N4-2|NAKD1_HUMAN	Isoform 2 of NAD kinase domain-containing protein 1 OS=Homo sapiens GN=NADKD1	HUMAN	5
531	12.6	48.49	71.59	62.82	62.36	tr|A8MUB1|A8MUB1_HUMAN	Tubulin, alpha 1 (Testis specific), isoform CRA_a OS=Homo sapiens GN=TUBA4A PE=2 SV=1	HUMAN	36
531	0	48.49	69.2	60.71	60.27	sp|P68366|TBA4A_HUMAN	Tubulin alpha-4A chain OS=Homo sapiens GN=TUBA4A PE=1 SV=1	HUMAN	36
532	12.55	12.63	57.11	39.02	27.13	sp|O75781|PALM_HUMAN	Paralemmin-1 OS=Homo sapiens GN=PALM PE=1 SV=2	HUMAN	8
532	0	12.63	55.04	39.02	27.13	tr|B2RCL4|B2RCL4_HUMAN	cDNA, FLJ96143, highly similar to Homo sapiens paralemmin (PALM), mRNA OS=Homo sapiens PE=2 SV=1	HUMAN	8
533	12.55	12.55	51.26	43.22	36.18	tr|F5H018|F5H018_HUMAN	Uncharacterized protein OS=Homo sapiens GN=RAN PE=4 SV=1	HUMAN	8
533	0	12.55	40.34	36.91	30.9	tr|B5MDF5|B5MDF5_HUMAN	RAN, member RAS oncogene family, isoform CRA_c OS=Homo sapiens GN=RAN PE=4 SV=1	HUMAN	8
533	0	12.55	43.52	39.81	33.33	tr|A8K3Z8|A8K3Z8_HUMAN	RAN, member RAS oncogene family, isoform CRA_b OS=Homo sapiens GN=RAN PE=1 SV=1	HUMAN	8
533	0	12.55	43.52	39.81	33.33	sp|P62826|RAN_HUMAN	GTP-binding nuclear protein Ran OS=Homo sapiens GN=RAN PE=1 SV=3	HUMAN	8
534	12.48	12.48	47.91	23.3	16.23	tr|B5BUD5|B5BUD5_HUMAN	Protein phosphatase 1A isoform 1 (Fragment) OS=Homo sapiens GN=PPM1A PE=2 SV=1	HUMAN	6
534	0	12.48	47.91	23.3	16.23	tr|B2R8E4|B2R8E4_HUMAN	cDNA, FLJ93859, highly similar to Homo sapiens protein phosphatase 1A (formerly 2C), magnesium-dependent, alpha isoform (PPM1A), mRNA OS=Homo sapiens PE=2 SV=1	HUMAN	6
534	0	12.48	47.91	23.3	16.23	sp|P35813|PPM1A_HUMAN	Protein phosphatase 1A OS=Homo sapiens GN=PPM1A PE=1 SV=1	HUMAN	6
534	0	10.44	43.21	24.69	16.36	sp|P35813-2|PPM1A_HUMAN	Isoform Alpha-2 of Protein phosphatase 1A OS=Homo sapiens GN=PPM1A	HUMAN	5
535	12.47	21.76	87.45	66.8	46.15	sp|P61981|1433G_HUMAN	14-3-3 protein gamma OS=Homo sapiens GN=YWHAG PE=1 SV=2	HUMAN	18
535	0	19.61	83.81	63.16	42.51	tr|B3KNB4|B3KNB4_HUMAN	cDNA FLJ14168 fis, clone NT2RP2001440, highly similar to 14-3-3 protein gamma OS=Homo sapiens PE=2 SV=1	HUMAN	15
535	0	19.25	83.56	66.22	46.67	tr|B4DHC4|B4DHC4_HUMAN	Uncharacterized protein OS=Homo sapiens GN=YWHAG PE=2 SV=1	HUMAN	15
536	12.47	12.47	30.08	24.79	22.28	tr|Q6ZMU0|Q6ZMU0_HUMAN	Delta-aminolevulinic acid dehydratase OS=Homo sapiens PE=2 SV=1	HUMAN	6
536	0	12.47	34.5	28.43	25.56	tr|B7Z3I9|B7Z3I9_HUMAN	Delta-aminolevulinic acid dehydratase OS=Homo sapiens PE=2 SV=1	HUMAN	6
536	0	12.47	32.73	26.97	24.24	sp|P13716|HEM2_HUMAN	Delta-aminolevulinic acid dehydratase OS=Homo sapiens GN=ALAD PE=1 SV=1	HUMAN	6
536	0	12.47	30.08	24.79	22.28	sp|P13716-2|HEM2_HUMAN	Isoform 2 of Delta-aminolevulinic acid dehydratase OS=Homo sapiens GN=ALAD	HUMAN	6
537	12.38	12.38	58.42	32.37	23.42	tr|E9PDD5|E9PDD5_HUMAN	Uncharacterized protein OS=Homo sapiens GN=IDH3G PE=3 SV=1	HUMAN	7
537	0	12.38	58.52	31.3	22.65	sp|P51553|IDH3G_HUMAN	Isocitrate dehydrogenase [NAD] subunit gamma, mitochondrial OS=Homo sapiens GN=IDH3G PE=1 SV=1	HUMAN	7
537	0	11.56	53.11	31.99	27.64	tr|G5E9Q7|G5E9Q7_HUMAN	HCG2004980, isoform CRA_d OS=Homo sapiens GN=IDH3G PE=4 SV=1	HUMAN	7
537	0	11.56	53.43	30.75	26.57	tr|D3DWV9|D3DWV9_HUMAN	HCG2004980, isoform CRA_g OS=Homo sapiens GN=hCG_2004980 PE=3 SV=1	HUMAN	7
537	0	10.8	53.53	33.53	23.53	tr|E7EQB8|E7EQB8_HUMAN	Uncharacterized protein OS=Homo sapiens GN=IDH3G PE=3 SV=1	HUMAN	6
537	0	10.76	51.93	40	28.07	tr|E9PF84|E9PF84_HUMAN	Uncharacterized protein OS=Homo sapiens GN=IDH3G PE=3 SV=1	HUMAN	6
538	12.36	12.36	39.74	23.08	18.59	tr|D3DUG9|D3DUG9_HUMAN	Ubiquitin carboxyl-terminal hydrolase OS=Homo sapiens GN=USP14 PE=3 SV=1	HUMAN	6
538	0	12.36	38.51	22.36	18.01	tr|B7Z4N8|B7Z4N8_HUMAN	Ubiquitin carboxyl-terminal hydrolase OS=Homo sapiens GN=USP14 PE=2 SV=1	HUMAN	6
538	0	12.36	37.65	21.86	17.61	tr|B2RD79|B2RD79_HUMAN	Ubiquitin carboxyl-terminal hydrolase OS=Homo sapiens PE=2 SV=1	HUMAN	6
538	0	12.36	40.52	23.53	18.95	tr|A6NJA2|A6NJA2_HUMAN	Ubiquitin carboxyl-terminal hydrolase OS=Homo sapiens GN=USP14 PE=3 SV=1	HUMAN	6
538	0	12.36	37.65	21.86	17.61	sp|P54578|UBP14_HUMAN	Ubiquitin carboxyl-terminal hydrolase 14 OS=Homo sapiens GN=USP14 PE=1 SV=3	HUMAN	6
539	12.33	12.33	33.5	19.56	7.702	tr|D3DSC5|D3DSC5_HUMAN	Neural cell adhesion molecule 2, isoform CRA_a (Fragment) OS=Homo sapiens GN=NCAM2 PE=4 SV=1	HUMAN	5
539	0	12.29	32.74	19.12	7.527	sp|O15394|NCAM2_HUMAN	Neural cell adhesion molecule 2 OS=Homo sapiens GN=NCAM2 PE=1 SV=2	HUMAN	5
539	0	11.49	30.22	20.29	9.065	tr|B7Z5K2|B7Z5K2_HUMAN	cDNA FLJ54289, highly similar to Neural cell adhesion molecule 2 OS=Homo sapiens PE=2 SV=1	HUMAN	5
540	12.3	12.3	23.56	20.44	16.44	sp|Q9NS86|LANC2_HUMAN	LanC-like protein 2 OS=Homo sapiens GN=LANCL2 PE=1 SV=1	HUMAN	7
540	0	12.3	21.3	21.3	17.13	tr|B4DWZ7|B4DWZ7_HUMAN	cDNA FLJ56802, highly similar to LanC-like protein 2 OS=Homo sapiens PE=2 SV=1	HUMAN	7
540	0	10.31	23.56	20.44	14.22	tr|B3KTN5|B3KTN5_HUMAN	cDNA FLJ38538 fis, clone HCHON2001407, highly similar to LanC-like protein 2 OS=Homo sapiens PE=2 SV=1	HUMAN	6
541	12.29	12.29	39.41	35.59	30.93	tr|B4E1U9|B4E1U9_HUMAN	cDNA FLJ54776, highly similar to Cell division control protein 42 homolog OS=Homo sapiens PE=2 SV=1	HUMAN	6
541	0	12.29	48.69	43.98	38.22	sp|P60953|CDC42_HUMAN	Cell division control protein 42 homolog OS=Homo sapiens GN=CDC42 PE=1 SV=2	HUMAN	6
542	12.24	12.24	47.89	37.05	27.41	tr|Q658J0|Q658J0_HUMAN	Putative uncharacterized protein DKFZp762L015 (Fragment) OS=Homo sapiens GN=DKFZp762L015 PE=2 SV=1	HUMAN	6
542	0	12.24	42.18	32.63	24.14	sp|Q9GZT8|NIF3L_HUMAN	NIF3-like protein 1 OS=Homo sapiens GN=NIF3L1 PE=1 SV=2	HUMAN	6
542	0	12.24	45.43	35.14	26	sp|Q9GZT8-2|NIF3L_HUMAN	Isoform 2 of NIF3-like protein 1 OS=Homo sapiens GN=NIF3L1	HUMAN	6
543	12.2	12.2	49.86	32.05	23.56	tr|Q53GB6|Q53GB6_HUMAN	Actin related protein 2/3 complex subunit 1A variant (Fragment) OS=Homo sapiens PE=2 SV=1	HUMAN	7
543	0	12.2	49.19	31.62	23.24	sp|Q92747|ARC1A_HUMAN	Actin-related protein 2/3 complex subunit 1A OS=Homo sapiens GN=ARPC1A PE=1 SV=2	HUMAN	7
543	0	10.51	42.89	26.68	18.95	tr|Q59GQ0|Q59GQ0_HUMAN	Actin related protein 2/3 complex subunit 1A variant (Fragment) OS=Homo sapiens PE=2 SV=1	HUMAN	6
544	12.2	12.2	70.37	70.37	70.37	sp|P09382|LEG1_HUMAN	Galectin-1 OS=Homo sapiens GN=LGALS1 PE=1 SV=2	HUMAN	7
545	12.18	12.18	18.71	15.83	12.95	tr|Q86YB0|Q86YB0_HUMAN	Glycoprotein M6A OS=Homo sapiens GN=GPM6A PE=2 SV=1	HUMAN	8
545	0	12.18	18.71	15.83	12.95	sp|P51674|GPM6A_HUMAN	Neuronal membrane glycoprotein M6-a OS=Homo sapiens GN=GPM6A PE=1 SV=2	HUMAN	8
545	0	12.18	19.1	16.48	13.48	tr|E9PHI5|E9PHI5_HUMAN	Uncharacterized protein OS=Homo sapiens GN=GPM6A PE=4 SV=1	HUMAN	8
545	0	12.18	18.82	16.24	13.28	tr|B7Z642|B7Z642_HUMAN	Uncharacterized protein OS=Homo sapiens GN=GPM6A PE=2 SV=1	HUMAN	8
546	12.16	12.16	64.36	38.06	23.88	sp|P46926|GNPI1_HUMAN	Glucosamine-6-phosphate isomerase 1 OS=Homo sapiens GN=GNPDA1 PE=1 SV=1	HUMAN	6
546	0	11.3	60.95	33.94	25.18	tr|D6R9P4|D6R9P4_HUMAN	Uncharacterized protein OS=Homo sapiens GN=GNPDA1 PE=3 SV=1	HUMAN	6
546	0	11.1	58.82	32.53	18.34	tr|A8K3S1|A8K3S1_HUMAN	cDNA FLJ76269, highly similar to Homo sapiens glucosamine-6-phosphate deaminase 1 (GNPDA1), mRNA OS=Homo sapiens PE=2 SV=1	HUMAN	5
546	0	10.88	58.97	28.97	23.79	tr|D6RFF8|D6RFF8_HUMAN	Uncharacterized protein OS=Homo sapiens GN=GNPDA1 PE=4 SV=1	HUMAN	6
546	0	9.96	67.92	46.23	26.89	tr|B7Z3X4|B7Z3X4_HUMAN	Uncharacterized protein OS=Homo sapiens GN=GNPDA1 PE=2 SV=1	HUMAN	5
547	12.14	12.98	39.88	22.9	16.97	sp|O75439|MPPB_HUMAN	Mitochondrial-processing peptidase subunit beta OS=Homo sapiens GN=PMPCB PE=1 SV=2	HUMAN	8
547	0	12.98	37.08	23.33	17.29	tr|Q96CP5|Q96CP5_HUMAN	PMPCB protein (Fragment) OS=Homo sapiens GN=PMPCB PE=2 SV=2	HUMAN	8
547	0	12.98	37.63	22.9	16.97	tr|B3KM34|B3KM34_HUMAN	cDNA FLJ10132 fis, clone HEMBA1003046, highly similar to Mitochondrial-processing peptidase subunit beta, mitochondrial (EC 3.4.24.64) OS=Homo sapiens PE=2 SV=1	HUMAN	8
547	0	10.64	35.31	20.61	14.69	tr|G3V0E4|G3V0E4_HUMAN	Peptidase (Mitochondrial processing) beta, isoform CRA_c OS=Homo sapiens GN=PMPCB PE=3 SV=1	HUMAN	7
548	12.14	12.14	36.09	30.77	22.78	tr|Q7Z3W6|Q7Z3W6_HUMAN	Opioid binding protein/cell adhesion molecule-like preprotein isoform b OS=Homo sapiens GN=DKFZp686H1949 PE=2 SV=1	HUMAN	7
548	0	12.14	34.46	29.38	21.75	tr|B7ZLQ1|B7ZLQ1_HUMAN	OPCML protein OS=Homo sapiens GN=OPCML PE=2 SV=1	HUMAN	7
548	0	12.14	35.36	30.14	22.32	tr|A8K0Y0|A8K0Y0_HUMAN	Opioid binding protein/cell adhesion molecule-like preprotein isoform a OS=Homo sapiens GN=OPCML PE=2 SV=1	HUMAN	7
548	0	12.14	35.36	30.14	22.32	sp|Q5IS61|OPCM_PANTR	Opioid-binding protein/cell adhesion molecule OS=Pan troglodytes GN=OPCML PE=2 SV=1	PANTR	7
548	0	12.14	35.36	30.14	22.32	sp|Q14982|OPCM_HUMAN	Opioid-binding protein/cell adhesion molecule OS=Homo sapiens GN=OPCML PE=1 SV=1	HUMAN	7
548	0	11.63	37.5	31.58	25.33	tr|B2CZX2|B2CZX2_HUMAN	Opioid binding protein/cell adhesion molecule-like isoform c OS=Homo sapiens GN=OPCML PE=2 SV=1	HUMAN	7
548	0	11.07	35.42	29.78	21.32	tr|Q5ISM6|Q5ISM6_MACFA	Opioid-binding protein/cell adhesion molecule-like protein (Fragment) OS=Macaca fascicularis PE=2 SV=1	MACFA	6
548	0	11.07	33.63	28.27	20.24	tr|Q5ISA8|Q5ISA8_9PRIM	Opioid-binding protein/cell adhesion molecule-like protein (Fragment) OS=Saimiri boliviensis PE=2 SV=1	9PRIM	6
548	0	10.41	35.17	29.94	22.09	tr|Q6B0I4|Q6B0I4_HUMAN	Opioid binding protein/cell adhesion molecule-like OS=Homo sapiens GN=OPCML PE=2 SV=1	HUMAN	6
548	0	10.41	35.17	29.94	22.09	tr|B7ZLQ0|B7ZLQ0_HUMAN	OPCML protein OS=Homo sapiens GN=OPCML PE=2 SV=1	HUMAN	6
548	0	9.83	33.01	30.13	21.47	tr|B4DS15|B4DS15_HUMAN	Uncharacterized protein OS=Homo sapiens GN=OPCML PE=2 SV=1	HUMAN	6
549	12.13	12.13	50.83	27.29	14.17	sp|Q9UQ03|COR2B_HUMAN	Coronin-2B OS=Homo sapiens GN=CORO2B PE=2 SV=4	HUMAN	5
549	0	12.13	51.37	27.58	14.32	sp|Q9UQ03-2|COR2B_HUMAN	Isoform 2 of Coronin-2B OS=Homo sapiens GN=CORO2B	HUMAN	5
550	12.12	12.12	36.94	33.93	26.13	tr|Q6IAL5|Q6IAL5_HUMAN	Putative uncharacterized protein tmp_locus_1 OS=Homo sapiens GN=SUCLG1 PE=2 SV=1	HUMAN	7
550	0	12.12	36.94	33.93	26.13	tr|A8K4W7|A8K4W7_HUMAN	cDNA FLJ76284, highly similar to Homo sapiens succinate-CoA ligase, GDP-forming, alpha subunit (SUCLG1), mRNA OS=Homo sapiens PE=2 SV=1	HUMAN	7
550	0	12.12	35.55	32.66	25.14	sp|P53597|SUCA_HUMAN	Succinyl-CoA ligase [ADP/GDP-forming] subunit alpha, mitochondrial OS=Homo sapiens GN=SUCLG1 PE=1 SV=4	HUMAN	7
550	0	10.04	29.73	26.73	18.92	tr|B2R8A1|B2R8A1_HUMAN	cDNA, FLJ93802, highly similar to Homo sapiens succinate-CoA ligase, GDP-forming, alpha subunit (SUCLG1), mRNA OS=Homo sapiens PE=2 SV=1	HUMAN	6
551	12.1	12.1	56.52	50.72	50.72	tr|E5RKB4|E5RKB4_HUMAN	Uncharacterized protein OS=Homo sapiens GN=TPD52 PE=2 SV=1	HUMAN	7
551	0	12.1	47.37	42.51	42.51	tr|D0UFD1|D0UFD1_HUMAN	Prostate leucine zipper variant 1 OS=Homo sapiens GN=PrLZ PE=2 SV=1	HUMAN	7
551	0	10.42	44.54	39.5	39.5	tr|C9J502|C9J502_HUMAN	Prostate leucine zipper variant 2 OS=Homo sapiens GN=TPD52 PE=2 SV=2	HUMAN	6
552	12.1	12.1	84.92	73.02	73.02	sp|P49773|HINT1_HUMAN	Histidine triad nucleotide-binding protein 1 OS=Homo sapiens GN=HINT1 PE=1 SV=2	HUMAN	6
553	12.06	12.06	40.58	22.28	20.42	tr|B3KPZ2|B3KPZ2_HUMAN	cDNA FLJ32487 fis, clone SKNSH1000002, highly similar to Prostaglandin E synthase 2 (EC 5.3.99.3) OS=Homo sapiens PE=2 SV=1	HUMAN	6
553	0	12.06	34.75	22.28	20.42	sp|Q9H7Z7|PGES2_HUMAN	Prostaglandin E synthase 2 OS=Homo sapiens GN=PTGES2 PE=1 SV=1	HUMAN	6
554	12.06	12.06	56.49	46.1	46.1	sp|Q6IS14|IF5AL_HUMAN	Eukaryotic translation initiation factor 5A-1-like OS=Homo sapiens GN=EIF5AL1 PE=1 SV=2	HUMAN	7
554	0	12.06	71.43	46.1	46.1	sp|P63241|IF5A1_HUMAN	Eukaryotic translation initiation factor 5A-1 OS=Homo sapiens GN=EIF5A PE=1 SV=2	HUMAN	7
554	0	12.06	59.78	38.59	38.59	sp|P63241-2|IF5A1_HUMAN	Isoform 2 of Eukaryotic translation initiation factor 5A-1 OS=Homo sapiens GN=EIF5A	HUMAN	7
555	12.05	12.05	40.22	27.65	24.58	sp|O14745|NHRF1_HUMAN	Na()/H() exchange regulatory cofactor NHE-RF1 OS=Homo sapiens GN=SLC9A3R1 PE=1 SV=4	HUMAN	7
555	0.03	10.15	40.66	28.57	28.57	tr|E7EV06|E7EV06_HUMAN	Uncharacterized protein OS=Homo sapiens GN=SLC9A3R1 PE=4 SV=1	HUMAN	6
555	0.01	10.09	40.66	28.57	28.57	tr|B3KSV9|B3KSV9_HUMAN	cDNA FLJ37148 fis, clone BRACE2025333, highly similar to Homo sapiens Naﱿ exchange regulatory co-factor (NHERF) mRNA OS=Homo sapiens PE=2 SV=1	HUMAN	6
555	0	11.59	42.74	24.58	24.58	tr|B2R6A3|B2R6A3_HUMAN	cDNA, FLJ92860, highly similar to Homo sapiens solute carrier family 9 (sodium/hydrogen exchanger), member 3 regulator 1 (SLC9A3R1), mRNA OS=Homo sapiens PE=2 SV=1	HUMAN	7
556	12.04	13.19	19.78	13.37	12.39	tr|F5H774|F5H774_HUMAN	Uncharacterized protein OS=Homo sapiens GN=RTN3 PE=4 SV=1	HUMAN	9
556	0	13.19	18.59	13.37	12.39	tr|B7Z3E3|B7Z3E3_HUMAN	cDNA FLJ60267, highly similar to Homo sapiens reticulon 3 (RTN3), transcript variant 2, mRNA OS=Homo sapiens PE=2 SV=1	HUMAN	9
556	0	12.87	17.97	12.14	11.25	sp|O95197-2|RTN3_HUMAN	Isoform 2 of Reticulon-3 OS=Homo sapiens GN=RTN3	HUMAN	9
556	0	12.75	17.64	11.92	11.05	tr|B7Z8W8|B7Z8W8_HUMAN	cDNA FLJ54729, highly similar to Homo sapiens reticulon 3 (RTN3), transcript variant 2, mRNA OS=Homo sapiens PE=2 SV=1	HUMAN	9
556	0	12.75	17.64	11.92	11.05	sp|O95197|RTN3_HUMAN	Reticulon-3 OS=Homo sapiens GN=RTN3 PE=1 SV=2	HUMAN	9
557	12.02	12.02	52.72	35.89	23.76	tr|Q59GW6|Q59GW6_HUMAN	Acetyl-CoA acetyltransferase, cytosolic variant (Fragment) OS=Homo sapiens PE=2 SV=1	HUMAN	7
557	0	12.02	53.65	36.52	24.18	sp|Q9BWD1|THIC_HUMAN	Acetyl-CoA acetyltransferase, cytosolic OS=Homo sapiens GN=ACAT2 PE=1 SV=2	HUMAN	7
557	0	12.02	51.64	36.52	24.18	tr|A8K4W5|A8K4W5_HUMAN	cDNA FLJ76813, highly similar to Homo sapiens acetyl-Coenzyme A acetyltransferase 2 (acetoacetyl Coenzyme A thiolase), mRNA OS=Homo sapiens PE=2 SV=1	HUMAN	7
557	0	9.92	46.48	28.4	16.9	tr|B7Z233|B7Z233_HUMAN	Uncharacterized protein OS=Homo sapiens GN=ACAT2 PE=2 SV=1	HUMAN	5
558	12.02	12.02	33.33	25.47	21.14	tr|Q2TU77|Q2TU77_HUMAN	Aging-associated protein 2 OS=Homo sapiens GN=AAG2 PE=2 SV=1	HUMAN	6
558	0	12.02	34.26	26.18	21.73	tr|B4E0U6|B4E0U6_HUMAN	cDNA FLJ53687, highly similar to Hsc70-interacting protein OS=Homo sapiens PE=2 SV=1	HUMAN	6
558	0	12.02	33.33	25.47	21.14	sp|P50502|F10A1_HUMAN	Hsc70-interacting protein OS=Homo sapiens GN=ST13 PE=1 SV=2	HUMAN	6
558	0	11.34	37.42	28.06	25.16	tr|Q0IJ56|Q0IJ56_HUMAN	ST13 protein (Fragment) OS=Homo sapiens GN=ST13 PE=2 SV=1	HUMAN	6
558	0	9.95	38.43	32.16	25.88	tr|Q1XBU6|Q1XBU6_HUMAN	Aging-associated protein 14b OS=Homo sapiens PE=2 SV=1	HUMAN	5
558	0	9.95	36.16	30.26	24.35	tr|B7ZA40|B7ZA40_HUMAN	cDNA, FLJ79054, highly similar to Hsc70-interacting protein OS=Homo sapiens PE=2 SV=1	HUMAN	5
559	12	51.88	75	74.32	70.5	sp|P04350|TBB4A_HUMAN	Tubulin beta-4A chain OS=Homo sapiens GN=TUBB4A PE=1 SV=2	HUMAN	46
559	0	47.83	70.66	69.93	65.77	tr|B4DE77|B4DE77_HUMAN	cDNA FLJ55189, highly similar to Tubulin beta-4 chain OS=Homo sapiens PE=2 SV=1	HUMAN	43
559	0	43.63	77.62	76.8	72.1	tr|B4DJ43|B4DJ43_HUMAN	Uncharacterized protein OS=Homo sapiens GN=TUBB4A PE=2 SV=1	HUMAN	40
560	11.99	12	69.08	41.37	28.92	tr|A8K750|A8K750_HUMAN	cDNA FLJ78041, highly similar to Homo sapiens NADH dehydrogenase (ubiquinone) flavoprotein 2, 24kDa (NDUFV2), mRNA OS=Homo sapiens PE=2 SV=1	HUMAN	6
560	0	11.98	65.06	41.37	28.92	tr|Q6IPW4|Q6IPW4_HUMAN	NADH dehydrogenase (Ubiquinone) flavoprotein 2, 24kDa OS=Homo sapiens GN=NDUFV2 PE=2 SV=1	HUMAN	6
560	0	11.98	65.06	41.37	28.92	sp|P19404|NDUV2_HUMAN	NADH dehydrogenase [ubiquinone] flavoprotein 2, mitochondrial OS=Homo sapiens GN=NDUFV2 PE=1 SV=2	HUMAN	6
560	0	11.98	60.32	40.87	28.57	tr|E7EPT4|E7EPT4_HUMAN	Uncharacterized protein OS=Homo sapiens GN=NDUFV2 PE=4 SV=1	HUMAN	6
560	0	11.96	60.24	41.37	28.92	tr|Q6IB76|Q6IB76_HUMAN	NDUFV2 protein OS=Homo sapiens GN=NDUFV2 PE=2 SV=1	HUMAN	6
561	11.97	11.97	37.28	23.44	20.76	tr|F5H7K4|F5H7K4_HUMAN	Uncharacterized protein OS=Homo sapiens GN=NCEH1 PE=4 SV=1	HUMAN	7
561	0	11.97	34.31	25.74	22.79	sp|Q6PIU2|NCEH1_HUMAN	Neutral cholesterol ester hydrolase 1 OS=Homo sapiens GN=NCEH1 PE=1 SV=3	HUMAN	7
561	0	11.97	33.65	25.24	22.36	sp|Q6PIU2-2|NCEH1_HUMAN	Isoform 2 of Neutral cholesterol ester hydrolase 1 OS=Homo sapiens GN=NCEH1	HUMAN	7
562	11.89	11.89	21.65	8.9	5.893	sp|P01024|CO3_HUMAN	Complement C3 OS=Homo sapiens GN=C3 PE=1 SV=2	HUMAN	7
563	11.88	11.88	77.14	57.14	40	tr|G4XXL9|G4XXL9_HUMAN	Cytochrome c OS=Homo sapiens GN=CYCS PE=4 SV=1	HUMAN	6
563	0	11.88	77.14	57.14	40	sp|P99999|CYC_HUMAN	Cytochrome c OS=Homo sapiens GN=CYCS PE=1 SV=2	HUMAN	6
563	0	11.88	75.25	59.41	41.58	tr|C9JFR7|C9JFR7_HUMAN	Uncharacterized protein OS=Homo sapiens GN=CYCS PE=3 SV=1	HUMAN	6
564	11.85	11.85	42.55	38.83	38.83	sp|P01116-2|RASK_HUMAN	Isoform 2B of GTPase KRas OS=Homo sapiens GN=KRAS	HUMAN	7
564	0	9.78	35.98	32.28	32.28	sp|P01116|RASK_HUMAN	GTPase KRas OS=Homo sapiens GN=KRAS PE=1 SV=1	HUMAN	5
565	11.84	11.84	36.71	29.37	21.77	sp|P31153|METK2_HUMAN	S-adenosylmethionine synthase isoform type-2 OS=Homo sapiens GN=MAT2A PE=1 SV=1	HUMAN	6
565	0	10.05	34.81	27.07	21.27	tr|B4DEX8|B4DEX8_HUMAN	S-adenosylmethionine synthase OS=Homo sapiens GN=MAT2A PE=2 SV=1	HUMAN	5
566	11.84	11.84	53.3	49.45	45.05	sp|Q9UBQ0|VPS29_HUMAN	Vacuolar protein sorting-associated protein 29 OS=Homo sapiens GN=VPS29 PE=1 SV=1	HUMAN	6
566	0	10.68	54.3	40.86	36.56	sp|Q9UBQ0-2|VPS29_HUMAN	Isoform 2 of Vacuolar protein sorting-associated protein 29 OS=Homo sapiens GN=VPS29	HUMAN	5
566	0	10.68	45.86	41.99	37.57	tr|Q5JPE4|Q5JPE4_HUMAN	Putative uncharacterized protein DKFZp667O202 OS=Homo sapiens GN=DKFZp667O202 PE=2 SV=1	HUMAN	5
566	0	10.68	38.79	35.51	31.78	tr|F8VXU5|F8VXU5_HUMAN	Uncharacterized protein OS=Homo sapiens GN=VPS29 PE=4 SV=1	HUMAN	5
567	11.81	11.81	50.21	28.4	28.4	tr|Q53XM7|Q53XM7_HUMAN	VAMP (Vesicle-associated membrane protein)-associated protein B and C OS=Homo sapiens GN=VAPB PE=2 SV=1	HUMAN	6
567	0	11.81	50.21	28.4	28.4	sp|O95292|VAPB_HUMAN	Vesicle-associated membrane protein-associated protein B/C OS=Homo sapiens GN=VAPB PE=1 SV=3	HUMAN	6
568	11.79	12.23	52.66	36.44	27.66	tr|B4DH44|B4DH44_HUMAN	Uncharacterized protein OS=Homo sapiens GN=MAP2K4 PE=2 SV=1	HUMAN	8
568	0	12.23	49.62	34.34	26.07	sp|P45985|MP2K4_HUMAN	Dual specificity mitogen-activated protein kinase kinase 4 OS=Homo sapiens GN=MAP2K4 PE=1 SV=1	HUMAN	8
568	0	12.23	48.29	33.41	25.37	sp|P45985-2|MP2K4_HUMAN	Isoform 2 of Dual specificity mitogen-activated protein kinase kinase 4 OS=Homo sapiens GN=MAP2K4	HUMAN	8
568	0	10.21	53.02	37.72	29.18	tr|B7Z9Y5|B7Z9Y5_HUMAN	cDNA, FLJ78999, highly similar to Dual specificity mitogen-activated protein kinase kinase 4 (EC 2.7.12.2) OS=Homo sapiens PE=2 SV=1	HUMAN	7
569	11.79	11.79	26.09	17.34	11.72	tr|B4DVZ9|B4DVZ9_HUMAN	cDNA FLJ61177, highly similar to Phosphatidylinositol-4-phosphate 5-kinasetype-1 gamma (EC 2.7.1.68) OS=Homo sapiens PE=2 SV=1	HUMAN	5
569	0	11.77	22.97	17.34	11.72	tr|F5H0R5|F5H0R5_HUMAN	Uncharacterized protein OS=Homo sapiens GN=PIP5K1C PE=4 SV=1	HUMAN	5
569	0	11.77	22.01	16.62	11.23	sp|O60331|PI51C_HUMAN	Phosphatidylinositol-4-phosphate 5-kinase type-1 gamma OS=Homo sapiens GN=PIP5K1C PE=1 SV=2	HUMAN	5
569	0	11.77	22.97	17.34	11.72	sp|O60331-4|PI51C_HUMAN	Isoform 4 of Phosphatidylinositol-4-phosphate 5-kinase type-1 gamma OS=Homo sapiens GN=PIP5K1C	HUMAN	5
569	0	11.77	20.79	15.7	10.61	sp|O60331-3|PI51C_HUMAN	Isoform 3 of Phosphatidylinositol-4-phosphate 5-kinase type-1 gamma OS=Homo sapiens GN=PIP5K1C	HUMAN	5
569	0	11.77	21	15.86	10.71	sp|O60331-2|PI51C_HUMAN	Isoform 2 of Phosphatidylinositol-4-phosphate 5-kinase type-1 gamma OS=Homo sapiens GN=PIP5K1C	HUMAN	5
570	11.76	11.76	28.24	12.03	9.73	sp|O15075|DCLK1_HUMAN	Serine/threonine-protein kinase DCLK1 OS=Homo sapiens GN=DCLK1 PE=1 SV=2	HUMAN	6
570	0	11.75	26.89	12.21	9.877	sp|O15075-2|DCLK1_HUMAN	Isoform 1 of Serine/threonine-protein kinase DCLK1 OS=Homo sapiens GN=DCLK1	HUMAN	6
570	0	9.85	27.63	12.12	9.37	tr|B7Z2T7|B7Z2T7_HUMAN	Uncharacterized protein OS=Homo sapiens GN=DCLK1 PE=2 SV=1	HUMAN	5
571	11.73	11.73	51	35.9	16.24	tr|A8K9L8|A8K9L8_HUMAN	cDNA FLJ76964, highly similar to Homo sapiens tropomodulin 2 (neuronal) (TMOD2), mRNA OS=Homo sapiens PE=2 SV=1	HUMAN	5
571	0	11.73	51	35.9	16.24	sp|Q9NZR1|TMOD2_HUMAN	Tropomodulin-2 OS=Homo sapiens GN=TMOD2 PE=1 SV=1	HUMAN	5
571	0	10.08	48.21	28.66	18.57	tr|G5EA42|G5EA42_HUMAN	Tropomodulin 2 (Neuronal), isoform CRA_a OS=Homo sapiens GN=TMOD2 PE=4 SV=1	HUMAN	5
572	11.71	11.71	26.08	10.6	7.585	tr|B7ZCA0|B7ZCA0_HUMAN	Uncharacterized protein OS=Homo sapiens GN=SYNGAP1 PE=4 SV=1	HUMAN	8
572	0	11.68	26.01	9.891	7.632	sp|Q96PV0-3|SYGP1_HUMAN	Isoform 3 of Ras GTPase-activating protein SynGAP OS=Homo sapiens GN=SYNGAP1	HUMAN	8
572	0	11.65	25.94	10.55	7.544	sp|Q96PV0-4|SYGP1_HUMAN	Isoform 4 of Ras GTPase-activating protein SynGAP OS=Homo sapiens GN=SYNGAP1	HUMAN	8
572	0	11.52	25.61	10.2	7.297	sp|Q96PV0|SYGP1_HUMAN	Ras GTPase-activating protein SynGAP OS=Homo sapiens GN=SYNGAP1 PE=1 SV=4	HUMAN	8
572	0	10.32	27	9.65	6.615	sp|Q96PV0-2|SYGP1_HUMAN	Isoform 2 of Ras GTPase-activating protein SynGAP OS=Homo sapiens GN=SYNGAP1	HUMAN	7
573	11.71	11.71	65.12	41.86	34.3	tr|A8K761|A8K761_HUMAN	NADH dehydrogenase (Ubiquinone) 1 beta subcomplex, 10, 22kDa, isoform CRA_b OS=Homo sapiens GN=NDUFB10 PE=2 SV=1	HUMAN	6
573	0	11.71	65.12	41.86	34.3	sp|O96000|NDUBA_HUMAN	NADH dehydrogenase [ubiquinone] 1 beta subcomplex subunit 10 OS=Homo sapiens GN=NDUFB10 PE=1 SV=3	HUMAN	6
573	0	9.6	50.6	36.31	28.57	tr|Q96II6|Q96II6_HUMAN	NADH dehydrogenase (Ubiquinone) 1 beta subcomplex, 10, 22kDa, isoform CRA_a OS=Homo sapiens GN=NDUFB10 PE=2 SV=1	HUMAN	5
574	11.7	16.89	55.62	36.88	32.81	tr|Q6IPF2|Q6IPF2_HUMAN	Heterogeneous nuclear ribonucleoprotein A1 OS=Homo sapiens GN=HNRPA1 PE=2 SV=1	HUMAN	9
574	0.01	14.87	45.45	30.3	26.36	tr|F8W1S7|F8W1S7_HUMAN	Uncharacterized protein OS=Homo sapiens GN=HNRNPA1 PE=4 SV=1	HUMAN	8
574	0	16.89	50.31	36.88	32.81	tr|F8W6I7|F8W6I7_HUMAN	Uncharacterized protein OS=Homo sapiens GN=HNRNPA1 PE=4 SV=1	HUMAN	9
574	0	16.89	52.96	38.82	34.54	tr|F8VXY0|F8VXY0_HUMAN	Uncharacterized protein OS=Homo sapiens GN=HNRNPA1 PE=4 SV=1	HUMAN	9
574	0	16.89	52.44	38.44	34.2	tr|F8VRQ1|F8VRQ1_HUMAN	Uncharacterized protein OS=Homo sapiens GN=HNRNPA1 PE=4 SV=1	HUMAN	9
574	0	16.89	43.28	31.72	28.23	sp|P09651|ROA1_HUMAN	Heterogeneous nuclear ribonucleoprotein A1 OS=Homo sapiens GN=HNRNPA1 PE=1 SV=5	HUMAN	9
574	0	16.89	50.31	36.88	32.81	sp|P09651-2|ROA1_HUMAN	Isoform A1-A of Heterogeneous nuclear ribonucleoprotein A1 OS=Homo sapiens GN=HNRNPA1	HUMAN	9
574	0	16.89	56.55	44.19	39.33	sp|P09651-3|ROA1_HUMAN	Isoform 2 of Heterogeneous nuclear ribonucleoprotein A1 OS=Homo sapiens GN=HNRNPA1	HUMAN	9
574	0	14.83	46.73	32.68	28.43	tr|F8VSB5|F8VSB5_HUMAN	Uncharacterized protein OS=Homo sapiens GN=HNRNPA1 PE=4 SV=1	HUMAN	8
575	11.69	11.69	37.82	23.58	17.88	sp|Q6NVY1|HIBCH_HUMAN	3-hydroxyisobutyryl-CoA hydrolase, mitochondrial OS=Homo sapiens GN=HIBCH PE=1 SV=2	HUMAN	6
575	0	11.12	39.94	24.85	20.41	sp|Q6NVY1-2|HIBCH_HUMAN	Isoform 2 of 3-hydroxyisobutyryl-CoA hydrolase, mitochondrial OS=Homo sapiens GN=HIBCH	HUMAN	6
576	11.68	11.68	49.38	25.93	12.86	sp|P11182|ODB2_HUMAN	Lipoamide acyltransferase component of branched-chain alpha-keto acid dehydrogenase complex, mitochondrial OS=Homo sapiens GN=DBT PE=1 SV=3	HUMAN	6
577	11.64	11.64	18.74	4.321	2.925	tr|F5GZL7|F5GZL7_HUMAN	Uncharacterized protein OS=Homo sapiens GN=MACF1 PE=4 SV=1	HUMAN	12
577	0	11.64	18.74	4.321	2.925	sp|Q9UPN3-4|MACF1_HUMAN	Isoform 5 of Microtubule-actin cross-linking factor 1, isoforms 1/2/3/5 OS=Homo sapiens GN=MACF1	HUMAN	12
577	0	11.44	18.74	4.057	2.884	sp|Q9UPN3-3|MACF1_HUMAN	Isoform 3 of Microtubule-actin cross-linking factor 1, isoforms 1/2/3/5 OS=Homo sapiens GN=MACF1	HUMAN	12
577	0	11.34	18.53	4.217	2.855	tr|F8W8Q1|F8W8Q1_HUMAN	Uncharacterized protein OS=Homo sapiens GN=MACF1 PE=4 SV=1	HUMAN	12
577	0	11.34	18.53	4.217	2.855	sp|Q9UPN3-2|MACF1_HUMAN	Isoform 2 of Microtubule-actin cross-linking factor 1, isoforms 1/2/3/5 OS=Homo sapiens GN=MACF1	HUMAN	12
577	0	11.1	17.57	3.208	2.098	sp|Q9UPN3|MACF1_HUMAN	Microtubule-actin cross-linking factor 1, isoforms 1/2/3/5 OS=Homo sapiens GN=MACF1 PE=1 SV=4	HUMAN	12
578	11.64	11.64	29.65	20	16.94	sp|P22234|PUR6_HUMAN	Multifunctional protein ADE2 OS=Homo sapiens GN=PAICS PE=1 SV=3	HUMAN	6
578	0	9.53	27.08	16.2	13.19	sp|P22234-2|PUR6_HUMAN	Isoform 2 of Multifunctional protein ADE2 OS=Homo sapiens GN=PAICS	HUMAN	5
578	0	9.53	26.63	17.92	14.77	tr|E9PBS1|E9PBS1_HUMAN	Uncharacterized protein OS=Homo sapiens GN=PAICS PE=4 SV=1	HUMAN	5
579	11.63	11.63	36.14	19.31	17.08	tr|G3XHN4|G3XHN4_HUMAN	Cell adhesion molecule 2 isoform 4 OS=Homo sapiens GN=CADM2 PE=2 SV=1	HUMAN	7
579	0	11.63	41.83	22.35	19.77	tr|B4DJ19|B4DJ19_HUMAN	cDNA FLJ61287, highly similar to Mus musculus cell adhesion molecule 2 (Cadm2), mRNA OS=Homo sapiens PE=2 SV=1	HUMAN	7
579	0	11.63	33.56	17.93	15.86	sp|Q8N3J6|CADM2_HUMAN	Cell adhesion molecule 2 OS=Homo sapiens GN=CADM2 PE=2 SV=1	HUMAN	7
579	0	11.63	33.41	17.85	15.79	sp|Q8N3J6-3|CADM2_HUMAN	Isoform 3 of Cell adhesion molecule 2 OS=Homo sapiens GN=CADM2	HUMAN	7
579	0	11.63	36.14	19.31	17.08	sp|Q8N3J6-2|CADM2_HUMAN	Isoform 2 of Cell adhesion molecule 2 OS=Homo sapiens GN=CADM2	HUMAN	7
579	0	11.63	41.28	23.85	21.1	tr|G3XHN8|G3XHN8_HUMAN	Cell adhesion molecule 2 isoform 6 OS=Homo sapiens GN=CADM2 PE=2 SV=1	HUMAN	7
579	0	11.63	47.04	27.18	24.04	tr|G3XHN7|G3XHN7_HUMAN	Cell adhesion molecule 2 isoform 5 OS=Homo sapiens GN=CADM2 PE=2 SV=1	HUMAN	7
580	11.59	11.59	49.38	28.4	28.4	tr|B2RD27|B2RD27_HUMAN	cDNA, FLJ96428, highly similar to Homo sapiens proteasome (prosome, macropain) 26S subunit, non-ATPase, 7 (Mov34 homolog) (PSMD7), mRNA OS=Homo sapiens PE=2 SV=1	HUMAN	6
580	0	11.59	44.14	28.4	28.4	sp|P51665|PSD7_HUMAN	26S proteasome non-ATPase regulatory subunit 7 OS=Homo sapiens GN=PSMD7 PE=1 SV=2	HUMAN	6
581	11.57	11.57	45.29	13.53	8.207	tr|A5PLQ8|A5PLQ8_HUMAN	C6orf174 protein (Fragment) OS=Homo sapiens GN=C6orf174 PE=2 SV=1	HUMAN	5
581	0.01	11.31	38.77	9.428	5.72	tr|E9PJP2|E9PJP2_HUMAN	Uncharacterized protein OS=Homo sapiens GN=C6orf174 PE=4 SV=1	HUMAN	5
581	0.01	11.3	38.65	9.398	5.702	sp|Q5TF21|CF174_HUMAN	Uncharacterized protein C6orf174 OS=Homo sapiens GN=C6orf174 PE=2 SV=1	HUMAN	5
581	0	11.57	45.29	13.53	8.207	tr|A1L177|A1L177_HUMAN	C6orf174 protein (Fragment) OS=Homo sapiens GN=C6orf174 PE=2 SV=1	HUMAN	5
582	11.57	11.57	36.22	13.22	9.556	tr|F5GZ16|F5GZ16_HUMAN	Uncharacterized protein OS=Homo sapiens GN=PSMD2 PE=4 SV=1	HUMAN	6
582	0	11.57	35.33	13.22	9.556	tr|B4DM22|B4DM22_HUMAN	cDNA FLJ53357, highly similar to 26S proteasome non-ATPase regulatory subunit 2 OS=Homo sapiens PE=2 SV=1	HUMAN	6
582	0	11.55	36.78	13.11	9.471	tr|Q53XQ4|Q53XQ4_HUMAN	Proteasome (Prosome, macropain) 26S subunit, non-ATPase, 2 OS=Homo sapiens PE=2 SV=1	HUMAN	6
582	0	11.55	36.78	13.11	9.471	sp|Q13200|PSMD2_HUMAN	26S proteasome non-ATPase regulatory subunit 2 OS=Homo sapiens GN=PSMD2 PE=1 SV=3	HUMAN	6
582	0	11.53	37.79	13.03	9.419	tr|Q59EG8|Q59EG8_HUMAN	Proteasome 26S non-ATPase subunit 2 variant (Fragment) OS=Homo sapiens PE=2 SV=1	HUMAN	6
582	0	9.63	33.03	11.31	7.069	tr|E7EW34|E7EW34_HUMAN	Uncharacterized protein OS=Homo sapiens GN=PSMD2 PE=4 SV=1	HUMAN	4
582	0	9.63	33.03	11.31	7.069	tr|B4DX07|B4DX07_HUMAN	cDNA FLJ54077, highly similar to 26S proteasome non-ATPase regulatory subunit 2 OS=Homo sapiens PE=2 SV=1	HUMAN	4
582	0	9.63	31.91	11.75	7.343	tr|E9PCS3|E9PCS3_HUMAN	Uncharacterized protein OS=Homo sapiens GN=PSMD2 PE=4 SV=1	HUMAN	4
582	0	9.63	31.91	11.75	7.343	tr|B4DXY1|B4DXY1_HUMAN	cDNA FLJ55045, highly similar to 26S proteasome non-ATPase regulatory subunit 2 OS=Homo sapiens PE=2 SV=1	HUMAN	4
583	11.54	23.31	58.31	47.04	43.38	sp|P04899|GNAI2_HUMAN	Guanine nucleotide-binding protein G(i) subunit alpha-2 OS=Homo sapiens GN=GNAI2 PE=1 SV=3	HUMAN	13
583	0	21.06	58.45	42.11	38.5	tr|F5H4U5|F5H4U5_HUMAN	Uncharacterized protein OS=Homo sapiens GN=GNAI2 PE=4 SV=1	HUMAN	12
583	0	21.06	52.46	41.53	37.98	tr|Q6B6N3|Q6B6N3_HUMAN	Galphai2 protein OS=Homo sapiens PE=2 SV=1	HUMAN	12
583	0	21.06	54.93	43.94	40.28	tr|Q96C71|Q96C71_HUMAN	GNAI2 protein OS=Homo sapiens GN=GNAI2 PE=2 SV=1	HUMAN	12
583	0	21.02	51.49	51.49	47.19	tr|B4E2X5|B4E2X5_HUMAN	Guanine nucleotide binding protein (G protein), alpha inhibiting activity polypeptide 2, isoform CRA_c OS=Homo sapiens GN=GNAI2 PE=2 SV=1	HUMAN	12
583	0	21.02	49.06	49.06	44.97	tr|B4DYA0|B4DYA0_HUMAN	Guanine nucleotide binding protein (G protein), alpha inhibiting activity polypeptide 2, isoform CRA_f OS=Homo sapiens GN=GNAI2 PE=2 SV=1	HUMAN	12
583	0	21.02	51.49	51.49	47.19	tr|B3KX51|B3KX51_HUMAN	cDNA FLJ44754 fis, clone BRACE3030748, highly similar to Guanine nucleotide-binding protein G(i), alpha-2 subunit OS=Homo sapiens PE=2 SV=1	HUMAN	12
583	0	21.02	46.02	46.02	42.18	tr|B3KTZ0|B3KTZ0_HUMAN	Guanine nucleotide binding protein (G protein), alpha inhibiting activity polypeptide 2, isoform CRA_e OS=Homo sapiens GN=GNAI2 PE=2 SV=1	HUMAN	12
583	0	21.02	46.02	46.02	42.18	sp|P04899-2|GNAI2_HUMAN	Isoform 2 of Guanine nucleotide-binding protein G(i) subunit alpha-2 OS=Homo sapiens GN=GNAI2	HUMAN	12
584	11.54	11.54	39.86	16.67	13.04	tr|Q6MZV5|Q6MZV5_HUMAN	Putative uncharacterized protein DKFZp686M09245 OS=Homo sapiens GN=DKFZp686M09245 PE=2 SV=1	HUMAN	7
584	0	11.54	39.86	16.67	13.04	tr|B0YIW6|B0YIW6_HUMAN	Archain 1, isoform CRA_a OS=Homo sapiens GN=ARCN1 PE=4 SV=1	HUMAN	7
584	0	11.54	43.05	18	14.09	tr|B0YIW5|B0YIW5_HUMAN	Archain 1, isoform CRA_b OS=Homo sapiens GN=ARCN1 PE=2 SV=1	HUMAN	7
584	0	11.54	43.05	18	14.09	sp|P48444|COPD_HUMAN	Coatomer subunit delta OS=Homo sapiens GN=ARCN1 PE=1 SV=1	HUMAN	7
585	11.51	11.51	38.7	22.08	17.92	sp|P35613|BASI_HUMAN	Basigin OS=Homo sapiens GN=BSG PE=1 SV=2	HUMAN	6
585	0	11.51	47.96	31.6	25.65	tr|Q54A51|Q54A51_HUMAN	Basigin (Ok blood group), isoform CRA_a OS=Homo sapiens GN=hEMMPRIN PE=2 SV=1	HUMAN	6
585	0	11.51	49.24	32.44	26.34	tr|B4DY23|B4DY23_HUMAN	cDNA FLJ61188, highly similar to Basigin OS=Homo sapiens PE=2 SV=1	HUMAN	6
585	0	11.51	47.96	31.6	25.65	sp|P35613-2|BASI_HUMAN	Isoform 2 of Basigin OS=Homo sapiens GN=BSG	HUMAN	6
585	0	11.35	33.25	17.92	17.92	tr|B4DNE1|B4DNE1_HUMAN	cDNA FLJ52708, highly similar to Basigin OS=Homo sapiens PE=2 SV=1	HUMAN	6
585	0	9.47	63.64	40.34	31.25	tr|D3YLG5|D3YLG5_HUMAN	Basigin (Ok blood group), isoform CRA_b OS=Homo sapiens GN=BSG PE=2 SV=1	HUMAN	5
585	0	9.47	54.63	34.63	26.83	tr|A6NJW1|A6NJW1_HUMAN	Basigin (Ok blood group), isoform CRA_f OS=Homo sapiens GN=BSG PE=2 SV=1	HUMAN	5
586	11.51	11.51	32.96	24.86	19.55	tr|E7FJF4|E7FJF4_HUMAN	Ganglioside differentiation associated protein 1 OS=Homo sapiens GN=GDAP1 PE=2 SV=1	HUMAN	7
586	0	11.51	32.96	24.86	19.55	tr|A8K957|A8K957_HUMAN	cDNA FLJ75809, highly similar to Homo sapiens ganglioside-induced differentiation-associated protein 1 (GDAP1), mRNA OS=Homo sapiens PE=2 SV=1	HUMAN	7
586	0	11.51	32.96	24.86	19.55	sp|Q8TB36|GDAP1_HUMAN	Ganglioside-induced differentiation-associated protein 1 OS=Homo sapiens GN=GDAP1 PE=1 SV=3	HUMAN	7
586	0	10.19	29.05	20.95	15.64	tr|E7FJF3|E7FJF3_HUMAN	Ganglioside differentiation associated protein 1 OS=Homo sapiens GN=GDAP1 PE=2 SV=1	HUMAN	6
586	0	10.17	34.54	30.12	22.49	tr|B4DIH2|B4DIH2_HUMAN	cDNA FLJ60563, highly similar to Ganglioside-induceddifferentiation-associated protein 1 OS=Homo sapiens PE=2 SV=1	HUMAN	6
586	0	10.17	29.66	25.86	19.31	sp|Q8TB36-2|GDAP1_HUMAN	Isoform 2 of Ganglioside-induced differentiation-associated protein 1 OS=Homo sapiens GN=GDAP1	HUMAN	6
587	11.5	11.5	64.43	25.21	18.49	sp|P07355-2|ANXA2_HUMAN	Isoform 2 of Annexin A2 OS=Homo sapiens GN=ANXA2	HUMAN	6
587	0	11.5	64.6	26.55	19.47	sp|P07355|ANXA2_HUMAN	Annexin A2 OS=Homo sapiens GN=ANXA2 PE=1 SV=2	HUMAN	6
588	11.49	11.49	57.1	37.85	23.97	tr|E9KL35|E9KL35_HUMAN	Epididymis tissue sperm binding protein Li 3a OS=Homo sapiens PE=2 SV=1	HUMAN	6
588	0	11.49	57.1	37.85	23.97	sp|P63244|GBLP_HUMAN	Guanine nucleotide-binding protein subunit beta-2-like 1 OS=Homo sapiens GN=GNB2L1 PE=1 SV=3	HUMAN	6
589	11.46	11.46	32.33	17.59	14.91	sp|Q06124|PTN11_HUMAN	Tyrosine-protein phosphatase non-receptor type 11 OS=Homo sapiens GN=PTPN11 PE=1 SV=2	HUMAN	7
589	0	11.46	41.96	22.83	19.35	sp|Q06124-3|PTN11_HUMAN	Isoform 3 of Tyrosine-protein phosphatase non-receptor type 11 OS=Homo sapiens GN=PTPN11	HUMAN	7
589	0	11.46	32.55	17.71	15.01	sp|Q06124-2|PTN11_HUMAN	Isoform 2 of Tyrosine-protein phosphatase non-receptor type 11 OS=Homo sapiens GN=PTPN11	HUMAN	7
590	11.44	11.44	43.74	27.56	19.36	sp|Q07960|RHG01_HUMAN	Rho GTPase-activating protein 1 OS=Homo sapiens GN=ARHGAP1 PE=1 SV=1	HUMAN	6
591	11.44	11.44	21.96	19.33	17.18	sp|P16930|FAAA_HUMAN	Fumarylacetoacetase OS=Homo sapiens GN=FAH PE=1 SV=2	HUMAN	6
592	11.38	11.38	47.19	39.7	25.09	sp|P02647|APOA1_HUMAN	Apolipoprotein A-I OS=Homo sapiens GN=APOA1 PE=1 SV=1	HUMAN	6
592	0	9.24	48.98	37.96	22.04	tr|F8W696|F8W696_HUMAN	Uncharacterized protein OS=Homo sapiens GN=APOA1 PE=4 SV=1	HUMAN	5
593	11.35	11.35	28.24	14.12	10.19	tr|Q7Z5G3|Q7Z5G3_HUMAN	Acyl-CoA synthetase short-chain family member 1 OS=Homo sapiens GN=ACSS1 PE=2 SV=1	HUMAN	6
593	0	11.35	28.16	14.08	10.16	sp|Q9NUB1|ACS2L_HUMAN	Acetyl-coenzyme A synthetase 2-like, mitochondrial OS=Homo sapiens GN=ACSS1 PE=1 SV=2	HUMAN	6
593	0	11.35	28.24	14.12	10.19	sp|Q9NUB1-2|ACS2L_HUMAN	Isoform 2 of Acetyl-coenzyme A synthetase 2-like, mitochondrial OS=Homo sapiens GN=ACSS1	HUMAN	6
593	0	9.25	26.57	14.19	9.736	tr|Q6ZV30|Q6ZV30_HUMAN	Uncharacterized protein OS=Homo sapiens GN=ACSS1 PE=2 SV=1	HUMAN	5
593	0	9.25	28.35	15.14	10.39	tr|F5H6F4|F5H6F4_HUMAN	Uncharacterized protein OS=Homo sapiens GN=ACSS1 PE=4 SV=1	HUMAN	5
593	0	9.25	28.35	15.14	10.39	tr|B4DJZ3|B4DJZ3_HUMAN	cDNA FLJ58578, highly similar to Acetyl-coenzyme A synthetase 2-like, mitochondrial (EC 6.2.1.1) OS=Homo sapiens PE=2 SV=1	HUMAN	5
594	11.32	11.32	37.66	21.95	14.96	tr|B4DSS5|B4DSS5_HUMAN	Uncharacterized protein OS=Homo sapiens GN=KIAA0513 PE=2 SV=1	HUMAN	6
594	0	11.32	36.74	21.41	14.6	sp|O60268|K0513_HUMAN	Uncharacterized protein KIAA0513 OS=Homo sapiens GN=KIAA0513 PE=2 SV=1	HUMAN	6
595	11.29	11.29	49	36.25	28.69	tr|E5RHP7|E5RHP7_HUMAN	Uncharacterized protein OS=Homo sapiens GN=CA1 PE=4 SV=1	HUMAN	7
595	0	11.29	47.13	34.87	27.59	sp|P00915|CAH1_HUMAN	Carbonic anhydrase 1 OS=Homo sapiens GN=CA1 PE=1 SV=2	HUMAN	7
595	0	11.29	61.93	51.7	40.91	tr|E5RH81|E5RH81_HUMAN	Uncharacterized protein OS=Homo sapiens GN=CA1 PE=4 SV=1	HUMAN	7
596	11.28	11.28	36.94	25.68	25.68	tr|B4DF76|B4DF76_HUMAN	cDNA FLJ59191, highly similar to NADH dehydrogenase (ubiquinone) 1 alpha subcomplex subunit 13 (EC 1.6.5.3) OS=Homo sapiens PE=2 SV=1	HUMAN	7
596	0	11.28	39.58	39.58	39.58	sp|Q9P0J0|NDUAD_HUMAN	NADH dehydrogenase [ubiquinone] 1 alpha subcomplex subunit 13 OS=Homo sapiens GN=NDUFA13 PE=1 SV=3	HUMAN	7
597	11.27	11.27	43.49	28.4	21.6	tr|B2RCU8|B2RCU8_HUMAN	cDNA, FLJ96301, highly similar to Homo sapiens limbic system-associated membrane protein (LSAMP),mRNA OS=Homo sapiens PE=2 SV=1	HUMAN	6
597	0	11.27	43.49	28.4	21.6	sp|Q13449|LSAMP_HUMAN	Limbic system-associated membrane protein OS=Homo sapiens GN=LSAMP PE=1 SV=2	HUMAN	6
597	0	11.27	33.52	26.82	20.39	tr|F5H5G1|F5H5G1_HUMAN	Uncharacterized protein OS=Homo sapiens GN=LSAMP PE=4 SV=1	HUMAN	6
597	0	9.18	32.4	23.74	17.32	tr|B7Z661|B7Z661_HUMAN	cDNA FLJ54658, highly similar to Limbic system-associated membrane protein OS=Homo sapiens PE=2 SV=1	HUMAN	5
598	11.26	11.27	64.06	44.27	35.42	tr|Q6FGV9|Q6FGV9_HUMAN	PMVK protein (Fragment) OS=Homo sapiens GN=PMVK PE=2 SV=1	HUMAN	8
598	0	11.27	64.06	44.27	35.42	sp|Q15126|PMVK_HUMAN	Phosphomevalonate kinase OS=Homo sapiens GN=PMVK PE=1 SV=3	HUMAN	8
599	11.24	11.24	48.25	33.4	20.41	sp|Q9BXK5|B2L13_HUMAN	Bcl-2-like protein 13 OS=Homo sapiens GN=BCL2L13 PE=1 SV=1	HUMAN	6
600	11.19	11.19	40	24	14.5	sp|Q9UPV7|K1045_HUMAN	Protein KIAA1045 OS=Homo sapiens GN=KIAA1045 PE=1 SV=2	HUMAN	5
601	11.16	11.16	23.21	15.28	15.28	tr|Q59EN5|Q59EN5_HUMAN	Prosaposin variant (Fragment) OS=Homo sapiens PE=2 SV=1	HUMAN	7
601	0	11.16	23.47	15.46	15.46	tr|Q53FJ5|Q53FJ5_HUMAN	Prosaposin (Variant Gaucher disease and variant metachromatic leukodystrophy) variant (Fragment) OS=Homo sapiens PE=2 SV=1	HUMAN	7
601	0	11.16	23.34	15.37	15.37	tr|F8W6Z6|F8W6Z6_HUMAN	Uncharacterized protein OS=Homo sapiens GN=PSAP PE=4 SV=1	HUMAN	7
601	0	11.16	23.38	15.4	15.4	tr|C9JIZ6|C9JIZ6_HUMAN	Uncharacterized protein OS=Homo sapiens GN=PSAP PE=4 SV=1	HUMAN	7
601	0	11.16	22	14.49	14.49	tr|B1AVU8|B1AVU8_HUMAN	Prosaposin OS=Homo sapiens GN=PSAP PE=4 SV=1	HUMAN	7
601	0	11.16	23.47	15.46	15.46	sp|P07602|SAP_HUMAN	Proactivator polypeptide OS=Homo sapiens GN=PSAP PE=1 SV=2	HUMAN	7
601	0	11.16	23.34	15.37	15.37	sp|P07602-3|SAP_HUMAN	Isoform Sap-mu-9 of Proactivator polypeptide OS=Homo sapiens GN=PSAP	HUMAN	7
601	0	11.16	23.38	15.4	15.4	sp|P07602-2|SAP_HUMAN	Isoform Sap-mu-6 of Proactivator polypeptide OS=Homo sapiens GN=PSAP	HUMAN	7
601	0	11.09	24.89	18	18	tr|F5H0X6|F5H0X6_HUMAN	Uncharacterized protein OS=Homo sapiens GN=PSAP PE=4 SV=1	HUMAN	7
601	0	11.09	24.78	17.92	17.92	tr|B4DEK5|B4DEK5_HUMAN	cDNA FLJ54596, highly similar to Proactivator polypeptide OS=Homo sapiens PE=2 SV=1	HUMAN	7
601	0	9.08	21.63	13.66	13.66	tr|B4DRB7|B4DRB7_HUMAN	cDNA FLJ54136, highly similar to Proactivator polypeptide OS=Homo sapiens PE=2 SV=1	HUMAN	5
602	11.14	11.14	34.7	21.69	14.22	sp|Q9UKU7|ACAD8_HUMAN	Isobutyryl-CoA dehydrogenase, mitochondrial OS=Homo sapiens GN=ACAD8 PE=1 SV=1	HUMAN	5
603	11.12	11.12	44.79	34.07	27.13	tr|Q53HW2|Q53HW2_HUMAN	Ribosomal protein P0 variant (Fragment) OS=Homo sapiens PE=2 SV=1	HUMAN	5
603	0	11.12	41.96	34.07	27.13	tr|A8K4Z4|A8K4Z4_HUMAN	cDNA FLJ75549, highly similar to Homo sapiens ribosomal protein, large, P0 (RPLP0), transcript variant 1, mRNA OS=Homo sapiens PE=2 SV=1	HUMAN	5
603	0	11.12	41.96	34.07	27.13	sp|P05388|RLA0_HUMAN	60S acidic ribosomal protein P0 OS=Homo sapiens GN=RPLP0 PE=1 SV=1	HUMAN	5
603	0	10.48	47.24	37.4	33.86	tr|Q6NSF2|Q6NSF2_HUMAN	RPLP0 protein OS=Homo sapiens GN=RPLP0 PE=2 SV=1	HUMAN	5
603	0	10.48	47.06	37.25	33.73	tr|Q3B7A4|Q3B7A4_HUMAN	RPLP0 protein OS=Homo sapiens GN=RPLP0 PE=2 SV=1	HUMAN	5
603	0	10.48	42.7	33.81	30.6	tr|F8VWS0|F8VWS0_HUMAN	Uncharacterized protein OS=Homo sapiens GN=RPLP0 PE=3 SV=1	HUMAN	5
603	0	9.07	41.96	24.29	17.35	sp|Q8NHW5|RLA0L_HUMAN	60S acidic ribosomal protein P0-like OS=Homo sapiens GN=RPLP0P6 PE=5 SV=1	HUMAN	4
603	0	9.07	38.17	30.28	23.34	tr|Q53HK9|Q53HK9_HUMAN	Ribosomal protein P0 variant (Fragment) OS=Homo sapiens PE=2 SV=1	HUMAN	4
603	0	9.07	41.3	31.17	22.27	tr|F8VU65|F8VU65_HUMAN	Uncharacterized protein OS=Homo sapiens GN=RPLP0 PE=3 SV=1	HUMAN	4
604	11.07	11.07	46.79	33.93	27.5	tr|Q59G46|Q59G46_HUMAN	Thioredoxin-like 1 variant (Fragment) OS=Homo sapiens PE=2 SV=1	HUMAN	7
604	0	11.07	45.33	32.87	26.64	tr|B2R960|B2R960_HUMAN	cDNA, FLJ94230, highly similar to Homo sapiens thioredoxin-like 1 (TXNL1), mRNA OS=Homo sapiens PE=2 SV=1	HUMAN	7
604	0	11.07	45.33	32.87	26.64	sp|O43396|TXNL1_HUMAN	Thioredoxin-like protein 1 OS=Homo sapiens GN=TXNL1 PE=1 SV=3	HUMAN	7
605	11.06	13.21	34.85	16.63	14.06	tr|Q6ICS0|Q6ICS0_HUMAN	ANXA11 protein (Fragment) OS=Homo sapiens GN=ANXA11 PE=2 SV=1	HUMAN	7
605	0	13.21	34.85	16.63	14.06	tr|Q5T0G8|Q5T0G8_HUMAN	Annexin A11 OS=Homo sapiens GN=ANXA11 PE=2 SV=1	HUMAN	7
605	0	13.21	34.51	16.47	13.92	tr|Q59EP1|Q59EP1_HUMAN	Annexin A11 variant (Fragment) OS=Homo sapiens PE=2 SV=1	HUMAN	7
605	0	13.21	42.72	20.39	17.23	tr|E9PDK5|E9PDK5_HUMAN	Uncharacterized protein OS=Homo sapiens GN=ANXA11 PE=3 SV=1	HUMAN	7
605	0	13.21	37.29	17.8	15.04	tr|B4DVE7|B4DVE7_HUMAN	Uncharacterized protein OS=Homo sapiens GN=ANXA11 PE=2 SV=1	HUMAN	7
605	0	13.21	34.85	16.63	14.06	sp|P50995|ANX11_HUMAN	Annexin A11 OS=Homo sapiens GN=ANXA11 PE=1 SV=1	HUMAN	7
605	0	11.6	33.88	11.9	9.752	tr|B7Z6L0|B7Z6L0_HUMAN	cDNA FLJ55482, highly similar to Annexin A11 OS=Homo sapiens PE=2 SV=1	HUMAN	6
605	0	11.06	40.39	18	14.84	tr|B4DPJ2|B4DPJ2_HUMAN	cDNA FLJ51518, highly similar to Annexin A11 OS=Homo sapiens PE=2 SV=1	HUMAN	6
606	11	11	21.63	11.79	6.56	sp|Q9Y2A7|NCKP1_HUMAN	Nck-associated protein 1 OS=Homo sapiens GN=NCKAP1 PE=1 SV=1	HUMAN	7
606	0	10.98	21.52	11.73	6.526	sp|Q9Y2A7-2|NCKP1_HUMAN	Isoform 2 of Nck-associated protein 1 OS=Homo sapiens GN=NCKAP1	HUMAN	7
607	11	11	56.15	51.54	51.54	tr|Q6FHL9|Q6FHL9_HUMAN	PEA15 protein OS=Homo sapiens GN=PEA15 PE=2 SV=1	HUMAN	6
607	0	11	56.15	51.54	51.54	tr|B1AKZ4|B1AKZ4_HUMAN	Phosphoprotein enriched in astrocytes 15 OS=Homo sapiens GN=PEA15 PE=2 SV=1	HUMAN	6
607	0	11	48.34	44.37	44.37	tr|B1AKZ3|B1AKZ3_HUMAN	Phosphoprotein enriched in astrocytes 15 OS=Homo sapiens GN=PEA15 PE=2 SV=1	HUMAN	6
607	0	11	56.15	51.54	51.54	sp|Q15121|PEA15_HUMAN	Astrocytic phosphoprotein PEA-15 OS=Homo sapiens GN=PEA15 PE=1 SV=2	HUMAN	6
608	10.95	18.5	50	28.53	24.54	tr|Q6ZN40|Q6ZN40_HUMAN	Tropomyosin 1 (Alpha), isoform CRA_f OS=Homo sapiens GN=TPM1 PE=2 SV=1	HUMAN	12
609	10.94	10.94	47.84	31.04	17.81	tr|B4DWU2|B4DWU2_HUMAN	cDNA FLJ54191, highly similar to Annexin A7 OS=Homo sapiens PE=2 SV=1	HUMAN	6
609	0	10.94	55.95	36.31	20.83	tr|B4DT77|B4DT77_HUMAN	Uncharacterized protein OS=Homo sapiens GN=ANXA7 PE=2 SV=1	HUMAN	6
609	0	10.94	43.32	28.11	16.13	tr|B4DHY4|B4DHY4_HUMAN	Uncharacterized protein OS=Homo sapiens GN=ANXA7 PE=2 SV=1	HUMAN	6
609	0	10.94	38.52	25	14.34	sp|P20073|ANXA7_HUMAN	Annexin A7 OS=Homo sapiens GN=ANXA7 PE=1 SV=3	HUMAN	6
609	0	10.94	40.34	26.18	15.02	sp|P20073-2|ANXA7_HUMAN	Isoform 2 of Annexin A7 OS=Homo sapiens GN=ANXA7	HUMAN	6
609	0	10.94	35.66	25	14.34	tr|B2R657|B2R657_HUMAN	cDNA, FLJ92798, highly similar to Homo sapiens annexin A7 (ANXA7), transcript variant 2, mRNA OS=Homo sapiens PE=2 SV=1	HUMAN	6
609	0	10.94	39.27	26.18	15.02	tr|Q53HM8|Q53HM8_HUMAN	Annexin VII isoform 1 variant (Fragment) OS=Homo sapiens PE=2 SV=1	HUMAN	6
609	0	10.75	36.7	22.53	15.02	tr|B2R7L2|B2R7L2_HUMAN	cDNA, FLJ93494, highly similar to Homo sapiens annexin A7 (ANXA7), transcript variant 1, mRNA OS=Homo sapiens PE=2 SV=1	HUMAN	6
610	10.93	10.93	48.51	25.35	19.41	sp|Q13424|SNTA1_HUMAN	Alpha-1-syntrophin OS=Homo sapiens GN=SNTA1 PE=1 SV=1	HUMAN	7
611	10.91	10.91	40.73	22.55	18.91	tr|Q53HG7|Q53HG7_HUMAN	Cortactin isoform a variant (Fragment) OS=Homo sapiens PE=2 SV=1	HUMAN	7
611	0	10.91	39.27	22.55	18.91	sp|Q14247|SRC8_HUMAN	Src substrate cortactin OS=Homo sapiens GN=CTTN PE=1 SV=2	HUMAN	7
611	0	10.91	39.96	24.17	20.27	tr|Q96H99|Q96H99_HUMAN	Cortactin OS=Homo sapiens GN=CTTN PE=2 SV=1	HUMAN	7
611	0	8.73	37.22	17.67	14.51	tr|Q8N707|Q8N707_HUMAN	CTTN protein OS=Homo sapiens GN=CTTN PE=2 SV=1	HUMAN	6
612	10.9	10.9	42.86	35.06	30.3	sp|P16083|NQO2_HUMAN	Ribosyldihydronicotinamide dehydrogenase [quinone] OS=Homo sapiens GN=NQO2 PE=1 SV=5	HUMAN	6
612	0	9.86	38.96	31.17	26.41	tr|B3KPX6|B3KPX6_HUMAN	cDNA FLJ32419 fis, clone SKMUS2000894, highly similar to Ribosyldihydronicotinamide dehydrogenase OS=Homo sapiens PE=2 SV=1	HUMAN	5
612	0	8.8	39.9	30.57	24.87	tr|Q5TD07|Q5TD07_HUMAN	NAD(P)H dehydrogenase, quinone 2 OS=Homo sapiens GN=NQO2 PE=2 SV=1	HUMAN	5
613	10.84	10.87	63.03	47.27	42.42	sp|P60981|DEST_HUMAN	Destrin OS=Homo sapiens GN=DSTN PE=1 SV=3	HUMAN	7
613	0	10.84	57.43	52.7	47.3	tr|B4DYA6|B4DYA6_HUMAN	Destrin (Actin depolymerizing factor), isoform CRA_a OS=Homo sapiens GN=DSTN PE=2 SV=1	HUMAN	7
613	0	8.75	67.41	48.15	42.22	tr|F6RFD5|F6RFD5_HUMAN	Uncharacterized protein OS=Homo sapiens GN=DSTN PE=4 SV=1	HUMAN	5
614	10.84	10.84	41.18	29.1	17.34	sp|Q9H936|GHC1_HUMAN	Mitochondrial glutamate carrier 1 OS=Homo sapiens GN=SLC25A22 PE=1 SV=1	HUMAN	5
615	10.8	10.8	34.83	19.43	17.06	tr|B4E1G6|B4E1G6_HUMAN	Galactokinase 1 OS=Homo sapiens GN=GALK1 PE=2 SV=1	HUMAN	6
615	0	10.8	37.5	20.92	18.37	sp|P51570|GALK1_HUMAN	Galactokinase OS=Homo sapiens GN=GALK1 PE=1 SV=1	HUMAN	6
615	0	10.8	32.58	20.71	18.18	tr|Q6ZP37|Q6ZP37_HUMAN	CDNA FLJ26554 fis, clone LNF01773, highly similar to Galactokinase OS=Homo sapiens PE=2 SV=1	HUMAN	6
615	0	10.69	32	20.5	18	tr|A6NJD0|A6NJD0_HUMAN	Uncharacterized protein OS=Homo sapiens GN=GALK1 PE=3 SV=2	HUMAN	6
616	10.74	10.74	80.52	64.94	53.9	sp|P00441|SODC_HUMAN	Superoxide dismutase [Cu-Zn] OS=Homo sapiens GN=SOD1 PE=1 SV=2	HUMAN	7
617	10.73	10.73	49.18	19.14	15.64	tr|E9PB14|E9PB14_HUMAN	Uncharacterized protein OS=Homo sapiens GN=PDHX PE=3 SV=1	HUMAN	6
617	0	10.73	43.11	18.56	15.17	tr|B2R673|B2R673_HUMAN	cDNA, FLJ92818, highly similar to Homo sapiens pyruvate dehydrogenase complex, component X (PDHX), mRNA OS=Homo sapiens PE=2 SV=1	HUMAN	6
617	0	10.73	43.11	18.56	15.17	sp|O00330|ODPX_HUMAN	Pyruvate dehydrogenase protein X component, mitochondrial OS=Homo sapiens GN=PDHX PE=1 SV=3	HUMAN	6
618	10.69	10.69	35.11	17.33	13.33	sp|O95219|SNX4_HUMAN	Sorting nexin-4 OS=Homo sapiens GN=SNX4 PE=1 SV=1	HUMAN	5
619	10.68	10.68	30.2	14.32	7.942	tr|Q5HYE4|Q5HYE4_HUMAN	Cysteinyl-tRNA synthetase, isoform CRA_e OS=Homo sapiens GN=DKFZp686F1612 PE=2 SV=1	HUMAN	5
619	0	10.68	31.42	15.91	8.824	sp|P49589|SYCC_HUMAN	Cysteinyl-tRNA synthetase, cytoplasmic OS=Homo sapiens GN=CARS PE=1 SV=3	HUMAN	5
619	0	10.68	31.44	16.12	8.943	tr|A8MVQ3|A8MVQ3_HUMAN	Cysteinyl-tRNA synthetase, isoform CRA_b OS=Homo sapiens GN=CARS PE=2 SV=1	HUMAN	5
619	0	10.66	30.9	14.71	8.158	tr|B4DPV7|B4DPV7_HUMAN	cDNA FLJ54534, highly similar to Homo sapiens cysteinyl-tRNA synthetase (CARS), transcript variant 3, mRNA OS=Homo sapiens PE=2 SV=1	HUMAN	5
619	0	10.66	31.66	16.1	8.931	tr|B4DKY1|B4DKY1_HUMAN	Uncharacterized protein OS=Homo sapiens GN=CARS PE=2 SV=1	HUMAN	5
619	0	10.66	32.23	16.39	9.091	sp|P49589-2|SYCC_HUMAN	Isoform 2 of Cysteinyl-tRNA synthetase, cytoplasmic OS=Homo sapiens GN=CARS	HUMAN	5
619	0	10.66	30.58	16.39	9.091	tr|Q53HG6|Q53HG6_HUMAN	Cysteine-tRNA ligase isoform a variant (Fragment) OS=Homo sapiens PE=2 SV=1	HUMAN	5
619	0	10.66	33.53	17.98	9.97	tr|B4DI19|B4DI19_HUMAN	cDNA FLJ59524, highly similar to Cysteinyl-tRNA synthetase (EC 6.1.1.16) OS=Homo sapiens PE=2 SV=1	HUMAN	5
619	0	10.66	29.68	18.39	10.2	tr|A8K067|A8K067_HUMAN	cDNA FLJ75536, highly similar to Homo sapiens cysteinyl-tRNA synthetase (CARS), transcript variant1, mRNA (Fragment) OS=Homo sapiens PE=2 SV=1	HUMAN	5
620	10.61	10.61	33.19	21.4	21.4	sp|P09497|CLCB_HUMAN	Clathrin light chain B OS=Homo sapiens GN=CLTB PE=1 SV=1	HUMAN	7
620	0	10.61	36.02	23.22	23.22	sp|P09497-2|CLCB_HUMAN	Isoform Non-brain of Clathrin light chain B OS=Homo sapiens GN=CLTB	HUMAN	7
621	10.6	10.6	42.36	34.34	18.55	tr|Q6FHH6|Q6FHH6_HUMAN	LANCL1 protein (Fragment) OS=Homo sapiens GN=LANCL1 PE=2 SV=1	HUMAN	5
621	0	10.57	42.86	34.34	18.55	tr|Q53TN2|Q53TN2_HUMAN	LanC lantibiotic synthetase component C-like 1 (Bacterial), isoform CRA_a OS=Homo sapiens GN=LANCL1 PE=2 SV=1	HUMAN	5
621	0	10.57	42.86	34.34	18.55	sp|O43813|LANC1_HUMAN	LanC-like protein 1 OS=Homo sapiens GN=LANCL1 PE=1 SV=1	HUMAN	5
622	10.56	10.56	50	36.02	36.02	tr|B2R7U5|B2R7U5_HUMAN	cDNA, FLJ93607 OS=Homo sapiens PE=2 SV=1	HUMAN	7
622	0	10.56	50	36.02	36.02	sp|Q96BM9|ARL8A_HUMAN	ADP-ribosylation factor-like protein 8A OS=Homo sapiens GN=ARL8A PE=1 SV=1	HUMAN	7
623	10.54	10.54	56.23	30.67	24.6	tr|F5H113|F5H113_HUMAN	Uncharacterized protein OS=Homo sapiens GN=MGLL PE=4 SV=1	HUMAN	7
623	0	10.54	56.23	30.67	24.6	tr|B3KRC2|B3KRC2_HUMAN	cDNA FLJ33995 fis, clone DFNES2008160, highly similar to Monoglyceride lipase (EC 3.1.1.23) OS=Homo sapiens PE=2 SV=1	HUMAN	7
623	0	10.54	58.09	31.68	25.41	sp|Q99685|MGLL_HUMAN	Monoglyceride lipase OS=Homo sapiens GN=MGLL PE=1 SV=2	HUMAN	7
624	10.53	10.53	47.55	44.12	44.12	tr|B3KVQ9|B3KVQ9_HUMAN	Protein phosphatase 1, regulatory (Inhibitor) subunit 1B (Dopamine and cAMP regulated phosphoprotein, DARPP-32), isoform CRA_b OS=Homo sapiens GN=PPP1R1B PE=2 SV=1	HUMAN	7
624	0	10.53	47.55	44.12	44.12	sp|Q9UD71|PPR1B_HUMAN	Protein phosphatase 1 regulatory subunit 1B OS=Homo sapiens GN=PPP1R1B PE=1 SV=2	HUMAN	7
624	0	8.42	37.67	34.42	34.42	tr|E7ENN5|E7ENN5_HUMAN	Uncharacterized protein OS=Homo sapiens GN=PPP1R1B PE=4 SV=1	HUMAN	6
624	0	8.42	48.21	48.21	48.21	sp|Q9UD71-2|PPR1B_HUMAN	Isoform 2 of Protein phosphatase 1 regulatory subunit 1B OS=Homo sapiens GN=PPP1R1B	HUMAN	6
625	10.51	10.51	27.34	10.74	7.34	tr|F6SBX2|F6SBX2_HUMAN	Uncharacterized protein OS=Homo sapiens GN=IARS2 PE=3 SV=1	HUMAN	6
625	0	10.51	27.98	10.74	7.34	tr|A8K5W7|A8K5W7_HUMAN	cDNA FLJ75180, highly similar to Homo sapiens mitochondrial isoleucine tRNA synthetase, mRNA OS=Homo sapiens PE=2 SV=1	HUMAN	6
625	0	10.24	27.37	9.98	6.818	sp|Q9NSE4|SYIM_HUMAN	Isoleucyl-tRNA synthetase, mitochondrial OS=Homo sapiens GN=IARS2 PE=1 SV=2	HUMAN	6
626	10.5	10.5	43.02	22.99	17.08	tr|B2RDN9|B2RDN9_HUMAN	cDNA, FLJ96699, highly similar to Homo sapiens thyroid autoantigen 70kDa (Ku antigen) (G22P1), mRNA OS=Homo sapiens PE=2 SV=1	HUMAN	7
626	0	10.5	43.02	22.99	17.08	sp|P12956|XRCC6_HUMAN	X-ray repair cross-complementing protein 6 OS=Homo sapiens GN=XRCC6 PE=1 SV=2	HUMAN	7
626	0	10.21	39.86	22.26	18.67	tr|B1AHC7|B1AHC7_HUMAN	Uncharacterized protein OS=Homo sapiens GN=XRCC6 PE=4 SV=1	HUMAN	7
[truncated: 31,178 more rows]

## Sheet: FDR <1% and US>2 
		Keratin subunits were discarded of the CN dataset due to the potential contamination in the step of protein in gel digestion
N	Unused	Total	%Cov	%Cov(50)	%Cov(95)	Accession	Name	Species	Peptides(95%)			Biological Processes	Molecular Function	PANTHER ID
1	301.04	301.04	78.4	65.12	63.71	sp|Q13813-2|SPTA2_HUMAN	Isoform 2 of Spectrin alpha chain, brain OS=Homo sapiens GN=SPTAN1	HUMAN	177
1996	2	273.45	77.69	64.76	63.34	sp|Q13813-3|SPTA2_HUMAN	Isoform 3 of Spectrin alpha chain, brain OS=Homo sapiens GN=SPTAN1	HUMAN	175
2	208.34	208.34	74.11	63.71	55.54	tr|B2ZZ89|B2ZZ89_HUMAN	Spectrin beta non-erythrocytic 1 OS=Homo sapiens GN=SPTBN1 PE=2 SV=1	HUMAN	124
3	147.82	147.82	68.09	60.34	54.3	sp|Q00610-2|CLH1_HUMAN	Isoform 2 of Clathrin heavy chain 1 OS=Homo sapiens GN=CLTC	HUMAN	89
4	103.93	103.93	50.88	27.22	19.47	sp|Q15149-3|PLEC_HUMAN	Isoform 3 of Plectin OS=Homo sapiens GN=PLEC	HUMAN	85
9	82.87	82.97	38.46	26.69	17.91	sp|Q14204|DYHC1_HUMAN	Cytoplasmic dynein 1 heavy chain 1 OS=Homo sapiens GN=DYNC1H1 PE=1 SV=5	HUMAN	65
5	96.33	96.33	90.43	79.66	78.29	tr|F6KPG5|F6KPG5_HUMAN	Albumin (Fragment) OS=Homo sapiens PE=2 SV=1	HUMAN	59
13	78.08	78.08	38.87	23.96	19.54	sp|Q01484-4|ANK2_HUMAN	Isoform 3 of Ankyrin-2 OS=Homo sapiens GN=ANK2	HUMAN	59
8	85.39	85.39	47.93	35.25	29.78	sp|P46821|MAP1B_HUMAN	Microtubule-associated protein 1B OS=Homo sapiens GN=MAP1B PE=1 SV=2	HUMAN	58
1703	2.29	90.91	83.41	73.05	71.29	tr|A6NBZ8|A6NBZ8_HUMAN	Uncharacterized protein OS=Homo sapiens GN=ALB PE=4 SV=2	HUMAN	58
6	89.24	89.24	75.46	55.21	50.81	sp|Q05193-2|DYN1_HUMAN	Isoform 2 of Dynamin-1 OS=Homo sapiens GN=DNM1	HUMAN	57
10	82.24	82.24	54.93	52.49	45.98	tr|E9PC07|E9PC07_HUMAN	Uncharacterized protein OS=Homo sapiens GN=ATP1A3 PE=3 SV=2	HUMAN	50
29	60.66	60.66	77.23	71.66	70.22	tr|Q59GB4|Q59GB4_HUMAN	Dihydropyrimidinase-like 2 variant (Fragment) OS=Homo sapiens PE=2 SV=1	HUMAN	50
7	85.82	85.82	67.83	63.24	53.72	tr|Q1HE25|Q1HE25_HUMAN	Actinin alpha 1 isoform b OS=Homo sapiens GN=ACTN1 PE=2 SV=1	HUMAN	49
91	42.55	79.64	55.3	44.3	38.95	tr|B1AKY9|B1AKY9_HUMAN	ATPase, Naﲯ transporting, alpha 2 () polypeptide OS=Homo sapiens GN=ATP1A2 PE=3 SV=1	HUMAN	48
30	60.34	64.37	76.85	67.82	66.67	sp|P14136|GFAP_HUMAN	Glial fibrillary acidic protein OS=Homo sapiens GN=GFAP PE=1 SV=1	HUMAN	47
77	45.25	74.9	47.41	43.4	38.32	tr|F5H3A1|F5H3A1_HUMAN	Uncharacterized protein OS=Homo sapiens GN=ATP1A1 PE=3 SV=1	HUMAN	47
89	42.65	79.24	68.72	56.53	50.38	sp|O43707|ACTN4_HUMAN	Alpha-actinin-4 OS=Homo sapiens GN=ACTN4 PE=1 SV=2	HUMAN	47
1999	2	53.39	74.16	72.81	72.81	sp|Q13885|TBB2A_HUMAN	Tubulin beta-2A chain OS=Homo sapiens GN=TUBB2A PE=1 SV=1	HUMAN	47
12	78.24	78.24	81.65	70.71	66.67	tr|Q68CM6|Q68CM6_HUMAN	STXBP1 protein OS=Homo sapiens GN=stxbp1 PE=2 SV=1	HUMAN	46
14	77.99	77.99	60.75	56.4	52.8	tr|A2A274|A2A274_HUMAN	Aconitase 2, mitochondrial OS=Homo sapiens GN=ACO2 PE=4 SV=1	HUMAN	46
38	54.08	54.08	74.83	73.26	69.44	tr|Q8IZ29|Q8IZ29_HUMAN	Tubulin, beta 2C OS=Homo sapiens GN=TUBB2C PE=2 SV=1	HUMAN	46
523	12.77	53.39	74.16	72.81	72.81	sp|Q9BVA1|TBB2B_HUMAN	Tubulin beta-2B chain OS=Homo sapiens GN=TUBB2B PE=1 SV=1	HUMAN	46
559	12	51.88	75	74.32	70.5	sp|P04350|TBB4A_HUMAN	Tubulin beta-4A chain OS=Homo sapiens GN=TUBB4A PE=1 SV=2	HUMAN	46
15	77.48	77.48	72.58	55.51	53.36	sp|P46459|NSF_HUMAN	Vesicle-fusing ATPase OS=Homo sapiens GN=NSF PE=1 SV=3	HUMAN	45
17	74.63	74.63	49.15	30.47	27.21	tr|F8W6L6|F8W6L6_HUMAN	Uncharacterized protein OS=Homo sapiens GN=MYH10 PE=4 SV=1	HUMAN	44
1002	5.8	51.92	75.45	73.42	69.59	tr|Q5SU16|Q5SU16_HUMAN	Beta 5-tubulin OS=Homo sapiens GN=TUBB PE=2 SV=1	HUMAN	44
11	81.59	81.59	53.43	38.67	31.16	sp|P11137-3|MAP2_HUMAN	Isoform 3 of Microtubule-associated protein 2 OS=Homo sapiens GN=MAP2	HUMAN	43
18	73.95	73.95	58.74	55.05	49.32	sp|P07900|HS90A_HUMAN	Heat shock protein HSP 90-alpha OS=Homo sapiens GN=HSP90AA1 PE=1 SV=5	HUMAN	42
26	64.09	64.09	76.65	69.68	68.17	sp|P14618-2|KPYM_HUMAN	Isoform M1 of Pyruvate kinase isozymes M1/M2 OS=Homo sapiens GN=PKM2	HUMAN	41
35	57.17	57.17	77.09	54.02	54.02	sp|P11142|HSP7C_HUMAN	Heat shock cognate 71 kDa protein OS=Homo sapiens GN=HSPA8 PE=1 SV=1	HUMAN	41
19	72.12	72.12	79.94	64.78	58.69	sp|P08133|ANXA6_HUMAN	Annexin A6 OS=Homo sapiens GN=ANXA6 PE=1 SV=3	HUMAN	40
39	54.05	54.05	75.24	73.8	73.8	tr|G3V1U9|G3V1U9_HUMAN	Tubulin, alpha 3, isoform CRA_c OS=Homo sapiens GN=TUBA1A PE=3 SV=1	HUMAN	40
96	41.41	69.86	67.13	52.07	52.07	sp|P08238|HS90B_HUMAN	Heat shock protein HSP 90-beta OS=Homo sapiens GN=HSP90AB1 PE=1 SV=4	HUMAN	40
250	23.44	48.94	73.11	72	68.67	sp|Q13509|TBB3_HUMAN	Tubulin beta-3 chain OS=Homo sapiens GN=TUBB3 PE=1 SV=2	HUMAN	40
22	67.89	67.89	57.13	47.32	43.33	tr|E7ESP9|E7ESP9_HUMAN	Uncharacterized protein OS=Homo sapiens GN=NEFM PE=3 SV=1	HUMAN	39
23	65.85	65.85	73.47	62.48	58.29	sp|P10809|CH60_HUMAN	60 kDa heat shock protein, mitochondrial OS=Homo sapiens GN=HSPD1 PE=1 SV=2	HUMAN	39
47	52.17	77.39	70.02	59.84	46.09	sp|P35609|ACTN2_HUMAN	Alpha-actinin-2 OS=Homo sapiens GN=ACTN2 PE=1 SV=1	HUMAN	39
64	48.09	48.09	76.27	73.27	70.28	sp|P06733|ENOA_HUMAN	Alpha-enolase OS=Homo sapiens GN=ENO1 PE=1 SV=2	HUMAN	39
1997	2	70.08	79.76	64.47	58.32	tr|A6NN80|A6NN80_HUMAN	Annexin A6, isoform CRA_c OS=Homo sapiens GN=ANXA6 PE=3 SV=3	HUMAN	39
61	48.45	61.04	42.33	23.59	18.35	sp|O15020-2|SPTN2_HUMAN	Isoform 2 of Spectrin beta chain, brain 2 OS=Homo sapiens GN=SPTBN2	HUMAN	37
20	69.67	69.67	55.74	47.19	41.56	tr|E5KLK2|E5KLK2_HUMAN	Mitochondrial dynamin-like 120 kDa protein OS=Homo sapiens GN=OPA1 PE=3 SV=1	HUMAN	36
21	68.43	68.43	55.8	47.18	42.65	sp|P19367-4|HXK1_HUMAN	Isoform 4 of Hexokinase-1 OS=Homo sapiens GN=HK1	HUMAN	36
73	46.86	46.86	85.44	81.04	72.8	sp|P09972|ALDOC_HUMAN	Fructose-bisphosphate aldolase C OS=Homo sapiens GN=ALDOC PE=1 SV=2	HUMAN	36
95	42.13	45.53	37.78	22.51	17.41	sp|P78559|MAP1A_HUMAN	Microtubule-associated protein 1A OS=Homo sapiens GN=MAP1A PE=1 SV=6	HUMAN	36
531	12.6	48.49	71.59	62.82	62.36	tr|A8MUB1|A8MUB1_HUMAN	Tubulin, alpha 1 (Testis specific), isoform CRA_a OS=Homo sapiens GN=TUBA4A PE=2 SV=1	HUMAN	36
2000	2	41.84	60.2	56.42	52.14	tr|B3KML9|B3KML9_HUMAN	cDNA FLJ11352 fis, clone HEMBA1000020, highly similar to Tubulin beta-2C chain OS=Homo sapiens PE=2 SV=1	HUMAN	36
24	64.92	64.92	59.47	47.59	41.93	tr|E1P647|E1P647_HUMAN	Adaptor-related protein complex 2, beta 1 subunit, isoform CRA_b OS=Homo sapiens GN=AP2B1 PE=4 SV=1	HUMAN	35
80	44.35	44.35	75.81	60.7	56.74	sp|P00505|AATM_HUMAN	Aspartate aminotransferase, mitochondrial OS=Homo sapiens GN=GOT2 PE=1 SV=3	HUMAN	35
1092	5.12	54.77	74.03	63.18	61.63	tr|B4DUU6|B4DUU6_HUMAN	Pyruvate kinase OS=Homo sapiens GN=PKM2 PE=2 SV=1	HUMAN	35
27	63.08	63.08	62.4	52.79	41.64	sp|P11216|PYGB_HUMAN	Glycogen phosphorylase, brain form OS=Homo sapiens GN=PYGB PE=1 SV=5	HUMAN	34
53	50.04	57.79	45.56	25.15	22.04	tr|Q60FE2|Q60FE2_HUMAN	MYH9 variant protein OS=Homo sapiens GN=MYH9 PE=2 SV=1	HUMAN	34
86	43.48	43.48	68.26	61.38	61.38	tr|Q5U077|Q5U077_HUMAN	L-lactate dehydrogenase OS=Homo sapiens GN=LDHB PE=2 SV=1	HUMAN	34
28	62.08	62.08	70.32	51.32	43.93	sp|Q16891|IMMT_HUMAN	Mitochondrial inner membrane protein OS=Homo sapiens GN=IMMT PE=1 SV=1	HUMAN	33
40	53.57	57.79	80.26	64.81	57.51	sp|P08670|VIME_HUMAN	Vimentin OS=Homo sapiens GN=VIM PE=1 SV=4	HUMAN	33
45	52.3	52.3	73.6	66	61.52	sp|P60028|GDIA_PANTR	Rab GDP dissociation inhibitor alpha OS=Pan troglodytes GN=GDI1 PE=2 SV=1	PANTR	33
55	49.21	49.21	83.36	73.16	71.46	sp|P06576|ATPB_HUMAN	ATP synthase subunit beta, mitochondrial OS=Homo sapiens GN=ATP5B PE=1 SV=3	HUMAN	33
128	35.7	35.7	80.6	71.34	68.96	sp|P04406|G3P_HUMAN	Glyceraldehyde-3-phosphate dehydrogenase OS=Homo sapiens GN=GAPDH PE=1 SV=3	HUMAN	33
34	58	58	72.43	63.01	63.01	tr|B7Z1R5|B7Z1R5_HUMAN	Uncharacterized protein OS=Homo sapiens GN=ATP6V1A PE=2 SV=1	HUMAN	32
60	48.59	48.59	65.23	50.72	50.72	tr|E9KL48|E9KL48_HUMAN	Epididymis tissue sperm binding protein Li 18mP OS=Homo sapiens GN=GLUD1 PE=2 SV=1	HUMAN	32
152	32.38	40.69	82.95	76.04	71.66	tr|Q6FHV6|Q6FHV6_HUMAN	Enolase OS=Homo sapiens GN=ENO2 PE=2 SV=1	HUMAN	32
32	58.39	58.39	69.33	58.18	56.26	tr|E5KRK5|E5KRK5_HUMAN	Mitochondrial NADH-ubiquinone oxidoreductase 75 kDa subunit OS=Homo sapiens GN=NDUFS1 PE=3 SV=1	HUMAN	31
1998	2	57.93	69.65	54.32	45.83	tr|C9J406|C9J406_HUMAN	Uncharacterized protein OS=Homo sapiens GN=IMMT PE=4 SV=1	HUMAN	31
33	58.11	58.11	61.49	47.45	43.37	tr|F5GX05|F5GX05_HUMAN	Uncharacterized protein OS=Homo sapiens GN=EPB41L3 PE=4 SV=1	HUMAN	30
37	55.95	55.95	70.32	58.45	58.45	sp|P17987|TCPA_HUMAN	T-complex protein 1 subunit alpha OS=Homo sapiens GN=TCP1 PE=1 SV=1	HUMAN	30
46	52.23	52.23	75.34	71.04	63.41	sp|P21281|VATB2_HUMAN	V-type proton ATPase subunit B, brain isoform OS=Homo sapiens GN=ATP6V1B2 PE=1 SV=3	HUMAN	30
78	44.62	52.96	56.72	46.04	40.33	sp|P07196|NFL_HUMAN	Neurofilament light polypeptide OS=Homo sapiens GN=NEFL PE=1 SV=3	HUMAN	30
105	40.79	40.79	69.82	58.79	58.79	sp|P12277|KCRB_HUMAN	Creatine kinase B-type OS=Homo sapiens GN=CKB PE=1 SV=1	HUMAN	30
786	8.14	40.45	56.32	51.61	49.04	tr|C9J2C0|C9J2C0_HUMAN	Uncharacterized protein OS=Homo sapiens GN=TUBA8 PE=3 SV=1	HUMAN	30
2001	2	38.52	67.21	52.79	45.35	tr|A8K482|A8K482_HUMAN	Aspartate aminotransferase OS=Homo sapiens PE=2 SV=1	HUMAN	30
31	59.9	59.9	43.47	32.42	26.97	tr|E5KNY5|E5KNY5_HUMAN	Leucine-rich PPR-motif containing OS=Homo sapiens GN=LRPPRC PE=4 SV=1	HUMAN	29
41	53.51	53.51	57.26	40.84	32.99	tr|A8MWX9|A8MWX9_HUMAN	Uncharacterized protein OS=Homo sapiens GN=DCTN1 PE=4 SV=2	HUMAN	29
43	52.73	52.73	68.36	46.91	44.7	sp|P43304|GPDM_HUMAN	Glycerol-3-phosphate dehydrogenase, mitochondrial OS=Homo sapiens GN=GPD2 PE=1 SV=3	HUMAN	29
63	48.31	48.31	70.16	57.5	51.72	sp|P25705|ATPA_HUMAN	ATP synthase subunit alpha, mitochondrial OS=Homo sapiens GN=ATP5A1 PE=1 SV=1	HUMAN	29
74	46.57	46.57	59.64	55.16	47.68	tr|A8K132|A8K132_HUMAN	cDNA FLJ75476, highly similar to Homo sapiens glutaminase (GLS), mRNA OS=Homo sapiens PE=2 SV=1	HUMAN	29
112	38.49	41.62	85.71	81.59	65.11	sp|P04075|ALDOA_HUMAN	Fructose-bisphosphate aldolase A OS=Homo sapiens GN=ALDOA PE=1 SV=2	HUMAN	29
51	50.43	50.43	49.24	40.64	34.88	sp|P22314|UBA1_HUMAN	Ubiquitin-like modifier-activating enzyme 1 OS=Homo sapiens GN=UBA1 PE=1 SV=3	HUMAN	28
52	50.17	54.42	62.08	46.64	43.88	sp|P11021|GRP78_HUMAN	78 kDa glucose-regulated protein OS=Homo sapiens GN=HSPA5 PE=1 SV=2	HUMAN	28
54	49.63	49.63	70.99	65.57	63.06	sp|P05091|ALDH2_HUMAN	Aldehyde dehydrogenase, mitochondrial OS=Homo sapiens GN=ALDH2 PE=1 SV=2	HUMAN	28
57	49.07	49.07	67.57	53.31	48.39	tr|A8K7B7|A8K7B7_HUMAN	Protein phosphatase 2 (Formerly 2A), regulatory subunit A (PR 65), alpha isoform OS=Homo sapiens GN=PPP2R1A PE=2 SV=1	HUMAN	28
58	49.05	49.05	77.88	61.73	61.73	sp|P49411|EFTU_HUMAN	Elongation factor Tu, mitochondrial OS=Homo sapiens GN=TUFM PE=1 SV=2	HUMAN	28
66	47.58	47.59	76.25	62.47	59.14	sp|P09543|CN37_HUMAN	2',3'-cyclic-nucleotide 3'-phosphodiesterase OS=Homo sapiens GN=CNP PE=1 SV=2	HUMAN	28
67	47.51	47.51	45.17	33.16	25.87	sp|Q02952|AKA12_HUMAN	A-kinase anchor protein 12 OS=Homo sapiens GN=AKAP12 PE=1 SV=4	HUMAN	28
76	45.47	45.47	36.12	31.98	25.3	tr|A1L306|A1L306_HUMAN	TNR protein OS=Homo sapiens GN=TNR PE=2 SV=1	HUMAN	28
84	43.8	53.32	75.55	61.72	56.51	sp|Q16352|AINX_HUMAN	Alpha-internexin OS=Homo sapiens GN=INA PE=1 SV=2	HUMAN	28
85	43.78	43.78	84.17	67.39	64.51	tr|A8K4W6|A8K4W6_HUMAN	Phosphoglycerate kinase OS=Homo sapiens GN=PGK1 PE=2 SV=1	HUMAN	28
87	43.39	47.74	49.72	33.26	29.17	sp|Q9H4G0|E41L1_HUMAN	Band 4.1-like protein 1 OS=Homo sapiens GN=EPB41L1 PE=1 SV=2	HUMAN	28
92	42.51	42.51	40.56	34.73	29.49	sp|P13591|NCAM1_HUMAN	Neural cell adhesion molecule 1 OS=Homo sapiens GN=NCAM1 PE=1 SV=3	HUMAN	28
93	42.4	42.4	54.55	49.91	49.91	sp|P49419|AL7A1_HUMAN	Alpha-aminoadipic semialdehyde dehydrogenase OS=Homo sapiens GN=ALDH7A1 PE=1 SV=5	HUMAN	28
94	42.36	42.36	61.99	50.92	42.27	sp|P17600|SYN1_HUMAN	Synapsin-1 OS=Homo sapiens GN=SYN1 PE=1 SV=3	HUMAN	28
102	40.92	42.97	74.79	72.58	65.93	tr|B7Z5E3|B7Z5E3_HUMAN	L-lactate dehydrogenase OS=Homo sapiens GN=LDHA PE=2 SV=1	HUMAN	28
109	39.39	47.59	65.21	58.57	49.83	sp|Q14194|DPYL1_HUMAN	Dihydropyrimidinase-related protein 1 OS=Homo sapiens GN=CRMP1 PE=1 SV=1	HUMAN	28
1293	4	58.43	59.21	43.05	31.3	tr|Q6NYC5|Q6NYC5_HUMAN	MAP2 protein (Fragment) OS=Homo sapiens GN=MAP2 PE=2 SV=1	HUMAN	28
1294	4	56.2	61.04	46.71	42.54	sp|Q9Y2J2-2|E41L3_HUMAN	Isoform B of Band 4.1-like protein 3 OS=Homo sapiens GN=EPB41L3	HUMAN	28
36	56.05	56.05	70.04	54.87	42.48	tr|F8W8D1|F8W8D1_HUMAN	Uncharacterized protein OS=Homo sapiens GN=DNM1L PE=3 SV=1	HUMAN	27
44	52.55	52.55	71.71	56.08	39.58	sp|P55072|TERA_HUMAN	Transitional endoplasmic reticulum ATPase OS=Homo sapiens GN=VCP PE=1 SV=4	HUMAN	27
48	52.15	52.15	53.37	36.1	22.62	sp|Q9NQ66|PLCB1_HUMAN	1-phosphatidylinositol-4,5-bisphosphate phosphodiesterase beta-1 OS=Homo sapiens GN=PLCB1 PE=1 SV=1	HUMAN	27
50	51.06	51.06	62.67	57.78	49.78	sp|O43301|HS12A_HUMAN	Heat shock 70 kDa protein 12A OS=Homo sapiens GN=HSPA12A PE=1 SV=2	HUMAN	27
68	47.44	47.59	63.18	42.56	38.14	sp|P38646|GRP75_HUMAN	Stress-70 protein, mitochondrial OS=Homo sapiens GN=HSPA9 PE=1 SV=2	HUMAN	27
72	47.01	47.01	57.28	35.29	28.69	sp|O95782-2|AP2A1_HUMAN	Isoform B of AP-2 complex subunit alpha-1 OS=Homo sapiens GN=AP2A1	HUMAN	27
118	37.37	37.37	74.93	61.71	58.4	tr|Q8WVW5|Q8WVW5_HUMAN	Putative uncharacterized protein (Fragment) OS=Homo sapiens PE=2 SV=1	HUMAN	27
1615	2.52	44.71	77.47	60	55.86	tr|B7Z3F4|B7Z3F4_HUMAN	Uncharacterized protein OS=Homo sapiens GN=STXBP1 PE=2 SV=1	HUMAN	27
42	53.09	53.09	53.83	49.41	44.69	sp|O75746|CMC1_HUMAN	Calcium-binding mitochondrial carrier protein Aralar1 OS=Homo sapiens GN=SLC25A12 PE=1 SV=2	HUMAN	26
49	51.91	51.91	57.02	49	44.27	tr|Q53H26|Q53H26_HUMAN	Transferrin variant (Fragment) OS=Homo sapiens PE=2 SV=1	HUMAN	26
71	47.07	47.07	49.43	32.36	22.68	tr|A8K8U1|A8K8U1_HUMAN	cDNA FLJ77762, highly similar to Homo sapiens cullin-associated and neddylation-dissociated 1 (CAND1), mRNA OS=Homo sapiens PE=2 SV=1	HUMAN	26
100	40.99	46.68	59.1	45.42	39.92	tr|Q59EJ3|Q59EJ3_HUMAN	Heat shock 70kDa protein 1A variant (Fragment) OS=Homo sapiens PE=2 SV=1	HUMAN	26
117	37.48	37.48	71.48	55.6	53.79	tr|Q2VPS2|Q2VPS2_HUMAN	Syntaxin 1B alternative isoform deltaTM OS=Homo sapiens GN=STX1B PE=2 SV=1	HUMAN	26
123	36.22	38.34	60.48	51.89	46.56	tr|Q86VA8|Q86VA8_HUMAN	Synapsin II OS=Homo sapiens GN=SYN2 PE=2 SV=1	HUMAN	26
134	34.89	48.82	60.34	43.39	34.62	tr|F5GZH7|F5GZH7_HUMAN	Phosphorylase OS=Homo sapiens GN=PYGM PE=3 SV=1	HUMAN	26
156	31.54	48.21	85.84	66.97	59.78	tr|Q6IAT1|Q6IAT1_HUMAN	GDI2 protein OS=Homo sapiens GN=GDI2 PE=2 SV=1	HUMAN	26
56	49.07	49.07	59.11	38.14	29.55	tr|Q6NUS1|Q6NUS1_HUMAN	PDCD6IP protein OS=Homo sapiens GN=PDCD6IP PE=1 SV=1	HUMAN	25
83	43.88	43.88	66.4	55.8	53	sp|P80404|GABT_HUMAN	4-aminobutyrate aminotransferase, mitochondrial OS=Homo sapiens GN=ABAT PE=1 SV=3	HUMAN	25
88	42.67	44.77	64.88	38.81	35.12	sp|P34932|HSP74_HUMAN	Heat shock 70 kDa protein 4 OS=Homo sapiens GN=HSPA4 PE=1 SV=4	HUMAN	25
119	37.26	37.26	69.21	61.58	61.58	sp|P09471|GNAO_HUMAN	Guanine nucleotide-binding protein G(o) subunit alpha OS=Homo sapiens GN=GNAO1 PE=1 SV=4	HUMAN	25
191	28.32	38.9	62.28	50	40.79	tr|Q6DEN2|Q6DEN2_HUMAN	DPYSL3 protein OS=Homo sapiens GN=DPYSL3 PE=2 SV=1	HUMAN	25
65	47.59	47.59	51.71	38.32	28.54	sp|Q02218|ODO1_HUMAN	2-oxoglutarate dehydrogenase, mitochondrial OS=Homo sapiens GN=OGDH PE=1 SV=3	HUMAN	24
75	45.82	45.82	53.55	38.03	28.63	tr|E9PLK3|E9PLK3_HUMAN	Uncharacterized protein OS=Homo sapiens GN=NPEPPS PE=4 SV=1	HUMAN	24
99	41.05	41.05	42.19	29.46	22.66	sp|P20020-4|AT2B1_HUMAN	Isoform C of Plasma membrane calcium-transporting ATPase 1 OS=Homo sapiens GN=ATP2B1	HUMAN	24
135	34.76	34.76	81.57	66.67	59.22	sp|P62258|1433E_HUMAN	14-3-3 protein epsilon OS=Homo sapiens GN=YWHAE PE=1 SV=1	HUMAN	24
141	33.7	33.7	54.04	51.15	41.73	sp|P55809|SCOT1_HUMAN	Succinyl-CoA:3-ketoacid-coenzyme A transferase 1, mitochondrial OS=Homo sapiens GN=OXCT1 PE=1 SV=1	HUMAN	24
180	29.07	44.13	49.35	41.61	31.72	tr|B7Z5S9|B7Z5S9_HUMAN	cDNA FLJ61359, highly similar to Adapter-relatedprotein complex 2 alpha- 2 subunit OS=Homo sapiens PE=2 SV=1	HUMAN	24
59	48.61	48.61	62.91	53.21	42.29	tr|Q59H77|Q59H77_HUMAN	Chaperonin containing TCP1, subunit 3 (Gamma) variant (Fragment) OS=Homo sapiens PE=2 SV=1	HUMAN	23
79	44.53	44.53	60.97	39.42	25.32	sp|Q12860-2|CNTN1_HUMAN	Isoform 2 of Contactin-1 OS=Homo sapiens GN=CNTN1	HUMAN	23
81	44.27	44.27	66.67	54.55	51.05	tr|E9KL32|E9KL32_HUMAN	Epididymis tissue protein Li 179 OS=Homo sapiens GN=SEPT11 PE=2 SV=1	HUMAN	23
98	41.17	41.17	55.95	38.58	38.58	sp|Q9UBB6-3|NCDN_HUMAN	Isoform 3 of Neurochondrin OS=Homo sapiens GN=NCDN	HUMAN	23
101	40.93	40.93	77.48	63.44	60.53	sp|P17174|AATC_HUMAN	Aspartate aminotransferase, cytoplasmic OS=Homo sapiens GN=GOT1 PE=1 SV=3	HUMAN	23
107	39.96	39.96	61.06	52.21	47.35	tr|Q53GL5|Q53GL5_HUMAN	Isocitrate dehydrogenase [NADP] (Fragment) OS=Homo sapiens PE=2 SV=1	NADP	23
113	38.22	38.44	59.62	53.14	46.44	tr|Q8IWE0|Q8IWE0_HUMAN	Calcium/calmodulin-dependent protein kinase II alpha OS=Homo sapiens GN=CAMK2A PE=2 SV=1	HUMAN	23
126	36.01	36.01	32.89	17.39	12.55	sp|Q9Y4G6|TLN2_HUMAN	Talin-2 OS=Homo sapiens GN=TLN2 PE=1 SV=4	HUMAN	23
127	35.84	35.84	81.11	60.83	56.39	tr|Q1HBJ4|Q1HBJ4_HUMAN	Mitogen-activated protein kinase 1 OS=Homo sapiens GN=MAPK1 PE=4 SV=1	HUMAN	23
132	35.02	35.02	79.19	73.49	70.81	sp|Q9H115|SNAB_HUMAN	Beta-soluble NSF attachment protein OS=Homo sapiens GN=NAPB PE=1 SV=2	HUMAN	23
203	27.42	31.41	91.02	74.29	65.71	tr|D0PNI1|D0PNI1_HUMAN	Tyrosine 3-monooxygenase/tryptophan 5-monooxygenase activation protein zeta polypeptide OS=Homo sapiens GN=YWHAZ PE=3 SV=1	HUMAN	23
2002	2	36.04	39.28	36.81	32.17	tr|Q5ISL0|Q5ISL0_MACFA	Cell adhesion molecule neural 1 protein (Fragment) OS=Macaca fascicularis PE=2 SV=1	MACFA	23
70	47.12	47.12	66.58	50.12	32.31	sp|Q92598-2|HS105_HUMAN	Isoform Beta of Heat shock protein 105 kDa OS=Homo sapiens GN=HSPH1	HUMAN	22
82	44.13	44.13	76.07	55.33	50.47	tr|B5BTY7|B5BTY7_HUMAN	T-complex protein 1 subunit beta OS=Homo sapiens GN=CCT2 PE=2 SV=1	HUMAN	22
103	40.87	40.87	47.99	36.68	29.4	sp|Q96QK1|VPS35_HUMAN	Vacuolar protein sorting-associated protein 35 OS=Homo sapiens GN=VPS35 PE=1 SV=2	HUMAN	22
106	40.2	40.2	63.32	48.54	45.26	tr|Q53HU0|Q53HU0_HUMAN	Chaperonin containing TCP1, subunit 8 (Theta) variant (Fragment) OS=Homo sapiens PE=2 SV=1	HUMAN	22
121	36.35	36.35	62.43	52.41	47.01	sp|P28838|AMPL_HUMAN	Cytosol aminopeptidase OS=Homo sapiens GN=LAP3 PE=1 SV=3	HUMAN	22
130	35.6	35.6	65.65	49.3	46.03	tr|A5YVE9|A5YVE9_HUMAN	Mitochondrial PDHA1 OS=Homo sapiens GN=PDHA1 PE=2 SV=1	HUMAN	22
248	23.57	23.57	69.06	66.82	65.02	sp|P09936|UCHL1_HUMAN	Ubiquitin carboxyl-terminal hydrolase isozyme L1 OS=Homo sapiens GN=UCHL1 PE=1 SV=2	HUMAN	22
481	13.92	41.59	42.71	28.43	26.84	sp|Q10567-3|AP1B1_HUMAN	Isoform C of AP-1 complex subunit beta-1 OS=Homo sapiens GN=AP1B1	HUMAN	22
90	42.63	42.63	71	54.98	47.69	sp|P36871|PGM1_HUMAN	Phosphoglucomutase-1 OS=Homo sapiens GN=PGM1 PE=1 SV=3	HUMAN	21
97	41.31	41.31	46.56	36.25	31.04	sp|O75891|AL1L1_HUMAN	Cytosolic 10-formyltetrahydrofolate dehydrogenase OS=Homo sapiens GN=ALDH1L1 PE=1 SV=2	HUMAN	21
114	37.73	37.73	51.49	38.67	24.6	sp|Q8N573|OXR1_HUMAN	Oxidation resistance protein 1 OS=Homo sapiens GN=OXR1 PE=1 SV=2	HUMAN	21
140	33.79	33.79	49.87	47.33	45.55	tr|A4QPA9|A4QPA9_HUMAN	Mitogen-activated protein kinase kinase 1 OS=Homo sapiens GN=MAP2K1 PE=2 SV=1	HUMAN	21
150	32.76	38.8	68.26	56.49	51.5	sp|P00352|AL1A1_HUMAN	Retinal dehydrogenase 1 OS=Homo sapiens GN=ALDH1A1 PE=1 SV=2	HUMAN	21
151	32.51	32.51	55.77	51.63	49.89	tr|F5H4I0|F5H4I0_HUMAN	Dihydrolipoyl dehydrogenase OS=Homo sapiens GN=DLD PE=3 SV=1	HUMAN	21
157	31.45	38.66	43.76	26.41	22.12	sp|P12036|NFH_HUMAN	Neurofilament heavy polypeptide OS=Homo sapiens GN=NEFH PE=1 SV=4	HUMAN	21
173	29.92	29.92	30.93	23.95	21.4	tr|E9PDG8|E9PDG8_HUMAN	Uncharacterized protein OS=Homo sapiens GN=SNAP91 PE=4 SV=1	HUMAN	21
193	28.06	43.24	44.36	31.19	24.95	sp|Q9ULD0|OGDHL_HUMAN	2-oxoglutarate dehydrogenase-like, mitochondrial OS=Homo sapiens GN=OGDHL PE=1 SV=3	HUMAN	21
357	18.68	36.99	48.04	39.44	36.46	sp|P54652|HSP72_HUMAN	Heat shock-related 70 kDa protein 2 OS=Homo sapiens GN=HSPA2 PE=1 SV=1	HUMAN	21
714	9.01	31.71	55.44	53.05	44.56	tr|A8K3K1|A8K3K1_HUMAN	cDNA FLJ78096, highly similar to Homo sapiens actin, alpha, cardiac muscle (ACTC), mRNA OS=Homo sapiens PE=2 SV=1	HUMAN	21
108	39.71	39.71	50.41	32.02	26.14	sp|P49588|SYAC_HUMAN	Alanyl-tRNA synthetase, cytoplasmic OS=Homo sapiens GN=AARS PE=1 SV=2	HUMAN	20
120	37.08	37.08	53.93	43.34	36.28	tr|Q53EM5|Q53EM5_HUMAN	Transketolase variant (Fragment) OS=Homo sapiens PE=2 SV=1	HUMAN	20
125	36.12	36.12	54.26	44.55	42.38	sp|P30101|PDIA3_HUMAN	Protein disulfide-isomerase A3 OS=Homo sapiens GN=PDIA3 PE=1 SV=4	HUMAN	20
145	33.18	33.18	59.24	48.82	43.6	tr|Q6AI31|Q6AI31_HUMAN	Putative uncharacterized protein DKFZp781D2042 OS=Homo sapiens GN=DKFZp781D2042 PE=2 SV=1	HUMAN	20
160	31.28	31.28	77.62	69.23	69.23	sp|P60174|TPIS_HUMAN	Triosephosphate isomerase OS=Homo sapiens GN=TPI1 PE=1 SV=3	HUMAN	20
162	30.8	30.8	30.51	14.66	10.71	sp|P49327|FAS_HUMAN	Fatty acid synthase OS=Homo sapiens GN=FASN PE=1 SV=3	HUMAN	20
241	24.07	35.36	45.24	28.38	20.95	sp|Q01814-6|AT2B2_HUMAN	Isoform ZB of Plasma membrane calcium-transporting ATPase 2 OS=Homo sapiens GN=ATP2B2	HUMAN	20
104	40.84	40.84	48.85	34.44	28.19	sp|Q01813|K6PP_HUMAN	6-phosphofructokinase type C OS=Homo sapiens GN=PFKP PE=1 SV=2	HUMAN	19
110	38.74	38.74	39.5	29.93	21.55	tr|Q2TB59|Q2TB59_HUMAN	Nicotinamide nucleotide transhydrogenase OS=Homo sapiens GN=NNT PE=2 SV=1	HUMAN	19
122	36.34	36.34	39.72	26.98	21.16	sp|P16615-2|AT2A2_HUMAN	Isoform 2 of Sarcoplasmic/endoplasmic reticulum calcium ATPase 2 OS=Homo sapiens GN=ATP2A2	HUMAN	19
129	35.62	35.62	76.46	65.01	49.24	tr|B4DV28|B4DV28_HUMAN	cDNA FLJ54170, highly similar to Cytosolic nonspecific dipeptidase OS=Homo sapiens PE=2 SV=1	HUMAN	19
148	32.81	32.81	58.5	46.36	37.38	sp|Q9NZN3|EHD3_HUMAN	EH domain-containing protein 3 OS=Homo sapiens GN=EHD3 PE=1 SV=2	HUMAN	19
166	30.51	30.51	69.16	46.26	46.03	sp|P10636-8|TAU_HUMAN	Isoform Tau-F of Microtubule-associated protein tau OS=Homo sapiens GN=MAPT	HUMAN	19
170	30.23	30.23	86.22	77.95	70.47	tr|Q53G35|Q53G35_HUMAN	Phosphoglycerate mutase (Fragment) OS=Homo sapiens PE=2 SV=1	HUMAN	19
171	30.13	30.16	58.24	53.69	44.32	sp|Q99962|SH3G2_HUMAN	Endophilin-A1 OS=Homo sapiens GN=SH3GL2 PE=1 SV=1	HUMAN	19
247	23.67	23.67	53.28	43.99	43.99	tr|Q53GF8|Q53GF8_HUMAN	Isocitrate dehydrogenase 3 (NAD) alpha variant (Fragment) OS=Homo sapiens PE=2 SV=1	HUMAN	19
277	22.12	30.14	75.51	59.59	53.88	sp|P27348|1433T_HUMAN	14-3-3 protein theta OS=Homo sapiens GN=YWHAQ PE=1 SV=1	HUMAN	19
291	21.54	31.2	55.07	47.2	36.65	sp|Q92599|SEPT8_HUMAN	Septin-8 OS=Homo sapiens GN=SEPT8 PE=1 SV=4	HUMAN	19
348	18.93	37.27	50.41	30.62	25.03	sp|Q9UQ16-2|DYN3_HUMAN	Isoform 2 of Dynamin-3 OS=Homo sapiens GN=DNM3	HUMAN	19
393	17.15	26.78	73.98	61.38	53.66	sp|Q04917|1433F_HUMAN	14-3-3 protein eta OS=Homo sapiens GN=YWHAH PE=1 SV=4	HUMAN	19
455	14.58	26.46	82.11	65.04	51.63	sp|P31946|1433B_HUMAN	14-3-3 protein beta/alpha OS=Homo sapiens GN=YWHAB PE=1 SV=3	HUMAN	19
115	37.67	37.67	71.57	61.93	43.49	tr|E9PBU3|E9PBU3_HUMAN	Uncharacterized protein OS=Homo sapiens GN=ATIC PE=4 SV=1	HUMAN	18
116	37.55	37.55	60.41	54.14	44.57	tr|Q6IBT3|Q6IBT3_HUMAN	CCT7 protein OS=Homo sapiens GN=CCT7 PE=2 SV=1	HUMAN	18
124	36.15	36.15	58.39	32.75	26.34	sp|P13639|EF2_HUMAN	Elongation factor 2 OS=Homo sapiens GN=EEF2 PE=1 SV=4	HUMAN	18
138	33.96	33.96	82.59	72.4	54.14	sp|Q9Y2T3-3|GUAD_HUMAN	Isoform 3 of Guanine deaminase OS=Homo sapiens GN=GDA	HUMAN	18
143	33.43	33.43	52.16	49.34	38.09	sp|O43175|SERA_HUMAN	D-3-phosphoglycerate dehydrogenase OS=Homo sapiens GN=PHGDH PE=1 SV=4	HUMAN	18
144	33.25	33.25	36.82	24.46	14.35	sp|O94856-10|NFASC_HUMAN	Isoform 10 of Neurofascin OS=Homo sapiens GN=NFASC	HUMAN	18
146	33.07	33.07	59.63	43.36	40.93	tr|Q546H9|Q546H9_HUMAN	Aldehyde dehydrogenase 5 family, member A1 (Succinate-semialdehyde dehydrogenase), isoform CRA_b OS=Homo sapiens GN=ALDH5A1 PE=2 SV=1	HUMAN	18
153	32.32	32.32	53.92	44.24	37.33	tr|C9JPG0|C9JPG0_HUMAN	Uncharacterized protein OS=Homo sapiens GN=SCRN1 PE=4 SV=2	HUMAN	18
165	30.58	30.58	73.67	63.61	57.69	tr|Q6FHZ0|Q6FHZ0_HUMAN	Malate dehydrogenase OS=Homo sapiens GN=MDH2 PE=2 SV=1	HUMAN	18
167	30.49	30.49	58.19	42.37	40.87	tr|B2R9K8|B2R9K8_HUMAN	cDNA, FLJ94440, highly similar to Homo sapiens chaperonin containing TCP1, subunit 6A (zeta 1)(CCT6A), mRNA OS=Homo sapiens PE=2 SV=1	HUMAN	18
189	28.37	28.37	83.39	77.03	57.95	sp|P21796|VDAC1_HUMAN	Voltage-dependent anion-selective channel protein 1 OS=Homo sapiens GN=VDAC1 PE=1 SV=2	HUMAN	18
204	27.17	29.35	69.11	53.32	45.77	sp|Q16181|SEPT7_HUMAN	Septin-7 OS=Homo sapiens GN=SEPT7 PE=1 SV=2	HUMAN	18
217	25.73	25.73	67.96	62.62	62.62	sp|P60880|SNP25_HUMAN	Synaptosomal-associated protein 25 OS=Homo sapiens GN=SNAP25 PE=1 SV=1	HUMAN	18
223	25.13	25.13	31.6	25.87	23.09	tr|Q59FL6|Q59FL6_HUMAN	Solute carrier family 1, member 2 variant (Fragment) OS=Homo sapiens PE=2 SV=1	HUMAN	18
294	21.33	21.33	74.03	62.98	59.67	sp|P84077|ARF1_HUMAN	ADP-ribosylation factor 1 OS=Homo sapiens GN=ARF1 PE=1 SV=2	HUMAN	18
490	13.61	30.78	35.56	21.39	18.54	sp|P23634-5|AT2B4_HUMAN	Isoform ZK of Plasma membrane calcium-transporting ATPase 4 OS=Homo sapiens GN=ATP2B4	HUMAN	18
535	12.47	21.76	87.45	66.8	46.15	sp|P61981|1433G_HUMAN	14-3-3 protein gamma OS=Homo sapiens GN=YWHAG PE=1 SV=2	HUMAN	18
2003	2	30.4	66.99	47.33	47.09	sp|P10636-7|TAU_HUMAN	Isoform Tau-E of Microtubule-associated protein tau OS=Homo sapiens GN=MAPT	HUMAN	18
111	38.63	38.63	69.13	52.26	35.84	sp|P31040|DHSA_HUMAN	Succinate dehydrogenase [ubiquinone] flavoprotein subunit, mitochondrial OS=Homo sapiens GN=SDHA PE=1 SV=2	HUMAN	17
131	35.04	35.04	60.06	37.47	28.51	sp|P35612|ADDB_HUMAN	Beta-adducin OS=Homo sapiens GN=ADD2 PE=1 SV=3	HUMAN	17
142	33.58	33.58	40.89	34.32	25.42	sp|Q14697|GANAB_HUMAN	Neutral alpha-glucosidase AB OS=Homo sapiens GN=GANAB PE=1 SV=3	HUMAN	17
147	33.01	33.01	78	49.8	43.2	tr|Q96IH1|Q96IH1_HUMAN	FSCN1 protein (Fragment) OS=Homo sapiens GN=FSCN1 PE=2 SV=1	HUMAN	17
159	31.37	31.37	52.56	31.4	25.94	tr|Q6NUR7|Q6NUR7_HUMAN	Ezrin OS=Homo sapiens GN=EZR PE=2 SV=1	HUMAN	17
161	31.21	31.21	45.74	33.56	27.06	sp|P41250|SYG_HUMAN	Glycyl-tRNA synthetase OS=Homo sapiens GN=GARS PE=1 SV=3	HUMAN	17
163	30.65	30.65	82.57	77.52	74.31	sp|P28161|GSTM2_HUMAN	Glutathione S-transferase Mu 2 OS=Homo sapiens GN=GSTM2 PE=1 SV=2	HUMAN	17
164	30.59	34.91	51.25	30.8	22.82	tr|Q5CAQ5|Q5CAQ5_HUMAN	Tumor rejection antigen (Gp96) 1 OS=Homo sapiens GN=TRA1 PE=2 SV=1	HUMAN	17
169	30.25	32.79	50.13	28.97	26.67	sp|P08237|K6PF_HUMAN	6-phosphofructokinase, muscle type OS=Homo sapiens GN=PFKM PE=1 SV=2	HUMAN	17
174	29.72	29.72	68.18	58.48	58.48	sp|P62136|PP1A_HUMAN	Serine/threonine-protein phosphatase PP1-alpha catalytic subunit OS=Homo sapiens GN=PPP1CA PE=1 SV=1	HUMAN	17
176	29.33	29.33	60.42	50.42	48.96	sp|P31930|QCR1_HUMAN	Cytochrome b-c1 complex subunit 1, mitochondrial OS=Homo sapiens GN=UQCRC1 PE=1 SV=3	HUMAN	17
182	28.89	28.89	73.9	66.91	60.66	tr|B2R7T8|B2R7T8_HUMAN	cDNA, FLJ93598, highly similar to Homo sapiens capping protein (actin filament) muscle Z-line, beta (CAPZB), mRNA OS=Homo sapiens PE=2 SV=1	HUMAN	17
183	28.81	28.81	61.85	57.54	55.08	sp|P14550|AK1A1_HUMAN	Alcohol dehydrogenase [NADP] OS=Homo sapiens GN=AKR1A1 PE=1 SV=3	HUMAN	17
195	27.92	30.03	65.95	43.65	37.41	sp|P12532|KCRU_HUMAN	Creatine kinase U-type, mitochondrial OS=Homo sapiens GN=CKMT1A PE=1 SV=1	HUMAN	17
199	27.68	27.68	72.84	50.37	46.67	tr|F5H1R5|F5H1R5_HUMAN	Uncharacterized protein OS=Homo sapiens GN=PRKAR2B PE=4 SV=1	HUMAN	17
253	23.41	23.41	54.53	47.02	33.55	sp|P22695|QCR2_HUMAN	Cytochrome b-c1 complex subunit 2, mitochondrial OS=Homo sapiens GN=UQCRC2 PE=1 SV=3	HUMAN	17
280	22.04	22.04	67.88	60	56.97	tr|A8K486|A8K486_HUMAN	Peptidyl-prolyl cis-trans isomerase OS=Homo sapiens PE=2 SV=1	HUMAN	17
133	34.96	34.96	71.69	53.64	40.4	sp|Q16798|MAON_HUMAN	NADP-dependent malic enzyme, mitochondrial OS=Homo sapiens GN=ME3 PE=2 SV=2	HUMAN	16
137	34.05	34.05	64.58	49.68	38.01	tr|E5KS55|E5KS55_HUMAN	Mitochondrial succinyl-CoA ligase [ADP-forming] subunit beta OS=Homo sapiens PE=3 SV=1	ADP-forming	16
139	33.94	33.94	52.28	35.72	28.16	tr|E7EQV0|E7EQV0_HUMAN	Uncharacterized protein OS=Homo sapiens GN=DLG4 PE=4 SV=1	HUMAN	16
149	32.8	32.8	27.32	21.31	16.91	tr|G3XAF4|G3XAF4_HUMAN	L1 cell adhesion molecule, isoform CRA_a OS=Homo sapiens GN=L1CAM PE=4 SV=1	HUMAN	16
154	32.25	32.25	53.26	33.46	27.68	sp|Q96JE9|MAP6_HUMAN	Microtubule-associated protein 6 OS=Homo sapiens GN=MAP6 PE=1 SV=2	HUMAN	16
158	31.43	31.43	59.55	34.88	29.5	tr|Q9BU08|Q9BU08_HUMAN	Putative uncharacterized protein (Fragment) OS=Homo sapiens PE=2 SV=1	HUMAN	16
168	30.29	30.29	56.56	44.15	34.93	sp|Q9BPU6|DPYL5_HUMAN	Dihydropyrimidinase-related protein 5 OS=Homo sapiens GN=DPYSL5 PE=1 SV=1	HUMAN	16
172	30.05	30.05	62.08	44.07	40.89	sp|Q13228|SBP1_HUMAN	Selenium-binding protein 1 OS=Homo sapiens GN=SELENBP1 PE=1 SV=2	HUMAN	16
181	28.95	28.95	63.5	54.5	54.5	sp|Q8IXJ6|SIRT2_HUMAN	NAD-dependent deacetylase sirtuin-2 OS=Homo sapiens GN=SIRT2 PE=1 SV=2	HUMAN	16
184	28.64	28.64	57.01	39.63	29.72	sp|Q02252|MMSA_HUMAN	Methylmalonate-semialdehyde dehydrogenase [acylating], mitochondrial OS=Homo sapiens GN=ALDH6A1 PE=1 SV=2	HUMAN	16
187	28.4	28.4	34.46	23.34	17.32	sp|O00410|IPO5_HUMAN	Importin-5 OS=Homo sapiens GN=IPO5 PE=1 SV=4	HUMAN	16
192	28.29	30.55	58.44	42.12	39.33	tr|A8K3C3|A8K3C3_HUMAN	T-complex protein 1 subunit delta OS=Homo sapiens PE=2 SV=1	HUMAN	16
196	27.89	27.89	55.01	44.72	43.09	sp|Q99719|SEPT5_HUMAN	Septin-5 OS=Homo sapiens GN=SEPT5 PE=1 SV=1	HUMAN	16
197	27.86	27.86	56.16	48.03	36.45	sp|P00738|HPT_HUMAN	Haptoglobin OS=Homo sapiens GN=HP PE=1 SV=1	HUMAN	16
202	27.61	27.61	80.1	76.96	64.4	sp|P62760|VISL1_HUMAN	Visinin-like protein 1 OS=Homo sapiens GN=VSNL1 PE=1 SV=2	HUMAN	16
211	26.45	26.45	55.24	37.66	33.93	sp|P30038|AL4A1_HUMAN	Delta-1-pyrroline-5-carboxylate dehydrogenase, mitochondrial OS=Homo sapiens GN=ALDH4A1 PE=1 SV=3	HUMAN	16
214	25.95	28.11	52.24	33.92	30.26	sp|P35611|ADDA_HUMAN	Alpha-adducin OS=Homo sapiens GN=ADD1 PE=1 SV=2	HUMAN	16
245	23.85	23.85	50.9	32.43	30.41	tr|Q5TZC3|Q5TZC3_HUMAN	Protein kinase C and casein kinase substrate in neurons 1, isoform CRA_a OS=Homo sapiens GN=PACSIN1 PE=2 SV=1	HUMAN	16
258	23.21	23.21	84.49	80.75	80.75	tr|D9IAI1|D9IAI1_HUMAN	Phosphatidylethanolamine-binding protein 1 OS=Homo sapiens PE=2 SV=1	HUMAN	16
265	22.82	22.82	48.39	40.5	30.65	sp|P06744|G6PI_HUMAN	Glucose-6-phosphate isomerase OS=Homo sapiens GN=GPI PE=1 SV=4	HUMAN	16
279	22.08	26.04	47.22	38.54	38.54	tr|Q75ME0|Q75ME0_HUMAN	Putative uncharacterized protein STX1A OS=Homo sapiens GN=STX1A PE=2 SV=1	HUMAN	16
298	21.21	21.21	50.67	48.26	30.29	tr|A8YXX4|A8YXX4_HUMAN	Glutamine synthetase OS=Homo sapiens GN=PIG59 PE=2 SV=1	HUMAN	16
328	19.88	26.29	61.3	49.72	46.05	sp|P63096|GNAI1_HUMAN	Guanine nucleotide-binding protein G(i) subunit alpha-1 OS=Homo sapiens GN=GNAI1 PE=1 SV=2	HUMAN	16
406	16.62	16.62	22.72	9.246	6.139	sp|Q9UPA5|BSN_HUMAN	Protein bassoon OS=Homo sapiens GN=BSN PE=1 SV=4	HUMAN	16
425	15.87	30.23	43.75	40.75	40.75	sp|P36507|MP2K2_HUMAN	Dual specificity mitogen-activated protein kinase kinase 2 OS=Homo sapiens GN=MAP2K2 PE=1 SV=1	HUMAN	16
1254	4.11	23.87	73.79	64.08	57.77	sp|P60880-2|SNP25_HUMAN	Isoform SNAP-25a of Synaptosomal-associated protein 25 OS=Homo sapiens GN=SNAP25	HUMAN	16
2004	2	27.89	51.02	41.12	39.59	tr|Q59GE1|Q59GE1_HUMAN	H5 variant (Fragment) OS=Homo sapiens PE=2 SV=1	HUMAN	16
178	29.1	29.1	37.13	23.23	19.76	sp|P45974-2|UBP5_HUMAN	Isoform Short of Ubiquitin carboxyl-terminal hydrolase 5 OS=Homo sapiens GN=USP5	HUMAN	15
194	28.02	28.02	34.59	26.48	21.92	tr|B2RBR9|B2RBR9_HUMAN	cDNA, FLJ95650, highly similar to Homo sapiens karyopherin (importin) beta 1 (KPNB1), mRNA OS=Homo sapiens PE=2 SV=1	HUMAN	15
201	27.64	27.64	53.01	29.79	25.31	tr|B7Z992|B7Z992_HUMAN	cDNA FLJ53698, highly similar to Gelsolin OS=Homo sapiens PE=2 SV=1	HUMAN	15
210	26.65	26.65	36.24	21.9	14.01	sp|Q9NQC3|RTN4_HUMAN	Reticulon-4 OS=Homo sapiens GN=RTN4 PE=1 SV=2	HUMAN	15
213	25.99	25.99	64.21	61.4	52.98	tr|B1AKK2|B1AKK2_HUMAN	Dimethylarginine dimethylaminohydrolase 1 OS=Homo sapiens GN=DDAH1 PE=2 SV=1	HUMAN	15
221	25.56	25.56	73.58	57.53	53.85	sp|Q99623|PHB2_HUMAN	Prohibitin-2 OS=Homo sapiens GN=PHB2 PE=1 SV=2	HUMAN	15
224	25.02	25.02	28.57	15.54	14.91	sp|Q9ULU8-2|CAPS1_HUMAN	Isoform 2 of Calcium-dependent secretion activator 1 OS=Homo sapiens GN=CADPS	HUMAN	15
226	24.91	24.91	79.41	79.41	68.91	tr|Q5U058|Q5U058_HUMAN	Growth associated protein 43 OS=Homo sapiens GN=GAP43 PE=2 SV=1	HUMAN	15
230	24.83	25.41	61.5	50.14	42.66	sp|Q15019|SEPT2_HUMAN	Septin-2 OS=Homo sapiens GN=SEPT2 PE=1 SV=1	HUMAN	15
231	24.78	24.78	73.87	73.87	66.33	sp|Q06830|PRDX1_HUMAN	Peroxiredoxin-1 OS=Homo sapiens GN=PRDX1 PE=1 SV=1	HUMAN	15
242	24.05	24.05	82.72	79.04	63.6	tr|A8K401|A8K401_HUMAN	Prohibitin, isoform CRA_a OS=Homo sapiens GN=PHB PE=2 SV=1	HUMAN	15
255	23.35	23.35	60.69	46	38.01	sp|O75306|NDUS2_HUMAN	NADH dehydrogenase [ubiquinone] iron-sulfur protein 2, mitochondrial OS=Homo sapiens GN=NDUFS2 PE=1 SV=2	HUMAN	15
267	22.74	22.74	58.7	58.7	52.17	sp|Q9H9B4|SFXN1_HUMAN	Sideroflexin-1 OS=Homo sapiens GN=SFXN1 PE=1 SV=4	HUMAN	15
290	21.58	21.58	53.69	40.63	40.63	tr|F5H098|F5H098_HUMAN	Malate dehydrogenase OS=Homo sapiens GN=MDH1 PE=3 SV=1	HUMAN	15
292	21.38	23.54	46.83	41.46	28.21	sp|Q08209|PP2BA_HUMAN	Serine/threonine-protein phosphatase 2B catalytic subunit alpha isoform OS=Homo sapiens GN=PPP3CA PE=1 SV=1	HUMAN	15
326	19.93	19.94	74.59	72.13	53.28	sp|P09417|DHPR_HUMAN	Dihydropteridine reductase OS=Homo sapiens GN=QDPR PE=1 SV=2	HUMAN	15
396	17.02	17.02	29.34	19.56	19.56	tr|Q8N169|Q8N169_HUMAN	Solute carrier family 1 (Glial high affinity glutamate transporter), member 3 OS=Homo sapiens GN=SLC1A3 PE=2 SV=1	HUMAN	15
514	12.92	27.06	57.22	43.34	35.65	tr|E9PF82|E9PF82_HUMAN	Uncharacterized protein OS=Homo sapiens GN=CAMK2D PE=4 SV=1	HUMAN	15
1667	2.38	29.22	55.49	43.31	39.32	tr|B7ZL73|B7ZL73_HUMAN	TH protein OS=Homo sapiens GN=TH PE=2 SV=1	HUMAN	15
155	31.71	31.71	68.73	37.13	29.15	tr|Q6UYC3|Q6UYC3_HUMAN	Lamin A/C OS=Homo sapiens GN=LMNA PE=2 SV=1	HUMAN	14
175	29.53	29.97	70.31	64.38	54.06	sp|P08758|ANXA5_HUMAN	Annexin A5 OS=Homo sapiens GN=ANXA5 PE=1 SV=2	HUMAN	14
177	29.27	29.27	56.87	46.76	37.6	sp|P07101-2|TY3H_HUMAN	Isoform 1 of Tyrosine 3-monooxygenase OS=Homo sapiens GN=TH	HUMAN	14
186	28.49	28.49	42.59	38.43	34.26	sp|P23526|SAHH_HUMAN	Adenosylhomocysteinase OS=Homo sapiens GN=AHCY PE=1 SV=4	HUMAN	14
188	28.39	28.39	56.69	40.14	26.76	sp|P49418|AMPH_HUMAN	Amphiphysin OS=Homo sapiens GN=AMPH PE=1 SV=1	HUMAN	14
198	27.81	27.81	79.91	68.3	64.29	sp|P30041|PRDX6_HUMAN	Peroxiredoxin-6 OS=Homo sapiens GN=PRDX6 PE=1 SV=3	HUMAN	14
205	27.09	27.09	45.83	34.47	27.65	sp|P54577|SYYC_HUMAN	Tyrosyl-tRNA synthetase, cytoplasmic OS=Homo sapiens GN=YARS PE=1 SV=4	HUMAN	14
206	26.98	26.98	37.55	19.86	18.05	tr|Q53X12|Q53X12_HUMAN	Vacuolar-type H()-ATPase OS=Homo sapiens PE=2 SV=1	HUMAN	14
209	26.8	26.8	73.07	50.12	45.43	tr|Q5ST80|Q5ST80_HUMAN	FLOT1 protein OS=Homo sapiens GN=FLOT1 PE=2 SV=1	HUMAN	14
215	25.88	25.88	49.54	30.09	26.97	sp|P11413-3|G6PD_HUMAN	Isoform 3 of Glucose-6-phosphate 1-dehydrogenase OS=Homo sapiens GN=G6PD	HUMAN	14
222	25.35	25.35	57.28	44.88	38.39	sp|P07237|PDIA1_HUMAN	Protein disulfide-isomerase OS=Homo sapiens GN=P4HB PE=1 SV=3	HUMAN	14
235	24.44	25.98	71.56	60.89	57.78	tr|Q6FGJ9|Q6FGJ9_HUMAN	GSTM3 protein OS=Homo sapiens GN=GSTM3 PE=2 SV=1	HUMAN	14
244	23.96	23.96	88.98	88.98	88.98	tr|Q6FHG5|Q6FHG5_HUMAN	SNCG protein OS=Homo sapiens GN=SNCG PE=2 SV=1	HUMAN	14
246	23.81	23.81	89.12	88.44	88.44	tr|D9YZU5|D9YZU5_HUMAN	Hemoglobin, beta OS=Homo sapiens GN=HBB PE=3 SV=1	HUMAN	14
257	23.23	30.14	55.3	32.66	21.22	tr|Q53ZP9|Q53ZP9_HUMAN	Heat shock protein apg-1 OS=Homo sapiens PE=2 SV=1	HUMAN	14
266	22.8	22.8	72.95	68.84	56.16	tr|Q32Q12|Q32Q12_HUMAN	Nucleoside diphosphate kinase OS=Homo sapiens GN=NME1-NME2 PE=2 SV=1	HUMAN	14
269	22.52	22.52	62.95	53.2	47.35	sp|P11177|ODPB_HUMAN	Pyruvate dehydrogenase E1 component subunit beta, mitochondrial OS=Homo sapiens GN=PDHB PE=1 SV=3	HUMAN	14
275	22.36	22.36	32.17	13.68	10.18	tr|A8CDT9|A8CDT9_HUMAN	MYO5A variant protein OS=Homo sapiens PE=2 SV=1	HUMAN	14
278	22.1	23.05	84.46	65.28	53.37	sp|P84074|HPCA_HUMAN	Neuron-specific calcium-binding protein hippocalcin OS=Homo sapiens GN=HPCA PE=1 SV=2	HUMAN	14
285	21.8	21.8	51.84	39.74	37.37	sp|O00154|BACH_HUMAN	Cytosolic acyl coenzyme A thioester hydrolase OS=Homo sapiens GN=ACOT7 PE=1 SV=3	HUMAN	14
316	20.26	21.46	51.75	31.99	27.97	sp|O14531|DPYL4_HUMAN	Dihydropyrimidinase-related protein 4 OS=Homo sapiens GN=DPYSL4 PE=1 SV=2	HUMAN	14
324	19.96	22.24	78.16	54.43	47.47	sp|P15121|ALDR_HUMAN	Aldose reductase OS=Homo sapiens GN=AKR1B1 PE=1 SV=3	HUMAN	14
370	18	24.67	81.69	66.78	48.14	sp|P54920|SNAA_HUMAN	Alpha-soluble NSF attachment protein OS=Homo sapiens GN=NAPA PE=1 SV=3	HUMAN	14
730	8.82	25.23	52.42	29.7	23.79	tr|Q8NFH9|Q8NFH9_HUMAN	MLL/SEPTIN6 fusion protein (Fragment) OS=Homo sapiens PE=2 SV=1	HUMAN	14
1137	4.75	25.16	61.16	52.29	43.73	sp|P62140|PP1B_HUMAN	Serine/threonine-protein phosphatase PP1-beta catalytic subunit OS=Homo sapiens GN=PPP1CB PE=1 SV=3	HUMAN	14
1949	2.01	20.65	13.35	6.053	5.43	sp|P13611-5|CSPG2_HUMAN	Isoform Vint of Versican core protein OS=Homo sapiens GN=VCAN	HUMAN	14
2005	2	25.13	63.02	48.18	47.92	tr|E7EUF8|E7EUF8_HUMAN	Uncharacterized protein OS=Homo sapiens GN=EPB41L3 PE=4 SV=2	HUMAN	14
2006	2	20.53	45.76	42.73	36.06	tr|Q13707|Q13707_HUMAN	ACTA2 protein (Fragment) OS=Homo sapiens GN=ACTA2 PE=2 SV=1	HUMAN	14
179	29.1	29.1	47.2	40.46	31.25	tr|Q4QQI8|Q4QQI8_HUMAN	RAP1, GTP-GDP dissociation stimulator 1 OS=Homo sapiens GN=RAP1GDS1 PE=2 SV=1	HUMAN	13
185	28.49	28.49	51.05	25.86	17.13	sp|P26232-2|CTNA2_HUMAN	Isoform 2 of Catenin alpha-2 OS=Homo sapiens GN=CTNNA2	HUMAN	13
190	28.35	28.35	70.69	60.99	42.24	tr|E5KNH5|E5KNH5_HUMAN	Mitochondrial NADH dehydrogenase ubiquinone flavoprotein 1 OS=Homo sapiens PE=4 SV=1	HUMAN	13
200	27.65	27.65	45.28	24.53	18.04	tr|Q2VPA0|Q2VPA0_HUMAN	Lon protease homolog (Fragment) OS=Homo sapiens GN=LONP1 PE=2 SV=1	HUMAN	13
207	26.85	26.85	54.52	50	43.35	tr|Q53GN6|Q53GN6_HUMAN	Proteasome 26S non-ATPase subunit 13 isoform 1 variant (Fragment) OS=Homo sapiens PE=2 SV=1	HUMAN	13
208	26.84	26.84	54.94	43.61	36.87	tr|B4DHQ3|B4DHQ3_HUMAN	Phosphoserine aminotransferase OS=Homo sapiens PE=2 SV=1	HUMAN	13
212	26.15	26.15	55.94	34.89	30.76	tr|Q59GV0|Q59GV0_HUMAN	Propionyl Coenzyme A carboxylase, beta polypeptide variant (Fragment) OS=Homo sapiens PE=2 SV=1	HUMAN	13
219	25.6	25.6	57.36	42.21	34.85	tr|Q53GE9|Q53GE9_HUMAN	Elongation factor 1-alpha (Fragment) OS=Homo sapiens PE=2 SV=1	HUMAN	13
228	24.87	24.87	79.94	58.08	49.7	tr|B4DM97|B4DM97_HUMAN	cDNA FLJ55002, highly similar to Alpha-centractin OS=Homo sapiens PE=2 SV=1	HUMAN	13
232	24.76	24.76	48.46	33.85	27.31	tr|Q8TBI1|Q8TBI1_HUMAN	Monoamine oxidase B OS=Homo sapiens GN=MAOB PE=2 SV=1	HUMAN	13
234	24.57	24.57	57.27	44.57	32.56	sp|Q96CW1-2|AP2M1_HUMAN	Isoform 2 of AP-2 complex subunit mu OS=Homo sapiens GN=AP2M1	HUMAN	13
236	24.44	24.44	52.15	47.13	35.17	tr|Q53QM2|Q53QM2_HUMAN	ARP3 actin-related protein 3 homolog (Yeast), isoform CRA_a OS=Homo sapiens GN=ACTR3 PE=2 SV=1	HUMAN	13
237	24.36	24.36	40.15	28.55	26.56	sp|P13611-4|CSPG2_HUMAN	Isoform V3 of Versican core protein OS=Homo sapiens GN=VCAN	HUMAN	13
238	24.18	24.18	62.32	41.68	36.21	tr|D3DPU2|D3DPU2_HUMAN	Adenylyl cyclase-associated protein OS=Homo sapiens GN=CAP1 PE=3 SV=1	HUMAN	13
239	24.16	24.16	76.9	63.9	58.12	sp|P16152|CBR1_HUMAN	Carbonyl reductase [NADPH] 1 OS=Homo sapiens GN=CBR1 PE=1 SV=3	HUMAN	13
243	24.01	24.01	51.61	42.74	37.9	tr|Q5VU66|Q5VU66_HUMAN	Tropomyosin 3 OS=Homo sapiens GN=TPM3 PE=2 SV=1	HUMAN	13
249	23.49	23.49	40.7	25.19	21.71	tr|B4DGU4|B4DGU4_HUMAN	Uncharacterized protein OS=Homo sapiens GN=CTNNB1 PE=2 SV=1	HUMAN	13
251	23.43	23.44	43.34	29.37	27.93	sp|O94819|KBTBB_HUMAN	Kelch repeat and BTB domain-containing protein 11 OS=Homo sapiens GN=KBTBD11 PE=1 SV=1	HUMAN	13
252	23.42	23.44	52.73	48.83	48.05	tr|Q08ET0|Q08ET0_HUMAN	Cell proliferation-inducing protein 47 OS=Homo sapiens GN=hCG_39985 PE=2 SV=1	HUMAN	13
259	23.17	23.17	34.98	21.31	11.35	sp|O43426-4|SYNJ1_HUMAN	Isoform 3 of Synaptojanin-1 OS=Homo sapiens GN=SYNJ1	HUMAN	13
264	22.82	22.82	27.6	21.15	15.41	tr|A8K143|A8K143_HUMAN	cDNA FLJ75342, highly similar to Homo sapiens solute carrier family 12, (potassium-chloride transporter) member 5 (SLC12A5), mRNA OS=Homo sapiens PE=2 SV=1	HUMAN	13
281	22.03	22.03	86.7	69.72	69.72	sp|P00492|HPRT_HUMAN	Hypoxanthine-guanine phosphoribosyltransferase OS=Homo sapiens GN=HPRT1 PE=1 SV=2	HUMAN	13
282	21.92	21.92	69.12	52.94	43.82	tr|B2R6K4|B2R6K4_HUMAN	cDNA, FLJ92996, highly similar to Homo sapiens guanine nucleotide binding protein (G protein), beta polypeptide 1 (GNB1), mRNA OS=Homo sapiens PE=2 SV=1	HUMAN	13
289	21.64	21.64	53.14	42.24	41.25	tr|Q6LEU2|Q6LEU2_HUMAN	ATP1B1 protein (Fragment) OS=Homo sapiens GN=ATP1B1 PE=2 SV=1	HUMAN	13
300	21.16	21.16	42.26	25.14	22.55	tr|B2R659|B2R659_HUMAN	cDNA, FLJ92803, highly similar to Homo sapiens hydroxysteroid (17-beta) dehydrogenase 4 (HSD17B4), mRNA OS=Homo sapiens PE=2 SV=1	HUMAN	13
369	18.1	18.1	85.21	85.21	85.21	tr|D1MGQ2|D1MGQ2_HUMAN	Alpha-2 globin chain OS=Homo sapiens GN=HBA2 PE=3 SV=1	HUMAN	13
383	17.69	25.04	50.9	46.1	27.33	tr|A4D2J9|A4D2J9_HUMAN	Calcium/calmodulin-dependent protein kinase (CaM kinase) II beta OS=Homo sapiens GN=CAMK2B PE=4 SV=1	HUMAN	13
462	14.41	29.23	58.93	32.41	23.92	sp|P26038|MOES_HUMAN	Moesin OS=Homo sapiens GN=MSN PE=1 SV=3	HUMAN	13
583	11.54	23.31	58.31	47.04	43.38	sp|P04899|GNAI2_HUMAN	Guanine nucleotide-binding protein G(i) subunit alpha-2 OS=Homo sapiens GN=GNAI2 PE=1 SV=3	HUMAN	13
805	7.94	23.57	54.86	42.12	33.69	sp|Q05639|EF1A2_HUMAN	Elongation factor 1-alpha 2 OS=Homo sapiens GN=EEF1A2 PE=1 SV=1	HUMAN	13
904	6.74	20.09	40.62	21.05	16.13	tr|A1L3B5|A1L3B5_HUMAN	ATP2B3 protein OS=Homo sapiens GN=ATP2B3 PE=2 SV=1	HUMAN	13
216	25.84	25.84	52.24	41.03	27.88	tr|Q59ER5|Q59ER5_HUMAN	WD repeat-containing protein 1 isoform 1 variant (Fragment) OS=Homo sapiens PE=2 SV=1	HUMAN	12
220	25.58	25.58	41.3	21.77	14.73	tr|E9PL22|E9PL22_HUMAN	Uncharacterized protein OS=Homo sapiens GN=HYOU1 PE=3 SV=1	HUMAN	12
225	25	25	61.37	42.65	30.57	sp|O00231|PSD11_HUMAN	26S proteasome non-ATPase regulatory subunit 11 OS=Homo sapiens GN=PSMD11 PE=1 SV=3	HUMAN	12
227	24.9	24.9	61.82	52.28	34.27	sp|P31146|COR1A_HUMAN	Coronin-1A OS=Homo sapiens GN=CORO1A PE=1 SV=4	HUMAN	12
229	24.85	24.85	63.41	56.1	51.83	tr|Q5T945|Q5T945_HUMAN	Glyoxylate reductase/hydroxypyruvate reductase OS=Homo sapiens GN=GRHPR PE=2 SV=1	HUMAN	12
233	24.58	24.58	62.36	39.03	30.72	sp|P35998|PRS7_HUMAN	26S protease regulatory subunit 7 OS=Homo sapiens GN=PSMC2 PE=1 SV=3	HUMAN	12
240	24.15	24.15	51.13	46.89	42.66	tr|Q7Z518|Q7Z518_HUMAN	NADH dehydrogenase OS=Homo sapiens PE=2 SV=1	HUMAN	12
254	23.35	23.35	67.19	45.74	43.22	sp|P02649|APOE_HUMAN	Apolipoprotein E OS=Homo sapiens GN=APOE PE=1 SV=1	HUMAN	12
256	23.31	23.31	50.82	28.62	24.34	sp|O94826|TOM70_HUMAN	Mitochondrial import receptor subunit TOM70 OS=Homo sapiens GN=TOMM70A PE=1 SV=1	HUMAN	12
260	23.16	23.17	72.19	43.74	31.63	sp|P23381|SYWC_HUMAN	Tryptophanyl-tRNA synthetase, cytoplasmic OS=Homo sapiens GN=WARS PE=1 SV=2	HUMAN	12
261	23.16	23.16	59.87	48.59	39.48	sp|P13489|RINI_HUMAN	Ribonuclease inhibitor OS=Homo sapiens GN=RNH1 PE=1 SV=2	HUMAN	12
268	22.64	22.68	38.24	29.75	19.83	tr|Q5VU08|Q5VU08_HUMAN	Adducin 3 (Gamma) OS=Homo sapiens GN=ADD3 PE=2 SV=1	HUMAN	12
270	22.5	22.5	58.51	49.38	42.32	tr|B2R983|B2R983_HUMAN	cDNA, FLJ94267, highly similar to Homo sapiens glutathione S-transferase omega 1 (GSTO1), mRNA OS=Homo sapiens PE=2 SV=1	HUMAN	12
271	22.49	22.5	36.36	36.36	29.39	sp|Q92561|PHYIP_HUMAN	Phytanoyl-CoA hydroxylase-interacting protein OS=Homo sapiens GN=PHYHIP PE=1 SV=1	HUMAN	12
272	22.39	22.39	42.38	27.59	23.62	tr|B4DJV2|B4DJV2_HUMAN	Citrate synthase OS=Homo sapiens GN=CS PE=2 SV=1	HUMAN	12
276	22.27	22.39	49.22	21.11	15.46	sp|O60282|KIF5C_HUMAN	Kinesin heavy chain isoform 5C OS=Homo sapiens GN=KIF5C PE=1 SV=1	HUMAN	12
283	21.89	21.89	59.31	47.06	47.06	tr|E9PK25|E9PK25_HUMAN	Uncharacterized protein OS=Homo sapiens GN=CFL1 PE=4 SV=1	HUMAN	12
286	21.76	23.98	43.35	22.75	21.03	tr|Q9BV61|Q9BV61_HUMAN	TRAP1 protein (Fragment) OS=Homo sapiens GN=TRAP1 PE=2 SV=2	HUMAN	12
288	21.73	21.73	60.34	49.31	44.14	sp|P30084|ECHM_HUMAN	Enoyl-CoA hydratase, mitochondrial OS=Homo sapiens GN=ECHS1 PE=1 SV=4	HUMAN	12
296	21.23	21.23	49.44	33.21	25.56	sp|Q01064|PDE1B_HUMAN	Calcium/calmodulin-dependent 3',5'-cyclic nucleotide phosphodiesterase 1B OS=Homo sapiens GN=PDE1B PE=1 SV=2	HUMAN	12
305	20.97	24.71	55.82	34.74	20.24	sp|O00499|BIN1_HUMAN	Myc box-dependent-interacting protein 1 OS=Homo sapiens GN=BIN1 PE=1 SV=1	HUMAN	12
312	20.57	20.57	44.64	42.6	33.93	tr|F5GYQ1|F5GYQ1_HUMAN	Uncharacterized protein OS=Homo sapiens GN=ATP6V0D1 PE=4 SV=1	HUMAN	12
320	20.07	20.07	32.63	16.04	14.02	tr|G3XAI4|G3XAI4_HUMAN	ATP citrate lyase, isoform CRA_a OS=Homo sapiens GN=ACLY PE=4 SV=1	HUMAN	12
323	19.98	19.98	61.42	46.29	34.72	tr|A8K1X2|A8K1X2_HUMAN	Septin 3, isoform CRA_b OS=Homo sapiens GN=SEPT3 PE=2 SV=1	HUMAN	12
329	19.77	19.77	54.42	42	31.98	sp|Q9HCJ6|VAT1L_HUMAN	Synaptic vesicle membrane protein VAT-1 homolog-like OS=Homo sapiens GN=VAT1L PE=1 SV=2	HUMAN	12
331	19.7	19.7	53.02	42.96	39.7	sp|Q8N126|CADM3_HUMAN	Cell adhesion molecule 3 OS=Homo sapiens GN=CADM3 PE=1 SV=1	HUMAN	12
335	19.56	19.56	51.05	41.69	32.55	sp|P24752|THIL_HUMAN	Acetyl-CoA acetyltransferase, mitochondrial OS=Homo sapiens GN=ACAT1 PE=1 SV=1	HUMAN	12
363	18.28	18.28	21.97	12.57	9.754	sp|P78357|CNTP1_HUMAN	Contactin-associated protein 1 OS=Homo sapiens GN=CNTNAP1 PE=1 SV=1	HUMAN	12
365	18.26	20.28	69.19	63.13	45.96	sp|P32119|PRDX2_HUMAN	Peroxiredoxin-2 OS=Homo sapiens GN=PRDX2 PE=1 SV=5	HUMAN	12
384	17.59	17.59	44.42	28.17	25.13	sp|Q9Y639-5|NPTN_HUMAN	Isoform 5 of Neuroplastin OS=Homo sapiens GN=NPTN	HUMAN	12
400	16.86	16.86	61.17	40.13	39.81	sp|P45880-1|VDAC2_HUMAN	Isoform 1 of Voltage-dependent anion-selective channel protein 2 OS=Homo sapiens GN=VDAC2	HUMAN	12
401	16.82	16.82	71.25	67.5	56.25	tr|F6U1T9|F6U1T9_HUMAN	Uncharacterized protein OS=Homo sapiens GN=PPP3R1 PE=4 SV=1	HUMAN	12
453	14.6	14.6	63.03	45.07	44.72	sp|Q9BPW8|NIPS1_HUMAN	Protein NipSnap homolog 1 OS=Homo sapiens GN=NIPSNAP1 PE=1 SV=1	HUMAN	12
577	11.64	11.64	18.74	4.321	2.925	tr|F5GZL7|F5GZL7_HUMAN	Uncharacterized protein OS=Homo sapiens GN=MACF1 PE=4 SV=1	HUMAN	12
608	10.95	18.5	50	28.53	24.54	tr|Q6ZN40|Q6ZN40_HUMAN	Tropomyosin 1 (Alpha), isoform CRA_f OS=Homo sapiens GN=TPM1 PE=2 SV=1	HUMAN	12
706	9.11	22.87	59.57	45.48	45.48	sp|P42025|ACTY_HUMAN	Beta-centractin OS=Homo sapiens GN=ACTR1B PE=1 SV=1	HUMAN	12
723	8.86	19.67	38.48	33.33	20.57	tr|Q8N1F0|Q8N1F0_HUMAN	Serine/threonine-protein phosphatase OS=Homo sapiens GN=PPP3CB PE=2 SV=1	HUMAN	12
826	7.65	20.32	61.21	36.68	25.86	sp|P27361|MK03_HUMAN	Mitogen-activated protein kinase 3 OS=Homo sapiens GN=MAPK3 PE=1 SV=4	HUMAN	12
262	23.07	24.14	48.68	39.81	26.23	sp|O43865|SAHH2_HUMAN	Putative adenosylhomocysteinase 2 OS=Homo sapiens GN=AHCYL1 PE=1 SV=2	HUMAN	11
263	22.95	22.95	55.69	35.13	23.15	sp|P14868|SYDC_HUMAN	Aspartyl-tRNA synthetase, cytoplasmic OS=Homo sapiens GN=DARS PE=1 SV=2	HUMAN	11
273	22.37	22.37	59.72	48.61	40.28	sp|Q15435|PP1R7_HUMAN	Protein phosphatase 1 regulatory subunit 7 OS=Homo sapiens GN=PPP1R7 PE=1 SV=1	HUMAN	11
274	22.37	22.37	51.57	41.76	27.45	tr|B1ANK7|B1ANK7_HUMAN	Fumarate hydratase OS=Homo sapiens GN=FH PE=2 SV=1	HUMAN	11
284	21.85	21.85	52.7	52.7	52.7	sp|Q9UK22|FBX2_HUMAN	F-box only protein 2 OS=Homo sapiens GN=FBXO2 PE=1 SV=2	HUMAN	11
287	21.73	21.73	65.63	49.54	34.37	tr|Q59EI9|Q59EI9_HUMAN	ADP,ATP carrier protein, liver isoform T2 variant (Fragment) OS=Homo sapiens PE=2 SV=1	HUMAN	11
295	21.23	21.38	40.35	33.01	25.29	tr|B9EKV4|B9EKV4_HUMAN	Aldehyde dehydrogenase 9 family, member A1 OS=Homo sapiens GN=ALDH9A1 PE=2 SV=1	HUMAN	11
299	21.19	21.19	54.86	52.35	47.65	sp|Q9Y2S2|CRYL1_HUMAN	Lambda-crystallin homolog OS=Homo sapiens GN=CRYL1 PE=1 SV=3	HUMAN	11
301	21.1	21.1	36.33	25.47	12.99	sp|P11498|PYC_HUMAN	Pyruvate carboxylase, mitochondrial OS=Homo sapiens GN=PC PE=1 SV=2	HUMAN	11
303	21.05	21.05	68.41	51.1	35.99	tr|A8MQ60|A8MQ60_HUMAN	Uncharacterized protein OS=Homo sapiens GN=ATP6V1C1 PE=4 SV=1	HUMAN	11
304	21.05	21.05	68.58	47.64	47.64	sp|Q96GD0|PLPP_HUMAN	Pyridoxal phosphate phosphatase OS=Homo sapiens GN=PDXP PE=1 SV=2	HUMAN	11
306	20.81	20.81	51.9	33.27	31.37	sp|Q969P0-3|IGSF8_HUMAN	Isoform 3 of Immunoglobulin superfamily member 8 OS=Homo sapiens GN=IGSF8	HUMAN	11
307	20.79	20.79	44.17	41.75	35.92	sp|P07339|CATD_HUMAN	Cathepsin D OS=Homo sapiens GN=CTSD PE=1 SV=1	HUMAN	11
309	20.73	20.73	29.18	20.82	15.18	tr|Q59F90|Q59F90_HUMAN	Brevican isoform 1 variant (Fragment) OS=Homo sapiens PE=2 SV=1	HUMAN	11
314	20.36	20.36	47.12	32.74	24.78	tr|B4E2W0|B4E2W0_HUMAN	Uncharacterized protein OS=Homo sapiens GN=HADHB PE=2 SV=1	HUMAN	11
317	20.17	20.17	55.68	47.73	41.29	sp|O75489|NDUS3_HUMAN	NADH dehydrogenase [ubiquinone] iron-sulfur protein 3, mitochondrial OS=Homo sapiens GN=NDUFS3 PE=1 SV=1	HUMAN	11
318	20.1	20.1	59.85	39.65	30.3	tr|D7EHM2|D7EHM2_HUMAN	DNA damage-regulated overexpressed in cancer 45 protein OS=Homo sapiens GN=PTD004 PE=2 SV=1	HUMAN	11
321	20.07	20.07	74.11	53.81	46.19	sp|P02686-3|MBP_HUMAN	Isoform 3 of Myelin basic protein OS=Homo sapiens GN=MBP	HUMAN	11
322	20.02	20.02	65.57	56.13	56.13	sp|P61019|RAB2A_HUMAN	Ras-related protein Rab-2A OS=Homo sapiens GN=RAB2A PE=1 SV=1	HUMAN	11
332	19.67	19.67	29.58	17.11	11.17	tr|E7EVJ5|E7EVJ5_HUMAN	Uncharacterized protein OS=Homo sapiens GN=CYFIP2 PE=4 SV=1	HUMAN	11
334	19.64	19.64	28.48	17.05	13.71	tr|B7ZKR7|B7ZKR7_HUMAN	AP3B2 protein OS=Homo sapiens GN=AP3B2 PE=2 SV=1	HUMAN	11
336	19.41	19.41	53.39	38.7	36.72	sp|P10915|HPLN1_HUMAN	Hyaluronan and proteoglycan link protein 1 OS=Homo sapiens GN=HAPLN1 PE=2 SV=2	HUMAN	11
340	19.26	19.26	39.96	26.71	24.43	tr|E7EMK3|E7EMK3_HUMAN	Uncharacterized protein OS=Homo sapiens GN=FLOT2 PE=4 SV=1	HUMAN	11
342	19.08	19.08	70.13	45.13	41.23	tr|B4DPD5|B4DPD5_HUMAN	cDNA FLJ56307, highly similar to Ubiquitin thioesterase protein OTUB1 (EC 3.4.-.-) OS=Homo sapiens PE=2 SV=1	HUMAN	11
343	19.04	19.04	92.06	84.66	66.67	sp|Q99497|PARK7_HUMAN	Protein DJ-1 OS=Homo sapiens GN=PARK7 PE=1 SV=2	HUMAN	11
345	18.96	18.96	32.52	22.71	17.65	tr|F5GXN1|F5GXN1_HUMAN	Uncharacterized protein OS=Homo sapiens GN=CPNE6 PE=4 SV=1	HUMAN	11
351	18.83	18.83	63.14	42.7	33.94	sp|P47985|UCRI_HUMAN	Cytochrome b-c1 complex subunit Rieske, mitochondrial OS=Homo sapiens GN=UQCRFS1 PE=1 SV=2	HUMAN	11
354	18.77	18.77	53.53	48.08	40.06	sp|O00764|PDXK_HUMAN	Pyridoxal kinase OS=Homo sapiens GN=PDXK PE=1 SV=1	HUMAN	11
356	18.7	18.7	47.42	32.81	30.79	tr|C9JEU5|C9JEU5_HUMAN	Uncharacterized protein OS=Homo sapiens GN=FGG PE=4 SV=1	HUMAN	11
359	18.44	18.44	43.65	25.13	25.13	sp|P51991|ROA3_HUMAN	Heterogeneous nuclear ribonucleoprotein A3 OS=Homo sapiens GN=HNRNPA3 PE=1 SV=2	HUMAN	11
360	18.4	22.68	54.93	24.06	17.72	tr|E9PPD9|E9PPD9_HUMAN	Uncharacterized protein OS=Homo sapiens GN=EPB41L2 PE=4 SV=1	HUMAN	11
364	18.27	18.27	54.32	35.93	35.65	sp|O43488|ARK72_HUMAN	Aflatoxin B1 aldehyde reductase member 2 OS=Homo sapiens GN=AKR7A2 PE=1 SV=3	HUMAN	11
374	17.93	17.93	39.94	23.3	18.38	tr|F5H4J7|F5H4J7_HUMAN	Uncharacterized protein OS=Homo sapiens GN=SLC3A2 PE=4 SV=1	HUMAN	11
377	17.88	17.88	73.71	69.95	52.58	sp|P48047|ATPO_HUMAN	ATP synthase subunit O, mitochondrial OS=Homo sapiens GN=ATP5O PE=1 SV=1	HUMAN	11
379	17.78	17.78	46.57	24.18	18.82	sp|P05165|PCCA_HUMAN	Propionyl-CoA carboxylase alpha chain, mitochondrial OS=Homo sapiens GN=PCCA PE=1 SV=4	HUMAN	11
381	17.74	17.74	47.05	29.72	22.83	tr|C9JKD6|C9JKD6_HUMAN	Uncharacterized protein OS=Homo sapiens GN=UGP2 PE=4 SV=1	HUMAN	11
388	17.43	17.43	33.55	28.26	23.62	sp|P36957|ODO2_HUMAN	Dihydrolipoyllysine-residue succinyltransferase component of 2-oxoglutarate dehydrogenase complex, mitochondrial OS=Homo sapiens GN=DLST PE=1 SV=4	HUMAN	11
417	16.13	20.41	48.33	31.58	31.34	sp|Q9P1U1|ARP3B_HUMAN	Actin-related protein 3B OS=Homo sapiens GN=ACTR3B PE=1 SV=1	HUMAN	11
420	16.07	16.07	73.13	65.3	65.3	sp|P30042|ES1_HUMAN	ES1 protein homolog, mitochondrial OS=Homo sapiens GN=C21orf33 PE=1 SV=3	HUMAN	11
427	15.78	15.78	31.57	19.69	11.19	tr|F5GYD3|F5GYD3_HUMAN	Uncharacterized protein OS=Homo sapiens GN=NRCAM PE=4 SV=1	HUMAN	11
445	14.96	14.96	61.34	59.24	55.88	tr|E9PH29|E9PH29_HUMAN	Uncharacterized protein OS=Homo sapiens GN=PRDX3 PE=4 SV=1	HUMAN	11
499	13.29	16.51	43.91	32.29	29.46	sp|P22626|ROA2_HUMAN	Heterogeneous nuclear ribonucleoproteins A2/B1 OS=Homo sapiens GN=HNRNPA2B1 PE=1 SV=2	HUMAN	11
504	13.17	21.06	67.43	56.42	53.21	sp|P09488|GSTM1_HUMAN	Glutathione S-transferase Mu 1 OS=Homo sapiens GN=GSTM1 PE=1 SV=3	HUMAN	11
764	8.35	20.97	86.39	85.71	68.71	tr|A0N071|A0N071_HUMAN	Delta globin OS=Homo sapiens GN=HBD PE=3 SV=1	HUMAN	11
810	7.85	21.59	66.78	52.68	38.26	sp|P12235|ADT1_HUMAN	ADP/ATP translocase 1 OS=Homo sapiens GN=SLC25A4 PE=1 SV=4	HUMAN	11
876	7.02	21.89	38.13	27.17	20.62	sp|Q96HN2|SAHH3_HUMAN	Putative adenosylhomocysteinase 3 OS=Homo sapiens GN=AHCYL2 PE=1 SV=1	HUMAN	11
1050	5.43	20.81	63.78	47.68	34.37	tr|Q6NVC0|Q6NVC0_HUMAN	SLC25A5 protein (Fragment) OS=Homo sapiens GN=SLC25A5 PE=2 SV=1	HUMAN	11
1068	5.33	15.57	44.48	26.06	23.8	tr|Q9UQD4|Q9UQD4_HUMAN	SH3-containing Grb-2-like 1 protein OS=Homo sapiens PE=2 SV=1	HUMAN	11
1315	3.94	22.32	42.55	22.02	15.56	tr|A7YIJ8|A7YIJ8_HUMAN	Radixin isoform b OS=Homo sapiens GN=RDX PE=2 SV=1	HUMAN	11
1323	3.9	20.1	41.18	25.1	21.18	tr|F5H5B6|F5H5B6_HUMAN	Uncharacterized protein OS=Homo sapiens GN=EHD1 PE=4 SV=1	HUMAN	11
1501	3.01	15.47	63.33	63.33	45.56	tr|A4D0Z3|A4D0Z3_HUMAN	ADP-ribosylation factor 5 OS=Homo sapiens GN=ARF5 PE=2 SV=1	HUMAN	11
1892	2.03	18.84	52.46	29.23	29.23	sp|P06753|TPM3_HUMAN	Tropomyosin alpha-3 chain OS=Homo sapiens GN=TPM3 PE=1 SV=1	HUMAN	11
2007	2	16.46	43.22	28.64	25.63	sp|Q9Y639|NPTN_HUMAN	Neuroplastin OS=Homo sapiens GN=NPTN PE=1 SV=2	HUMAN	11
2008	2	15.47	72.37	70.39	64.47	sp|P15531|NDKA_HUMAN	Nucleoside diphosphate kinase A OS=Homo sapiens GN=NME1 PE=1 SV=1	HUMAN	11
293	21.38	21.38	59.15	43.62	32.77	tr|B4DQJ8|B4DQJ8_HUMAN	6-phosphogluconate dehydrogenase, decarboxylating OS=Homo sapiens GN=PGD PE=2 SV=1	HUMAN	10
297	21.22	21.22	28.17	19	15.09	tr|A8K6Q3|A8K6Q3_HUMAN	cDNA FLJ75880, highly similar to Homo sapiens synaptic vesicle glycoprotein 2A (SV2A), mRNA OS=Homo sapiens PE=2 SV=1	HUMAN	10
302	21.09	21.09	56.51	37.84	34.15	sp|Q14240|IF4A2_HUMAN	Eukaryotic initiation factor 4A-II OS=Homo sapiens GN=EIF4A2 PE=1 SV=2	HUMAN	10
308	20.76	20.76	50.11	33.92	25.6	tr|B4E1T7|B4E1T7_HUMAN	Uncharacterized protein OS=Homo sapiens GN=PPP2R2A PE=2 SV=1	HUMAN	10
310	20.71	20.71	46.65	32.54	22.97	tr|E9KL23|E9KL23_HUMAN	Epididymis secretory sperm binding protein Li 44a OS=Homo sapiens PE=2 SV=1	HUMAN	10
313	20.37	20.37	45.24	36.01	29.76	tr|B7Z6Q4|B7Z6Q4_HUMAN	cDNA FLJ54837, highly similar to Inositol monophosphatase (EC 3.1.3.25) OS=Homo sapiens PE=2 SV=1	HUMAN	10
325	19.94	19.94	54.68	31.5	14.41	sp|P05771-2|KPCB_HUMAN	Isoform Beta-II of Protein kinase C beta type OS=Homo sapiens GN=PRKCB	HUMAN	10
327	19.89	19.89	44.98	31.22	17.31	tr|Q86YI5|Q86YI5_HUMAN	Dihydrolipoamide S-acetyltransferase OS=Homo sapiens GN=DLAT PE=2 SV=1	HUMAN	10
330	19.75	19.75	54.29	36.1	31.69	sp|O43837|IDH3B_HUMAN	Isocitrate dehydrogenase [NAD] subunit beta, mitochondrial OS=Homo sapiens GN=IDH3B PE=1 SV=2	HUMAN	10
333	19.66	19.66	60.88	50.41	41.87	tr|B4DNJ6|B4DNJ6_HUMAN	Uncharacterized protein OS=Homo sapiens GN=STRAP PE=2 SV=1	HUMAN	10
337	19.4	19.4	46.1	33.66	28.54	sp|P43034|LIS1_HUMAN	Platelet-activating factor acetylhydrolase IB subunit alpha OS=Homo sapiens GN=PAFAH1B1 PE=1 SV=2	HUMAN	10
339	19.27	19.27	34.87	18.3	15.27	sp|Q9Y2J0|RP3A_HUMAN	Rabphilin-3A OS=Homo sapiens GN=RPH3A PE=1 SV=1	HUMAN	10
344	19.01	19.01	67.84	63.32	63.32	sp|Q9UI15|TAGL3_HUMAN	Transgelin-3 OS=Homo sapiens GN=TAGLN3 PE=1 SV=2	HUMAN	10
346	18.95	18.95	37.09	19.13	17.56	tr|E9KL44|E9KL44_HUMAN	Epididymis tissue sperm binding protein Li 14m OS=Homo sapiens PE=2 SV=1	HUMAN	10
349	18.92	18.93	33.81	22.49	19.78	tr|B4DGP8|B4DGP8_HUMAN	cDNA FLJ55574, highly similar to Calnexin OS=Homo sapiens PE=2 SV=1	HUMAN	10
350	18.84	18.84	55.33	48.22	34.62	tr|Q9BTT5|Q9BTT5_HUMAN	Similar to NADH dehydrogenase (Ubiquinone) 1 alpha subcomplex, 9 (39kD) (Fragment) OS=Homo sapiens PE=2 SV=1	HUMAN	10
352	18.81	18.81	46.59	36.14	32.27	sp|Q13363|CTBP1_HUMAN	C-terminal-binding protein 1 OS=Homo sapiens GN=CTBP1 PE=1 SV=2	HUMAN	10
353	18.81	18.81	50.32	50.32	35.35	sp|Q14894|CRYM_HUMAN	Thiomorpholine-carboxylate dehydrogenase OS=Homo sapiens GN=CRYM PE=1 SV=1	HUMAN	10
366	18.17	18.17	43.65	35.49	28.06	sp|P27797|CALR_HUMAN	Calreticulin OS=Homo sapiens GN=CALR PE=1 SV=1	HUMAN	10
368	18.12	18.12	50.8	31.44	28.25	sp|P04181|OAT_HUMAN	Ornithine aminotransferase, mitochondrial OS=Homo sapiens GN=OAT PE=1 SV=1	HUMAN	10
376	17.89	17.89	53.07	30.22	26.29	tr|F5H8B1|F5H8B1_HUMAN	Uncharacterized protein OS=Homo sapiens GN=PCYT2 PE=4 SV=1	HUMAN	10
378	17.8	17.8	42.57	25.87	21.1	sp|Q13153|PAK1_HUMAN	Serine/threonine-protein kinase PAK 1 OS=Homo sapiens GN=PAK1 PE=1 SV=2	HUMAN	10
385	17.56	17.56	59.11	30.93	30.24	tr|Q8TAS0|Q8TAS0_HUMAN	ATP synthase gamma chain (Fragment) OS=Homo sapiens PE=2 SV=1	HUMAN	10
386	17.48	17.48	80.84	45.79	45.79	sp|P30044|PRDX5_HUMAN	Peroxiredoxin-5, mitochondrial OS=Homo sapiens GN=PRDX5 PE=1 SV=4	HUMAN	10
387	17.45	17.45	57.8	56.42	43.12	tr|Q6FHR0|Q6FHR0_HUMAN	RAB11B protein (Fragment) OS=Homo sapiens GN=RAB11B PE=2 SV=1	HUMAN	10
390	17.31	17.31	82.61	55.07	52.17	sp|P51149|RAB7A_HUMAN	Ras-related protein Rab-7a OS=Homo sapiens GN=RAB7A PE=1 SV=1	HUMAN	10
397	16.97	16.97	15.75	9.738	9.047	tr|C9JFM0|C9JFM0_HUMAN	Uncharacterized protein OS=Homo sapiens GN=PTPRZ1 PE=4 SV=1	HUMAN	10
405	16.69	16.69	61.44	46.41	37.58	sp|Q9NUJ1|ABHDA_HUMAN	Abhydrolase domain-containing protein 10, mitochondrial OS=Homo sapiens GN=ABHD10 PE=1 SV=1	HUMAN	10
408	16.52	16.52	68.17	46.85	42.04	tr|Q53XN3|Q53XN3_HUMAN	Electron transfer flavoprotein alpha-subunit OS=Homo sapiens GN=ETFA PE=2 SV=1	HUMAN	10
418	16.09	17.73	30.03	19.62	17.58	sp|Q9UHD8|SEPT9_HUMAN	Septin-9 OS=Homo sapiens GN=SEPT9 PE=1 SV=2	HUMAN	10
422	16.01	16.01	50.3	44.88	44.88	sp|P29966|MARCS_HUMAN	Myristoylated alanine-rich C-kinase substrate OS=Homo sapiens GN=MARCKS PE=1 SV=4	HUMAN	10
429	15.62	15.62	56.75	37.12	37.12	tr|B7Z6B8|B7Z6B8_HUMAN	Uncharacterized protein OS=Homo sapiens GN=DECR1 PE=2 SV=1	HUMAN	10
430	15.54	15.54	53.1	41.15	37.61	tr|Q53Y06|Q53Y06_HUMAN	ATPase, H transporting, lysosomal 31kDa, V1 subunit E isoform 1 OS=Homo sapiens GN=ATP6V1E1 PE=2 SV=1	HUMAN	10
431	15.45	15.45	20.69	9.19	5.237	sp|Q8TDJ6|DMXL2_HUMAN	DmX-like protein 2 OS=Homo sapiens GN=DMXL2 PE=1 SV=2	HUMAN	10
441	15.31	15.81	56.96	29.75	18.99	tr|Q9BYW9|Q9BYW9_HUMAN	Adenylyl cyclase-associated protein OS=Homo sapiens GN=CAP2 PE=2 SV=2	HUMAN	10
448	14.72	14.72	29.44	16.34	14.92	tr|D3DP09|D3DP09_HUMAN	Tripartite motif-containing 2, isoform CRA_a OS=Homo sapiens GN=TRIM2 PE=4 SV=1	HUMAN	10
450	14.67	14.67	52.85	25.06	23.01	tr|B4DUQ1|B4DUQ1_HUMAN	cDNA FLJ54552, highly similar to Heterogeneous nuclear ribonucleoprotein K OS=Homo sapiens PE=2 SV=1	HUMAN	10
460	14.47	20.09	54.21	39.11	32.92	tr|A8KAH7|A8KAH7_HUMAN	cDNA FLJ75444, highly similar to Homo sapiens protein kinase, cAMP-dependent, regulatory, type II, alpha (PRKAR2A), mRNA OS=Homo sapiens PE=2 SV=1	HUMAN	10
464	14.36	17.9	60.79	51.67	34.65	tr|B4DRS6|B4DRS6_HUMAN	cDNA FLJ58980, highly similar to Sideroflexin-3 OS=Homo sapiens PE=2 SV=1	HUMAN	10
478	14	14.02	53.82	33.73	33.73	tr|F8W1H5|F8W1H5_HUMAN	Uncharacterized protein OS=Homo sapiens GN=RAB5C PE=3 SV=1	HUMAN	10
488	13.74	15.91	55.07	49.34	45.81	sp|Q96E17|RAB3C_HUMAN	Ras-related protein Rab-3C OS=Homo sapiens GN=RAB3C PE=2 SV=1	HUMAN	10
494	13.48	13.48	59.05	42.38	42.38	sp|P09211|GSTP1_HUMAN	Glutathione S-transferase P OS=Homo sapiens GN=GSTP1 PE=1 SV=2	HUMAN	10
836	7.51	14.45	57.73	52.73	43.64	sp|P20336|RAB3A_HUMAN	Ras-related protein Rab-3A OS=Homo sapiens GN=RAB3A PE=1 SV=1	HUMAN	10
972	6	14.05	78.18	59.39	59.39	tr|A9CQZ4|A9CQZ4_HUMAN	Dihydropyrimidinase-like 2 long form (Fragment) OS=Homo sapiens GN=DPYSL2 PE=2 SV=1	HUMAN	10
986	5.93	15.25	71.11	51.11	45.56	sp|P18085|ARF4_HUMAN	ADP-ribosylation factor 4 OS=Homo sapiens GN=ARF4 PE=1 SV=3	HUMAN	10
1281	4.02	16.99	59.51	29.23	24.65	sp|P09493-4|TPM1_HUMAN	Isoform 4 of Tropomyosin alpha-1 chain OS=Homo sapiens GN=TPM1	HUMAN	10
311	20.62	20.62	43.84	22.29	13.7	sp|Q5IS50|DPP6_PANTR	Dipeptidyl aminopeptidase-like protein 6 OS=Pan troglodytes GN=DPP6 PE=2 SV=1	PANTR	9
315	20.33	20.33	73.13	69.16	61.67	sp|P22061|PIMT_HUMAN	Protein-L-isoaspartate(D-aspartate) O-methyltransferase OS=Homo sapiens GN=PCMT1 PE=1 SV=4	HUMAN	9
319	20.1	20.1	31.8	24.17	17.41	tr|A8MV58|A8MV58_HUMAN	Uncharacterized protein OS=Homo sapiens GN=DBN1 PE=4 SV=1	HUMAN	9
341	19.21	19.21	43.54	30.44	21.6	sp|P09960|LKHA4_HUMAN	Leukotriene A-4 hydrolase OS=Homo sapiens GN=LTA4H PE=1 SV=2	HUMAN	9
347	18.95	18.95	52.42	45.29	37.66	sp|Q99536|VAT1_HUMAN	Synaptic vesicle membrane protein VAT-1 homolog OS=Homo sapiens GN=VAT1 PE=1 SV=2	HUMAN	9
355	18.76	18.76	79.3	63	63	sp|P80723|BASP1_HUMAN	Brain acid soluble protein 1 OS=Homo sapiens GN=BASP1 PE=1 SV=2	HUMAN	9
358	18.61	18.61	42.54	25.49	16.48	sp|P48147|PPCE_HUMAN	Prolyl endopeptidase OS=Homo sapiens GN=PREP PE=1 SV=2	HUMAN	9
361	18.36	18.36	57.73	34.42	20.48	sp|Q02790|FKBP4_HUMAN	Peptidyl-prolyl cis-trans isomerase FKBP4 OS=Homo sapiens GN=FKBP4 PE=1 SV=3	HUMAN	9
362	18.36	18.36	77.64	64.6	51.55	sp|O75947|ATP5H_HUMAN	ATP synthase subunit d, mitochondrial OS=Homo sapiens GN=ATP5H PE=1 SV=3	HUMAN	9
373	17.95	17.95	40.58	29.35	16.12	tr|Q69YH7|Q69YH7_HUMAN	Putative uncharacterized protein DKFZp686J1364 (Fragment) OS=Homo sapiens GN=DKFZp686J1364 PE=2 SV=1	HUMAN	9
375	17.92	18.67	40.1	30.77	20.13	tr|Q59EX7|Q59EX7_HUMAN	Synapsin-3 variant (Fragment) OS=Homo sapiens PE=2 SV=1	HUMAN	9
380	17.78	17.78	49.67	26.49	21.63	tr|B4DKC2|B4DKC2_HUMAN	Uncharacterized protein OS=Homo sapiens GN=RUFY3 PE=2 SV=1	HUMAN	9
382	17.74	17.74	52.03	41.89	38.51	sp|P53004|BIEA_HUMAN	Biliverdin reductase A OS=Homo sapiens GN=BLVRA PE=1 SV=2	HUMAN	9
389	17.34	17.34	56.75	44.84	33.73	tr|G3V5Z7|G3V5Z7_HUMAN	Proteasome subunit alpha type OS=Homo sapiens GN=PSMA6 PE=3 SV=1	HUMAN	9
392	17.22	17.22	45.01	27.64	24.5	sp|Q8N335|GPD1L_HUMAN	Glycerol-3-phosphate dehydrogenase 1-like protein OS=Homo sapiens GN=GPD1L PE=1 SV=1	HUMAN	9
394	17.12	17.12	40.72	21.39	16.62	sp|Q16799|RTN1_HUMAN	Reticulon-1 OS=Homo sapiens GN=RTN1 PE=1 SV=1	HUMAN	9
402	16.81	16.81	43.85	35.64	30.51	tr|B4DLZ5|B4DLZ5_HUMAN	N-acetylglucosamine kinase OS=Homo sapiens GN=NAGK PE=2 SV=1	HUMAN	9
404	16.74	16.74	35.36	11.9	7.932	sp|O75145-2|LIPA3_HUMAN	Isoform 2 of Liprin-alpha-3 OS=Homo sapiens GN=PPFIA3	HUMAN	9
407	16.56	16.56	46.63	38.1	25.4	tr|D3DVW9|D3DVW9_HUMAN	Protein tyrosine phosphatase, non-receptor type substrate 1, isoform CRA_a OS=Homo sapiens GN=PTPNS1 PE=4 SV=1	HUMAN	9
414	16.2	16.2	52.53	32.91	21.1	sp|P48637|GSHB_HUMAN	Glutathione synthetase OS=Homo sapiens GN=GSS PE=1 SV=1	HUMAN	9
419	16.09	16.09	47.84	33.33	30.56	sp|Q9NUQ9|FA49B_HUMAN	Protein FAM49B OS=Homo sapiens GN=FAM49B PE=1 SV=1	HUMAN	9
421	16.04	16.04	37.76	29.2	21.33	sp|P48163|MAOX_HUMAN	NADP-dependent malic enzyme OS=Homo sapiens GN=ME1 PE=1 SV=1	HUMAN	9
423	15.96	15.96	51.22	39.51	39.51	sp|P04792|HSPB1_HUMAN	Heat shock protein beta-1 OS=Homo sapiens GN=HSPB1 PE=1 SV=2	HUMAN	9
424	15.88	15.88	43.15	20.89	16.27	sp|Q07866-7|KLC1_HUMAN	Isoform P of Kinesin light chain 1 OS=Homo sapiens GN=KLC1	HUMAN	9
428	15.72	15.72	56.31	44.66	37.86	tr|B3KUN1|B3KUN1_HUMAN	Serine/threonine-protein phosphatase OS=Homo sapiens GN=PPP2CA PE=2 SV=1	HUMAN	9
435	15.4	15.4	64.44	41.34	26.44	sp|Q08257|QOR_HUMAN	Quinone oxidoreductase OS=Homo sapiens GN=CRYZ PE=1 SV=1	HUMAN	9
437	15.4	15.4	55.41	30.89	27.71	tr|Q6IBH0|Q6IBH0_HUMAN	SLC25A11 protein OS=Homo sapiens GN=SLC25A11 PE=2 SV=1	HUMAN	9
443	15.12	15.12	58.46	45.38	45.38	sp|P00918|CAH2_HUMAN	Carbonic anhydrase 2 OS=Homo sapiens GN=CA2 PE=1 SV=2	HUMAN	9
444	14.99	14.99	56.94	46.76	46.3	sp|P23284|PPIB_HUMAN	Peptidyl-prolyl cis-trans isomerase B OS=Homo sapiens GN=PPIB PE=1 SV=2	HUMAN	9
447	14.84	14.84	58.62	55.75	55.75	tr|E9PR44|E9PR44_HUMAN	Uncharacterized protein OS=Homo sapiens GN=CRYAB PE=3 SV=1	HUMAN	9
451	14.66	14.67	23.03	8.655	8.655	sp|Q9BX66-12|SRBS1_HUMAN	Isoform 12 of Sorbin and SH3 domain-containing protein 1 OS=Homo sapiens GN=SORBS1	HUMAN	9
454	14.59	14.59	42.8	27.12	27.12	tr|A8K008|A8K008_HUMAN	cDNA FLJ78387 OS=Homo sapiens PE=2 SV=1	HUMAN	9
463	14.38	14.38	40.45	25.87	16.84	tr|B4DTG2|B4DTG2_HUMAN	Uncharacterized protein OS=Homo sapiens GN=EEF1G PE=2 SV=1	HUMAN	9
465	14.36	14.89	43.61	31.08	27.32	tr|E9PF41|E9PF41_HUMAN	Uncharacterized protein OS=Homo sapiens GN=ACTR2 PE=3 SV=1	HUMAN	9
466	14.34	14.34	43.53	34.41	28.53	tr|Q5T3J0|Q5T3J0_HUMAN	Hyaluronan and proteoglycan link protein 2 OS=Homo sapiens GN=HAPLN2 PE=2 SV=1	HUMAN	9
477	14.02	17.66	43.09	35.9	26.06	sp|Q96FC7|PHIPL_HUMAN	Phytanoyl-CoA hydroxylase-interacting protein-like OS=Homo sapiens GN=PHYHIPL PE=2 SV=3	HUMAN	9
480	13.93	13.93	80.45	63.91	58.65	tr|Q6IBD7|Q6IBD7_HUMAN	FABP3 protein OS=Homo sapiens GN=FABP3 PE=2 SV=1	HUMAN	9
486	13.82	13.82	24.93	6.693	5.295	tr|F8W6U1|F8W6U1_HUMAN	Uncharacterized protein OS=Homo sapiens GN=MYO18A PE=4 SV=1	HUMAN	9
487	13.8	13.8	41	30.75	24.38	tr|Q8NCF7|Q8NCF7_HUMAN	cDNA FLJ90278 fis, clone NT2RP1000325, highly similar to Phosphate carrier protein, mitochondrialprecursor OS=Homo sapiens PE=2 SV=1	HUMAN	9
492	13.5	13.5	43.91	24.68	24.68	tr|Q6FHY4|Q6FHY4_HUMAN	N-ethylmaleimide-sensitive factor attachment protein, gamma, isoform CRA_b OS=Homo sapiens GN=NAPG PE=2 SV=1	HUMAN	9
505	13.17	13.17	45.87	42.57	37.29	sp|Q9Y6C9|MTCH2_HUMAN	Mitochondrial carrier homolog 2 OS=Homo sapiens GN=MTCH2 PE=1 SV=1	HUMAN	9
508	13.05	13.05	74.83	50.35	36.71	tr|Q53GE2|Q53GE2_HUMAN	Capping protein (Actin filament) muscle Z-line, alpha 2 variant (Fragment) OS=Homo sapiens PE=2 SV=1	HUMAN	9
511	13.02	13.02	35.23	22.28	22.28	tr|B7ZB83|B7ZB83_HUMAN	cDNA, FLJ79447, highly similar to Nucleosome assembly protein 1-like 4 OS=Homo sapiens PE=2 SV=1	HUMAN	9
524	12.74	14.84	65.14	46.83	36.62	sp|Q9Y277-2|VDAC3_HUMAN	Isoform 2 of Voltage-dependent anion-selective channel protein 3 OS=Homo sapiens GN=VDAC3	HUMAN	9
556	12.04	13.19	19.78	13.37	12.39	tr|F5H774|F5H774_HUMAN	Uncharacterized protein OS=Homo sapiens GN=RTN3 PE=4 SV=1	HUMAN	9
574	11.7	16.89	55.62	36.88	32.81	tr|Q6IPF2|Q6IPF2_HUMAN	Heterogeneous nuclear ribonucleoprotein A1 OS=Homo sapiens GN=HNRPA1 PE=2 SV=1	HUMAN	9
782	8.19	17.53	27.81	8.843	6.787	tr|Q3MNF0|Q3MNF0_HUMAN	Myosin, heavy chain 11, smooth muscle OS=Homo sapiens GN=MYH11 PE=2 SV=1	HUMAN	9
792	8.08	17.55	54.41	43.53	36.47	tr|Q6FHM2|Q6FHM2_HUMAN	GNB2 protein OS=Homo sapiens GN=GNB2 PE=2 SV=1	HUMAN	9
832	7.55	13.38	34.87	23.7	23.7	tr|Q5EBM2|Q5EBM2_HUMAN	Putative uncharacterized protein OS=Homo sapiens PE=2 SV=1	HUMAN	9
1225	4.24	13.76	24.58	18.62	15.75	sp|Q8N9I0|SYT2_HUMAN	Synaptotagmin-2 OS=Homo sapiens GN=SYT2 PE=1 SV=2	HUMAN	9
1951	2.01	13.87	44.35	25.14	25.14	tr|Q5TZX1|Q5TZX1_HUMAN	Guanine nucleotide binding protein (G protein), alpha inhibiting activity polypeptide 3 OS=Homo sapiens GN=GNAI3 PE=2 SV=1	HUMAN	9
1952	2.01	12.09	90	90	90	tr|Q6J1Z9|Q6J1Z9_HUMAN	Hemoglobin alpha 1 (Fragment) OS=Homo sapiens GN=HBA1 PE=2 SV=1	HUMAN	9
2009	2	15.13	46.83	20.77	20.77	tr|A7XZE4|A7XZE4_HUMAN	Beta tropomyosin isoform OS=Homo sapiens GN=TPM2b PE=2 SV=1	HUMAN	9
338	19.34	19.34	49.2	22.14	11.34	tr|G3V2B8|G3V2B8_HUMAN	Uncharacterized protein OS=Homo sapiens GN=MTHFD1 PE=3 SV=1	HUMAN	8
367	18.13	18.13	51.53	26.44	17.29	tr|G3XAD8|G3XAD8_HUMAN	Stress-induced-phosphoprotein 1 (Hsp70/Hsp90-organizing protein), isoform CRA_b OS=Homo sapiens GN=STIP1 PE=4 SV=1	HUMAN	8
371	17.98	17.98	58.39	36.65	24.43	sp|Q9UI12|VATH_HUMAN	V-type proton ATPase subunit H OS=Homo sapiens GN=ATP6V1H PE=1 SV=1	HUMAN	8
372	17.98	17.98	71.28	57.09	32.27	sp|P10768|ESTD_HUMAN	S-formylglutathione hydrolase OS=Homo sapiens GN=ESD PE=1 SV=2	HUMAN	8
391	17.28	17.28	43.92	26.58	16.37	tr|B4DGB4|B4DGB4_HUMAN	Uncharacterized protein OS=Homo sapiens GN=PLS3 PE=2 SV=1	HUMAN	8
395	17.09	17.09	61.19	53.23	48.76	sp|Q9H0U4|RAB1B_HUMAN	Ras-related protein Rab-1B OS=Homo sapiens GN=RAB1B PE=1 SV=1	HUMAN	8
398	16.92	16.92	33.03	20.65	15.44	sp|O95970|LGI1_HUMAN	Leucine-rich glioma-inactivated protein 1 OS=Homo sapiens GN=LGI1 PE=1 SV=1	HUMAN	8
399	16.91	16.91	35.99	16.64	13.8	sp|O95202|LETM1_HUMAN	LETM1 and EF-hand domain-containing protein 1, mitochondrial OS=Homo sapiens GN=LETM1 PE=1 SV=1	HUMAN	8
403	16.79	16.79	53.41	36.8	27	sp|P37837|TALDO_HUMAN	Transaldolase OS=Homo sapiens GN=TALDO1 PE=1 SV=2	HUMAN	8
410	16.45	16.45	56.16	47.95	43.84	tr|Q4L233|Q4L233_HUMAN	Brain-specific protein p25 alpha, isoform CRA_b OS=Homo sapiens GN=FREP1 PE=2 SV=1	HUMAN	8
412	16.33	16.33	36.45	23.96	11.14	sp|P21399|ACOC_HUMAN	Cytoplasmic aconitate hydratase OS=Homo sapiens GN=ACO1 PE=1 SV=3	HUMAN	8
415	16.17	16.17	30.11	14.36	8.355	tr|Q32M35|Q32M35_HUMAN	ATP8A1 protein OS=Homo sapiens GN=ATP8A1 PE=2 SV=1	HUMAN	8
416	16.17	16.17	61.4	50.76	35.26	tr|A6PVN5|A6PVN5_HUMAN	Protein phosphatase 2A activator, regulatory subunit 4 OS=Homo sapiens GN=PPP2R4 PE=4 SV=1	HUMAN	8
426	15.81	16.88	59.66	35.99	21.98	tr|Q6FHQ6|Q6FHQ6_HUMAN	Isocitrate dehydrogenase [NADP] (Fragment) OS=Homo sapiens GN=IDH1 PE=2 SV=1	NADP	8
432	15.45	15.45	45.18	18.17	13.83	sp|Q6PCE3|PGM2L_HUMAN	Glucose 1,6-bisphosphate synthase OS=Homo sapiens GN=PGM2L1 PE=1 SV=3	HUMAN	8
433	15.44	15.44	57.33	39	34.33	tr|Q2NLC9|Q2NLC9_HUMAN	PURA protein (Fragment) OS=Homo sapiens GN=PURA PE=2 SV=1	HUMAN	8
434	15.43	15.43	38.34	34.2	25.91	sp|Q9Y570|PPME1_HUMAN	Protein phosphatase methylesterase 1 OS=Homo sapiens GN=PPME1 PE=1 SV=3	HUMAN	8
439	15.35	15.35	39.63	28.05	18.7	sp|O43237|DC1L2_HUMAN	Cytoplasmic dynein 1 light intermediate chain 2 OS=Homo sapiens GN=DYNC1LI2 PE=1 SV=1	HUMAN	8
440	15.35	15.35	49.44	42.7	39.89	tr|Q8TDR6|Q8TDR6_HUMAN	Cytoplasmic protein Ndr1 OS=Homo sapiens PE=1 SV=1	HUMAN	8
442	15.23	15.23	38.42	32.76	27.34	tr|Q53H88|Q53H88_HUMAN	Dynactin 2 variant (Fragment) OS=Homo sapiens PE=2 SV=1	HUMAN	8
449	14.67	14.67	34.45	13.99	10.33	sp|Q92974-3|ARHG2_HUMAN	Isoform 3 of Rho guanine nucleotide exchange factor 2 OS=Homo sapiens GN=ARHGEF2	HUMAN	8
452	14.64	14.64	48.26	27.2	16.97	tr|D6REN6|D6REN6_HUMAN	Uncharacterized protein OS=Homo sapiens GN=HARS PE=4 SV=1	HUMAN	8
456	14.56	15.85	50.14	41.23	27.02	sp|P50148|GNAQ_HUMAN	Guanine nucleotide-binding protein G(q) subunit alpha OS=Homo sapiens GN=GNAQ PE=1 SV=4	HUMAN	8
457	14.52	16.6	67.44	63.26	47.91	sp|P61106|RAB14_HUMAN	Ras-related protein Rab-14 OS=Homo sapiens GN=RAB14 PE=1 SV=4	HUMAN	8
458	14.52	14.52	42.91	31.54	17.96	tr|B2RDF9|B2RDF9_HUMAN	cDNA, FLJ96591 OS=Homo sapiens PE=2 SV=1	HUMAN	8
467	14.32	14.32	41.37	19.32	13.68	tr|Q9BR63|Q9BR63_HUMAN	FARSB protein (Fragment) OS=Homo sapiens GN=FARSB PE=2 SV=2	HUMAN	8
468	14.32	14.32	46.23	36.99	31.85	sp|Q00535|CDK5_HUMAN	Cyclin-dependent kinase 5 OS=Homo sapiens GN=CDK5 PE=1 SV=3	HUMAN	8
469	14.31	14.31	35.18	11.57	11.57	tr|F5GYW3|F5GYW3_HUMAN	Uncharacterized protein OS=Homo sapiens GN=CLIP2 PE=4 SV=1	HUMAN	8
470	14.28	14.28	45.73	35.37	32.62	sp|Q13011|ECH1_HUMAN	Delta(3,5)-Delta(2,4)-dienoyl-CoA isomerase, mitochondrial OS=Homo sapiens GN=ECH1 PE=1 SV=2	HUMAN	8
473	14.18	14.18	31.12	23.63	23.05	tr|B4DGX2|B4DGX2_HUMAN	Uncharacterized protein OS=Homo sapiens GN=PIP4K2A PE=2 SV=1	HUMAN	8
474	14.17	14.17	49.49	37.24	33.16	tr|B2R692|B2R692_HUMAN	Ras homolog gene family, member B, isoform CRA_a OS=Homo sapiens GN=RHOB PE=2 SV=1	HUMAN	8
483	13.87	13.87	59.79	42.7	28.11	tr|Q6FHB0|Q6FHB0_HUMAN	MAPRE3 protein (Fragment) OS=Homo sapiens GN=MAPRE3 PE=2 SV=1	HUMAN	8
484	13.86	13.86	71.57	69.61	69.61	tr|Q4W5L2|Q4W5L2_HUMAN	Putative uncharacterized protein SNCA (Fragment) OS=Homo sapiens GN=SNCA PE=2 SV=1	HUMAN	8
489	13.71	13.71	46.65	35.66	23.59	tr|Q6PIN5|Q6PIN5_HUMAN	PA2G4 protein (Fragment) OS=Homo sapiens GN=PA2G4 PE=2 SV=1	HUMAN	8
493	13.48	15.62	60.1	41.35	34.13	tr|Q6FGX3|Q6FGX3_HUMAN	RAB6A protein OS=Homo sapiens GN=RAB6A PE=2 SV=1	HUMAN	8
501	13.26	15.7	64.21	45.15	31.1	tr|Q6P452|Q6P452_HUMAN	ANXA4 protein OS=Homo sapiens GN=ANXA4 PE=2 SV=1	HUMAN	8
502	13.22	13.22	58.74	46.85	38.11	sp|O75323|NIPS2_HUMAN	Protein NipSnap homolog 2 OS=Homo sapiens GN=GBAS PE=1 SV=1	HUMAN	8
515	12.92	12.94	53.02	32.21	32.21	tr|B5BU83|B5BU83_HUMAN	Stathmin OS=Homo sapiens GN=STMN1 PE=2 SV=1	HUMAN	8
519	12.81	12.81	31.44	28.71	18.56	sp|Q9NR46-2|SHLB2_HUMAN	Isoform 2 of Endophilin-B2 OS=Homo sapiens GN=SH3GLB2	HUMAN	8
526	12.71	12.71	61.97	40.85	27.7	tr|Q7Z7M4|Q7Z7M4_HUMAN	Superoxide dismutase (Fragment) OS=Homo sapiens GN=SOD2 PE=2 SV=1	HUMAN	8
529	12.67	12.67	61.84	47.81	42.54	tr|B2R6S5|B2R6S5_HUMAN	Cytidylate kinase, isoform CRA_a OS=Homo sapiens GN=CMPK PE=2 SV=1	HUMAN	8
532	12.55	12.63	57.11	39.02	27.13	sp|O75781|PALM_HUMAN	Paralemmin-1 OS=Homo sapiens GN=PALM PE=1 SV=2	HUMAN	8
533	12.55	12.55	51.26	43.22	36.18	tr|F5H018|F5H018_HUMAN	Uncharacterized protein OS=Homo sapiens GN=RAN PE=4 SV=1	HUMAN	8
545	12.18	12.18	18.71	15.83	12.95	tr|Q86YB0|Q86YB0_HUMAN	Glycoprotein M6A OS=Homo sapiens GN=GPM6A PE=2 SV=1	HUMAN	8
547	12.14	12.98	39.88	22.9	16.97	sp|O75439|MPPB_HUMAN	Mitochondrial-processing peptidase subunit beta OS=Homo sapiens GN=PMPCB PE=1 SV=2	HUMAN	8
568	11.79	12.23	52.66	36.44	27.66	tr|B4DH44|B4DH44_HUMAN	Uncharacterized protein OS=Homo sapiens GN=MAP2K4 PE=2 SV=1	HUMAN	8
572	11.71	11.71	26.08	10.6	7.585	tr|B7ZCA0|B7ZCA0_HUMAN	Uncharacterized protein OS=Homo sapiens GN=SYNGAP1 PE=4 SV=1	HUMAN	8
598	11.26	11.27	64.06	44.27	35.42	tr|Q6FGV9|Q6FGV9_HUMAN	PMVK protein (Fragment) OS=Homo sapiens GN=PMVK PE=2 SV=1	HUMAN	8
651	10.13	14.15	62.69	45.6	45.6	sp|P61586|RHOA_HUMAN	Transforming protein RhoA OS=Homo sapiens GN=RHOA PE=1 SV=1	HUMAN	8
656	10.02	15.33	54.44	23.79	23.79	sp|P67936|TPM4_HUMAN	Tropomyosin alpha-4 chain OS=Homo sapiens GN=TPM4 PE=1 SV=3	HUMAN	8
670	9.82	9.82	25.99	20.22	20.22	tr|A8K9L3|A8K9L3_HUMAN	Proteolipid protein 1 (Pelizaeus-Merzbacher disease, spastic paraplegia 2, uncomplicated), isoform CRA_b OS=Homo sapiens GN=PLP1 PE=2 SV=1	HUMAN	8
703	9.17	9.17	70.33	56.04	56.04	tr|C9J712|C9J712_HUMAN	Uncharacterized protein OS=Homo sapiens GN=PFN2 PE=4 SV=1	HUMAN	8
753	8.47	8.47	36.72	17.12	11.92	tr|Q68D11|Q68D11_HUMAN	Putative uncharacterized protein DKFZp686K23100 OS=Homo sapiens GN=DKFZp686K23100 PE=2 SV=1	HUMAN	8
773	8.27	16.33	27.95	14.62	13.33	sp|P17858|K6PL_HUMAN	6-phosphofructokinase, liver type OS=Homo sapiens GN=PFKL PE=1 SV=6	HUMAN	8
1095	5.1	14.41	65.35	33.17	27.72	tr|Q59GU4|Q59GU4_HUMAN	Neurocalcin delta variant (Fragment) OS=Homo sapiens PE=2 SV=1	HUMAN	8
1950	2.01	14.08	28.51	10.69	10.69	sp|Q58FF6|H90B4_HUMAN	Putative heat shock protein HSP 90-beta 4 OS=Homo sapiens GN=HSP90AB4P PE=5 SV=1	HUMAN	8
409	16.52	16.52	43.39	30.84	18.28	tr|B4DW13|B4DW13_HUMAN	HCG23341, isoform CRA_d OS=Homo sapiens GN=hCG_23341 PE=2 SV=1	HUMAN	7
413	16.24	16.24	69.67	41	29.33	tr|Q53R19|Q53R19_HUMAN	Actin related protein 2/3 complex, subunit 2, 34kDa, isoform CRA_a OS=Homo sapiens GN=ARPC2 PE=2 SV=1	HUMAN	7
436	15.4	15.4	62.96	50.74	32.96	sp|Q00169|PIPNA_HUMAN	Phosphatidylinositol transfer protein alpha isoform OS=Homo sapiens GN=PITPNA PE=1 SV=2	HUMAN	7
438	15.36	15.36	50.92	32.38	18.53	sp|P02675|FIBB_HUMAN	Fibrinogen beta chain OS=Homo sapiens GN=FGB PE=1 SV=2	HUMAN	7
446	14.88	14.88	31.7	14.88	11.51	sp|Q9UPR5|NAC2_HUMAN	Sodium/calcium exchanger 2 OS=Homo sapiens GN=SLC8A2 PE=2 SV=2	HUMAN	7
459	14.48	14.48	38.54	19.01	17.41	sp|Q9HCC0|MCCB_HUMAN	Methylcrotonoyl-CoA carboxylase beta chain, mitochondrial OS=Homo sapiens GN=MCCC2 PE=1 SV=1	HUMAN	7
461	14.44	14.44	38.08	24.65	19.44	tr|B2R6R6|B2R6R6_HUMAN	Serine/threonine-protein phosphatase OS=Homo sapiens PE=2 SV=1	HUMAN	7
471	14.19	14.67	36.06	18.45	12.54	tr|F5H5C4|F5H5C4_HUMAN	Protein kinase C OS=Homo sapiens GN=PRKCG PE=3 SV=1	HUMAN	7
472	14.18	14.18	44.78	25	16.6	tr|Q5T5C7|Q5T5C7_HUMAN	Seryl-tRNA synthetase OS=Homo sapiens GN=SARS PE=2 SV=1	HUMAN	7
475	14.15	14.15	29.57	27.64	19.95	sp|Q9HDC9|APMAP_HUMAN	Adipocyte plasma membrane-associated protein OS=Homo sapiens GN=APMAP PE=1 SV=2	HUMAN	7
479	13.94	13.94	48.93	35.47	28.13	sp|Q86X76|NIT1_HUMAN	Nitrilase homolog 1 OS=Homo sapiens GN=NIT1 PE=1 SV=2	HUMAN	7
482	13.89	13.89	39.07	25.12	20.93	sp|Q9UJU6|DBNL_HUMAN	Drebrin-like protein OS=Homo sapiens GN=DBNL PE=1 SV=1	HUMAN	7
485	13.85	14.13	38.56	16.81	12.77	tr|B7Z264|B7Z264_HUMAN	Uncharacterized protein OS=Homo sapiens GN=DLG2 PE=2 SV=1	HUMAN	7
491	13.55	13.55	30.69	17.91	12.78	sp|P47736-2|RPGP1_HUMAN	Isoform 2 of Rap1 GTPase-activating protein 1 OS=Homo sapiens GN=RAP1GAP	HUMAN	7
495	13.45	13.45	70.39	70.39	51.97	sp|P61088|UBE2N_HUMAN	Ubiquitin-conjugating enzyme E2 N OS=Homo sapiens GN=UBE2N PE=1 SV=1	HUMAN	7
497	13.36	13.36	23.28	11.9	10.05	tr|A8K5P4|A8K5P4_HUMAN	cDNA FLJ77869 OS=Homo sapiens PE=2 SV=1	HUMAN	7
498	13.32	13.32	39.56	29.24	25.06	sp|Q15119|PDK2_HUMAN	[Pyruvate dehydrogenase [lipoamide]] kinase isozyme 2, mitochondrial OS=Homo sapiens GN=PDK2 PE=1 SV=2	HUMAN	7
506	13.07	13.07	44.9	30.32	22.16	sp|Q02338|BDH_HUMAN	D-beta-hydroxybutyrate dehydrogenase, mitochondrial OS=Homo sapiens GN=BDH1 PE=1 SV=3	HUMAN	7
507	13.06	13.06	33.5	17.09	13.03	sp|P17812|PYRG1_HUMAN	CTP synthase 1 OS=Homo sapiens GN=CTPS PE=1 SV=2	HUMAN	7
510	13.02	13.02	50.87	36.71	30.06	tr|Q5TZZ9|Q5TZZ9_HUMAN	ANXA1 protein OS=Homo sapiens GN=ANXA1 PE=2 SV=1	HUMAN	7
512	13	13	44.17	31.67	31.67	sp|Q96C19|EFHD2_HUMAN	EF-hand domain-containing protein D2 OS=Homo sapiens GN=EFHD2 PE=1 SV=1	HUMAN	7
516	12.87	12.87	64.95	64.95	64.95	tr|Q9UNM1|Q9UNM1_HUMAN	Chaperonin 10-related protein (Fragment) OS=Homo sapiens GN=EPFP1 PE=2 SV=1	HUMAN	7
521	12.8	12.8	53.73	48.24	33.73	tr|A8K766|A8K766_HUMAN	cDNA FLJ77343, highly similar to Homo sapiens electron-transfer-flavoprotein, beta polypeptide(ETFB), mRNA OS=Homo sapiens PE=2 SV=1	HUMAN	7
527	12.7	12.7	54.02	37.93	31.42	tr|B2R696|B2R696_HUMAN	Calbindin 1, 28kDa, isoform CRA_b OS=Homo sapiens GN=CALB1 PE=2 SV=1	HUMAN	7
537	12.38	12.38	58.42	32.37	23.42	tr|E9PDD5|E9PDD5_HUMAN	Uncharacterized protein OS=Homo sapiens GN=IDH3G PE=3 SV=1	HUMAN	7
540	12.3	12.3	23.56	20.44	16.44	sp|Q9NS86|LANC2_HUMAN	LanC-like protein 2 OS=Homo sapiens GN=LANCL2 PE=1 SV=1	HUMAN	7
543	12.2	12.2	49.86	32.05	23.56	tr|Q53GB6|Q53GB6_HUMAN	Actin related protein 2/3 complex subunit 1A variant (Fragment) OS=Homo sapiens PE=2 SV=1	HUMAN	7
544	12.2	12.2	70.37	70.37	70.37	sp|P09382|LEG1_HUMAN	Galectin-1 OS=Homo sapiens GN=LGALS1 PE=1 SV=2	HUMAN	7
548	12.14	12.14	36.09	30.77	22.78	tr|Q7Z3W6|Q7Z3W6_HUMAN	Opioid binding protein/cell adhesion molecule-like preprotein isoform b OS=Homo sapiens GN=DKFZp686H1949 PE=2 SV=1	HUMAN	7
550	12.12	12.12	36.94	33.93	26.13	tr|Q6IAL5|Q6IAL5_HUMAN	Putative uncharacterized protein tmp_locus_1 OS=Homo sapiens GN=SUCLG1 PE=2 SV=1	HUMAN	7
551	12.1	12.1	56.52	50.72	50.72	tr|E5RKB4|E5RKB4_HUMAN	Uncharacterized protein OS=Homo sapiens GN=TPD52 PE=2 SV=1	HUMAN	7
554	12.06	12.06	56.49	46.1	46.1	sp|Q6IS14|IF5AL_HUMAN	Eukaryotic translation initiation factor 5A-1-like OS=Homo sapiens GN=EIF5AL1 PE=1 SV=2	HUMAN	7
555	12.05	12.05	40.22	27.65	24.58	sp|O14745|NHRF1_HUMAN	Na()/H() exchange regulatory cofactor NHE-RF1 OS=Homo sapiens GN=SLC9A3R1 PE=1 SV=4	HUMAN	7
557	12.02	12.02	52.72	35.89	23.76	tr|Q59GW6|Q59GW6_HUMAN	Acetyl-CoA acetyltransferase, cytosolic variant (Fragment) OS=Homo sapiens PE=2 SV=1	HUMAN	7
561	11.97	11.97	37.28	23.44	20.76	tr|F5H7K4|F5H7K4_HUMAN	Uncharacterized protein OS=Homo sapiens GN=NCEH1 PE=4 SV=1	HUMAN	7
562	11.89	11.89	21.65	8.9	5.893	sp|P01024|CO3_HUMAN	Complement C3 OS=Homo sapiens GN=C3 PE=1 SV=2	HUMAN	7
564	11.85	11.85	42.55	38.83	38.83	sp|P01116-2|RASK_HUMAN	Isoform 2B of GTPase KRas OS=Homo sapiens GN=KRAS	HUMAN	7
579	11.63	11.63	36.14	19.31	17.08	tr|G3XHN4|G3XHN4_HUMAN	Cell adhesion molecule 2 isoform 4 OS=Homo sapiens GN=CADM2 PE=2 SV=1	HUMAN	7
584	11.54	11.54	39.86	16.67	13.04	tr|Q6MZV5|Q6MZV5_HUMAN	Putative uncharacterized protein DKFZp686M09245 OS=Homo sapiens GN=DKFZp686M09245 PE=2 SV=1	HUMAN	7
586	11.51	11.51	32.96	24.86	19.55	tr|E7FJF4|E7FJF4_HUMAN	Ganglioside differentiation associated protein 1 OS=Homo sapiens GN=GDAP1 PE=2 SV=1	HUMAN	7
589	11.46	11.46	32.33	17.59	14.91	sp|Q06124|PTN11_HUMAN	Tyrosine-protein phosphatase non-receptor type 11 OS=Homo sapiens GN=PTPN11 PE=1 SV=2	HUMAN	7
595	11.29	11.29	49	36.25	28.69	tr|E5RHP7|E5RHP7_HUMAN	Uncharacterized protein OS=Homo sapiens GN=CA1 PE=4 SV=1	HUMAN	7
596	11.28	11.28	36.94	25.68	25.68	tr|B4DF76|B4DF76_HUMAN	cDNA FLJ59191, highly similar to NADH dehydrogenase (ubiquinone) 1 alpha subcomplex subunit 13 (EC 1.6.5.3) OS=Homo sapiens PE=2 SV=1	HUMAN	7
601	11.16	11.16	23.21	15.28	15.28	tr|Q59EN5|Q59EN5_HUMAN	Prosaposin variant (Fragment) OS=Homo sapiens PE=2 SV=1	HUMAN	7
604	11.07	11.07	46.79	33.93	27.5	tr|Q59G46|Q59G46_HUMAN	Thioredoxin-like 1 variant (Fragment) OS=Homo sapiens PE=2 SV=1	HUMAN	7
605	11.06	13.21	34.85	16.63	14.06	tr|Q6ICS0|Q6ICS0_HUMAN	ANXA11 protein (Fragment) OS=Homo sapiens GN=ANXA11 PE=2 SV=1	HUMAN	7
606	11	11	21.63	11.79	6.56	sp|Q9Y2A7|NCKP1_HUMAN	Nck-associated protein 1 OS=Homo sapiens GN=NCKAP1 PE=1 SV=1	HUMAN	7
610	10.93	10.93	48.51	25.35	19.41	sp|Q13424|SNTA1_HUMAN	Alpha-1-syntrophin OS=Homo sapiens GN=SNTA1 PE=1 SV=1	HUMAN	7
611	10.91	10.91	40.73	22.55	18.91	tr|Q53HG7|Q53HG7_HUMAN	Cortactin isoform a variant (Fragment) OS=Homo sapiens PE=2 SV=1	HUMAN	7
613	10.84	10.87	63.03	47.27	42.42	sp|P60981|DEST_HUMAN	Destrin OS=Homo sapiens GN=DSTN PE=1 SV=3	HUMAN	7
616	10.74	10.74	80.52	64.94	53.9	sp|P00441|SODC_HUMAN	Superoxide dismutase [Cu-Zn] OS=Homo sapiens GN=SOD1 PE=1 SV=2	HUMAN	7
620	10.61	10.61	33.19	21.4	21.4	sp|P09497|CLCB_HUMAN	Clathrin light chain B OS=Homo sapiens GN=CLTB PE=1 SV=1	HUMAN	7
622	10.56	10.56	50	36.02	36.02	tr|B2R7U5|B2R7U5_HUMAN	cDNA, FLJ93607 OS=Homo sapiens PE=2 SV=1	HUMAN	7
623	10.54	10.54	56.23	30.67	24.6	tr|F5H113|F5H113_HUMAN	Uncharacterized protein OS=Homo sapiens GN=MGLL PE=4 SV=1	HUMAN	7
624	10.53	10.53	47.55	44.12	44.12	tr|B3KVQ9|B3KVQ9_HUMAN	Protein phosphatase 1, regulatory (Inhibitor) subunit 1B (Dopamine and cAMP regulated phosphoprotein, DARPP-32), isoform CRA_b OS=Homo sapiens GN=PPP1R1B PE=2 SV=1	HUMAN	7
626	10.5	10.5	43.02	22.99	17.08	tr|B2RDN9|B2RDN9_HUMAN	cDNA, FLJ96699, highly similar to Homo sapiens thyroid autoantigen 70kDa (Ku antigen) (G22P1), mRNA OS=Homo sapiens PE=2 SV=1	HUMAN	7
627	10.5	10.5	58.21	38.21	28.93	sp|P21912|DHSB_HUMAN	Succinate dehydrogenase [ubiquinone] iron-sulfur subunit, mitochondrial OS=Homo sapiens GN=SDHB PE=1 SV=3	HUMAN	7
628	10.49	10.5	48.02	33.48	29.07	tr|B4DW81|B4DW81_HUMAN	cDNA FLJ58863, highly similar to Protein NipSnap3A OS=Homo sapiens PE=2 SV=1	HUMAN	7
644	10.28	10.28	45.45	41.41	37.37	sp|Q9H3Z4|DNJC5_HUMAN	DnaJ homolog subfamily C member 5 OS=Homo sapiens GN=DNAJC5 PE=1 SV=1	HUMAN	7
659	10	10	74.07	44.44	44.44	sp|Q9NZ45|CISD1_HUMAN	CDGSH iron-sulfur domain-containing protein 1 OS=Homo sapiens GN=CISD1 PE=1 SV=1	HUMAN	7
679	9.7	11.77	38.02	33.88	33.88	tr|A8KA83|A8KA83_HUMAN	cDNA FLJ78586, highly similar to Homo sapiens VAMP (vesicle-associated membrane protein)-associated protein A, 33kDa (VAPA), mRNA OS=Homo sapiens PE=2 SV=1	HUMAN	7
688	9.46	10.51	18.65	9.588	6.142	tr|Q4LE67|Q4LE67_HUMAN	CSPG3 variant protein (Fragment) OS=Homo sapiens GN=CSPG3 variant protein PE=2 SV=1	HUMAN	7
696	9.31	9.31	67.74	56.13	51.61	tr|C9J0K6|C9J0K6_HUMAN	Uncharacterized protein OS=Homo sapiens GN=SRI PE=4 SV=1	HUMAN	7
698	9.26	9.26	42.52	37.87	30.9	tr|B4DPK3|B4DPK3_HUMAN	cDNA FLJ59730, highly similar to NADP-dependent leukotriene B412-hydroxydehydrogenase (EC 1.3.1.74) OS=Homo sapiens PE=2 SV=1	HUMAN	7
711	9.04	9.04	27.97	19.49	15.82	sp|Q7Z3B1|NEGR1_HUMAN	Neuronal growth regulator 1 OS=Homo sapiens GN=NEGR1 PE=1 SV=3	HUMAN	7
715	9	9	27.1	13.48	12.24	sp|Q4J6C6|PPCEL_HUMAN	Prolyl endopeptidase-like OS=Homo sapiens GN=PREPL PE=1 SV=1	HUMAN	7
727	8.85	8.85	37.16	13.13	8.751	tr|Q6ZQN2|Q6ZQN2_HUMAN	cDNA FLJ46846 fis, clone UTERU3004635, moderately similar to Neuroblast differentiation associated protein AHNAK (Fragment) OS=Homo sapiens PE=2 SV=1	HUMAN	7
772	8.28	8.28	39.3	16.15	16.15	tr|B1Q2A9|B1Q2A9_HUMAN	HCG40446, isoform CRA_b OS=Homo sapiens GN=URCC2 PE=2 SV=1	HUMAN	7
779	8.22	12.14	38.93	21.9	19.95	sp|P38919|IF4A3_HUMAN	Eukaryotic initiation factor 4A-III OS=Homo sapiens GN=EIF4A3 PE=1 SV=4	HUMAN	7
798	8	11.03	46.97	45.45	45.45	tr|Q5ISR4|Q5ISR4_MACFA	Synuclein beta (Fragment) OS=Macaca fascicularis PE=2 SV=1	MACFA	7
800	7.99	10.26	22.11	17.72	9.37	sp|Q7L1I2|SV2B_HUMAN	Synaptic vesicle glycoprotein 2B OS=Homo sapiens GN=SV2B PE=2 SV=1	HUMAN	7
812	7.84	10.92	50.39	30.18	21.52	tr|A8K1Y9|A8K1Y9_HUMAN	Guanine nucleotide binding protein (G protein), alpha activating activity polypeptide, olfactory type, isoform CRA_b OS=Homo sapiens GN=GNAL PE=2 SV=1	HUMAN	7
1047	5.47	15.12	46.9	27.71	22.09	tr|Q5SWX3|Q5SWX3_HUMAN	Calcium/calmodulin-dependent protein kinase (CaM kinase) II gamma OS=Homo sapiens GN=CAMK2G PE=2 SV=1	HUMAN	7
1168	4.54	11.03	40.3	12.49	11.01	tr|A8K048|A8K048_HUMAN	cDNA FLJ76989, highly similar to Homo sapiens kinesin family member 5B (KIF5B), mRNA (Fragment) OS=Homo sapiens PE=2 SV=1	HUMAN	7
1321	3.92	14.61	38.15	14.68	9.249	tr|Q7Z3C9|Q7Z3C9_HUMAN	Putative uncharacterized protein DKFZp451F1711 (Fragment) OS=Homo sapiens GN=DKFZp451F1711 PE=2 SV=1	HUMAN	7
1409	3.44	14.4	45.81	28.57	21.18	tr|A8K7F6|A8K7F6_HUMAN	cDNA FLJ78244, highly similar to Homo sapiens eukaryotic translation initiation factor 4A, isoform 1 (EIF4A1), mRNA OS=Homo sapiens PE=2 SV=1	HUMAN	7
1558	2.75	10.7	36.3	15	13.04	tr|C9J2R9|C9J2R9_HUMAN	Uncharacterized protein OS=Homo sapiens GN=PAK3 PE=4 SV=1	HUMAN	7
2010	2	13.89	38.5	24.83	20.73	sp|Q9UJU6-3|DBNL_HUMAN	Isoform 3 of Drebrin-like protein OS=Homo sapiens GN=DBNL	HUMAN	7
476	14.05	14.05	37.87	23.87	13.02	sp|Q6ZVM7|TM1L2_HUMAN	TOM1-like protein 2 OS=Homo sapiens GN=TOM1L2 PE=1 SV=1	HUMAN	6
496	13.38	13.38	52.59	52.59	33.86	tr|B3KUF6|B3KUF6_HUMAN	cDNA FLJ39748 fis, clone SMINT2017436, highly similar to Homo sapiens haloacid dehalogenase-like hydrolase domain containing 3 (HDHD3), mRNA OS=Homo sapiens PE=2 SV=1	HUMAN	6
500	13.28	13.29	38.9	24.95	16.07	tr|B2R747|B2R747_HUMAN	cDNA, FLJ93281, highly similar to Homo sapiens calcium/calmodulin-dependent protein kinase IV (CAMK4), mRNA OS=Homo sapiens PE=2 SV=1	HUMAN	6
503	13.21	13.21	48.68	33.14	24.34	tr|B4E3A8|B4E3A8_HUMAN	Uncharacterized protein OS=Homo sapiens GN=SERPINB1 PE=2 SV=1	HUMAN	6
513	12.97	12.97	50.84	45.79	23.03	tr|Q53SS8|Q53SS8_HUMAN	Poly(RC) binding protein 1 OS=Homo sapiens GN=PCBP1 PE=2 SV=1	HUMAN	6
517	12.85	12.85	43.97	25	18.08	tr|G3V5I3|G3V5I3_HUMAN	Serpin peptidase inhibitor, clade A (Alpha-1 antiproteinase, antitrypsin), member 3, isoform CRA_b OS=Homo sapiens GN=SERPINA3 PE=3 SV=1	HUMAN	6
518	12.83	12.83	36.9	29.17	21.13	tr|Q546Z2|Q546Z2_HUMAN	3'-hydroxyisobutyrate dehydrogenase OS=Homo sapiens GN=NS5ATP1 PE=2 SV=1	HUMAN	6
520	12.8	12.8	46.55	26.35	20.69	tr|Q53FV3|Q53FV3_HUMAN	COP9 signalosome subunit 4 variant (Fragment) OS=Homo sapiens PE=2 SV=1	HUMAN	6
522	12.8	12.8	39.83	30.23	20.34	sp|Q86YM7|HOME1_HUMAN	Homer protein homolog 1 OS=Homo sapiens GN=HOMER1 PE=1 SV=2	HUMAN	6
525	12.72	12.72	63.56	42.11	26.72	tr|Q9H3H0|Q9H3H0_HUMAN	Vacuolar ATP synthase subunit D homolog OS=Homo sapiens GN=VATD PE=2 SV=1	HUMAN	6
528	12.68	12.68	44.17	27.61	19.94	tr|F8W1L5|F8W1L5_HUMAN	Uncharacterized protein OS=Homo sapiens GN=GPD1 PE=3 SV=1	HUMAN	6
530	12.65	12.65	47.96	24.21	16.29	sp|Q4G0N4|NAKD1_HUMAN	NAD kinase domain-containing protein 1 OS=Homo sapiens GN=NADKD1 PE=1 SV=2	HUMAN	6
534	12.48	12.48	47.91	23.3	16.23	tr|B5BUD5|B5BUD5_HUMAN	Protein phosphatase 1A isoform 1 (Fragment) OS=Homo sapiens GN=PPM1A PE=2 SV=1	HUMAN	6
536	12.47	12.47	30.08	24.79	22.28	tr|Q6ZMU0|Q6ZMU0_HUMAN	Delta-aminolevulinic acid dehydratase OS=Homo sapiens PE=2 SV=1	HUMAN	6
538	12.36	12.36	39.74	23.08	18.59	tr|D3DUG9|D3DUG9_HUMAN	Ubiquitin carboxyl-terminal hydrolase OS=Homo sapiens GN=USP14 PE=3 SV=1	HUMAN	6
541	12.29	12.29	39.41	35.59	30.93	tr|B4E1U9|B4E1U9_HUMAN	cDNA FLJ54776, highly similar to Cell division control protein 42 homolog OS=Homo sapiens PE=2 SV=1	HUMAN	6
542	12.24	12.24	47.89	37.05	27.41	tr|Q658J0|Q658J0_HUMAN	Putative uncharacterized protein DKFZp762L015 (Fragment) OS=Homo sapiens GN=DKFZp762L015 PE=2 SV=1	HUMAN	6
546	12.16	12.16	64.36	38.06	23.88	sp|P46926|GNPI1_HUMAN	Glucosamine-6-phosphate isomerase 1 OS=Homo sapiens GN=GNPDA1 PE=1 SV=1	HUMAN	6
552	12.1	12.1	84.92	73.02	73.02	sp|P49773|HINT1_HUMAN	Histidine triad nucleotide-binding protein 1 OS=Homo sapiens GN=HINT1 PE=1 SV=2	HUMAN	6
553	12.06	12.06	40.58	22.28	20.42	tr|B3KPZ2|B3KPZ2_HUMAN	cDNA FLJ32487 fis, clone SKNSH1000002, highly similar to Prostaglandin E synthase 2 (EC 5.3.99.3) OS=Homo sapiens PE=2 SV=1	HUMAN	6
558	12.02	12.02	33.33	25.47	21.14	tr|Q2TU77|Q2TU77_HUMAN	Aging-associated protein 2 OS=Homo sapiens GN=AAG2 PE=2 SV=1	HUMAN	6
560	11.99	12	69.08	41.37	28.92	tr|A8K750|A8K750_HUMAN	cDNA FLJ78041, highly similar to Homo sapiens NADH dehydrogenase (ubiquinone) flavoprotein 2, 24kDa (NDUFV2), mRNA OS=Homo sapiens PE=2 SV=1	HUMAN	6
563	11.88	11.88	77.14	57.14	40	tr|G4XXL9|G4XXL9_HUMAN	Cytochrome c OS=Homo sapiens GN=CYCS PE=4 SV=1	HUMAN	6
565	11.84	11.84	36.71	29.37	21.77	sp|P31153|METK2_HUMAN	S-adenosylmethionine synthase isoform type-2 OS=Homo sapiens GN=MAT2A PE=1 SV=1	HUMAN	6
566	11.84	11.84	53.3	49.45	45.05	sp|Q9UBQ0|VPS29_HUMAN	Vacuolar protein sorting-associated protein 29 OS=Homo sapiens GN=VPS29 PE=1 SV=1	HUMAN	6
567	11.81	11.81	50.21	28.4	28.4	tr|Q53XM7|Q53XM7_HUMAN	VAMP (Vesicle-associated membrane protein)-associated protein B and C OS=Homo sapiens GN=VAPB PE=2 SV=1	HUMAN	6
570	11.76	11.76	28.24	12.03	9.73	sp|O15075|DCLK1_HUMAN	Serine/threonine-protein kinase DCLK1 OS=Homo sapiens GN=DCLK1 PE=1 SV=2	HUMAN	6
573	11.71	11.71	65.12	41.86	34.3	tr|A8K761|A8K761_HUMAN	NADH dehydrogenase (Ubiquinone) 1 beta subcomplex, 10, 22kDa, isoform CRA_b OS=Homo sapiens GN=NDUFB10 PE=2 SV=1	HUMAN	6
575	11.69	11.69	37.82	23.58	17.88	sp|Q6NVY1|HIBCH_HUMAN	3-hydroxyisobutyryl-CoA hydrolase, mitochondrial OS=Homo sapiens GN=HIBCH PE=1 SV=2	HUMAN	6
576	11.68	11.68	49.38	25.93	12.86	sp|P11182|ODB2_HUMAN	Lipoamide acyltransferase component of branched-chain alpha-keto acid dehydrogenase complex, mitochondrial OS=Homo sapiens GN=DBT PE=1 SV=3	HUMAN	6
578	11.64	11.64	29.65	20	16.94	sp|P22234|PUR6_HUMAN	Multifunctional protein ADE2 OS=Homo sapiens GN=PAICS PE=1 SV=3	HUMAN	6
580	11.59	11.59	49.38	28.4	28.4	tr|B2RD27|B2RD27_HUMAN	cDNA, FLJ96428, highly similar to Homo sapiens proteasome (prosome, macropain) 26S subunit, non-ATPase, 7 (Mov34 homolog) (PSMD7), mRNA OS=Homo sapiens PE=2 SV=1	HUMAN	6
582	11.57	11.57	36.22	13.22	9.556	tr|F5GZ16|F5GZ16_HUMAN	Uncharacterized protein OS=Homo sapiens GN=PSMD2 PE=4 SV=1	HUMAN	6
585	11.51	11.51	38.7	22.08	17.92	sp|P35613|BASI_HUMAN	Basigin OS=Homo sapiens GN=BSG PE=1 SV=2	HUMAN	6
587	11.5	11.5	64.43	25.21	18.49	sp|P07355-2|ANXA2_HUMAN	Isoform 2 of Annexin A2 OS=Homo sapiens GN=ANXA2	HUMAN	6
588	11.49	11.49	57.1	37.85	23.97	tr|E9KL35|E9KL35_HUMAN	Epididymis tissue sperm binding protein Li 3a OS=Homo sapiens PE=2 SV=1	HUMAN	6
590	11.44	11.44	43.74	27.56	19.36	sp|Q07960|RHG01_HUMAN	Rho GTPase-activating protein 1 OS=Homo sapiens GN=ARHGAP1 PE=1 SV=1	HUMAN	6
591	11.44	11.44	21.96	19.33	17.18	sp|P16930|FAAA_HUMAN	Fumarylacetoacetase OS=Homo sapiens GN=FAH PE=1 SV=2	HUMAN	6
592	11.38	11.38	47.19	39.7	25.09	sp|P02647|APOA1_HUMAN	Apolipoprotein A-I OS=Homo sapiens GN=APOA1 PE=1 SV=1	HUMAN	6
593	11.35	11.35	28.24	14.12	10.19	tr|Q7Z5G3|Q7Z5G3_HUMAN	Acyl-CoA synthetase short-chain family member 1 OS=Homo sapiens GN=ACSS1 PE=2 SV=1	HUMAN	6
594	11.32	11.32	37.66	21.95	14.96	tr|B4DSS5|B4DSS5_HUMAN	Uncharacterized protein OS=Homo sapiens GN=KIAA0513 PE=2 SV=1	HUMAN	6
597	11.27	11.27	43.49	28.4	21.6	tr|B2RCU8|B2RCU8_HUMAN	cDNA, FLJ96301, highly similar to Homo sapiens limbic system-associated membrane protein (LSAMP),mRNA OS=Homo sapiens PE=2 SV=1	HUMAN	6
599	11.24	11.24	48.25	33.4	20.41	sp|Q9BXK5|B2L13_HUMAN	Bcl-2-like protein 13 OS=Homo sapiens GN=BCL2L13 PE=1 SV=1	HUMAN	6
607	11	11	56.15	51.54	51.54	tr|Q6FHL9|Q6FHL9_HUMAN	PEA15 protein OS=Homo sapiens GN=PEA15 PE=2 SV=1	HUMAN	6
609	10.94	10.94	47.84	31.04	17.81	tr|B4DWU2|B4DWU2_HUMAN	cDNA FLJ54191, highly similar to Annexin A7 OS=Homo sapiens PE=2 SV=1	HUMAN	6
612	10.9	10.9	42.86	35.06	30.3	sp|P16083|NQO2_HUMAN	Ribosyldihydronicotinamide dehydrogenase [quinone] OS=Homo sapiens GN=NQO2 PE=1 SV=5	HUMAN	6
615	10.8	10.8	34.83	19.43	17.06	tr|B4E1G6|B4E1G6_HUMAN	Galactokinase 1 OS=Homo sapiens GN=GALK1 PE=2 SV=1	HUMAN	6
617	10.73	10.73	49.18	19.14	15.64	tr|E9PB14|E9PB14_HUMAN	Uncharacterized protein OS=Homo sapiens GN=PDHX PE=3 SV=1	HUMAN	6
625	10.51	10.51	27.34	10.74	7.34	tr|F6SBX2|F6SBX2_HUMAN	Uncharacterized protein OS=Homo sapiens GN=IARS2 PE=3 SV=1	HUMAN	6
631	10.44	10.44	43.97	17.79	14.31	sp|Q6KCM7-4|SCMC2_HUMAN	Isoform 4 of Calcium-binding mitochondrial carrier protein SCaMC-2 OS=Homo sapiens GN=SLC25A25	HUMAN	6
634	10.4	10.4	65.52	65.52	65.52	tr|Q5H9R2|Q5H9R2_HUMAN	Putative uncharacterized protein DKFZp781K1356 OS=Homo sapiens GN=DKFZp781K1356 PE=2 SV=1	HUMAN	6
635	10.39	10.39	25.63	9.524	9.524	tr|E9PG40|E9PG40_HUMAN	Uncharacterized protein OS=Homo sapiens GN=APP PE=4 SV=1	HUMAN	6
637	10.38	12.37	27.72	21.03	8.987	sp|Q9Y6G9|DC1L1_HUMAN	Cytoplasmic dynein 1 light intermediate chain 1 OS=Homo sapiens GN=DYNC1LI1 PE=1 SV=3	HUMAN	6
638	10.38	10.46	44.33	12.67	8.5	sp|Q03252|LMNB2_HUMAN	Lamin-B2 OS=Homo sapiens GN=LMNB2 PE=1 SV=3	HUMAN	6
639	10.38	10.38	26.33	17.79	13.7	sp|Q9Y6K8|KAD5_HUMAN	Adenylate kinase isoenzyme 5 OS=Homo sapiens GN=AK5 PE=1 SV=2	HUMAN	6
643	10.31	10.31	32.64	10.09	4.683	sp|O75116|ROCK2_HUMAN	Rho-associated protein kinase 2 OS=Homo sapiens GN=ROCK2 PE=1 SV=4	HUMAN	6
646	10.17	12.26	27.97	18.21	15.3	tr|F8W0J6|F8W0J6_HUMAN	Uncharacterized protein OS=Homo sapiens GN=NAP1L1 PE=3 SV=1	HUMAN	6
647	10.16	10.17	65.85	44.31	25.85	tr|E5KS95|E5KS95_HUMAN	Elongation factor Ts OS=Homo sapiens PE=3 SV=1	HUMAN	6
652	10.12	10.12	27.75	23.08	23.08	tr|F6SYF8|F6SYF8_HUMAN	Uncharacterized protein OS=Homo sapiens GN=DKK3 PE=4 SV=1	HUMAN	6
654	10.06	12.19	32.21	15.85	12.98	sp|Q9HCH3|CPNE5_HUMAN	Copine-5 OS=Homo sapiens GN=CPNE5 PE=1 SV=2	HUMAN	6
660	9.92	9.92	40.88	26.64	26.64	tr|B4DX01|B4DX01_HUMAN	cDNA FLJ59092 OS=Homo sapiens PE=2 SV=1	HUMAN	6
662	9.89	9.89	15.76	11.33	9.729	tr|Q8N6I2|Q8N6I2_HUMAN	ICAM5 protein (Fragment) OS=Homo sapiens GN=ICAM5 PE=2 SV=2	HUMAN	6
664	9.88	12.01	44.79	41.15	33.33	tr|A4D2P1|A4D2P1_HUMAN	Ras-related C3 botulinum toxin substrate 1 (Rho family, small GTP binding protein Rac1) OS=Homo sapiens GN=RAC1 PE=2 SV=1	HUMAN	6
665	9.87	9.87	24.8	11.95	8.715	tr|B3KX75|B3KX75_HUMAN	cDNA FLJ44930 fis, clone BRAMY3015549, highly similar to Neural cell adhesion molecule L1-like protein (Fragment) OS=Homo sapiens PE=2 SV=1	HUMAN	6
666	9.87	9.87	15.38	6.106	6.106	sp|O95622|ADCY5_HUMAN	Adenylate cyclase type 5 OS=Homo sapiens GN=ADCY5 PE=2 SV=3	HUMAN	6
671	9.8	9.8	52.09	30.8	25.48	sp|P28074|PSB5_HUMAN	Proteasome subunit beta type-5 OS=Homo sapiens GN=PSMB5 PE=1 SV=3	HUMAN	6
672	9.77	9.77	44.87	36.12	28.14	tr|Q53YE8|Q53YE8_HUMAN	Proteasome subunit alpha type OS=Homo sapiens PE=2 SV=1	HUMAN	6
675	9.75	9.75	51.18	37.06	20.88	sp|Q99963-4|SH3G3_HUMAN	Isoform 4 of Endophilin-A3 OS=Homo sapiens GN=SH3GL3	HUMAN	6
686	9.53	9.53	42.72	26.21	26.21	sp|Q9H479|FN3K_HUMAN	Fructosamine-3-kinase OS=Homo sapiens GN=FN3K PE=1 SV=1	HUMAN	6
689	9.45	9.45	35.4	16.3	11.96	sp|P02671-2|FIBA_HUMAN	Isoform 2 of Fibrinogen alpha chain OS=Homo sapiens GN=FGA	HUMAN	6
690	9.45	9.45	45.43	25.96	22.71	sp|Q13825|AUHM_HUMAN	Methylglutaconyl-CoA hydratase, mitochondrial OS=Homo sapiens GN=AUH PE=1 SV=1	HUMAN	6
691	9.41	10.87	31.57	24.34	20.48	tr|B4DXG6|B4DXG6_HUMAN	Pyruvate dehydrogenase kinase, isozyme 3, isoform CRA_a OS=Homo sapiens GN=PDK3 PE=2 SV=1	HUMAN	6
700	9.23	9.23	18.97	8.813	7.834	tr|B4DHA1|B4DHA1_HUMAN	cDNA FLJ59020, highly similar to WD repeat protein 47 OS=Homo sapiens PE=2 SV=1	HUMAN	6
702	9.17	9.17	43.66	13.04	11.23	sp|Q9UQB8|BAIP2_HUMAN	Brain-specific angiogenesis inhibitor 1-associated protein 2 OS=Homo sapiens GN=BAIAP2 PE=1 SV=1	HUMAN	6
725	8.86	8.86	37.28	16.23	14.25	tr|Q0VAB1|Q0VAB1_HUMAN	Translocase of inner mitochondrial membrane 50 homolog (S. cerevisiae) OS=Homo sapiens GN=TIMM50 PE=2 SV=1	HUMAN	6
729	8.83	8.83	43.5	30.94	30.94	tr|Q5IST4|Q5IST4_MACFA	Proteasome subunit beta-type 4 (Fragment) OS=Macaca fascicularis PE=2 SV=1	MACFA	6
731	8.82	8.82	44.76	34.27	34.27	sp|P16104|H2AX_HUMAN	Histone H2A.x OS=Homo sapiens GN=H2AFX PE=1 SV=2	HUMAN	6
732	8.78	8.78	28.3	12.42	7.682	tr|B4DHW9|B4DHW9_HUMAN	cDNA FLJ56439, highly similar to Pantothenate kinase 4 (EC 2.7.1.33) OS=Homo sapiens PE=2 SV=1	HUMAN	6
734	8.77	8.77	38.1	24.87	24.87	sp|Q00765|REEP5_HUMAN	Receptor expression-enhancing protein 5 OS=Homo sapiens GN=REEP5 PE=1 SV=3	HUMAN	6
757	8.45	8.45	30.7	14.93	13.65	sp|Q9Y512|SAM50_HUMAN	Sorting and assembly machinery component 50 homolog OS=Homo sapiens GN=SAMM50 PE=1 SV=3	HUMAN	6
765	8.34	8.34	56.76	50.45	50.45	sp|P14927|QCR7_HUMAN	Cytochrome b-c1 complex subunit 7 OS=Homo sapiens GN=UQCRB PE=1 SV=2	HUMAN	6
768	8.3	8.3	33.39	20.45	11.98	sp|P43155|CACP_HUMAN	Carnitine O-acetyltransferase OS=Homo sapiens GN=CRAT PE=1 SV=5	HUMAN	6
769	8.3	8.3	28	18.67	16.38	sp|Q9H598|VIAAT_HUMAN	Vesicular inhibitory amino acid transporter OS=Homo sapiens GN=SLC32A1 PE=1 SV=2	HUMAN	6
784	8.18	8.19	33.1	19.86	17.02	sp|P50440|GATM_HUMAN	Glycine amidinotransferase, mitochondrial OS=Homo sapiens GN=GATM PE=1 SV=1	HUMAN	6
803	7.97	7.97	53.33	34.36	34.36	tr|Q6IB11|Q6IB11_HUMAN	PGRMC1 protein OS=Homo sapiens GN=PGRMC1 PE=2 SV=1	HUMAN	6
804	7.96	7.96	53.3	39.56	39.56	sp|P36405|ARL3_HUMAN	ADP-ribosylation factor-like protein 3 OS=Homo sapiens GN=ARL3 PE=1 SV=2	HUMAN	6
809	7.88	7.88	30.11	14.2	12.48	tr|B7Z6G8|B7Z6G8_HUMAN	cDNA FLJ53919, highly similar to Guanylate cyclase soluble subunit beta-1 (EC 4.6.1.2) OS=Homo sapiens PE=2 SV=1	HUMAN	6
811	7.85	12.86	34.14	18.02	10.91	tr|E9PG21|E9PG21_HUMAN	Uncharacterized protein OS=Homo sapiens GN=DLG1 PE=4 SV=1	HUMAN	6
818	7.79	7.79	68.16	35.92	26.94	tr|B4DWC4|B4DWC4_HUMAN	cDNA FLJ61180, highly similar to Chloride intracellular channel protein 4 OS=Homo sapiens PE=2 SV=1	HUMAN	6
827	7.62	7.62	25.67	25.67	22.09	tr|F8WCY5|F8WCY5_HUMAN	Uncharacterized protein OS=Homo sapiens GN=RCN2 PE=4 SV=1	HUMAN	6
849	7.4	11.55	29.17	7.469	4.712	sp|Q7Z406|MYH14_HUMAN	Myosin-14 OS=Homo sapiens GN=MYH14 PE=1 SV=2	HUMAN	6
855	7.31	9.5	18.35	17.82	15.43	sp|P50453|SPB9_HUMAN	Serpin B9 OS=Homo sapiens GN=SERPINB9 PE=1 SV=1	HUMAN	6
871	7.1	7.11	68.1	58.9	58.9	sp|Q13526|PIN1_HUMAN	Peptidyl-prolyl cis-trans isomerase NIMA-interacting 1 OS=Homo sapiens GN=PIN1 PE=1 SV=1	HUMAN	6
873	7.09	7.09	40.34	34.09	29.55	sp|Q9BW30|TPPP3_HUMAN	Tubulin polymerization-promoting protein family member 3 OS=Homo sapiens GN=TPPP3 PE=1 SV=1	HUMAN	6
938	6.25	12.32	56.28	42.33	33.49	tr|Q6FI54|Q6FI54_HUMAN	RAB5B protein OS=Homo sapiens GN=RAB5B PE=2 SV=1	HUMAN	6
950	6.14	9.55	33.83	15.17	11.68	sp|P14923|PLAK_HUMAN	Junction plakoglobin OS=Homo sapiens GN=JUP PE=1 SV=3	HUMAN	6
964	6.04	6.04	14.52	4.805	3.062	sp|Q9HCM2|PLXA4_HUMAN	Plexin-A4 OS=Homo sapiens GN=PLXNA4 PE=1 SV=4	HUMAN	6
1028	5.62	11.93	21.13	5.603	3.276	sp|P11277-3|SPTB1_HUMAN	Isoform 3 of Spectrin beta chain, erythrocyte OS=Homo sapiens GN=SPTB	HUMAN	6
1151	4.66	4.66	48.91	40.22	40.22	sp|P04271|S100B_HUMAN	Protein S100-B OS=Homo sapiens GN=S100B PE=1 SV=2	HUMAN	6
1176	4.49	11.78	23.2	10.1	7.304	tr|Q59G01|Q59G01_HUMAN	Ankyrin 3 isoform 1 variant (Fragment) OS=Homo sapiens PE=2 SV=1	HUMAN	6
1295	4	11.26	43.75	30.29	23.56	tr|Q6IAX4|Q6IAX4_HUMAN	RTN1 protein OS=Homo sapiens GN=RTN1 PE=2 SV=1	HUMAN	6
1303	4	4	62.11	26.32	26.32	sp|Q9H0Q3|FXYD6_HUMAN	FXYD domain-containing ion transport regulator 6 OS=Homo sapiens GN=FXYD6 PE=2 SV=1	HUMAN	6
1316	3.94	9.8	51.39	25.06	14.94	tr|A6NI00|A6NI00_HUMAN	Uncharacterized protein OS=Homo sapiens GN=GNAS PE=4 SV=3	HUMAN	6
1594	2.63	9.7	54.64	33.88	28.96	tr|B4DG51|B4DG51_HUMAN	Uncharacterized protein OS=Homo sapiens GN=HPCAL4 PE=2 SV=1	HUMAN	6
1604	2.58	9.71	32.99	20.56	14.47	tr|C4AMA3|C4AMA3_HUMAN	Uncharacterized protein OS=Homo sapiens GN=KRT34 PE=3 SV=1	HUMAN	6
1608	2.54	9.18	44.96	21.43	21.43	tr|B4E1J8|B4E1J8_HUMAN	cDNA FLJ56285, highly similar to ADP-ribosylation factor-like protein 8B OS=Homo sapiens PE=2 SV=1	HUMAN	6
1622	2.5	11.17	48.17	45.03	39.27	sp|P60953-1|CDC42_HUMAN	Isoform 1 of Cell division control protein 42 homolog OS=Homo sapiens GN=CDC42	HUMAN	6
2012	2	10.04	35.68	27.14	27.14	tr|A6XGP7|A6XGP7_HUMAN	Nogo-C OS=Homo sapiens GN=NOGOC PE=2 SV=1	HUMAN	6
539	12.33	12.33	33.5	19.56	7.702	tr|D3DSC5|D3DSC5_HUMAN	Neural cell adhesion molecule 2, isoform CRA_a (Fragment) OS=Homo sapiens GN=NCAM2 PE=4 SV=1	HUMAN	5
549	12.13	12.13	50.83	27.29	14.17	sp|Q9UQ03|COR2B_HUMAN	Coronin-2B OS=Homo sapiens GN=CORO2B PE=2 SV=4	HUMAN	5
569	11.79	11.79	26.09	17.34	11.72	tr|B4DVZ9|B4DVZ9_HUMAN	cDNA FLJ61177, highly similar to Phosphatidylinositol-4-phosphate 5-kinasetype-1 gamma (EC 2.7.1.68) OS=Homo sapiens PE=2 SV=1	HUMAN	5
571	11.73	11.73	51	35.9	16.24	tr|A8K9L8|A8K9L8_HUMAN	cDNA FLJ76964, highly similar to Homo sapiens tropomodulin 2 (neuronal) (TMOD2), mRNA OS=Homo sapiens PE=2 SV=1	HUMAN	5
581	11.57	11.57	45.29	13.53	8.207	tr|A5PLQ8|A5PLQ8_HUMAN	C6orf174 protein (Fragment) OS=Homo sapiens GN=C6orf174 PE=2 SV=1	HUMAN	5
600	11.19	11.19	40	24	14.5	sp|Q9UPV7|K1045_HUMAN	Protein KIAA1045 OS=Homo sapiens GN=KIAA1045 PE=1 SV=2	HUMAN	5
602	11.14	11.14	34.7	21.69	14.22	sp|Q9UKU7|ACAD8_HUMAN	Isobutyryl-CoA dehydrogenase, mitochondrial OS=Homo sapiens GN=ACAD8 PE=1 SV=1	HUMAN	5
603	11.12	11.12	44.79	34.07	27.13	tr|Q53HW2|Q53HW2_HUMAN	Ribosomal protein P0 variant (Fragment) OS=Homo sapiens PE=2 SV=1	HUMAN	5
614	10.84	10.84	41.18	29.1	17.34	sp|Q9H936|GHC1_HUMAN	Mitochondrial glutamate carrier 1 OS=Homo sapiens GN=SLC25A22 PE=1 SV=1	HUMAN	5
618	10.69	10.69	35.11	17.33	13.33	sp|O95219|SNX4_HUMAN	Sorting nexin-4 OS=Homo sapiens GN=SNX4 PE=1 SV=1	HUMAN	5
619	10.68	10.68	30.2	14.32	7.942	tr|Q5HYE4|Q5HYE4_HUMAN	Cysteinyl-tRNA synthetase, isoform CRA_e OS=Homo sapiens GN=DKFZp686F1612 PE=2 SV=1	HUMAN	5
621	10.6	10.6	42.36	34.34	18.55	tr|Q6FHH6|Q6FHH6_HUMAN	LANCL1 protein (Fragment) OS=Homo sapiens GN=LANCL1 PE=2 SV=1	HUMAN	5
629	10.49	10.49	47.83	33.6	29.64	tr|Q8IZ68|Q8IZ68_HUMAN	Metaxin 2 OS=Homo sapiens GN=MTX2 PE=2 SV=1	HUMAN	5
630	10.48	10.48	53.2	17	15.27	sp|P62195|PRS8_HUMAN	26S protease regulatory subunit 8 OS=Homo sapiens GN=PSMC5 PE=1 SV=1	HUMAN	5
632	10.41	10.41	18.43	13.2	9.078	sp|Q9H1V8|S6A17_HUMAN	Sodium-dependent neutral amino acid transporter SLC6A17 OS=Homo sapiens GN=SLC6A17 PE=2 SV=3	HUMAN	5
633	10.41	10.41	48.66	42.25	37.97	tr|C9JWM7|C9JWM7_HUMAN	Uncharacterized protein OS=Homo sapiens GN=ARPC4 PE=4 SV=1	HUMAN	5
636	10.39	10.39	24.02	20.72	16.52	tr|A8K7W3|A8K7W3_HUMAN	cDNA FLJ75780, highly similar to Homo sapiens SGT1, suppressor of G2 allele of SKP1 (SUGT1), mRNA OS=Homo sapiens PE=2 SV=1	HUMAN	5
640	10.37	10.37	38.51	19.73	15.9	sp|P00390|GSHR_HUMAN	Glutathione reductase, mitochondrial OS=Homo sapiens GN=GSR PE=1 SV=2	HUMAN	5
641	10.35	10.35	46.07	28.65	25.56	sp|Q5T440|CAF17_HUMAN	Putative transferase CAF17, mitochondrial OS=Homo sapiens GN=IBA57 PE=1 SV=1	HUMAN	5
645	10.21	10.21	50.72	26.56	17.7	sp|Q6YN16|HSDL2_HUMAN	Hydroxysteroid dehydrogenase-like protein 2 OS=Homo sapiens GN=HSDL2 PE=1 SV=1	HUMAN	5
648	10.15	10.15	49.76	27.03	12.68	sp|P49407|ARRB1_HUMAN	Beta-arrestin-1 OS=Homo sapiens GN=ARRB1 PE=1 SV=2	HUMAN	5
649	10.15	10.15	65.05	51.46	50.49	tr|Q0VAS5|Q0VAS5_HUMAN	Histone H4 OS=Homo sapiens GN=HIST1H4H PE=2 SV=1	HUMAN	5
650	10.14	10.14	55.96	35.32	27.52	tr|A6NDF1|A6NDF1_HUMAN	Uncharacterized protein OS=Homo sapiens GN=C10orf58 PE=4 SV=1	HUMAN	5
653	10.07	10.07	47.48	24.53	20.75	tr|Q53FW2|Q53FW2_HUMAN	Ribose-phosphate pyrophosphokinase (Fragment) OS=Homo sapiens PE=2 SV=1	HUMAN	5
655	10.04	10.04	40.83	32.54	26.04	sp|P13073|COX41_HUMAN	Cytochrome c oxidase subunit 4 isoform 1, mitochondrial OS=Homo sapiens GN=COX4I1 PE=1 SV=1	HUMAN	5
657	10.02	10.02	38.89	17.2	17.2	sp|Q16543|CDC37_HUMAN	Hsp90 co-chaperone Cdc37 OS=Homo sapiens GN=CDC37 PE=1 SV=1	HUMAN	5
658	10	10	38.62	30.84	24.85	tr|B7Z7L3|B7Z7L3_HUMAN	Uncharacterized protein OS=Homo sapiens GN=CYB5R3 PE=2 SV=1	HUMAN	5
661	9.91	9.91	40.94	19.54	9.843	tr|G3V1M7|G3V1M7_HUMAN	Acyl-Coenzyme A dehydrogenase, very long chain, isoform CRA_b OS=Homo sapiens GN=ACADVL PE=3 SV=1	HUMAN	5
663	9.89	9.89	38.3	22.8	22.8	sp|Q96GA7|SDSL_HUMAN	Serine dehydratase-like OS=Homo sapiens GN=SDSL PE=1 SV=1	HUMAN	5
667	9.85	9.85	51.86	31.52	20.63	sp|Q6IBS0|TWF2_HUMAN	Twinfilin-2 OS=Homo sapiens GN=TWF2 PE=1 SV=2	HUMAN	5
668	9.85	9.85	23.68	10.88	10.72	tr|Q8TBF7|Q8TBF7_HUMAN	DYNC1I1 protein OS=Homo sapiens GN=DYNC1I1 PE=2 SV=1	HUMAN	5
669	9.84	9.84	64.77	54.4	36.79	tr|Q5U0J2|Q5U0J2_HUMAN	Cysteine and glycine-rich protein 1 OS=Homo sapiens GN=CSRP1 PE=2 SV=1	HUMAN	5
673	9.76	9.76	24.57	7.275	4.873	sp|Q9Y4E6-2|WDR7_HUMAN	Isoform 2 of WD repeat-containing protein 7 OS=Homo sapiens GN=WDR7	HUMAN	5
674	9.76	9.76	41.95	32.2	28.78	sp|P49720|PSB3_HUMAN	Proteasome subunit beta type-3 OS=Homo sapiens GN=PSMB3 PE=1 SV=2	HUMAN	5
676	9.74	9.74	41.15	26.44	14.94	tr|F8W9D6|F8W9D6_HUMAN	Adenylosuccinate synthetase OS=Homo sapiens GN=ADSS PE=3 SV=1	HUMAN	5
677	9.72	9.72	41.08	29.05	21.16	tr|Q5U0A0|Q5U0A0_HUMAN	Proteasome subunit alpha type OS=Homo sapiens PE=2 SV=1	HUMAN	5
678	9.71	9.71	35.19	10.12	6.79	sp|Q4V328-4|GRAP1_HUMAN	Isoform 4 of GRIP1-associated protein 1 OS=Homo sapiens GN=GRIPAP1	HUMAN	5
680	9.69	9.69	54.27	17.41	14.33	tr|B3KX96|B3KX96_HUMAN	cDNA FLJ45003 fis, clone BRAWH3011623, highly similar to Heterogeneous nuclear ribonucleoproteins C OS=Homo sapiens PE=2 SV=1	HUMAN	5
681	9.62	9.62	42.13	18.06	14.12	sp|Q15818|NPTX1_HUMAN	Neuronal pentraxin-1 OS=Homo sapiens GN=NPTX1 PE=2 SV=2	HUMAN	5
682	9.6	9.6	29.16	13.95	12.34	sp|Q92558|WASF1_HUMAN	Wiskott-Aldrich syndrome protein family member 1 OS=Homo sapiens GN=WASF1 PE=1 SV=1	HUMAN	5
683	9.57	9.57	38.77	27.75	27.75	tr|Q9B2U8|Q9B2U8_HUMAN	Cytochrome c oxidase subunit 2 OS=Homo sapiens GN=COII PE=3 SV=1	HUMAN	5
684	9.55	9.55	31.98	10.4	7.232	tr|B2R5U1|B2R5U1_HUMAN	cDNA, FLJ92620, highly similar to Homo sapiens staphylococcal nuclease domain containing 1 (SND1),mRNA OS=Homo sapiens PE=2 SV=1	HUMAN	5
685	9.55	9.55	36.23	26.05	17.66	sp|Q92905|CSN5_HUMAN	COP9 signalosome complex subunit 5 OS=Homo sapiens GN=COPS5 PE=1 SV=4	HUMAN	5
687	9.51	9.51	41.23	23.7	20.45	sp|Q16775|GLO2_HUMAN	Hydroxyacylglutathione hydrolase, mitochondrial OS=Homo sapiens GN=HAGH PE=1 SV=2	HUMAN	5
692	9.39	9.39	43.79	16.93	11.96	tr|F8VQ10|F8VQ10_HUMAN	Uncharacterized protein OS=Homo sapiens GN=DDX39B PE=4 SV=1	HUMAN	5
693	9.38	9.38	35.56	20.83	17.5	sp|Q9Y5P6|GMPPB_HUMAN	Mannose-1-phosphate guanyltransferase beta OS=Homo sapiens GN=GMPPB PE=1 SV=2	HUMAN	5
694	9.37	9.37	47.16	37.94	26.95	sp|Q07021|C1QBP_HUMAN	Complement component 1 Q subcomponent-binding protein, mitochondrial OS=Homo sapiens GN=C1QBP PE=1 SV=1	HUMAN	5
695	9.32	9.32	30.86	18.67	14.86	tr|Q5SXM9|Q5SXM9_HUMAN	Peptidase (Mitochondrial processing) alpha OS=Homo sapiens GN=PMPCA PE=2 SV=1	HUMAN	5
697	9.28	9.28	30.73	22.07	16.2	tr|E9PEJ0|E9PEJ0_HUMAN	Uncharacterized protein OS=Homo sapiens GN=EPB49 PE=4 SV=1	HUMAN	5
704	9.15	9.15	38.44	14.76	14.76	sp|P28289|TMOD1_HUMAN	Tropomodulin-1 OS=Homo sapiens GN=TMOD1 PE=1 SV=1	HUMAN	5
705	9.14	9.14	26.95	26.95	18.06	sp|Q86WG3|ATCAY_HUMAN	Caytaxin OS=Homo sapiens GN=ATCAY PE=1 SV=2	HUMAN	5
708	9.06	9.06	48.23	15.49	11.28	tr|Q53G69|Q53G69_HUMAN	Translocase of inner mitochondrial membrane 44 homolog (Fragment) OS=Homo sapiens PE=2 SV=1	HUMAN	5
710	9.05	9.05	14.29	12.04	10.41	sp|Q8IV08|PLD3_HUMAN	Phospholipase D3 OS=Homo sapiens GN=PLD3 PE=1 SV=1	HUMAN	5
713	9.03	9.03	33.79	16.9	16.9	sp|P14415|AT1B2_HUMAN	Sodium/potassium-transporting ATPase subunit beta-2 OS=Homo sapiens GN=ATP1B2 PE=1 SV=3	HUMAN	5
716	9	9	34.49	14.58	12.5	tr|Q59GU6|Q59GU6_HUMAN	Sorting nexin 1 isoform a variant (Fragment) OS=Homo sapiens PE=2 SV=1	HUMAN	5
717	8.99	8.99	40.54	23.17	23.17	sp|Q9H0R4|HDHD2_HUMAN	Haloacid dehalogenase-like hydrolase domain-containing protein 2 OS=Homo sapiens GN=HDHD2 PE=1 SV=1	HUMAN	5
718	8.96	9.38	40.76	12.68	5.665	tr|Q8TA92|Q8TA92_HUMAN	Similar to AFG3 ATPase family gene 3-like 2 (Yeast) (Fragment) OS=Homo sapiens PE=2 SV=1	HUMAN	5
719	8.94	8.94	35.84	25.35	15.05	sp|Q9UHG3|PCYOX_HUMAN	Prenylcysteine oxidase 1 OS=Homo sapiens GN=PCYOX1 PE=1 SV=3	HUMAN	5
720	8.93	8.93	29.85	12.53	10.65	sp|Q8N461|FXL16_HUMAN	F-box/LRR-repeat protein 16 OS=Homo sapiens GN=FBXL16 PE=1 SV=2	HUMAN	5
721	8.91	8.91	44.86	12.7	10.54	tr|A3RJH1|A3RJH1_HUMAN	ATP-dependent RNA helicase DDX1 OS=Homo sapiens GN=DDX1 PE=2 SV=1	HUMAN	5
722	8.88	8.88	36.18	26.54	14.69	tr|B5BUB1|B5BUB1_HUMAN	RuvB-like 1 (Fragment) OS=Homo sapiens GN=RUVBL1 PE=2 SV=1	HUMAN	5
726	8.86	8.86	25.2	15.16	15.16	tr|B5MCQ5|B5MCQ5_HUMAN	Uncharacterized protein OS=Homo sapiens GN=PDIA6 PE=3 SV=1	HUMAN	5
728	8.84	8.84	33.03	15.96	11.93	tr|Q0EFC6|Q0EFC6_HUMAN	HSR1 protein OS=Homo sapiens GN=HSR1 PE=4 SV=1	HUMAN	5
733	8.78	8.78	72.78	39.64	35.5	sp|Q04760-2|LGUL_HUMAN	Isoform 2 of Lactoylglutathione lyase OS=Homo sapiens GN=GLO1	HUMAN	5
735	8.75	8.75	38.55	21.17	15.49	tr|Q6ZR44|Q6ZR44_HUMAN	cDNA FLJ46672 fis, clone TRACH3009008, highly similar to Thioredoxin reductase (EC 1.6.4.5) OS=Homo sapiens PE=2 SV=1	HUMAN	5
736	8.73	8.73	52.24	21.22	17.96	sp|Q96DG6|CMBL_HUMAN	Carboxymethylenebutenolidase homolog OS=Homo sapiens GN=CMBL PE=1 SV=1	HUMAN	5
737	8.71	8.71	20.92	7.88	5.888	sp|Q9BSJ8|ESYT1_HUMAN	Extended synaptotagmin-1 OS=Homo sapiens GN=ESYT1 PE=1 SV=1	HUMAN	5
738	8.7	8.7	52.66	26.92	21.89	sp|O95433|AHSA1_HUMAN	Activator of 90 kDa heat shock protein ATPase homolog 1 OS=Homo sapiens GN=AHSA1 PE=1 SV=1	HUMAN	5
739	8.7	8.7	25.52	15.76	14.07	tr|F2Z2V0|F2Z2V0_HUMAN	Uncharacterized protein OS=Homo sapiens GN=CPNE1 PE=4 SV=1	HUMAN	5
740	8.68	8.68	39.1	10.68	8.571	sp|Q9Y2J8|PADI2_HUMAN	Protein-arginine deiminase type-2 OS=Homo sapiens GN=PADI2 PE=1 SV=2	HUMAN	5
741	8.67	8.68	24.3	15.21	15.21	tr|D3DQU2|D3DQU2_HUMAN	Tripeptidyl peptidase I, isoform CRA_a OS=Homo sapiens GN=TPP1 PE=4 SV=1	HUMAN	5
746	8.59	8.59	49.45	45.6	37.36	sp|Q9NQE9|HINT3_HUMAN	Histidine triad nucleotide-binding protein 3 OS=Homo sapiens GN=HINT3 PE=1 SV=1	HUMAN	5
748	8.55	8.55	46.8	24.92	21.89	tr|Q6FHN9|Q6FHN9_HUMAN	MPST protein (Fragment) OS=Homo sapiens GN=MPST PE=2 SV=1	HUMAN	5
749	8.54	8.54	23.67	6.361	5.613	tr|B9A6L2|B9A6L2_HUMAN	RAB GTPase activating protein 1, isoform CRA_b OS=Homo sapiens GN=TBC1D11 PE=2 SV=1	HUMAN	5
750	8.54	8.54	24.28	16.19	12.77	sp|Q96RR4-7|KKCC2_HUMAN	Isoform 7 of Calcium/calmodulin-dependent protein kinase kinase 2 OS=Homo sapiens GN=CAMKK2	HUMAN	5
756	8.46	8.46	56.34	45.15	25	sp|P04632|CPNS1_HUMAN	Calpain small subunit 1 OS=Homo sapiens GN=CAPNS1 PE=1 SV=1	HUMAN	5
758	8.44	8.48	48.82	21.6	18.05	tr|E5RHW4|E5RHW4_HUMAN	Uncharacterized protein OS=Homo sapiens GN=ERLIN2 PE=4 SV=1	HUMAN	5
760	8.41	8.41	25.03	15.02	7.509	tr|B7Z7T5|B7Z7T5_HUMAN	Uncharacterized protein OS=Homo sapiens GN=USP7 PE=2 SV=1	HUMAN	5
761	8.4	8.4	31.53	14.97	14.97	sp|Q96GK7|FAH2A_HUMAN	Fumarylacetoacetate hydrolase domain-containing protein 2A OS=Homo sapiens GN=FAHD2A PE=1 SV=1	HUMAN	5
771	8.29	8.29	38.13	22.41	22.41	sp|Q15493|RGN_HUMAN	Regucalcin OS=Homo sapiens GN=RGN PE=1 SV=1	HUMAN	5
774	8.27	8.27	43.54	29.93	29.93	tr|Q9BRL5|Q9BRL5_HUMAN	CALM3 protein OS=Homo sapiens PE=2 SV=1	HUMAN	5
775	8.26	8.26	42.15	38.57	23.32	sp|P27144|KAD4_HUMAN	Adenylate kinase isoenzyme 4, mitochondrial OS=Homo sapiens GN=AK4 PE=1 SV=1	HUMAN	5
777	8.24	8.24	41.75	22.33	16.83	sp|Q9NRN7|ADPPT_HUMAN	L-aminoadipate-semialdehyde dehydrogenase-phosphopantetheinyl transferase OS=Homo sapiens GN=AASDHPPT PE=1 SV=2	HUMAN	5
780	8.22	8.22	35.4	22.05	16.77	tr|B3KXD1|B3KXD1_HUMAN	cDNA FLJ45199 fis, clone BRCAN2003814, highly similar to Homo sapiens phosphatidylinositol-specific phospholipase C, X domain containing 3 (PLCXD3), mRNA OS=Homo sapiens PE=2 SV=1	HUMAN	5
783	8.19	8.19	33.65	16.35	12.32	tr|A4D1U5|A4D1U5_HUMAN	Multiple substrate lipid kinase, isoform CRA_a OS=Homo sapiens GN=FLJ10842 PE=4 SV=1	HUMAN	5
785	8.18	8.18	18.77	8.59	5.789	sp|O14980|XPO1_HUMAN	Exportin-1 OS=Homo sapiens GN=XPO1 PE=1 SV=1	HUMAN	5
787	8.12	8.18	42.54	27.04	16.9	tr|Q8N652|Q8N652_HUMAN	Guanine nucleotide binding protein (G protein), alpha z polypeptide OS=Homo sapiens GN=GNAZ PE=2 SV=1	HUMAN	5
789	8.11	8.12	32.59	15.08	13.53	tr|B7Z257|B7Z257_HUMAN	Uncharacterized protein OS=Homo sapiens GN=RGS7 PE=2 SV=1	HUMAN	5
790	8.1	8.1	28.57	21.08	19.44	tr|A2RRB8|A2RRB8_HUMAN	A kinase (PRKA) anchor protein 5 OS=Homo sapiens GN=AKAP5 PE=2 SV=1	HUMAN	5
791	8.1	8.1	53.9	24.03	24.03	sp|Q96A26|F162A_HUMAN	Protein FAM162A OS=Homo sapiens GN=FAM162A PE=1 SV=2	HUMAN	5
793	8.07	8.07	12.53	4.894	2.388	sp|Q93008-1|USP9X_HUMAN	Isoform 2 of Probable ubiquitin carboxyl-terminal hydrolase FAF-X OS=Homo sapiens GN=USP9X	HUMAN	5
794	8.07	8.07	32.77	22.69	22.69	tr|B7Z6Z4|B7Z6Z4_HUMAN	Uncharacterized protein OS=Homo sapiens GN=MYL6 PE=2 SV=1	HUMAN	5
795	8.04	8.04	49.51	24.59	18.03	tr|B7Z783|B7Z783_HUMAN	Uncharacterized protein OS=Homo sapiens GN=ADK PE=2 SV=1	HUMAN	5
796	8.03	8.03	24.42	9.227	7.598	tr|C9JIF9|C9JIF9_HUMAN	Uncharacterized protein OS=Homo sapiens GN=APEH PE=4 SV=1	HUMAN	5
797	8.02	8.02	46.15	29.23	20	sp|P08574|CY1_HUMAN	Cytochrome c1, heme protein, mitochondrial OS=Homo sapiens GN=CYC1 PE=1 SV=3	HUMAN	5
801	7.99	7.99	32.65	17.48	17.48	sp|P62333|PRS10_HUMAN	26S protease regulatory subunit 10B OS=Homo sapiens GN=PSMC6 PE=1 SV=1	HUMAN	5
806	7.94	10	66.67	54.42	43.54	tr|E7CYP2|E7CYP2_HUMAN	G gamma globin chain OS=Homo sapiens GN=HBG2 PE=3 SV=1	HUMAN	5
808	7.89	7.89	27.02	6.049	6.049	tr|E3W994|E3W994_HUMAN	Uncharacterized protein OS=Homo sapiens GN=CLASP2 PE=4 SV=2	HUMAN	5
815	7.81	7.81	42.99	32.84	20.6	tr|E9PES1|E9PES1_HUMAN	Uncharacterized protein OS=Homo sapiens GN=PPT1 PE=4 SV=1	HUMAN	5
817	7.79	7.79	35.17	18.64	13.91	tr|Q68DQ4|Q68DQ4_HUMAN	Putative uncharacterized protein DKFZp779L0468 OS=Homo sapiens GN=DKFZp779L0468 PE=2 SV=1	HUMAN	5
819	7.72	7.72	42.04	22.15	8.824	tr|B7Z3P1|B7Z3P1_HUMAN	Uncharacterized protein OS=Homo sapiens GN=TBCE PE=2 SV=1	HUMAN	5
821	7.7	7.7	55.9	43.08	29.23	sp|Q9H061|T126A_HUMAN	Transmembrane protein 126A OS=Homo sapiens GN=TMEM126A PE=1 SV=1	HUMAN	5
822	7.69	7.69	27.66	26.95	16.78	sp|P34949|MPI_HUMAN	Mannose-6-phosphate isomerase OS=Homo sapiens GN=MPI PE=1 SV=2	HUMAN	5
834	7.54	7.54	48.73	30.88	16.15	tr|Q6FG44|Q6FG44_HUMAN	KCNAB2 protein OS=Homo sapiens GN=KCNAB2 PE=2 SV=1	HUMAN	5
835	7.52	7.52	29.21	11.72	11.72	sp|Q8N9R8|SCAI_HUMAN	Protein SCAI OS=Homo sapiens GN=SCAI PE=1 SV=2	HUMAN	5
843	7.46	7.46	37.14	16.1	14.03	tr|B4DVA6|B4DVA6_HUMAN	cDNA FLJ59765, highly similar to Centaurin-alpha 1 OS=Homo sapiens PE=2 SV=1	HUMAN	5
844	7.46	7.46	35.04	18.67	16.37	sp|Q9ULP0-6|NDRG4_HUMAN	Isoform 6 of Protein NDRG4 OS=Homo sapiens GN=NDRG4	HUMAN	5
848	7.41	7.41	55.68	37.84	28.11	tr|B5BUI8|B5BUI8_HUMAN	Dual specificity phosphatase 3 (Fragment) OS=Homo sapiens GN=DUSP3 PE=2 SV=1	HUMAN	5
856	7.28	7.28	56.72	33.83	20.9	sp|P49721|PSB2_HUMAN	Proteasome subunit beta type-2 OS=Homo sapiens GN=PSMB2 PE=1 SV=1	HUMAN	5
859	7.27	7.27	55.43	30.98	25	tr|E9PPW7|E9PPW7_HUMAN	Uncharacterized protein OS=Homo sapiens GN=NDUFS8 PE=3 SV=1	HUMAN	5
864	7.21	7.45	70	33.33	29.05	tr|Q5T9B7|Q5T9B7_HUMAN	Adenylate kinase 1 OS=Homo sapiens GN=AK1 PE=2 SV=1	HUMAN	5
865	7.2	7.31	29.27	18.6	13.72	tr|Q8N956|Q8N956_HUMAN	Glycoprotein M6B, isoform CRA_e OS=Homo sapiens GN=GPM6B PE=2 SV=1	HUMAN	5
870	7.11	7.11	52.16	24.57	24.57	tr|C9JRZ6|C9JRZ6_HUMAN	Uncharacterized protein OS=Homo sapiens GN=CHCHD3 PE=4 SV=1	HUMAN	5
878	7	7	49.15	33.76	33.76	tr|Q53GF5|Q53GF5_HUMAN	Proteasome subunit alpha type (Fragment) OS=Homo sapiens PE=2 SV=1	HUMAN	5
879	6.99	9.23	22.03	14.76	14.76	tr|E7EPD0|E7EPD0_HUMAN	Uncharacterized protein OS=Homo sapiens GN=TOM1 PE=4 SV=1	HUMAN	5
887	6.91	6.91	50.56	50.56	50.56	tr|Q6FGH9|Q6FGH9_HUMAN	DNCL1 protein OS=Homo sapiens GN=DNCL1 PE=2 SV=1	HUMAN	5
894	6.85	6.85	22.97	6.419	3.946	tr|F8VSI2|F8VSI2_HUMAN	Uncharacterized protein OS=Homo sapiens GN=C4A PE=4 SV=1	HUMAN	5
896	6.83	8.64	46.67	29.52	22.22	tr|B7Z2L3|B7Z2L3_HUMAN	cDNA FLJ58487, highly similar to Microtubule-associated protein RP/EB family member 2 OS=Homo sapiens PE=2 SV=1	HUMAN	5
900	6.8	6.8	43.6	18.23	9.606	tr|A8K885|A8K885_HUMAN	cDNA FLJ77179, highly similar to Homo sapiens sorting nexin 6 (SNX6) mRNA OS=Homo sapiens PE=2 SV=1	HUMAN	5
906	6.7	6.7	50	30.27	18.71	sp|P06748|NPM_HUMAN	Nucleophosmin OS=Homo sapiens GN=NPM1 PE=1 SV=2	HUMAN	5
924	6.46	6.46	33.72	22.99	22.99	tr|Q53FP0|Q53FP0_HUMAN	Pyridoxine 5'-phosphate oxidase variant (Fragment) OS=Homo sapiens PE=2 SV=1	HUMAN	5
928	6.4	6.41	61.89	19.93	15.73	tr|Q12771|Q12771_HUMAN	P37 AUF1 OS=Homo sapiens PE=2 SV=1	HUMAN	5
967	6.03	6.03	18.91	5.228	3.615	sp|P55268|LAMB2_HUMAN	Laminin subunit beta-2 OS=Homo sapiens GN=LAMB2 PE=1 SV=2	HUMAN	5
968	6.03	6.03	26.58	10.84	6.953	sp|Q9BR76|COR1B_HUMAN	Coronin-1B OS=Homo sapiens GN=CORO1B PE=1 SV=1	HUMAN	5
976	5.99	7.76	25.81	4.899	2.841	tr|Q5TCU6|Q5TCU6_HUMAN	Talin 1 OS=Homo sapiens GN=TLN1 PE=2 SV=1	HUMAN	5
979	5.98	6.52	40.64	16.75	15.02	sp|Q9BS26|ERP44_HUMAN	Endoplasmic reticulum resident protein 44 OS=Homo sapiens GN=ERP44 PE=1 SV=1	HUMAN	5
995	5.86	5.86	18.58	5.669	5.669	sp|Q08211|DHX9_HUMAN	ATP-dependent RNA helicase A OS=Homo sapiens GN=DHX9 PE=1 SV=4	HUMAN	5
1000	5.82	7.98	40.38	33.8	27.23	sp|P61018|RAB4B_HUMAN	Ras-related protein Rab-4B OS=Homo sapiens GN=RAB4B PE=1 SV=1	HUMAN	5
1038	5.57	5.57	26.26	11.95	7.704	sp|P11940|PABP1_HUMAN	Polyadenylate-binding protein 1 OS=Homo sapiens GN=PABPC1 PE=1 SV=2	HUMAN	5
1042	5.51	5.51	33.49	30.23	20.93	tr|C9JF17|C9JF17_HUMAN	Uncharacterized protein OS=Homo sapiens GN=APOD PE=4 SV=1	HUMAN	5
1043	5.48	7.54	33.57	20.63	20.63	tr|A8K0T9|A8K0T9_HUMAN	cDNA FLJ75422, highly similar to Homo sapiens capping protein (actin filament) muscle Z-line, alpha 1, mRNA OS=Homo sapiens PE=2 SV=1	HUMAN	5
1081	5.19	5.19	29.58	17.84	15.02	tr|Q7LD69|Q7LD69_HUMAN	NADH-ubiquinone oxidoreductase Fe-S protein 7 variant OS=Homo sapiens PE=2 SV=1	HUMAN	5
1108	4.96	9.33	52.5	30	26	sp|P61026|RAB10_HUMAN	Ras-related protein Rab-10 OS=Homo sapiens GN=RAB10 PE=1 SV=1	HUMAN	5
1311	3.97	8.82	54.59	31.88	28.02	sp|Q92930|RAB8B_HUMAN	Ras-related protein Rab-8B OS=Homo sapiens GN=RAB8B PE=1 SV=2	HUMAN	5
1459	3.22	8.66	43.36	15.93	9.229	tr|Q8N274|Q8N274_HUMAN	Uncharacterized protein OS=Homo sapiens GN=AHNAK PE=2 SV=1	HUMAN	5
1505	2.99	9.39	51.18	30	18.82	sp|Q9HAV0|GBB4_HUMAN	Guanine nucleotide-binding protein subunit beta-4 OS=Homo sapiens GN=GNB4 PE=1 SV=3	HUMAN	5
1587	2.64	2.99	18.39	2.359	1.257	sp|Q03001-8|DYST_HUMAN	Isoform 2 of Dystonin OS=Homo sapiens GN=DST	HUMAN	5
1764	2.14	8.28	57.76	27.44	20.94	tr|Q53F60|Q53F60_HUMAN	Carbonyl reductase 3 variant (Fragment) OS=Homo sapiens PE=2 SV=1	HUMAN	5
1953	2.01	11	32.34	14.07	13.77	sp|Q58FG0|HS905_HUMAN	Putative heat shock protein HSP 90-alpha A5 OS=Homo sapiens GN=HSP90AA5P PE=1 SV=1	HUMAN	5
2011	2	10.13	37.28	15.42	11.05	tr|B7Z2U2|B7Z2U2_HUMAN	Uncharacterized protein OS=Homo sapiens GN=TOM1L2 PE=2 SV=1	HUMAN	5
2013	2	10	65.31	54.42	43.54	sp|P69891|HBG1_HUMAN	Hemoglobin subunit gamma-1 OS=Homo sapiens GN=HBG1 PE=1 SV=2	HUMAN	5
2015	2	6	15.12	4.854	4.854	tr|Q4LE54|Q4LE54_HUMAN	PICALM variant protein (Fragment) OS=Homo sapiens GN=PICALM variant protein PE=2 SV=1	HUMAN	5
699	9.25	9.25	63.57	62.86	40	tr|Q53Y44|Q53Y44_HUMAN	Profilin OS=Homo sapiens GN=PFN1 PE=2 SV=1	HUMAN	4
707	9.1	9.1	17.07	9.157	5.931	sp|Q2M2I8|AAK1_HUMAN	AP2-associated protein kinase 1 OS=Homo sapiens GN=AAK1 PE=1 SV=3	HUMAN	4
709	9.06	9.06	32.35	26.47	25.98	sp|P52565|GDIR1_HUMAN	Rho GDP-dissociation inhibitor 1 OS=Homo sapiens GN=ARHGDIA PE=1 SV=3	HUMAN	4
712	9.03	9.03	31.08	17.39	10.63	sp|O95671|ASML_HUMAN	N-acetylserotonin O-methyltransferase-like protein OS=Homo sapiens GN=ASMTL PE=1 SV=3	HUMAN	4
724	8.86	8.86	45.19	24.6	17.91	tr|Q6IRT1|Q6IRT1_HUMAN	Alcohol dehydrogenase 5 (Class III), chi polypeptide OS=Homo sapiens GN=ADH5 PE=2 SV=2	HUMAN	4
742	8.64	8.64	23.16	10.96	6.102	tr|B5MBY2|B5MBY2_HUMAN	Uncharacterized protein OS=Homo sapiens GN=DGKB PE=4 SV=1	HUMAN	4
743	8.63	8.63	29.41	11.63	6.84	sp|Q14155-5|ARHG7_HUMAN	Isoform 5 of Rho guanine nucleotide exchange factor 7 OS=Homo sapiens GN=ARHGEF7	HUMAN	4
744	8.62	8.62	27.53	12.33	8.277	sp|O00186|STXB3_HUMAN	Syntaxin-binding protein 3 OS=Homo sapiens GN=STXBP3 PE=1 SV=2	HUMAN	4
745	8.6	8.6	24.41	18.64	15.93	tr|Q8IYG5|Q8IYG5_HUMAN	MOG protein OS=Homo sapiens GN=MOG PE=2 SV=1	HUMAN	4
747	8.56	8.56	29.49	22.37	17.29	tr|Q96RS2|Q96RS2_HUMAN	Laminin receptor-like protein LAMRL5 OS=Homo sapiens GN=LAMR1P15 PE=2 SV=1	HUMAN	4
751	8.51	8.51	33.9	9.518	5.606	tr|Q9GZV0|Q9GZV0_HUMAN	cDNA FLJ12454 fis, clone NT2RM1000555, highly similar to UNR PROTEIN OS=Homo sapiens PE=2 SV=1	HUMAN	4
752	8.51	8.51	31.76	23.27	10.69	tr|Q96J71|Q96J71_HUMAN	Hu antigen C long OS=Homo sapiens GN=ELAVL3 PE=2 SV=1	HUMAN	4
754	8.47	8.47	52.63	38.42	26.32	sp|P62166|NCS1_HUMAN	Neuronal calcium sensor 1 OS=Homo sapiens GN=NCS1 PE=1 SV=2	HUMAN	4
755	8.47	8.47	27.71	22.94	14.72	sp|Q15102|PA1B3_HUMAN	Platelet-activating factor acetylhydrolase IB subunit gamma OS=Homo sapiens GN=PAFAH1B3 PE=1 SV=1	HUMAN	4
759	8.43	8.43	25.83	8.558	7.132	sp|A0MZ66|SHOT1_HUMAN	Shootin-1 OS=Homo sapiens GN=KIAA1598 PE=1 SV=4	HUMAN	4
762	8.38	8.38	45.88	15.37	11.58	sp|P55795|HNRH2_HUMAN	Heterogeneous nuclear ribonucleoprotein H2 OS=Homo sapiens GN=HNRNPH2 PE=1 SV=1	HUMAN	4
766	8.33	8.33	39.64	13.87	9.299	sp|O95831|AIFM1_HUMAN	Apoptosis-inducing factor 1, mitochondrial OS=Homo sapiens GN=AIFM1 PE=1 SV=1	HUMAN	4
767	8.32	8.32	35.01	8.948	7.692	tr|E7ERE4|E7ERE4_HUMAN	Uncharacterized protein OS=Homo sapiens GN=HNRNPR PE=4 SV=1	HUMAN	4
770	8.29	8.29	34.56	19.55	14.73	tr|B2RBR5|B2RBR5_HUMAN	cDNA, FLJ95645, highly similar to Homo sapiens guanine nucleotide binding protein (G protein), beta 5(GNB5), transcript variant 1, mRNA OS=Homo sapiens PE=2 SV=1	HUMAN	4
776	8.25	8.25	41.57	17.1	15.2	tr|E9KL42|E9KL42_HUMAN	Epididymis secretory sperm binding protein Li 188n OS=Homo sapiens PE=2 SV=1	HUMAN	4
778	8.23	8.23	34.69	17.04	9.736	tr|A8K696|A8K696_HUMAN	cDNA FLJ78243, highly similar to Homo sapiens peptidase D, mRNA OS=Homo sapiens PE=2 SV=1	HUMAN	4
781	8.21	8.21	40.96	21.84	18.77	sp|Q9NRG7-2|D39U1_HUMAN	Isoform 2 of Epimerase family protein SDR39U1 OS=Homo sapiens GN=SDR39U1	HUMAN	4
788	8.12	8.12	32.08	18.61	10.1	sp|Q9Y3I0|RTCB_HUMAN	tRNA-splicing ligase RtcB homolog OS=Homo sapiens GN=C22orf28 PE=1 SV=1	HUMAN	4
799	8	8	44.83	27.59	27.59	tr|Q59GA0|Q59GA0_HUMAN	Thy-1 cell surface antigen variant (Fragment) OS=Homo sapiens PE=2 SV=1	HUMAN	4
802	7.97	7.97	76.64	30.33	20.08	sp|Q7Z4W1|DCXR_HUMAN	L-xylulose reductase OS=Homo sapiens GN=DCXR PE=1 SV=2	HUMAN	4
807	7.94	7.94	28.25	15.4	9.365	tr|B7ZA04|B7ZA04_HUMAN	Uncharacterized protein OS=Homo sapiens GN=DYNC1I2 PE=2 SV=1	HUMAN	4
813	7.84	7.85	26.89	8.535	6.924	tr|Q6IA66|Q6IA66_HUMAN	C14orf159 protein OS=Homo sapiens GN=C14orf159 PE=2 SV=1	HUMAN	4
814	7.83	7.83	26.09	20.07	8.212	tr|B4DG46|B4DG46_HUMAN	Uncharacterized protein OS=Homo sapiens GN=SLC17A7 PE=2 SV=1	HUMAN	4
816	7.8	7.8	39.47	24.7	23.08	sp|O15079|SNPH_HUMAN	Syntaphilin OS=Homo sapiens GN=SNPH PE=1 SV=2	HUMAN	4
820	7.72	7.72	34.92	18.44	10.85	sp|P23677|IP3KA_HUMAN	Inositol-trisphosphate 3-kinase A OS=Homo sapiens GN=ITPKA PE=1 SV=1	HUMAN	4
823	7.69	7.69	24.28	14.7	14.7	tr|Q6FH48|Q6FH48_HUMAN	ASPA protein (Fragment) OS=Homo sapiens GN=ASPA PE=2 SV=1	HUMAN	4
824	7.68	7.69	28.4	10.68	8.01	tr|B4DSE9|B4DSE9_HUMAN	cDNA FLJ58278, highly similar to Homo sapiens WD repeat domain 44 (WDR44), mRNA OS=Homo sapiens PE=2 SV=1	HUMAN	4
825	7.67	7.67	58.16	58.16	41.13	sp|Q86Y39|NDUAB_HUMAN	NADH dehydrogenase [ubiquinone] 1 alpha subcomplex subunit 11 OS=Homo sapiens GN=NDUFA11 PE=1 SV=3	HUMAN	4
828	7.58	7.59	42.62	24.59	22.95	sp|P10114|RAP2A_HUMAN	Ras-related protein Rap-2a OS=Homo sapiens GN=RAP2A PE=1 SV=1	HUMAN	4
829	7.58	7.58	46.9	30.23	26.74	sp|O95336|6PGL_HUMAN	6-phosphogluconolactonase OS=Homo sapiens GN=PGLS PE=1 SV=2	HUMAN	4
830	7.57	7.57	25.61	22.15	19.03	sp|Q15181|IPYR_HUMAN	Inorganic pyrophosphatase OS=Homo sapiens GN=PPA1 PE=1 SV=2	HUMAN	4
831	7.56	7.56	26.48	13.48	10.64	tr|Q53XZ9|Q53XZ9_HUMAN	Isovaleryl Coenzyme A dehydrogenase OS=Homo sapiens PE=2 SV=1	HUMAN	4
833	7.54	7.54	17.42	6.395	5.375	sp|P54289-4|CA2D1_HUMAN	Isoform 4 of Voltage-dependent calcium channel subunit alpha-2/delta-1 OS=Homo sapiens GN=CACNA2D1	HUMAN	4
837	7.51	7.51	43.23	22.9	15.81	tr|D3DSW3|D3DSW3_HUMAN	Proline synthetase co-transcribed homolog (Bacterial), isoform CRA_b OS=Homo sapiens GN=PROSC PE=3 SV=1	HUMAN	4
838	7.5	7.5	38.83	30.2	17.77	tr|Q597H1|Q597H1_HUMAN	Transformation-related protein 14 OS=Homo sapiens GN=TRG14 PE=2 SV=1	HUMAN	4
839	7.49	7.49	40.39	25.1	17.65	tr|Q6IB71|Q6IB71_HUMAN	Proteasome subunit alpha type OS=Homo sapiens GN=PSMA3 PE=2 SV=1	HUMAN	4
840	7.48	7.48	20.88	6.676	5.54	tr|A8K9T8|A8K9T8_HUMAN	cDNA FLJ76106, highly similar to Homo sapiens neurolysin (metallopeptidase M3 family) (NLN), mRNA OS=Homo sapiens PE=2 SV=1	HUMAN	4
841	7.47	7.47	40.76	30.43	24.46	tr|Q53YD8|Q53YD8_HUMAN	ADP-ribosylation factor-like 2 OS=Homo sapiens GN=hCG_23373 PE=2 SV=1	HUMAN	4
842	7.47	7.47	41.2	23.18	23.18	tr|D3DWY7|D3DWY7_HUMAN	von Hippel-Lindau binding protein 1, isoform CRA_b OS=Homo sapiens GN=VBP1 PE=4 SV=1	HUMAN	4
845	7.43	7.43	42.66	28.33	15.02	tr|Q8N7G1|Q8N7G1_HUMAN	cDNA FLJ25678 fis, clone TST04067, highly similar to PURINE NUCLEOSIDE PHOSPHORYLASE (EC 2.4.2.1) OS=Homo sapiens PE=2 SV=1	HUMAN	4
[truncated: 1,153 more rows]
