# Supplementary material for: Anatomo-proteomic characterization of human basal ganglia: focus on striatum and globus pallidus
Source: Mol Brain. 2014 Nov 18;7:83. doi: 10.1186/s13041-014-0083-9 (PMC4236423; doi:10.1186/s13041-014-0083-9)
Supplement: Additional file 2: — Proteins identified in Putamen. [file 13041_2014_83_MOESM2_ESM.xlsx]

## Sheet: RAW
N	Unused	Total	%Cov	%Cov(50)	%Cov(95)	Accession	Name	Species	Peptides(95%)			Biological Processes	Molecular Function	PANTHER ID
1	305.34	305.34	83	68.43	64.31	sp|Q13813-2|SPTA2_HUMAN	Isoform 2 of Spectrin alpha chain, brain OS=Homo sapiens GN=SPTAN1	HUMAN	189
2	231.7	231.7	80.54	63.24	56.35	tr|B2ZZ89|B2ZZ89_HUMAN	Spectrin beta non-erythrocytic 1 OS=Homo sapiens GN=SPTBN1 PE=2 SV=1	HUMAN	132
2	0	231.7	80.54	63.24	56.35	sp|Q01082|SPTB2_HUMAN	Spectrin beta chain, brain 1 OS=Homo sapiens GN=SPTBN1 PE=1 SV=2	HUMAN	132
3	156.07	156.07	72.48	63.27	55.64	sp|Q00610-2|CLH1_HUMAN	Isoform 2 of Clathrin heavy chain 1 OS=Homo sapiens GN=CLTC	HUMAN	94
3	0	155.64	70.93	61.91	54.45	sp|Q00610|CLH1_HUMAN	Clathrin heavy chain 1 OS=Homo sapiens GN=CLTC PE=1 SV=5	HUMAN	94
4	142.01	142.01	63.57	29.46	23.37	sp|Q15149-7|PLEC_HUMAN	Isoform 7 of Plectin OS=Homo sapiens GN=PLEC	HUMAN	91
4	0	141.81	63.43	29.39	23.31	sp|Q15149-8|PLEC_HUMAN	Isoform 8 of Plectin OS=Homo sapiens GN=PLEC	HUMAN	91
4	0	141.71	63.47	29.34	23.27	sp|Q15149-9|PLEC_HUMAN	Isoform 9 of Plectin OS=Homo sapiens GN=PLEC	HUMAN	91
4	0	141.55	63.38	29.25	23.2	sp|Q15149-5|PLEC_HUMAN	Isoform 5 of Plectin OS=Homo sapiens GN=PLEC	HUMAN	91
4	0	141.55	63.49	29.25	23.2	sp|Q15149-4|PLEC_HUMAN	Isoform 4 of Plectin OS=Homo sapiens GN=PLEC	HUMAN	91
4	0	141.51	63.38	29.45	23.44	sp|Q15149-2|PLEC_HUMAN	Isoform 2 of Plectin OS=Homo sapiens GN=PLEC	HUMAN	92
4	0	141.5	63.74	29.22	23.18	sp|Q15149-6|PLEC_HUMAN	Isoform 6 of Plectin OS=Homo sapiens GN=PLEC	HUMAN	91
4	0	141.32	62.98	29.28	23.46	sp|Q15149-3|PLEC_HUMAN	Isoform 3 of Plectin OS=Homo sapiens GN=PLEC	HUMAN	92
4	0	139.57	61.74	28.39	22.52	sp|Q15149|PLEC_HUMAN	Plectin OS=Homo sapiens GN=PLEC PE=1 SV=3	HUMAN	91
5	103.93	104.26	55.12	27.72	19.41	sp|Q14204|DYHC1_HUMAN	Cytoplasmic dynein 1 heavy chain 1 OS=Homo sapiens GN=DYNC1H1 PE=1 SV=5	HUMAN	74
6	100.74	100.74	58.02	36.06	28.48	sp|P46821|MAP1B_HUMAN	Microtubule-associated protein 1B OS=Homo sapiens GN=MAP1B PE=1 SV=2	HUMAN	55
7	91.32	91.32	75.49	60.5	52.84	tr|Q1HE25|Q1HE25_HUMAN	Actinin alpha 1 isoform b OS=Homo sapiens GN=ACTN1 PE=2 SV=1	HUMAN	46
7	0	91.18	74.52	62.34	54.45	sp|P12814-2|ACTN1_HUMAN	Isoform 2 of Alpha-actinin-1 OS=Homo sapiens GN=ACTN1	HUMAN	46
8	84.55	84.55	57.06	47.78	44.42	tr|Q53ES0|Q53ES0_HUMAN	NaﲯATPase alpha 3 subunit variant (Fragment) OS=Homo sapiens PE=2 SV=1	HUMAN	47
8	0	84.55	56.45	47.27	43.95	tr|F5H6J6|F5H6J6_HUMAN	Uncharacterized protein OS=Homo sapiens GN=ATP1A3 PE=3 SV=1	HUMAN	47
8	0	84.55	58.8	49.24	45.78	tr|E9PC07|E9PC07_HUMAN	Uncharacterized protein OS=Homo sapiens GN=ATP1A3 PE=3 SV=2	HUMAN	47
8	0	84.55	56.34	47.17	43.86	tr|B7Z9V4|B7Z9V4_HUMAN	cDNA, FLJ78968, highly similar to Sodium/potassium-transporting ATPase alpha-3 chain (EC 3.6.3.9) OS=Homo sapiens PE=2 SV=1	HUMAN	47
8	0	84.55	56.45	47.27	43.95	tr|B7Z401|B7Z401_HUMAN	cDNA FLJ54717, highly similar to Sodium/potassium-transporting ATPase alpha-3 chain (EC 3.6.3.9) OS=Homo sapiens PE=2 SV=1	HUMAN	47
8	0	84.55	56.34	47.17	43.86	tr|B7Z2T0|B7Z2T0_HUMAN	Uncharacterized protein OS=Homo sapiens GN=ATP1A3 PE=2 SV=1	HUMAN	47
8	0	84.55	57.06	47.78	44.42	sp|P13637|AT1A3_HUMAN	Sodium/potassium-transporting ATPase subunit alpha-3 OS=Homo sapiens GN=ATP1A3 PE=1 SV=3	HUMAN	47
9	83.92	83.92	75.6	50.51	46.75	tr|A5YM63|A5YM63_HUMAN	NEFM protein OS=Homo sapiens GN=NEFM PE=2 SV=1	HUMAN	47
9	0	83.92	75.26	50.51	46.75	tr|E7ESP9|E7ESP9_HUMAN	Uncharacterized protein OS=Homo sapiens GN=NEFM PE=3 SV=1	HUMAN	47
9	0	83.92	76.31	48.36	44.76	sp|P07197|NFM_HUMAN	Neurofilament medium polypeptide OS=Homo sapiens GN=NEFM PE=1 SV=3	HUMAN	47
10	81.23	81.23	87.68	75.7	65.35	sp|P02768|ALBU_HUMAN	Serum albumin OS=Homo sapiens GN=ALB PE=1 SV=2	HUMAN	45
10	0	81.23	84.79	74.6	64.4	tr|E7ESU5|E7ESU5_HUMAN	Uncharacterized protein OS=Homo sapiens GN=ALB PE=4 SV=2	HUMAN	45
10	0	79.21	86.67	74.19	63.42	tr|F6KPG5|F6KPG5_HUMAN	Albumin (Fragment) OS=Homo sapiens PE=2 SV=1	HUMAN	43
11	77.48	77.48	72.52	59.94	57.76	sp|P04264|K2C1_HUMAN	Keratin, type II cytoskeletal 1 OS=Homo sapiens GN=KRT1 PE=1 SV=6	HUMAN	48
12	74.64	74.64	81.87	61.66	56.02	sp|P08133|ANXA6_HUMAN	Annexin A6 OS=Homo sapiens GN=ANXA6 PE=1 SV=3	HUMAN	40
12	0	72.62	82.68	61.15	55.23	tr|E9PGK1|E9PGK1_HUMAN	Uncharacterized protein OS=Homo sapiens GN=ANXA6 PE=3 SV=1	HUMAN	38
13	74.26	74.26	59.94	30.92	22.64	sp|P35580-2|MYH10_HUMAN	Isoform 2 of Myosin-10 OS=Homo sapiens GN=MYH10	HUMAN	36
13	0	74.26	59.54	30.92	22.64	tr|F8W6L6|F8W6L6_HUMAN	Uncharacterized protein OS=Homo sapiens GN=MYH10 PE=4 SV=1	HUMAN	36
13	0	74.2	59.09	30.69	22.47	tr|F8VTL3|F8VTL3_HUMAN	Uncharacterized protein OS=Homo sapiens GN=MYH10 PE=4 SV=1	HUMAN	36
13	0	74.13	59.46	30.53	22.35	tr|Q4LE45|Q4LE45_HUMAN	MYH10 variant protein (Fragment) OS=Homo sapiens GN=MYH10 variant protein PE=2 SV=1	HUMAN	36
13	0	73.54	59.87	30.52	22.82	sp|P35580|MYH10_HUMAN	Myosin-10 OS=Homo sapiens GN=MYH10 PE=1 SV=3	HUMAN	36
13	0	73.51	59.85	30.38	22.72	tr|B2RWP9|B2RWP9_HUMAN	MYH10 protein OS=Homo sapiens GN=MYH10 PE=2 SV=1	HUMAN	36
13	0	73.45	59.24	30.2	22.58	sp|P35580-3|MYH10_HUMAN	Isoform 3 of Myosin-10 OS=Homo sapiens GN=MYH10	HUMAN	36
14	70.91	70.91	64.71	44.54	41.18	tr|E7ENR4|E7ENR4_HUMAN	Uncharacterized protein OS=Homo sapiens GN=HK1 PE=3 SV=1	HUMAN	38
14	0	70.91	64.71	44.54	41.18	tr|B3KXY9|B3KXY9_HUMAN	cDNA FLJ46359 fis, clone TESTI4049786, highly similar to Hexokinase-1 (EC 2.7.1.1) OS=Homo sapiens PE=2 SV=1	HUMAN	38
14	0	70.91	65.86	44.68	41.31	tr|Q59FD4|Q59FD4_HUMAN	Hexokinase 1 isoform HKI variant (Fragment) OS=Homo sapiens PE=2 SV=1	HUMAN	38
14	0	70.91	66.45	46.34	42.84	tr|B4DG62|B4DG62_HUMAN	Uncharacterized protein OS=Homo sapiens GN=HK1 PE=2 SV=1	HUMAN	38
14	0	70.91	66.3	46.24	42.75	tr|A8K7J7|A8K7J7_HUMAN	cDNA FLJ78173, highly similar to Homo sapiens hexokinase 1 (HK1) mRNA OS=Homo sapiens PE=2 SV=1	HUMAN	38
14	0	70.91	66.3	46.24	42.75	sp|P19367|HXK1_HUMAN	Hexokinase-1 OS=Homo sapiens GN=HK1 PE=1 SV=3	HUMAN	38
14	0	70.91	65.97	46.85	43.31	sp|P19367-4|HXK1_HUMAN	Isoform 4 of Hexokinase-1 OS=Homo sapiens GN=HK1	HUMAN	38
14	0	70.91	64.93	46.04	42.56	sp|P19367-3|HXK1_HUMAN	Isoform 3 of Hexokinase-1 OS=Homo sapiens GN=HK1	HUMAN	38
14	0	70.91	64.19	46.29	42.79	sp|P19367-2|HXK1_HUMAN	Isoform 2 of Hexokinase-1 OS=Homo sapiens GN=HK1	HUMAN	38
15	70.14	70.14	67.95	52.55	49.57	tr|A2A274|A2A274_HUMAN	Aconitase 2, mitochondrial OS=Homo sapiens GN=ACO2 PE=4 SV=1	HUMAN	42
15	0	70.14	70.13	54.23	51.15	sp|Q99798|ACON_HUMAN	Aconitate hydratase, mitochondrial OS=Homo sapiens GN=ACO2 PE=1 SV=2	HUMAN	42
15	0	68.13	70.57	52.69	49.54	tr|B4DZ08|B4DZ08_HUMAN	cDNA FLJ51705, highly similar to Aconitate hydratase, mitochondrial (EC 4.2.1.3) OS=Homo sapiens PE=2 SV=1	HUMAN	41
15	0	68.13	68.72	51.41	48.33	tr|B2RBW5|B2RBW5_HUMAN	cDNA, FLJ95737, highly similar to Homo sapiens aconitase 2, mitochondrial (ACO2), nuclear geneencoding mitochondrial protein, mRNA OS=Homo sapiens PE=2 SV=1	HUMAN	41
15	0	68.13	68.99	52.69	49.54	tr|F5H2A5|F5H2A5_HUMAN	Uncharacterized protein OS=Homo sapiens GN=ACO2 PE=4 SV=1	HUMAN	41
16	68.15	68.15	53.73	43.61	38.18	sp|Q9Y2J2|E41L3_HUMAN	Band 4.1-like protein 3 OS=Homo sapiens GN=EPB41L3 PE=1 SV=2	HUMAN	35
17	67.69	67.69	65.22	46.02	40.16	sp|P07900-2|HS90A_HUMAN	Isoform 2 of Heat shock protein HSP 90-alpha OS=Homo sapiens GN=HSP90AA1	HUMAN	39
17	0	67.62	72.54	53.69	46.86	sp|P07900|HS90A_HUMAN	Heat shock protein HSP 90-alpha OS=Homo sapiens GN=HSP90AA1 PE=1 SV=5	HUMAN	39
18	67.39	67.39	73.03	51.27	43.63	sp|Q05193-2|DYN1_HUMAN	Isoform 2 of Dynamin-1 OS=Homo sapiens GN=DNM1	HUMAN	38
18	0	67.33	72.03	52.06	44.3	tr|B7ZAC0|B7ZAC0_HUMAN	cDNA, FLJ79134, highly similar to Dynamin-1 (EC 3.6.5.5) OS=Homo sapiens PE=2 SV=1	HUMAN	38
18	0	67.33	72.03	52.06	44.3	sp|Q05193-5|DYN1_HUMAN	Isoform 5 of Dynamin-1 OS=Homo sapiens GN=DNM1	HUMAN	38
19	67.04	67.04	83.87	58.44	55.09	sp|P55072|TERA_HUMAN	Transitional endoplasmic reticulum ATPase OS=Homo sapiens GN=VCP PE=1 SV=4	HUMAN	39
20	66.59	66.59	75.94	52.55	45.43	sp|P46459|NSF_HUMAN	Vesicle-fusing ATPase OS=Homo sapiens GN=NSF PE=1 SV=3	HUMAN	34
20	0	65.85	72.8	49.26	45.74	tr|B7Z5J7|B7Z5J7_HUMAN	cDNA FLJ58682, highly similar to Vesicle-fusing ATPase (EC 3.6.4.6) OS=Homo sapiens PE=2 SV=1	HUMAN	34
21	66.4	66.4	67.12	63.53	59.25	sp|P13645|K1C10_HUMAN	Keratin, type I cytoskeletal 10 OS=Homo sapiens GN=KRT10 PE=1 SV=6	HUMAN	45
22	66.21	66.21	86.39	67.71	62.3	sp|P10809|CH60_HUMAN	60 kDa heat shock protein, mitochondrial OS=Homo sapiens GN=HSPD1 PE=1 SV=2	HUMAN	41
22	0	64.27	85.94	67.84	62.39	tr|B3GQS7|B3GQS7_HUMAN	Mitochondrial heat shock 60kD protein 1 variant 1 OS=Homo sapiens GN=HSPD1 PE=2 SV=1	HUMAN	40
23	65.05	65.05	62.25	47.95	38.91	tr|A8K916|A8K916_HUMAN	cDNA FLJ78481, highly similar to Homo sapiens adaptor-related protein complex 2, beta 1 subunit, mRNA OS=Homo sapiens PE=2 SV=1	HUMAN	36
23	0	65.05	63.18	48.67	39.49	sp|P63010|AP2B1_HUMAN	AP-2 complex subunit beta OS=Homo sapiens GN=AP2B1 PE=1 SV=1	HUMAN	36
23	0	65.05	62.25	47.95	38.91	sp|P63010-2|AP2B1_HUMAN	Isoform 2 of AP-2 complex subunit beta OS=Homo sapiens GN=AP2B1	HUMAN	36
23	0	65.05	62.14	48.77	39.57	tr|E1P647|E1P647_HUMAN	Adaptor-related protein complex 2, beta 1 subunit, isoform CRA_b OS=Homo sapiens GN=AP2B1 PE=4 SV=1	HUMAN	36
23	0	65.05	61.22	48.05	38.99	tr|E1P646|E1P646_HUMAN	Adaptor-related protein complex 2, beta 1 subunit, isoform CRA_d OS=Homo sapiens GN=AP2B1 PE=4 SV=1	HUMAN	36
23	0	64.5	60.88	46.58	38.91	tr|A8K0G3|A8K0G3_HUMAN	cDNA FLJ78733, highly similar to Homo sapiens adaptor-related protein complex 2, beta 1 subunit (AP2B1), transcript variant 1, mRNA OS=Homo sapiens PE=2 SV=1	HUMAN	36
24	63.9	63.9	80.57	62.75	59.78	tr|B4DJA0|B4DJA0_HUMAN	NADH dehydrogenase (Ubiquinone) Fe-S protein 1, 75kDa (NADH-coenzyme Q reductase), isoform CRA_a OS=Homo sapiens GN=NDUFS1 PE=2 SV=1	HUMAN	35
24	0	63.9	80.74	63.96	60.94	tr|E5KRK5|E5KRK5_HUMAN	Mitochondrial NADH-ubiquinone oxidoreductase 75 kDa subunit OS=Homo sapiens GN=NDUFS1 PE=3 SV=1	HUMAN	35
24	0	63.9	80.74	63.96	60.94	sp|P28331|NDUS1_HUMAN	NADH-ubiquinone oxidoreductase 75 kDa subunit, mitochondrial OS=Homo sapiens GN=NDUFS1 PE=1 SV=3	HUMAN	35
24	0	62.73	84.33	68.36	66.12	tr|B4DUC1|B4DUC1_HUMAN	Uncharacterized protein OS=Homo sapiens GN=NDUFS1 PE=2 SV=1	HUMAN	35
25	63.36	63.36	79.58	62.24	59.64	sp|P38606|VATA_HUMAN	V-type proton ATPase catalytic subunit A OS=Homo sapiens GN=ATP6V1A PE=1 SV=2	HUMAN	36
25	0	63.13	77.4	65.75	63.01	tr|B7Z1R5|B7Z1R5_HUMAN	Uncharacterized protein OS=Homo sapiens GN=ATP6V1A PE=2 SV=1	HUMAN	36
26	60.71	60.71	80.47	57.74	54.55	tr|Q68CM6|Q68CM6_HUMAN	STXBP1 protein OS=Homo sapiens GN=stxbp1 PE=2 SV=1	HUMAN	37
26	0	60.71	80.47	57.74	54.55	sp|P61764|STXB1_HUMAN	Syntaxin-binding protein 1 OS=Homo sapiens GN=STXBP1 PE=1 SV=1	HUMAN	37
27	59.52	75.42	59.87	25.45	21.1	sp|O15020-2|SPTN2_HUMAN	Isoform 2 of Spectrin beta chain, brain 2 OS=Homo sapiens GN=SPTBN2	HUMAN	41
27	0	75.28	58.08	25.19	20.88	sp|O15020|SPTN2_HUMAN	Spectrin beta chain, brain 2 OS=Homo sapiens GN=SPTBN2 PE=1 SV=3	HUMAN	41
28	59.04	59.04	81.54	67.04	61.39	sp|P14618-2|KPYM_HUMAN	Isoform M1 of Pyruvate kinase isozymes M1/M2 OS=Homo sapiens GN=PKM2	HUMAN	32
29	58.71	58.71	63.22	50.16	40.37	sp|P55786|PSA_HUMAN	Puromycin-sensitive aminopeptidase OS=Homo sapiens GN=NPEPPS PE=1 SV=2	HUMAN	27
29	0	58.71	62.08	50.38	40.55	tr|E9PLK3|E9PLK3_HUMAN	Uncharacterized protein OS=Homo sapiens GN=NPEPPS PE=4 SV=1	HUMAN	27
29	0	57.18	62.08	48.96	39.13	tr|B7Z899|B7Z899_HUMAN	cDNA FLJ55506, highly similar to Puromycin-sensitive aminopeptidase (EC3.4.11.-) OS=Homo sapiens PE=2 SV=1	HUMAN	26
30	58.62	58.62	64.08	47.07	40.17	sp|P22314|UBA1_HUMAN	Ubiquitin-like modifier-activating enzyme 1 OS=Homo sapiens GN=UBA1 PE=1 SV=3	HUMAN	34
31	57.38	57.38	85.34	78.13	75	tr|G3V1U9|G3V1U9_HUMAN	Tubulin, alpha 3, isoform CRA_c OS=Homo sapiens GN=TUBA1A PE=3 SV=1	HUMAN	42
31	0	57.38	78.71	72.06	69.18	sp|Q71U36|TBA1A_HUMAN	Tubulin alpha-1A chain OS=Homo sapiens GN=TUBA1A PE=1 SV=1	HUMAN	42
32	56.56	85.43	73.83	61.86	52.68	tr|B2RCS5|B2RCS5_HUMAN	Actinin, alpha 2, isoform CRA_b OS=Homo sapiens GN=ACTN2 PE=2 SV=1	HUMAN	41
33	55.82	55.82	75.85	57.28	50	sp|P11142|HSP7C_HUMAN	Heat shock cognate 71 kDa protein OS=Homo sapiens GN=HSPA8 PE=1 SV=1	HUMAN	36
33	0	54.4	75.12	56.14	48.64	tr|E9PKE3|E9PKE3_HUMAN	Uncharacterized protein OS=Homo sapiens GN=HSPA8 PE=3 SV=1	HUMAN	35
34	55.11	55.11	75.85	53.46	43	sp|P38646|GRP75_HUMAN	Stress-70 protein, mitochondrial OS=Homo sapiens GN=HSPA9 PE=1 SV=2	HUMAN	32
34	0	54.84	73.23	54.59	43.91	tr|B7Z4V2|B7Z4V2_HUMAN	Uncharacterized protein OS=Homo sapiens GN=HSPA9 PE=2 SV=1	HUMAN	32
35	54.6	54.6	76.91	69.9	58.28	tr|Q59GB4|Q59GB4_HUMAN	Dihydropyrimidinase-like 2 variant (Fragment) OS=Homo sapiens PE=2 SV=1	HUMAN	38
36	54.15	54.15	73.76	51.41	44.98	sp|Q16891-2|IMMT_HUMAN	Isoform 2 of Mitochondrial inner membrane protein OS=Homo sapiens GN=IMMT	HUMAN	29
36	0	54.15	68.87	50.66	44.33	sp|Q16891|IMMT_HUMAN	Mitochondrial inner membrane protein OS=Homo sapiens GN=IMMT PE=1 SV=1	HUMAN	29
36	0	52.48	73.9	50.07	43.64	tr|F5GZ32|F5GZ32_HUMAN	Uncharacterized protein OS=Homo sapiens GN=IMMT PE=4 SV=1	HUMAN	28
36	0	51.81	69.9	50.49	43.74	tr|B9A067|B9A067_HUMAN	Uncharacterized protein OS=Homo sapiens GN=IMMT PE=4 SV=2	HUMAN	28
37	53.8	53.8	64.86	45.05	36.85	sp|O94973|AP2A2_HUMAN	AP-2 complex subunit alpha-2 OS=Homo sapiens GN=AP2A2 PE=1 SV=2	HUMAN	27
37	0	53.8	63.4	45	36.81	sp|O94973-2|AP2A2_HUMAN	Isoform 2 of AP-2 complex subunit alpha-2 OS=Homo sapiens GN=AP2A2	HUMAN	27
37	0	51.65	63.01	44.52	36.24	tr|B7Z5S9|B7Z5S9_HUMAN	cDNA FLJ61359, highly similar to Adapter-relatedprotein complex 2 alpha- 2 subunit OS=Homo sapiens PE=2 SV=1	HUMAN	26
38	53.23	53.23	60.31	37.23	32.91	sp|Q12860|CNTN1_HUMAN	Contactin-1 OS=Homo sapiens GN=CNTN1 PE=1 SV=1	HUMAN	29
38	0	53.23	60.97	37.64	33.27	sp|Q12860-2|CNTN1_HUMAN	Isoform 2 of Contactin-1 OS=Homo sapiens GN=CNTN1	HUMAN	29
39	52.95	56.99	77.55	65.51	61.81	sp|P14136|GFAP_HUMAN	Glial fibrillary acidic protein OS=Homo sapiens GN=GFAP PE=1 SV=1	HUMAN	38
39	0	56.8	77.03	65.66	61.95	sp|P14136-3|GFAP_HUMAN	Isoform 3 of Glial fibrillary acidic protein OS=Homo sapiens GN=GFAP	HUMAN	38
39	0	56.8	80.59	64.61	60.96	sp|P14136-2|GFAP_HUMAN	Isoform 2 of Glial fibrillary acidic protein OS=Homo sapiens GN=GFAP	HUMAN	38
39	0	56.8	72.85	65.66	61.95	tr|E9PAX3|E9PAX3_HUMAN	Uncharacterized protein OS=Homo sapiens GN=GFAP PE=3 SV=1	HUMAN	38
39	0	54.98	78.13	65.36	61.43	tr|B4E192|B4E192_HUMAN	Uncharacterized protein OS=Homo sapiens GN=GFAP PE=2 SV=1	HUMAN	37
39	0	54.98	76.39	64.1	60.24	tr|B4DJW0|B4DJW0_HUMAN	cDNA FLJ55696, highly similar to Glial fibrillary acidic protein, astrocyte OS=Homo sapiens PE=2 SV=1	HUMAN	37
40	52.87	52.87	81.24	66.75	63.42	sp|P09543|CN37_HUMAN	2',3'-cyclic-nucleotide 3'-phosphodiesterase OS=Homo sapiens GN=CNP PE=1 SV=2	HUMAN	27
40	0	51.43	82.29	68.33	64.84	sp|P09543-2|CN37_HUMAN	Isoform CNPI of 2',3'-cyclic-nucleotide 3'-phosphodiesterase OS=Homo sapiens GN=CNP	HUMAN	26
41	52.59	52.59	77.18	66.22	63.53	sp|P60028|GDIA_PANTR	Rab GDP dissociation inhibitor alpha OS=Pan troglodytes GN=GDI1 PE=2 SV=1	PANTR	31
41	0	52.59	77.18	66.22	63.53	sp|P31150|GDIA_HUMAN	Rab GDP dissociation inhibitor alpha OS=Homo sapiens GN=GDI1 PE=1 SV=2	HUMAN	31
42	52.39	63.13	57.3	27.09	23.37	tr|Q60FE2|Q60FE2_HUMAN	MYH9 variant protein OS=Homo sapiens GN=MYH9 PE=2 SV=1	HUMAN	32
42	0	63.13	57.3	27.09	23.37	sp|P35579|MYH9_HUMAN	Myosin-9 OS=Homo sapiens GN=MYH9 PE=1 SV=4	HUMAN	32
43	52.37	52.37	76.18	75.06	68.54	sp|Q13885|TBB2A_HUMAN	Tubulin beta-2A chain OS=Homo sapiens GN=TUBB2A PE=1 SV=1	HUMAN	47
43	0	50.28	72.81	71.69	65.17	tr|B2R6L0|B2R6L0_HUMAN	cDNA, FLJ93005, highly similar to Homo sapiens tubulin, beta polypeptide (TUBB), mRNA OS=Homo sapiens PE=2 SV=1	HUMAN	46
44	51.39	57.13	73.24	48.04	48.04	sp|P35908|K22E_HUMAN	Keratin, type II cytoskeletal 2 epidermal OS=Homo sapiens GN=KRT2 PE=1 SV=2	HUMAN	30
45	51.27	51.27	65.24	45.55	36.54	sp|P11216|PYGB_HUMAN	Glycogen phosphorylase, brain form OS=Homo sapiens GN=PYGB PE=1 SV=5	HUMAN	26
45	0	49.12	61.62	42.31	35.61	tr|Q59GM9|Q59GM9_HUMAN	Phosphorylase (Fragment) OS=Homo sapiens PE=2 SV=1	HUMAN	26
46	50.87	50.87	62.16	31.16	26.59	tr|A8MY36|A8MY36_HUMAN	Uncharacterized protein OS=Homo sapiens GN=DCTN1 PE=4 SV=2	HUMAN	26
46	0	50.87	61.82	30.99	26.45	sp|Q14203|DCTN1_HUMAN	Dynactin subunit 1 OS=Homo sapiens GN=DCTN1 PE=1 SV=3	HUMAN	26
46	0	50.87	60.19	31.4	26.8	tr|A8MWX9|A8MWX9_HUMAN	Uncharacterized protein OS=Homo sapiens GN=DCTN1 PE=4 SV=2	HUMAN	26
46	0	50.73	61.82	30.99	26.45	tr|Q6MZZ3|Q6MZZ3_HUMAN	Putative uncharacterized protein DKFZp686I0746 OS=Homo sapiens GN=DKFZp686I0746 PE=2 SV=1	HUMAN	26
46	0	50.64	63.55	34.62	29.55	sp|Q14203-2|DCTN1_HUMAN	Isoform p135 of Dynactin subunit 1 OS=Homo sapiens GN=DCTN1	HUMAN	26
46	0	48.76	59.87	29.86	25.24	tr|E7EX90|E7EX90_HUMAN	Uncharacterized protein OS=Homo sapiens GN=DCTN1 PE=4 SV=1	HUMAN	25
46	0	48.76	60.02	29.93	25.3	tr|E7EUR0|E7EUR0_HUMAN	Uncharacterized protein OS=Homo sapiens GN=DCTN1 PE=4 SV=1	HUMAN	25
46	0	48.76	59.62	29.93	25.3	tr|E9PGE1|E9PGE1_HUMAN	Uncharacterized protein OS=Homo sapiens GN=DCTN1 PE=4 SV=1	HUMAN	25
46	0	48.76	59.06	30.34	25.65	tr|E9PFS5|E9PFS5_HUMAN	Uncharacterized protein OS=Homo sapiens GN=DCTN1 PE=4 SV=1	HUMAN	25
47	50.66	50.66	69.23	42.89	37.88	sp|Q92598|HS105_HUMAN	Heat shock protein 105 kDa OS=Homo sapiens GN=HSPH1 PE=1 SV=1	HUMAN	26
47	0	50.66	72.97	45.21	39.93	sp|Q92598-2|HS105_HUMAN	Isoform Beta of Heat shock protein 105 kDa OS=Homo sapiens GN=HSPH1	HUMAN	26
47	0	48.6	72.46	42.72	37.45	sp|Q92598-3|HS105_HUMAN	Isoform 3 of Heat shock protein 105 kDa OS=Homo sapiens GN=HSPH1	HUMAN	25
48	50.03	50.03	66.4	39.12	27.78	tr|E5KLJ7|E5KLJ7_HUMAN	Mitochondrial dynamin-like 120 kDa protein OS=Homo sapiens GN=OPA1 PE=3 SV=1	HUMAN	25
48	0	50.03	66.4	39.12	27.78	sp|O60313-2|OPA1_HUMAN	Isoform 2 of Dynamin-like 120 kDa protein, mitochondrial OS=Homo sapiens GN=OPA1	HUMAN	25
48	0	50.03	65.3	39.12	27.78	tr|E5KLM1|E5KLM1_HUMAN	Mitochondrial dynamin-like 120 kDa protein OS=Homo sapiens PE=3 SV=1	HUMAN	25
48	0	50.03	63.84	38.42	27.29	tr|E5KLJ5|E5KLJ5_HUMAN	Mitochondrial dynamin-like 120 kDa protein OS=Homo sapiens GN=OPA1 PE=3 SV=1	HUMAN	25
48	0	50.03	62.76	38.42	27.29	tr|E5KLL9|E5KLL9_HUMAN	Mitochondrial dynamin-like 120 kDa protein OS=Homo sapiens PE=3 SV=1	HUMAN	25
48	0	50.03	65.56	40.58	28.82	tr|E5KLK1|E5KLK1_HUMAN	Mitochondrial dynamin-like 120 kDa protein OS=Homo sapiens GN=OPA1 PE=3 SV=1	HUMAN	25
48	0	50.03	64.35	39.84	28.29	tr|E5KLJ9|E5KLJ9_HUMAN	Mitochondrial dynamin-like 120 kDa protein OS=Homo sapiens GN=OPA1 PE=3 SV=1	HUMAN	25
48	0	50.03	65.52	40.63	28.85	sp|O60313|OPA1_HUMAN	Dynamin-like 120 kDa protein, mitochondrial OS=Homo sapiens GN=OPA1 PE=1 SV=3	HUMAN	25
48	0	50.03	64.38	40.63	28.85	tr|E5KLM2|E5KLM2_HUMAN	Mitochondrial dynamin-like 120 kDa protein OS=Homo sapiens PE=3 SV=1	HUMAN	25
48	0	50.03	62.88	39.88	28.32	tr|E5KLJ6|E5KLJ6_HUMAN	Mitochondrial dynamin-like 120 kDa protein OS=Homo sapiens GN=OPA1 PE=3 SV=1	HUMAN	25
48	0	50.03	61.76	39.88	28.32	tr|E5KLM0|E5KLM0_HUMAN	Mitochondrial dynamin-like 120 kDa protein OS=Homo sapiens PE=3 SV=1	HUMAN	25
48	0	50.03	64.61	42.21	29.98	tr|E5KLK2|E5KLK2_HUMAN	Mitochondrial dynamin-like 120 kDa protein OS=Homo sapiens GN=OPA1 PE=3 SV=1	HUMAN	25
48	0	50.03	63.38	41.4	29.41	tr|E5KLK0|E5KLK0_HUMAN	Mitochondrial dynamin-like 120 kDa protein OS=Homo sapiens GN=OPA1 PE=3 SV=1	HUMAN	25
49	49.58	49.58	70.89	56.42	52.26	sp|P25705|ATPA_HUMAN	ATP synthase subunit alpha, mitochondrial OS=Homo sapiens GN=ATP5A1 PE=1 SV=1	HUMAN	30
49	0	47.4	71.97	59.44	54.87	tr|A8K092|A8K092_HUMAN	ATP synthase subunit alpha OS=Homo sapiens GN=ATP5A1 PE=2 SV=1	HUMAN	28
50	49.35	49.35	50.08	32.59	26.31	sp|P20020|AT2B1_HUMAN	Plasma membrane calcium-transporting ATPase 1 OS=Homo sapiens GN=ATP2B1 PE=1 SV=3	HUMAN	26
50	0	49.35	50.44	32.83	26.5	sp|P20020-4|AT2B1_HUMAN	Isoform C of Plasma membrane calcium-transporting ATPase 1 OS=Homo sapiens GN=ATP2B1	HUMAN	26
50	0	47.82	52.36	32.77	26.1	sp|P20020-6|AT2B1_HUMAN	Isoform K of Plasma membrane calcium-transporting ATPase 1 OS=Homo sapiens GN=ATP2B1	HUMAN	25
50	0	47.82	50.82	31.8	25.33	sp|P20020-3|AT2B1_HUMAN	Isoform B of Plasma membrane calcium-transporting ATPase 1 OS=Homo sapiens GN=ATP2B1	HUMAN	25
50	0	47.67	49.19	32.96	26.22	sp|P20020-5|AT2B1_HUMAN	Isoform E of Plasma membrane calcium-transporting ATPase 1 OS=Homo sapiens GN=ATP2B1	HUMAN	25
50	0	47.67	48.98	32.82	26.11	sp|P20020-2|AT2B1_HUMAN	Isoform A of Plasma membrane calcium-transporting ATPase 1 OS=Homo sapiens GN=ATP2B1	HUMAN	25
51	48.52	50.57	70.79	54.9	54.41	sp|P35527|K1C9_HUMAN	Keratin, type I cytoskeletal 9 OS=Homo sapiens GN=KRT9 PE=1 SV=3	HUMAN	33
52	48.4	48.4	68.69	66.14	54.6	sp|P21281|VATB2_HUMAN	V-type proton ATPase subunit B, brain isoform OS=Homo sapiens GN=ATP6V1B2 PE=1 SV=3	HUMAN	27
53	47.95	61.88	85.97	67.33	57.92	sp|Q16352|AINX_HUMAN	Alpha-internexin OS=Homo sapiens GN=INA PE=1 SV=2	HUMAN	36
54	47.64	47.64	44.39	23.08	18.68	sp|Q01484-5|ANK2_HUMAN	Isoform 4 of Ankyrin-2 OS=Homo sapiens GN=ANK2	HUMAN	25
54	0	47.64	43.37	23.08	18.68	tr|F8WEF9|F8WEF9_HUMAN	Uncharacterized protein OS=Homo sapiens GN=ANK2 PE=4 SV=1	HUMAN	25
54	0	47.59	45.19	22.97	18.59	sp|Q01484-2|ANK2_HUMAN	Isoform 2 of Ankyrin-2 OS=Homo sapiens GN=ANK2	HUMAN	25
54	0	45.8	43.59	15.42	11.27	sp|Q01484-4|ANK2_HUMAN	Isoform 3 of Ankyrin-2 OS=Homo sapiens GN=ANK2	HUMAN	31
55	47.48	50.6	48.41	18.66	12.99	sp|P78559|MAP1A_HUMAN	Microtubule-associated protein 1A OS=Homo sapiens GN=MAP1A PE=1 SV=6	HUMAN	30
55	0	50.58	47.63	18.65	12.98	sp|P78559-2|MAP1A_HUMAN	Isoform 2 of Microtubule-associated protein 1A OS=Homo sapiens GN=MAP1A	HUMAN	30
55	0	49.09	44.62	17.2	11.97	tr|E9PGC8|E9PGC8_HUMAN	Uncharacterized protein OS=Homo sapiens GN=MAP1A PE=4 SV=1	HUMAN	30
56	46.96	46.96	89.79	67.49	65.41	sp|P06576|ATPB_HUMAN	ATP synthase subunit beta, mitochondrial OS=Homo sapiens GN=ATP5B PE=1 SV=3	HUMAN	29
57	46.64	46.64	53.87	28.13	21.96	sp|Q9NQ66|PLCB1_HUMAN	1-phosphatidylinositol-4,5-bisphosphate phosphodiesterase beta-1 OS=Homo sapiens GN=PLCB1 PE=1 SV=1	HUMAN	23
58	46.49	46.49	47.48	34.63	23.98	tr|A8K8U1|A8K8U1_HUMAN	cDNA FLJ77762, highly similar to Homo sapiens cullin-associated and neddylation-dissociated 1 (CAND1), mRNA OS=Homo sapiens PE=2 SV=1	HUMAN	24
58	0	46.49	47.48	34.63	23.98	sp|Q86VP6|CAND1_HUMAN	Cullin-associated NEDD8-dissociated protein 1 OS=Homo sapiens GN=CAND1 PE=1 SV=2	HUMAN	24
59	46.44	56.65	77.9	52.49	46.41	sp|P07196|NFL_HUMAN	Neurofilament light polypeptide OS=Homo sapiens GN=NEFL PE=1 SV=3	HUMAN	35
59	0	56.65	76.24	52.49	46.41	tr|B3KQI5|B3KQI5_HUMAN	cDNA FLJ90522 fis, clone NT2RP4000108, highly similar to Neurofilament triplet L protein OS=Homo sapiens PE=2 SV=1	HUMAN	35
60	46.41	82.68	75.08	59.39	50.05	sp|O43707|ACTN4_HUMAN	Alpha-actinin-4 OS=Homo sapiens GN=ACTN4 PE=1 SV=2	HUMAN	41
61	46.41	46.41	47.02	26.58	18.91	sp|O94856-8|NFASC_HUMAN	Isoform 8 of Neurofascin OS=Homo sapiens GN=NFASC	HUMAN	21
61	0	46.41	47.22	26.69	18.99	sp|O94856-3|NFASC_HUMAN	Isoform 3 of Neurofascin OS=Homo sapiens GN=NFASC	HUMAN	21
61	0	46.41	47.71	26.97	19.19	sp|O94856-10|NFASC_HUMAN	Isoform 10 of Neurofascin OS=Homo sapiens GN=NFASC	HUMAN	21
61	0	46.37	41.44	23.42	16.67	sp|O94856-5|NFASC_HUMAN	Isoform 5 of Neurofascin OS=Homo sapiens GN=NFASC	HUMAN	21
61	0	46.37	40.77	23.42	16.67	tr|F8W791|F8W791_HUMAN	Uncharacterized protein OS=Homo sapiens GN=NFASC PE=4 SV=1	HUMAN	21
61	0	46.22	44.07	24.82	17.66	tr|F8W9B6|F8W9B6_HUMAN	Uncharacterized protein OS=Homo sapiens GN=NFASC PE=4 SV=1	HUMAN	21
61	0	46.22	45.26	25.49	18.14	tr|F8W8X7|F8W8X7_HUMAN	Uncharacterized protein OS=Homo sapiens GN=NFASC PE=4 SV=1	HUMAN	21
61	0	46.22	46.59	26.24	18.67	tr|F8W7D2|F8W7D2_HUMAN	Uncharacterized protein OS=Homo sapiens GN=NFASC PE=4 SV=1	HUMAN	21
61	0	46.22	43.69	24.61	17.51	tr|F8W792|F8W792_HUMAN	Uncharacterized protein OS=Homo sapiens GN=NFASC PE=4 SV=1	HUMAN	21
61	0	46.22	44.07	24.82	17.66	sp|O94856-7|NFASC_HUMAN	Isoform 7 of Neurofascin OS=Homo sapiens GN=NFASC	HUMAN	21
61	0	46.22	45.26	25.49	18.14	sp|O94856-6|NFASC_HUMAN	Isoform 6 of Neurofascin OS=Homo sapiens GN=NFASC	HUMAN	21
61	0	46.22	43.69	24.61	17.51	sp|O94856-13|NFASC_HUMAN	Isoform 13 of Neurofascin OS=Homo sapiens GN=NFASC	HUMAN	21
61	0	46.22	46.59	26.24	18.67	sp|O94856-11|NFASC_HUMAN	Isoform 11 of Neurofascin OS=Homo sapiens GN=NFASC	HUMAN	21
61	0	46.09	41.13	23.16	16.48	sp|O94856|NFASC_HUMAN	Neurofascin OS=Homo sapiens GN=NFASC PE=1 SV=4	HUMAN	21
62	44.76	44.76	63.72	50	40.71	sp|O75746|CMC1_HUMAN	Calcium-binding mitochondrial carrier protein Aralar1 OS=Homo sapiens GN=SLC25A12 PE=1 SV=2	HUMAN	22
62	0	44.76	63.27	50	40.71	tr|B3KMV8|B3KMV8_HUMAN	cDNA FLJ12766 fis, clone NT2RP2001520, highly similar to Calcium-binding mitochondrial carrier protein Aralar1 OS=Homo sapiens PE=2 SV=1	HUMAN	22
63	44.5	46.62	66.9	47.02	34.52	sp|P34932|HSP74_HUMAN	Heat shock 70 kDa protein 4 OS=Homo sapiens GN=HSPA4 PE=1 SV=4	HUMAN	23
63	0	46.59	65.12	47.02	34.52	tr|B4DH02|B4DH02_HUMAN	cDNA FLJ50510, highly similar to Heat shock 70 kDa protein 4 OS=Homo sapiens PE=2 SV=1	HUMAN	23
64	44.39	44.39	68.13	51.03	40.63	sp|Q9UBB6-3|NCDN_HUMAN	Isoform 3 of Neurochondrin OS=Homo sapiens GN=NCDN	HUMAN	24
64	0	44.39	67.35	51.17	40.74	sp|Q9UBB6|NCDN_HUMAN	Neurochondrin OS=Homo sapiens GN=NCDN PE=1 SV=1	HUMAN	24
64	0	44.39	66.43	52.39	41.71	sp|Q9UBB6-2|NCDN_HUMAN	Isoform 2 of Neurochondrin OS=Homo sapiens GN=NCDN	HUMAN	24
65	44.1	44.1	72.62	46.24	40.14	sp|P17600|SYN1_HUMAN	Synapsin-1 OS=Homo sapiens GN=SYN1 PE=1 SV=3	HUMAN	27
65	0	44.06	73.99	48.73	42.3	sp|P17600-2|SYN1_HUMAN	Isoform IB of Synapsin-1 OS=Homo sapiens GN=SYN1	HUMAN	27
66	43.76	43.76	64.71	28.41	17.22	tr|E5KNY5|E5KNY5_HUMAN	Leucine-rich PPR-motif containing OS=Homo sapiens GN=LRPPRC PE=4 SV=1	HUMAN	19
66	0	43.76	64.71	28.41	17.22	sp|P42704|LPPRC_HUMAN	Leucine-rich PPR motif-containing protein, mitochondrial OS=Homo sapiens GN=LRPPRC PE=1 SV=3	HUMAN	19
67	43.33	43.33	58.16	44.01	35.46	sp|Q01813|K6PP_HUMAN	6-phosphofructokinase type C OS=Homo sapiens GN=PFKP PE=1 SV=2	HUMAN	21
68	43.06	43.06	48.6	32.28	23.43	sp|P13591|NCAM1_HUMAN	Neural cell adhesion molecule 1 OS=Homo sapiens GN=NCAM1 PE=1 SV=3	HUMAN	26
68	0	40.91	49.76	32.43	22.41	sp|P13591-1|NCAM1_HUMAN	Isoform 2 of Neural cell adhesion molecule 1 OS=Homo sapiens GN=NCAM1	HUMAN	25
69	43.03	43.03	76.8	60.53	58.4	tr|Q53GK6|Q53GK6_HUMAN	Beta actin variant (Fragment) OS=Homo sapiens PE=2 SV=1	HUMAN	32
69	0	43.03	76.8	60.53	58.4	tr|Q53G76|Q53G76_HUMAN	Beta actin variant (Fragment) OS=Homo sapiens PE=2 SV=1	HUMAN	32
69	0	43.03	76.8	60.53	58.4	tr|Q1KLZ0|Q1KLZ0_HUMAN	HCG15971, isoform CRA_a OS=Homo sapiens GN=PS1TP5BP1 PE=2 SV=1	HUMAN	32
69	0	43.03	76.8	60.53	58.4	sp|P60709|ACTB_HUMAN	Actin, cytoplasmic 1 OS=Homo sapiens GN=ACTB PE=1 SV=1	HUMAN	32
69	0	43.03	74.93	62.53	60.33	tr|Q8WVW5|Q8WVW5_HUMAN	Putative uncharacterized protein (Fragment) OS=Homo sapiens PE=2 SV=1	HUMAN	32
69	0	43.03	78.09	63.76	61.52	tr|B4E3A4|B4E3A4_HUMAN	cDNA FLJ57283, highly similar to Actin, cytoplasmic 2 OS=Homo sapiens PE=2 SV=1	HUMAN	32
69	0	43.03	74.13	60.53	58.4	sp|P63261|ACTG_HUMAN	Actin, cytoplasmic 2 OS=Homo sapiens GN=ACTG1 PE=1 SV=1	HUMAN	32
69	0	42.81	79.58	68.17	65.77	tr|F5H0N0|F5H0N0_HUMAN	Uncharacterized protein OS=Homo sapiens GN=ACTG1 PE=3 SV=1	HUMAN	32
69	0	42.81	73.5	64.67	62.39	tr|B4E335|B4E335_HUMAN	Uncharacterized protein OS=Homo sapiens GN=ACTB PE=2 SV=1	HUMAN	32
69	0	40.98	76.27	59.73	57.6	tr|Q53G99|Q53G99_HUMAN	Beta actin variant (Fragment) OS=Homo sapiens PE=2 SV=1	HUMAN	31
70	42.79	42.79	65.19	31.92	28.41	sp|P49588|SYAC_HUMAN	Alanyl-tRNA synthetase, cytoplasmic OS=Homo sapiens GN=AARS PE=1 SV=2	HUMAN	22
70	0	40.71	62.9	29.94	26.51	tr|E7ETK8|E7ETK8_HUMAN	Uncharacterized protein OS=Homo sapiens GN=AARS PE=3 SV=1	HUMAN	21
70	0	40.71	62.6	29.94	26.51	tr|B4DR45|B4DR45_HUMAN	cDNA FLJ61339, highly similar to Alanyl-tRNA synthetase (EC 6.1.1.7) OS=Homo sapiens PE=2 SV=1	HUMAN	21
71	42.15	42.15	84.56	71.43	64.98	sp|P06733|ENOA_HUMAN	Alpha-enolase OS=Homo sapiens GN=ENO1 PE=1 SV=2	HUMAN	27
72	41.74	41.74	68.98	49.09	45.99	tr|Q53HU0|Q53HU0_HUMAN	Chaperonin containing TCP1, subunit 8 (Theta) variant (Fragment) OS=Homo sapiens PE=2 SV=1	HUMAN	21
72	0	41.58	64.96	49.09	45.99	sp|P50990|TCPQ_HUMAN	T-complex protein 1 subunit theta OS=Homo sapiens GN=CCT8 PE=1 SV=4	HUMAN	21
72	0	41.39	61.97	49.18	46.07	tr|G5E9B2|G5E9B2_HUMAN	Chaperonin containing TCP1, subunit 8 (Theta), isoform CRA_a OS=Homo sapiens GN=CCT8 PE=4 SV=1	HUMAN	21
73	41.67	78.82	56.49	47.57	39.35	tr|B1AKY9|B1AKY9_HUMAN	ATPase, Naﲯ transporting, alpha 2 () polypeptide OS=Homo sapiens GN=ATP1A2 PE=3 SV=1	HUMAN	43
73	0	78.82	55.88	47.06	38.92	sp|P50993|AT1A2_HUMAN	Sodium/potassium-transporting ATPase subunit alpha-2 OS=Homo sapiens GN=ATP1A2 PE=1 SV=1	HUMAN	43
73	0	78.12	55	46.18	38.92	tr|B2RAQ4|B2RAQ4_HUMAN	cDNA, FLJ95053, highly similar to Homo sapiens ATPase, Naﲯ transporting, alpha 2 () polypeptide(ATP1A2), mRNA OS=Homo sapiens PE=2 SV=1	HUMAN	43
74	41.34	41.34	49.45	24.14	19.84	tr|E7EN62|E7EN62_HUMAN	Uncharacterized protein OS=Homo sapiens GN=SYNJ1 PE=4 SV=1	HUMAN	23
74	0	41.34	48.88	23.86	19.61	sp|O43426-4|SYNJ1_HUMAN	Isoform 3 of Synaptojanin-1 OS=Homo sapiens GN=SYNJ1	HUMAN	23
74	0	41.27	49.43	23.57	19.37	sp|O43426-2|SYNJ1_HUMAN	Isoform 2 of Synaptojanin-1 OS=Homo sapiens GN=SYNJ1	HUMAN	23
74	0	41.05	49.41	22.89	18.81	tr|C9JFZ1|C9JFZ1_HUMAN	Uncharacterized protein OS=Homo sapiens GN=SYNJ1 PE=4 SV=1	HUMAN	23
74	0	39.81	51.81	19.64	16.15	sp|O43426|SYNJ1_HUMAN	Synaptojanin-1 OS=Homo sapiens GN=SYNJ1 PE=1 SV=2	HUMAN	23
75	41.24	41.24	40.02	26.97	19.57	tr|A1L306|A1L306_HUMAN	TNR protein OS=Homo sapiens GN=TNR PE=2 SV=1	HUMAN	19
75	0	41.11	38.29	24.96	18.11	sp|Q92752|TENR_HUMAN	Tenascin-R OS=Homo sapiens GN=TNR PE=1 SV=3	HUMAN	19
76	41.01	41.01	93.76	64.99	58.27	tr|A8K4W6|A8K4W6_HUMAN	Phosphoglycerate kinase OS=Homo sapiens GN=PGK1 PE=2 SV=1	HUMAN	22
76	0	41.01	93.76	64.99	58.27	sp|P00558|PGK1_HUMAN	Phosphoglycerate kinase 1 OS=Homo sapiens GN=PGK1 PE=1 SV=3	HUMAN	22
77	40.41	40.41	42.49	17.03	11.21	sp|Q9Y4G6|TLN2_HUMAN	Talin-2 OS=Homo sapiens GN=TLN2 PE=1 SV=4	HUMAN	21
78	40.35	40.35	78.82	63.92	63.92	sp|P62258|1433E_HUMAN	14-3-3 protein epsilon OS=Homo sapiens GN=YWHAE PE=1 SV=1	HUMAN	24
79	40.16	40.16	54.43	27.1	17	sp|Q02952|AKA12_HUMAN	A-kinase anchor protein 12 OS=Homo sapiens GN=AKAP12 PE=1 SV=4	HUMAN	21
79	0	39.36	54.74	27.31	16.58	sp|Q02952-3|AKA12_HUMAN	Isoform 3 of A-kinase anchor protein 12 OS=Homo sapiens GN=AKAP12	HUMAN	20
79	0	39.33	55.23	27.2	16.51	sp|Q02952-2|AKA12_HUMAN	Isoform 2 of A-kinase anchor protein 12 OS=Homo sapiens GN=AKAP12	HUMAN	20
80	39.92	39.92	66.74	53.72	48.14	sp|P00505|AATM_HUMAN	Aspartate aminotransferase, mitochondrial OS=Homo sapiens GN=GOT2 PE=1 SV=3	HUMAN	26
80	0	39.92	72.24	62.26	55.8	tr|B3KUZ8|B3KUZ8_HUMAN	Aspartate aminotransferase OS=Homo sapiens PE=2 SV=1	HUMAN	26
81	39.5	39.5	55.97	50.66	43.81	tr|Q53GL5|Q53GL5_HUMAN	Isocitrate dehydrogenase [NADP] (Fragment) OS=Homo sapiens PE=2 SV=1	NADP	19
81	0	39.5	55.97	50.66	43.81	sp|P48735|IDHP_HUMAN	Isocitrate dehydrogenase [NADP], mitochondrial OS=Homo sapiens GN=IDH2 PE=1 SV=2	HUMAN	19
81	0	37.41	59	53.5	45.75	tr|B4DFL2|B4DFL2_HUMAN	Isocitrate dehydrogenase [NADP] OS=Homo sapiens GN=IDH2 PE=2 SV=1	NADP	18
82	39.31	39.31	40.3	19.51	14.06	sp|P49327|FAS_HUMAN	Fatty acid synthase OS=Homo sapiens GN=FASN PE=1 SV=3	HUMAN	24
83	39.13	39.69	65.46	38.9	29.8	tr|Q5CAQ5|Q5CAQ5_HUMAN	Tumor rejection antigen (Gp96) 1 OS=Homo sapiens GN=TRA1 PE=2 SV=1	HUMAN	19
83	0	39.69	65.38	38.85	29.76	sp|P14625|ENPL_HUMAN	Endoplasmin OS=Homo sapiens GN=HSP90B1 PE=1 SV=1	HUMAN	19
84	38.6	38.6	63.11	44.89	36.74	sp|O43301|HS12A_HUMAN	Heat shock 70 kDa protein 12A OS=Homo sapiens GN=HSPA12A PE=1 SV=2	HUMAN	20
84	0	36.42	67.57	48.99	39.7	tr|B7Z2F7|B7Z2F7_HUMAN	cDNA FLJ54655, highly similar to Heat shock 70 kDa protein 12A OS=Homo sapiens PE=2 SV=1	HUMAN	19
85	38.36	44.01	60.79	48.1	33.99	tr|Q59EJ3|Q59EJ3_HUMAN	Heat shock 70kDa protein 1A variant (Fragment) OS=Homo sapiens PE=2 SV=1	HUMAN	22
85	0	44.01	62.4	53.2	37.6	tr|A8K5I0|A8K5I0_HUMAN	Heat shock 70kDa protein 1A OS=Homo sapiens GN=HSPA1B PE=2 SV=1	HUMAN	22
85	0	44.01	62.4	53.2	37.6	sp|P08107|HSP71_HUMAN	Heat shock 70 kDa protein 1A/1B OS=Homo sapiens GN=HSPA1A PE=1 SV=5	HUMAN	22
85	0	39.79	60.94	49.92	33.71	tr|B4DNT8|B4DNT8_HUMAN	cDNA FLJ54370, highly similar to Heat shock 70 kDa protein 1 OS=Homo sapiens PE=2 SV=1	HUMAN	20
86	38.12	38.12	55.53	33.67	28.89	sp|Q96QK1|VPS35_HUMAN	Vacuolar protein sorting-associated protein 35 OS=Homo sapiens GN=VPS35 PE=1 SV=2	HUMAN	19
86	0	37.32	53.64	31.78	28.89	tr|Q53FR4|Q53FR4_HUMAN	Vacuolar protein sorting 35 variant (Fragment) OS=Homo sapiens PE=2 SV=1	HUMAN	19
87	38.09	38.09	75.85	69.82	58.79	sp|P12277|KCRB_HUMAN	Creatine kinase B-type OS=Homo sapiens GN=CKB PE=1 SV=1	HUMAN	28
88	38.04	38.04	63.91	41.05	33.47	sp|P35612|ADDB_HUMAN	Beta-adducin OS=Homo sapiens GN=ADD2 PE=1 SV=3	HUMAN	20
88	0	38.04	64.17	42.03	34.27	tr|Q05DK5|Q05DK5_HUMAN	ADD2 protein (Fragment) OS=Homo sapiens GN=ADD2 PE=2 SV=1	HUMAN	20
89	38.01	38.01	40.24	25.32	21.09	tr|Q2TB59|Q2TB59_HUMAN	Nicotinamide nucleotide transhydrogenase OS=Homo sapiens GN=NNT PE=2 SV=1	HUMAN	19
89	0	38.01	40.24	25.32	21.09	sp|Q13423|NNTM_HUMAN	NAD(P) transhydrogenase, mitochondrial OS=Homo sapiens GN=NNT PE=1 SV=3	HUMAN	19
90	37.87	37.87	67.66	55.39	55.39	tr|Q5U077|Q5U077_HUMAN	L-lactate dehydrogenase OS=Homo sapiens GN=LDHB PE=2 SV=1	HUMAN	23
90	0	37.87	67.66	55.39	55.39	sp|P07195|LDHB_HUMAN	L-lactate dehydrogenase B chain OS=Homo sapiens GN=LDHB PE=1 SV=2	HUMAN	23
91	37.81	37.81	61.97	48.79	44.53	sp|P49419|AL7A1_HUMAN	Alpha-aminoadipic semialdehyde dehydrogenase OS=Homo sapiens GN=ALDH7A1 PE=1 SV=5	HUMAN	20
91	0	37.81	65.36	51.47	46.97	sp|P49419-2|AL7A1_HUMAN	Isoform 2 of Alpha-aminoadipic semialdehyde dehydrogenase OS=Homo sapiens GN=ALDH7A1	HUMAN	20
92	37.73	37.73	60.61	22.16	11.14	sp|P11137-3|MAP2_HUMAN	Isoform 3 of Microtubule-associated protein 2 OS=Homo sapiens GN=MAP2	HUMAN	16
92	0	37.7	60.48	22.11	11.11	sp|P11137|MAP2_HUMAN	Microtubule-associated protein 2 OS=Homo sapiens GN=MAP2 PE=1 SV=4	HUMAN	16
93	37.72	44	77.04	54.51	42.49	sp|P08670|VIME_HUMAN	Vimentin OS=Homo sapiens GN=VIM PE=1 SV=4	HUMAN	25
94	37.62	37.62	60.54	45.26	36.56	sp|P05091|ALDH2_HUMAN	Aldehyde dehydrogenase, mitochondrial OS=Homo sapiens GN=ALDH2 PE=1 SV=2	HUMAN	19
94	0	37.01	59.57	40.04	36.56	tr|Q53FB6|Q53FB6_HUMAN	Mitochondrial aldehyde dehydrogenase 2 variant (Fragment) OS=Homo sapiens PE=2 SV=1	HUMAN	19
95	37.61	37.61	61.11	45.52	41.76	tr|E9KL48|E9KL48_HUMAN	Epididymis tissue sperm binding protein Li 18mP OS=Homo sapiens GN=GLUD1 PE=2 SV=1	HUMAN	24
95	0	37.61	61.11	45.52	41.76	sp|P00367|DHE3_HUMAN	Glutamate dehydrogenase 1, mitochondrial OS=Homo sapiens GN=GLUD1 PE=1 SV=2	HUMAN	24
95	0	37.61	64.44	49.9	45.78	tr|B4DMF5|B4DMF5_HUMAN	Glutamate dehydrogenase OS=Homo sapiens PE=2 SV=1	HUMAN	24
95	0	37.51	65.31	51.84	47.55	tr|F5GYQ4|F5GYQ4_HUMAN	Glutamate dehydrogenase OS=Homo sapiens GN=GLUD1 PE=3 SV=1	HUMAN	24
95	0	35.56	60.22	41.4	37.63	tr|Q53GW3|Q53GW3_HUMAN	Glutamate dehydrogenase 1 variant (Fragment) OS=Homo sapiens PE=2 SV=1	HUMAN	23
95	0	35.56	63.47	48.1	43.91	tr|B4DMG8|B4DMG8_HUMAN	Glutamate dehydrogenase OS=Homo sapiens PE=2 SV=1	HUMAN	23
96	37.34	37.34	49.91	40.63	34.14	tr|Q9BU08|Q9BU08_HUMAN	Putative uncharacterized protein (Fragment) OS=Homo sapiens PE=2 SV=1	HUMAN	18
96	0.01	36.36	52.31	38.45	33.83	tr|A8K2X8|A8K2X8_HUMAN	cDNA FLJ78433, highly similar to Homo sapiens chaperonin containing TCP1, subunit 5 (epsilon) (CCT5), mRNA OS=Homo sapiens PE=2 SV=1	HUMAN	18
96	0	37.34	49.72	40.48	34.01	sp|P48643|TCPE_HUMAN	T-complex protein 1 subunit epsilon OS=Homo sapiens GN=CCT5 PE=1 SV=1	HUMAN	18
96	0	37.04	50.97	41.25	35.8	tr|E7EWW2|E7EWW2_HUMAN	Uncharacterized protein OS=Homo sapiens GN=CCT5 PE=3 SV=2	HUMAN	18
96	0	37.04	51.68	41.81	36.29	tr|B4DZT5|B4DZT5_HUMAN	cDNA FLJ53116, highly similar to T-complex protein 1 subunit epsilon OS=Homo sapiens PE=2 SV=1	HUMAN	18
96	0	36.91	51.85	41.56	37.86	tr|E7ENZ3|E7ENZ3_HUMAN	Uncharacterized protein OS=Homo sapiens GN=CCT5 PE=4 SV=1	HUMAN	18
96	0	35.5	53.85	40.58	33.85	tr|E9PCA1|E9PCA1_HUMAN	Uncharacterized protein OS=Homo sapiens GN=CCT5 PE=3 SV=1	HUMAN	17
96	0	35.5	50.1	41.95	34.99	tr|B7ZAR1|B7ZAR1_HUMAN	Uncharacterized protein OS=Homo sapiens GN=CCT5 PE=2 SV=1	HUMAN	17
96	0	35.5	50.1	41.95	34.99	tr|B4DDU6|B4DDU6_HUMAN	cDNA FLJ50442, highly similar to T-complex protein 1 subunit epsilon OS=Homo sapiens PE=2 SV=1	HUMAN	17
96	0	35.37	51.93	43.13	37.77	tr|B4DE30|B4DE30_HUMAN	cDNA FLJ51711, highly similar to T-complex protein 1 subunit epsilon OS=Homo sapiens PE=2 SV=1	HUMAN	17
97	37.15	37.15	76.68	48.19	39.03	tr|B4DDF7|B4DDF7_HUMAN	Uncharacterized protein OS=Homo sapiens GN=PPP2R1A PE=2 SV=1	HUMAN	21
97	0	37.15	75.38	47.37	38.37	tr|A8K7B7|A8K7B7_HUMAN	Protein phosphatase 2 (Formerly 2A), regulatory subunit A (PR 65), alpha isoform OS=Homo sapiens GN=PPP2R1A PE=2 SV=1	HUMAN	21
97	0	37.15	75.38	47.37	38.37	sp|P30153|2AAA_HUMAN	Serine/threonine-protein phosphatase 2A 65 kDa regulatory subunit A alpha isoform OS=Homo sapiens GN=PPP2R1A PE=1 SV=4	HUMAN	21
97	0	35.03	76.4	46.67	37.12	tr|B4DQY1|B4DQY1_HUMAN	cDNA FLJ56133, highly similar to Serine/threonine-protein phosphatase 2A 65 kDa regulatory subunit A alpha isoform OS=Homo sapiens PE=2 SV=1	HUMAN	20
98	36.87	46.87	61.31	23.88	22.32	sp|P12036|NFH_HUMAN	Neurofilament heavy polypeptide OS=Homo sapiens GN=NEFH PE=1 SV=4	HUMAN	25
98	0	44.83	61.79	24.3	22.66	tr|F8WC76|F8WC76_HUMAN	Uncharacterized protein OS=Homo sapiens GN=NEFH PE=3 SV=1	HUMAN	24
99	36.72	36.72	60.38	33.44	24.84	tr|Q59G10|Q59G10_HUMAN	Aldehyde dehydrogenase 1 family, member L1 variant (Fragment) OS=Homo sapiens PE=2 SV=1	HUMAN	17
99	0	36.72	60.2	35.37	26.27	sp|O75891|AL1L1_HUMAN	Cytosolic 10-formyltetrahydrofolate dehydrogenase OS=Homo sapiens GN=ALDH1L1 PE=1 SV=2	HUMAN	17
99	0	36.72	58.98	35.37	26.27	tr|Q53H87|Q53H87_HUMAN	Formyltetrahydrofolate dehydrogenase isoform a variant (Fragment) OS=Homo sapiens PE=2 SV=1	HUMAN	17
99	0	35.99	56.21	33.04	26.27	tr|Q53HP5|Q53HP5_HUMAN	Formyltetrahydrofolate dehydrogenase isoform a variant (Fragment) OS=Homo sapiens PE=2 SV=1	HUMAN	17
100	36.67	36.67	70.39	51.15	44.24	tr|Q4QQI8|Q4QQI8_HUMAN	RAP1, GTP-GDP dissociation stimulator 1 OS=Homo sapiens GN=RAP1GDS1 PE=2 SV=1	HUMAN	20
100	0	36.67	70.51	51.24	44.32	sp|P52306|GDS1_HUMAN	Rap1 GTPase-GDP dissociation stimulator 1 OS=Homo sapiens GN=RAP1GDS1 PE=1 SV=3	HUMAN	20
100	0	34.62	69.19	48.76	41.85	tr|G5E9P9|G5E9P9_HUMAN	RAP1, GTP-GDP dissociation stimulator 1, isoform CRA_b OS=Homo sapiens GN=RAP1GDS1 PE=4 SV=1	HUMAN	19
100	0	34.62	67.22	48.27	41.35	tr|B3KNU0|B3KNU0_HUMAN	cDNA FLJ30470 fis, clone BRAWH1000040, highly similar to Rap1 GTPase-GDP dissociation stimulator 1 OS=Homo sapiens PE=2 SV=1	HUMAN	19
101	36.65	36.65	77.75	45.51	31.61	tr|F8W8D1|F8W8D1_HUMAN	Uncharacterized protein OS=Homo sapiens GN=DNM1L PE=3 SV=1	HUMAN	18
101	0	36.65	77.76	47.94	33.29	tr|Q59GN9|Q59GN9_HUMAN	Dynamin-like protein DYNIV-11 variant (Fragment) OS=Homo sapiens PE=2 SV=1	HUMAN	18
101	0	36.65	78.91	48.06	33.38	sp|O00429-6|DNM1L_HUMAN	Isoform 6 of Dynamin-1-like protein OS=Homo sapiens GN=DNM1L	HUMAN	18
101	0	35.45	80.86	44.11	30.16	tr|D3DUW5|D3DUW5_HUMAN	Dynamin 1-like, isoform CRA_c OS=Homo sapiens GN=DNM1L PE=3 SV=1	HUMAN	17
101	0	35.45	79.48	47.28	32.34	sp|O00429|DNM1L_HUMAN	Dynamin-1-like protein OS=Homo sapiens GN=DNM1L PE=1 SV=2	HUMAN	17
101	0	35.45	76.69	48	32.83	sp|O00429-2|DNM1L_HUMAN	Isoform 4 of Dynamin-1-like protein OS=Homo sapiens GN=DNM1L	HUMAN	17
102	36.14	36.14	32.3	20.16	14.23	sp|P78357|CNTP1_HUMAN	Contactin-associated protein 1 OS=Homo sapiens GN=CNTNAP1 PE=1 SV=1	HUMAN	17
103	36.11	36.11	70.8	52.8	44.4	tr|Q96IH1|Q96IH1_HUMAN	FSCN1 protein (Fragment) OS=Homo sapiens GN=FSCN1 PE=2 SV=1	HUMAN	21
103	0	36.11	71.81	53.55	45.03	sp|Q16658|FSCN1_HUMAN	Fascin OS=Homo sapiens GN=FSCN1 PE=1 SV=3	HUMAN	21
104	35.68	39.93	57.95	41.74	28.9	sp|P11021|GRP78_HUMAN	78 kDa glucose-regulated protein OS=Homo sapiens GN=HSPA5 PE=1 SV=2	HUMAN	18
104	0	38.28	56.48	43.69	29.73	tr|Q5IST7|Q5IST7_MACFA	Heat-shock 70-kDa protein 5 (Fragment) OS=Macaca fascicularis PE=2 SV=1	MACFA	17
105	35.39	35.39	81.83	46.22	32.19	sp|P17987|TCPA_HUMAN	T-complex protein 1 subunit alpha OS=Homo sapiens GN=TCP1 PE=1 SV=1	HUMAN	17
106	35.28	35.28	69.21	61.02	61.02	sp|P09471|GNAO_HUMAN	Guanine nucleotide-binding protein G(o) subunit alpha OS=Homo sapiens GN=GNAO1 PE=1 SV=4	HUMAN	24
107	35.21	72.33	49.17	42.23	35.87	tr|F5H3A1|F5H3A1_HUMAN	Uncharacterized protein OS=Homo sapiens GN=ATP1A1 PE=3 SV=1	HUMAN	41
107	0	72.33	49.17	42.23	35.87	sp|P05023|AT1A1_HUMAN	Sodium/potassium-transporting ATPase subunit alpha-1 OS=Homo sapiens GN=ATP1A1 PE=1 SV=1	HUMAN	41
107	0	72.11	48.58	42.23	35.87	tr|B7Z2T5|B7Z2T5_HUMAN	cDNA FLJ55427, highly similar to Sodium/potassium-transporting ATPase alpha-1 chain (EC 3.6.3.9) OS=Homo sapiens PE=2 SV=1	HUMAN	41
108	34.88	34.88	85.57	69.13	69.13	sp|Q9H115|SNAB_HUMAN	Beta-soluble NSF attachment protein OS=Homo sapiens GN=NAPB PE=1 SV=2	HUMAN	22
109	34.71	34.71	28.82	21.51	18.96	tr|E9PDG8|E9PDG8_HUMAN	Uncharacterized protein OS=Homo sapiens GN=SNAP91 PE=4 SV=1	HUMAN	22
109	0	34.71	28.67	21.39	18.85	sp|O60641|AP180_HUMAN	Clathrin coat assembly protein AP180 OS=Homo sapiens GN=SNAP91 PE=1 SV=2	HUMAN	22
109	0	32.65	29.42	20.3	17.67	tr|E5RI02|E5RI02_HUMAN	Uncharacterized protein OS=Homo sapiens GN=SNAP91 PE=4 SV=1	HUMAN	19
109	0	32.65	28.51	19.67	17.13	tr|E1P549|E1P549_HUMAN	Synaptosomal-associated protein, 91kDa homolog (Mouse), isoform CRA_a OS=Homo sapiens GN=SNAP91 PE=4 SV=1	HUMAN	19
109	0	32.65	27.89	19.63	17.09	tr|F5GWN7|F5GWN7_HUMAN	Uncharacterized protein OS=Homo sapiens GN=SNAP91 PE=4 SV=1	HUMAN	19
110	34.49	34.49	55.26	29.06	24.49	sp|Q8N573|OXR1_HUMAN	Oxidation resistance protein 1 OS=Homo sapiens GN=OXR1 PE=1 SV=2	HUMAN	18
110	0	34.31	55.56	29.1	24.51	tr|D3HIS6|D3HIS6_HUMAN	Oxidation resistance 1 OS=Homo sapiens GN=OXR1 PE=2 SV=1	HUMAN	18
111	34.39	34.39	90.38	63.46	47.53	sp|P04075|ALDOA_HUMAN	Fructose-bisphosphate aldolase A OS=Homo sapiens GN=ALDOA PE=1 SV=2	HUMAN	20
112	34.19	34.19	67.87	54.51	46.57	tr|Q2VPS2|Q2VPS2_HUMAN	Syntaxin 1B alternative isoform deltaTM OS=Homo sapiens GN=STX1B PE=2 SV=1	HUMAN	21
112	0	34.19	68.75	52.43	44.79	sp|P61266|STX1B_HUMAN	Syntaxin-1B OS=Homo sapiens GN=STX1B PE=2 SV=1	HUMAN	21
113	34.09	34.09	76.87	68.72	47.36	sp|Q9Y2T3|GUAD_HUMAN	Guanine deaminase OS=Homo sapiens GN=GDA PE=1 SV=1	HUMAN	19
113	0	34.09	74.1	66.24	45.65	sp|Q9Y2T3-3|GUAD_HUMAN	Isoform 3 of Guanine deaminase OS=Homo sapiens GN=GDA	HUMAN	19
114	33.95	33.95	63.45	44.89	35.83	sp|P49418|AMPH_HUMAN	Amphiphysin OS=Homo sapiens GN=AMPH PE=1 SV=1	HUMAN	17
114	0	33.95	59.57	44.89	35.83	tr|A8K5Y2|A8K5Y2_HUMAN	cDNA FLJ77228, highly similar to Homo sapiens amphiphysin (Stiff-Man syndrome with breast cancer 128kDa autoantigen) (AMPH), transcript variant 1, mRNA OS=Homo sapiens PE=2 SV=1	HUMAN	17
115	33.2	33.2	48.17	35.39	29.57	tr|B2RBR9|B2RBR9_HUMAN	cDNA, FLJ95650, highly similar to Homo sapiens karyopherin (importin) beta 1 (KPNB1), mRNA OS=Homo sapiens PE=2 SV=1	HUMAN	18
115	0	33.2	48.17	35.39	29.57	sp|Q14974|IMB1_HUMAN	Importin subunit beta-1 OS=Homo sapiens GN=KPNB1 PE=1 SV=2	HUMAN	18
116	33.08	33.08	75.66	54.42	43.58	sp|P49411|EFTU_HUMAN	Elongation factor Tu, mitochondrial OS=Homo sapiens GN=TUFM PE=1 SV=2	HUMAN	17
117	32.85	32.85	48	26.3	14.37	sp|Q02218|ODO1_HUMAN	2-oxoglutarate dehydrogenase, mitochondrial OS=Homo sapiens GN=OGDH PE=1 SV=3	HUMAN	14
117	0	31.9	47.29	24.76	14.22	tr|E9PDF2|E9PDF2_HUMAN	Uncharacterized protein OS=Homo sapiens GN=OGDH PE=4 SV=1	HUMAN	14
117	0	31.9	47.99	25.12	14.43	tr|E9PBM1|E9PBM1_HUMAN	Uncharacterized protein OS=Homo sapiens GN=OGDH PE=4 SV=1	HUMAN	14
117	0	31.9	47.99	25.12	14.43	tr|B4E2U9|B4E2U9_HUMAN	cDNA FLJ54748, highly similar to 2-oxoglutarate dehydrogenase E1 component, mitochondrial (EC 1.2.4.2) OS=Homo sapiens PE=2 SV=1	HUMAN	14
117	0	31.9	47.33	26.28	15.09	tr|F5H801|F5H801_HUMAN	Uncharacterized protein OS=Homo sapiens GN=OGDH PE=4 SV=1	HUMAN	14
117	0	31.9	46.05	24.66	14.16	tr|E9PCR7|E9PCR7_HUMAN	Uncharacterized protein OS=Homo sapiens GN=OGDH PE=4 SV=1	HUMAN	14
118	32.81	32.81	70.85	43.6	38.39	tr|Q6AI31|Q6AI31_HUMAN	Putative uncharacterized protein DKFZp781D2042 OS=Homo sapiens GN=DKFZp781D2042 PE=2 SV=1	HUMAN	19
118	0	32.81	70.85	43.6	38.39	sp|P21579|SYT1_HUMAN	Synaptotagmin-1 OS=Homo sapiens GN=SYT1 PE=1 SV=1	HUMAN	19
119	32.56	32.56	70.4	46.94	35.13	tr|A8K132|A8K132_HUMAN	cDNA FLJ75476, highly similar to Homo sapiens glutaminase (GLS), mRNA OS=Homo sapiens PE=2 SV=1	HUMAN	18
119	0	32.56	70.4	46.94	35.13	sp|O94925|GLSK_HUMAN	Glutaminase kidney isoform, mitochondrial OS=Homo sapiens GN=GLS PE=1 SV=1	HUMAN	18
120	32.55	32.55	71.67	60.53	44.79	sp|P17174|AATC_HUMAN	Aspartate aminotransferase, cytoplasmic OS=Homo sapiens GN=GOT1 PE=1 SV=3	HUMAN	17
120	0	30.49	69.01	57.87	42.13	tr|Q2TU84|Q2TU84_HUMAN	Aspartate aminotransferase OS=Homo sapiens GN=GIG18 PE=2 SV=1	HUMAN	16
121	32.3	38.86	63.56	31.78	24.06	sp|Q9H4G0|E41L1_HUMAN	Band 4.1-like protein 1 OS=Homo sapiens GN=EPB41L1 PE=1 SV=2	HUMAN	20
122	31.8	63.21	74.86	53.59	43.78	sp|P08238|HS90B_HUMAN	Heat shock protein HSP 90-beta OS=Homo sapiens GN=HSP90AB1 PE=1 SV=4	HUMAN	35
122	0	61.21	75.8	53.64	43.29	tr|B4DMA2|B4DMA2_HUMAN	cDNA FLJ54023, highly similar to Heat shock protein HSP 90-beta OS=Homo sapiens PE=2 SV=1	HUMAN	34
122	0	58.96	77.59	52.8	42.86	tr|B4DGL0|B4DGL0_HUMAN	cDNA FLJ53619, highly similar to Heat shock protein HSP 90-beta OS=Homo sapiens PE=2 SV=1	HUMAN	33
123	31.64	31.64	68.33	52.5	47.5	sp|P31930|QCR1_HUMAN	Cytochrome b-c1 complex subunit 1, mitochondrial OS=Homo sapiens GN=UQCRC1 PE=1 SV=3	HUMAN	16
124	31.52	31.52	37.88	20.78	17.79	sp|Q92823|NRCAM_HUMAN	Neuronal cell adhesion molecule OS=Homo sapiens GN=NRCAM PE=1 SV=3	HUMAN	17
124	0	31.52	38.07	20.72	17.74	sp|Q92823-5|NRCAM_HUMAN	Isoform 5 of Neuronal cell adhesion molecule OS=Homo sapiens GN=NRCAM	HUMAN	17
124	0	31.52	41.1	22.97	19.66	tr|Q5IS40|Q5IS40_PANTR	Neuronal cell adhesion protein OS=Pan troglodytes PE=2 SV=1	PANTR	17
124	0	31.52	41.1	22.97	19.66	tr|Q14CA1|Q14CA1_HUMAN	NRCAM protein OS=Homo sapiens GN=NRCAM PE=2 SV=1	HUMAN	17
124	0	31.52	40.69	22.73	19.46	tr|Q14BM2|Q14BM2_HUMAN	NRCAM protein OS=Homo sapiens GN=NRCAM PE=2 SV=1	HUMAN	17
124	0	31.52	40.69	22.73	19.46	tr|E9PDA4|E9PDA4_HUMAN	Uncharacterized protein OS=Homo sapiens GN=NRCAM PE=4 SV=1	HUMAN	17
124	0	31.52	41.1	22.97	19.66	sp|Q92823-3|NRCAM_HUMAN	Isoform 3 of Neuronal cell adhesion molecule OS=Homo sapiens GN=NRCAM	HUMAN	17
124	0	31.52	33.66	21.93	18.77	sp|Q92823-2|NRCAM_HUMAN	Isoform 2 of Neuronal cell adhesion molecule OS=Homo sapiens GN=NRCAM	HUMAN	17
124	0	31.52	35.65	23.5	20.12	tr|B7Z670|B7Z670_HUMAN	cDNA FLJ61703, highly similar to Neuronal cell adhesion molecule (Fragment) OS=Homo sapiens PE=2 SV=1	HUMAN	17
124	0	29.92	36.01	19.42	16.44	tr|F8W774|F8W774_HUMAN	Uncharacterized protein OS=Homo sapiens GN=NRCAM PE=4 SV=1	HUMAN	16
124	0	29.92	39.66	21.53	18.22	tr|C9JYY6|C9JYY6_HUMAN	Uncharacterized protein OS=Homo sapiens GN=NRCAM PE=4 SV=2	HUMAN	16
124	0	29.92	32.28	20.55	17.39	tr|F8W775|F8W775_HUMAN	Uncharacterized protein OS=Homo sapiens GN=NRCAM PE=4 SV=1	HUMAN	16
124	0	29.92	38.38	21.47	18.17	sp|Q92823-4|NRCAM_HUMAN	Isoform 4 of Neuronal cell adhesion molecule OS=Homo sapiens GN=NRCAM	HUMAN	16
124	0	29.92	34.17	22.03	18.65	tr|F5GYD3|F5GYD3_HUMAN	Uncharacterized protein OS=Homo sapiens GN=NRCAM PE=4 SV=1	HUMAN	16
125	31.23	31.23	72.25	48.39	41.74	tr|E7ES33|E7ES33_HUMAN	Uncharacterized protein OS=Homo sapiens GN=SEPT7 PE=3 SV=2	HUMAN	17
125	0	31.23	72.9	50.6	43.65	tr|Q8TC62|Q8TC62_HUMAN	Septin 7 OS=Homo sapiens GN=SEPT7 PE=2 SV=3	HUMAN	17
125	0	31.23	72.73	50.48	43.54	tr|Q3LIE9|Q3LIE9_HUMAN	Predicted protein product of Nbla02942 OS=Homo sapiens GN=Nbla02942 PE=2 SV=1	HUMAN	17
125	0	31.23	69.72	48.39	41.74	tr|E7EPK1|E7EPK1_HUMAN	Uncharacterized protein OS=Homo sapiens GN=SEPT7 PE=3 SV=1	HUMAN	17
125	0	31.23	70.21	48.73	42.03	tr|A4GYY8|A4GYY8_HUMAN	Putative uncharacterized protein DKFZp686F17268 (Fragment) OS=Homo sapiens GN=DKFZp686F17268 PE=2 SV=1	HUMAN	17
125	0	31.23	69.57	48.28	41.65	sp|Q16181|SEPT7_HUMAN	Septin-7 OS=Homo sapiens GN=SEPT7 PE=1 SV=2	HUMAN	17
125	0	31.23	69.72	48.39	41.74	sp|Q16181-2|SEPT7_HUMAN	Isoform 2 of Septin-7 OS=Homo sapiens GN=SEPT7	HUMAN	17
125	0	29.23	69.5	45.64	38.99	tr|A8K3D0|A8K3D0_HUMAN	cDNA FLJ75185 OS=Homo sapiens PE=2 SV=1	HUMAN	16
125	0	29.09	70.24	49.02	41.95	tr|B4DUD6|B4DUD6_HUMAN	cDNA FLJ54551, highly similar to Septin-7 OS=Homo sapiens PE=2 SV=1	HUMAN	16
125	0	29.09	72.92	50.52	42.97	tr|G3V1Q4|G3V1Q4_HUMAN	Septin 7, isoform CRA_a OS=Homo sapiens GN=SEPT7 PE=3 SV=1	HUMAN	16
126	31.08	31.08	85.31	69.23	64.69	sp|P60174|TPIS_HUMAN	Triosephosphate isomerase OS=Homo sapiens GN=TPI1 PE=1 SV=3	HUMAN	19
126	0	31.08	91.16	79.52	74.3	sp|P60174-1|TPIS_HUMAN	Isoform 2 of Triosephosphate isomerase OS=Homo sapiens GN=TPI1	HUMAN	19
126	0	29.05	91.16	73.9	68.67	tr|Q53HE2|Q53HE2_HUMAN	Triosephosphate isomerase (Fragment) OS=Homo sapiens PE=2 SV=1	HUMAN	18
127	30.97	40.08	89.17	76.04	73.04	tr|Q6FHV6|Q6FHV6_HUMAN	Enolase OS=Homo sapiens GN=ENO2 PE=2 SV=1	HUMAN	27
127	0	40.08	89.17	76.04	73.04	sp|P09104|ENOG_HUMAN	Gamma-enolase OS=Homo sapiens GN=ENO2 PE=1 SV=3	HUMAN	27
127	0	38.03	84.1	70.97	67.97	tr|A8K3B0|A8K3B0_HUMAN	Enolase OS=Homo sapiens PE=2 SV=1	HUMAN	26
128	30.95	30.95	90.81	76.68	57.95	sp|P21796|VDAC1_HUMAN	Voltage-dependent anion-selective channel protein 1 OS=Homo sapiens GN=VDAC1 PE=1 SV=2	HUMAN	18
129	30.74	30.74	68.11	66.38	46.64	sp|P13489|RINI_HUMAN	Ribonuclease inhibitor OS=Homo sapiens GN=RNH1 PE=1 SV=2	HUMAN	16
130	30.72	37.97	74.14	40.34	25.98	tr|E7ES43|E7ES43_HUMAN	Uncharacterized protein OS=Homo sapiens GN=HSPA4L PE=3 SV=2	HUMAN	17
130	0	37.97	77.35	41.84	26.94	tr|Q53ZP9|Q53ZP9_HUMAN	Heat shock protein apg-1 OS=Homo sapiens PE=2 SV=1	HUMAN	17
130	0	37.97	74.61	41.84	26.94	tr|A2ICT2|A2ICT2_HUMAN	Heat shock 70 kDa protein 4-like protein OS=Homo sapiens GN=HSPA4L PE=2 SV=1	HUMAN	17
130	0	37.97	74.61	41.84	26.94	sp|O95757|HS74L_HUMAN	Heat shock 70 kDa protein 4L OS=Homo sapiens GN=HSPA4L PE=1 SV=3	HUMAN	17
130	0	35.79	72.94	41.45	26.08	tr|E9PDE8|E9PDE8_HUMAN	Uncharacterized protein OS=Homo sapiens GN=HSPA4L PE=3 SV=1	HUMAN	16
130	0	33.64	73.8	39.48	24.11	tr|B4DXT2|B4DXT2_HUMAN	cDNA FLJ59635, highly similar to Heat shock 70 kDa protein 4L OS=Homo sapiens PE=2 SV=1	HUMAN	15
131	30.47	49.42	59	43.04	38.18	sp|P54652|HSP72_HUMAN	Heat shock-related 70 kDa protein 2 OS=Homo sapiens GN=HSPA2 PE=1 SV=1	HUMAN	26
132	30.46	30.47	54.09	34.27	33.89	tr|Q5T0I2|Q5T0I2_HUMAN	Gelsolin (Amyloidosis, Finnish type) OS=Homo sapiens GN=GSN PE=2 SV=1	HUMAN	18
132	0	30.47	57.55	36.12	35.71	tr|B7Z373|B7Z373_HUMAN	Gelsolin (Amyloidosis, Finnish type), isoform CRA_b OS=Homo sapiens GN=GSN PE=2 SV=1	HUMAN	18
132	0	30.47	54.09	34.27	33.89	sp|P06396|GELS_HUMAN	Gelsolin OS=Homo sapiens GN=GSN PE=1 SV=1	HUMAN	18
132	0	30.47	53.19	34.94	34.55	tr|B7Z6N2|B7Z6N2_HUMAN	cDNA FLJ56154, highly similar to Gelsolin OS=Homo sapiens PE=2 SV=1	HUMAN	18
132	0	30.47	54.94	36.27	35.86	tr|F5H1A8|F5H1A8_HUMAN	Uncharacterized protein OS=Homo sapiens GN=GSN PE=4 SV=1	HUMAN	18
132	0	30.47	53.77	35.5	35.1	tr|B7Z9A0|B7Z9A0_HUMAN	cDNA FLJ56212, highly similar to Gelsolin OS=Homo sapiens PE=2 SV=1	HUMAN	18
132	0	30.47	55.54	36.66	36.25	tr|A2A418|A2A418_HUMAN	Gelsolin (Amyloidosis, Finnish type) OS=Homo sapiens GN=GSN PE=2 SV=1	HUMAN	18
132	0	30.47	55.54	36.66	36.25	sp|P06396-2|GELS_HUMAN	Isoform 2 of Gelsolin OS=Homo sapiens GN=GSN	HUMAN	18
132	0	30.31	53.43	37.48	37.06	tr|F8WA45|F8WA45_HUMAN	Uncharacterized protein OS=Homo sapiens GN=GSN PE=4 SV=1	HUMAN	18
132	0	30.31	52.17	37.48	37.06	tr|B7Z992|B7Z992_HUMAN	cDNA FLJ53698, highly similar to Gelsolin OS=Homo sapiens PE=2 SV=1	HUMAN	18
132	0	29.12	55.46	35.89	35.46	tr|F5H8M4|F5H8M4_HUMAN	Uncharacterized protein OS=Homo sapiens GN=GSN PE=4 SV=1	HUMAN	17
132	0	29.12	55.46	35.89	35.46	tr|B7Z2X4|B7Z2X4_HUMAN	cDNA FLJ53327, highly similar to Gelsolin OS=Homo sapiens PE=2 SV=1	HUMAN	17
133	30.31	30.31	43.61	28.79	21.39	tr|F5H569|F5H569_HUMAN	Uncharacterized protein OS=Homo sapiens GN=ATP6V0A1 PE=4 SV=1	HUMAN	15
133	0	30.31	43.61	28.79	21.39	sp|Q93050|VPP1_HUMAN	V-type proton ATPase 116 kDa subunit a isoform 1 OS=Homo sapiens GN=ATP6V0A1 PE=1 SV=3	HUMAN	15
133	0	30.31	43.92	29	21.54	sp|Q93050-1|VPP1_HUMAN	Isoform 2 of V-type proton ATPase 116 kDa subunit a isoform 1 OS=Homo sapiens GN=ATP6V0A1	HUMAN	15
133	0	30.31	40.67	29	21.54	tr|Q53X12|Q53X12_HUMAN	Vacuolar-type H()-ATPase OS=Homo sapiens PE=2 SV=1	HUMAN	15
133	0	30.31	40.21	28.76	21.36	tr|B7Z3B7|B7Z3B7_HUMAN	ATPase, H transporting, lysosomal V0 subunit a1, isoform CRA_a OS=Homo sapiens GN=ATP6V0A1 PE=2 SV=1	HUMAN	15
133	0	28.13	42.48	27.68	20.22	tr|Q53ET5|Q53ET5_HUMAN	ATPase, H transporting, lysosomal V0 subunit a isoform 1 variant (Fragment) OS=Homo sapiens PE=2 SV=1	HUMAN	14
134	30.25	30.25	82.09	54.03	54.03	sp|P04406|G3P_HUMAN	Glyceraldehyde-3-phosphate dehydrogenase OS=Homo sapiens GN=GAPDH PE=1 SV=3	HUMAN	26
134	0	28.14	76.79	59.04	59.04	tr|E7EUT4|E7EUT4_HUMAN	Glyceraldehyde-3-phosphate dehydrogenase OS=Homo sapiens GN=GAPDH PE=3 SV=1	HUMAN	24
135	30.11	30.11	51.55	27.15	18.21	tr|Q6NUS1|Q6NUS1_HUMAN	PDCD6IP protein OS=Homo sapiens GN=PDCD6IP PE=1 SV=1	HUMAN	15
135	0	30.11	51.78	27.15	18.21	tr|E9PFU1|E9PFU1_HUMAN	Uncharacterized protein OS=Homo sapiens GN=PDCD6IP PE=4 SV=1	HUMAN	15
135	0	29.87	52.53	25.69	18.32	tr|Q4W4Y1|Q4W4Y1_HUMAN	Dopamine receptor interacting protein 4 OS=Homo sapiens GN=DRIP4 PE=2 SV=1	HUMAN	15
135	0	29.87	51.5	25.69	18.32	sp|Q8WUM4|PDC6I_HUMAN	Programmed cell death 6-interacting protein OS=Homo sapiens GN=PDCD6IP PE=1 SV=1	HUMAN	15
136	29.83	29.83	43.8	24.92	20.97	sp|Q96GW7|PGCB_HUMAN	Brevican core protein OS=Homo sapiens GN=BCAN PE=1 SV=2	HUMAN	16
136	0	29.83	43.41	26.71	22.47	tr|Q59F90|Q59F90_HUMAN	Brevican isoform 1 variant (Fragment) OS=Homo sapiens PE=2 SV=1	HUMAN	16
136	0	27.76	42.7	23.82	19.87	tr|A8K144|A8K144_HUMAN	cDNA FLJ76746, highly similar to Homo sapiens brevican (BCAN), transcript variant 1, mRNA OS=Homo sapiens PE=2 SV=1	HUMAN	15
137	29.78	29.78	58.96	46.08	31.16	sp|Q01064|PDE1B_HUMAN	Calcium/calmodulin-dependent 3',5'-cyclic nucleotide phosphodiesterase 1B OS=Homo sapiens GN=PDE1B PE=1 SV=2	HUMAN	15
137	0	28.92	60.2	46.26	33.74	tr|B4DK72|B4DK72_HUMAN	Uncharacterized protein OS=Homo sapiens GN=PDE1B PE=2 SV=1	HUMAN	15
137	0	28.92	57.75	44.38	32.36	sp|Q01064-2|PDE1B_HUMAN	Isoform PDE1B2 of Calcium/calmodulin-dependent 3',5'-cyclic nucleotide phosphodiesterase 1B OS=Homo sapiens GN=PDE1B	HUMAN	15
138	29.58	29.58	75.74	59.17	59.17	tr|Q6FHZ0|Q6FHZ0_HUMAN	Malate dehydrogenase OS=Homo sapiens GN=MDH2 PE=2 SV=1	HUMAN	19
138	0	29.58	79.02	65.57	65.57	tr|Q0QF37|Q0QF37_HUMAN	Malate dehydrogenase (Fragment) OS=Homo sapiens GN=MDH2 PE=2 SV=1	HUMAN	19
138	0	29.58	71.3	59.17	59.17	sp|P40926|MDHM_HUMAN	Malate dehydrogenase, mitochondrial OS=Homo sapiens GN=MDH2 PE=1 SV=3	HUMAN	19
138	0	29.51	74.68	63.29	63.29	tr|Q75MT9|Q75MT9_HUMAN	Malate dehydrogenase (Fragment) OS=Homo sapiens GN=MDH2 PE=2 SV=1	HUMAN	19
139	29.48	29.48	60.8	44.6	40.34	sp|Q99962|SH3G2_HUMAN	Endophilin-A1 OS=Homo sapiens GN=SH3GL2 PE=1 SV=1	HUMAN	17
139	0	27.32	70.97	50.54	45.16	tr|Q8IZ09|Q8IZ09_HUMAN	SH3GL2 protein OS=Homo sapiens GN=SH3GL2 PE=2 SV=1	HUMAN	16
139	0	27.32	69.64	57.09	51.01	tr|Q3V639|Q3V639_HUMAN	Endophilin A1 BAR domain OS=Homo sapiens GN=SH3GL2 PE=2 SV=1	HUMAN	16
140	29.34	29.34	43.01	25.17	19.23	sp|P45974|UBP5_HUMAN	Ubiquitin carboxyl-terminal hydrolase 5 OS=Homo sapiens GN=USP5 PE=1 SV=2	HUMAN	15
140	0	29.34	44.19	25.87	19.76	sp|P45974-2|UBP5_HUMAN	Isoform Short of Ubiquitin carboxyl-terminal hydrolase 5 OS=Homo sapiens GN=USP5	HUMAN	15
141	29.34	29.34	63.15	41.2	37.68	sp|Q9UI12|VATH_HUMAN	V-type proton ATPase subunit H OS=Homo sapiens GN=ATP6V1H PE=1 SV=1	HUMAN	16
141	0	29.34	65.59	42.8	39.14	sp|Q9UI12-2|VATH_HUMAN	Isoform 2 of V-type proton ATPase subunit H OS=Homo sapiens GN=ATP6V1H	HUMAN	16
141	0	29.24	60.87	41.2	37.68	tr|B3KUZ7|B3KUZ7_HUMAN	cDNA FLJ40986 fis, clone UTERU2014898, highly similar to Vacuolar ATP synthase subunit H (EC 3.6.3.14) OS=Homo sapiens PE=2 SV=1	HUMAN	16
141	0	27.21	63.62	40.52	36.82	tr|E9PGE6|E9PGE6_HUMAN	Uncharacterized protein OS=Homo sapiens GN=ATP6V1H PE=4 SV=1	HUMAN	15
141	0	27.21	63.89	40.7	36.98	tr|B4E054|B4E054_HUMAN	cDNA FLJ58444, highly similar to Vacuolar ATP synthase subunit H (EC 3.6.3.14) OS=Homo sapiens PE=2 SV=1	HUMAN	15
141	0	27.21	63.66	41.53	37.7	tr|G3V126|G3V126_HUMAN	ATPase, H transporting, lysosomal 50/57kDa, V1 subunit H, isoform CRA_c OS=Homo sapiens GN=ATP6V1H PE=4 SV=1	HUMAN	15
142	29.32	37.64	68.01	43.86	40.89	sp|P02533|K1C14_HUMAN	Keratin, type I cytoskeletal 14 OS=Homo sapiens GN=KRT14 PE=1 SV=4	HUMAN	20
143	29.05	29.05	53	44.01	38.25	tr|C9JPG0|C9JPG0_HUMAN	Uncharacterized protein OS=Homo sapiens GN=SCRN1 PE=4 SV=2	HUMAN	14
143	0	29.05	55.56	46.14	40.1	sp|Q12765|SCRN1_HUMAN	Secernin-1 OS=Homo sapiens GN=SCRN1 PE=1 SV=2	HUMAN	14
143	0	29.05	51.84	44.01	38.25	tr|B4DHM0|B4DHM0_HUMAN	cDNA FLJ59687, highly similar to Secernin-1 OS=Homo sapiens PE=2 SV=1	HUMAN	14
144	29.02	29.02	53.56	20.4	16.18	tr|Q4LE36|Q4LE36_HUMAN	ACLY variant protein (Fragment) OS=Homo sapiens GN=ACLY variant protein PE=2 SV=1	HUMAN	14
144	0	29.02	52.73	20.09	15.93	tr|E7ENH9|E7ENH9_HUMAN	Uncharacterized protein OS=Homo sapiens GN=ACLY PE=4 SV=2	HUMAN	14
144	0	29.02	52.59	21.07	16.71	sp|P53396|ACLY_HUMAN	ATP-citrate synthase OS=Homo sapiens GN=ACLY PE=1 SV=3	HUMAN	14
144	0	29.02	53.07	21.26	16.87	tr|G3XAI4|G3XAI4_HUMAN	ATP citrate lyase, isoform CRA_a OS=Homo sapiens GN=ACLY PE=4 SV=1	HUMAN	14
144	0	27.52	52.23	19.3	15.11	tr|B4DIM0|B4DIM0_HUMAN	cDNA FLJ56442, highly similar to ATP-citrate synthase (EC 2.3.3.8) OS=Homo sapiens PE=2 SV=1	HUMAN	13
145	28.91	28.91	44.23	31.02	18.14	sp|Q14764|MVP_HUMAN	Major vault protein OS=Homo sapiens GN=MVP PE=1 SV=4	HUMAN	14
145	0	28.03	42.76	29.52	18.33	tr|B4DDR2|B4DDR2_HUMAN	cDNA FLJ54588, highly similar to Major vault protein OS=Homo sapiens PE=2 SV=1	HUMAN	14
145	0	27.24	42.63	29.7	17.25	tr|B4DXN0|B4DXN0_HUMAN	cDNA FLJ53371, highly similar to Major vault protein OS=Homo sapiens PE=2 SV=1	HUMAN	13
146	28.61	28.9	59.41	44.14	33.89	tr|Q8IWE0|Q8IWE0_HUMAN	Calcium/calmodulin-dependent protein kinase II alpha OS=Homo sapiens GN=CAMK2A PE=2 SV=1	HUMAN	18
146	0	28.9	59.41	44.14	33.89	tr|Q7LDD5|Q7LDD5_HUMAN	Calcium/calmodulin-dependent protein kinase (CaM kinase) II alpha, isoform CRA_a OS=Homo sapiens GN=CAMK2A PE=2 SV=1	HUMAN	18
146	0	28.9	58.08	43.15	33.13	tr|A8K161|A8K161_HUMAN	Calcium/calmodulin-dependent protein kinase (CaM kinase) II alpha, isoform CRA_b OS=Homo sapiens GN=CAMK2A PE=2 SV=1	HUMAN	18
146	0	28.9	59.41	44.14	33.89	sp|Q9UQM7|KCC2A_HUMAN	Calcium/calmodulin-dependent protein kinase type II subunit alpha OS=Homo sapiens GN=CAMK2A PE=1 SV=2	HUMAN	18
146	0	28.9	58.08	43.15	33.13	sp|Q9UQM7-2|KCC2A_HUMAN	Isoform B of Calcium/calmodulin-dependent protein kinase type II subunit alpha OS=Homo sapiens GN=CAMK2A	HUMAN	18
147	28.57	28.57	64.58	55.08	46	tr|B4DV28|B4DV28_HUMAN	cDNA FLJ54170, highly similar to Cytosolic nonspecific dipeptidase OS=Homo sapiens PE=2 SV=1	HUMAN	15
147	0	28.57	62.95	53.68	44.84	sp|Q96KP4|CNDP2_HUMAN	Cytosolic non-specific dipeptidase OS=Homo sapiens GN=CNDP2 PE=1 SV=2	HUMAN	15
148	28.52	28.52	50.18	21.43	12.12	sp|Q9ULU8|CAPS1_HUMAN	Calcium-dependent secretion activator 1 OS=Homo sapiens GN=CADPS PE=1 SV=3	HUMAN	12
148	0	28.5	51.25	21.35	12.08	sp|Q9ULU8-4|CAPS1_HUMAN	Isoform 4 of Calcium-dependent secretion activator 1 OS=Homo sapiens GN=CADPS	HUMAN	12
148	0	28.49	50.92	21.34	12.07	tr|F8W7B3|F8W7B3_HUMAN	Uncharacterized protein OS=Homo sapiens GN=CADPS PE=4 SV=1	HUMAN	12
148	0	28.49	48.78	22.07	12.48	sp|Q9ULU8-3|CAPS1_HUMAN	Isoform 3 of Calcium-dependent secretion activator 1 OS=Homo sapiens GN=CADPS	HUMAN	12
148	0	28.49	49.45	22.76	12.87	sp|Q9ULU8-2|CAPS1_HUMAN	Isoform 2 of Calcium-dependent secretion activator 1 OS=Homo sapiens GN=CADPS	HUMAN	12
148	0	28.45	49.48	21.58	12.2	tr|F1T0E5|F1T0E5_HUMAN	Calcium-dependent secretion activator 1 OS=Homo sapiens GN=CADPS PE=2 SV=1	HUMAN	12
149	28.27	28.27	47.9	23.49	16.28	sp|Q9NQC3|RTN4_HUMAN	Reticulon-4 OS=Homo sapiens GN=RTN4 PE=1 SV=2	HUMAN	14
149	0	26.08	54.16	27.08	18.36	tr|Q8IUA4|Q8IUA4_HUMAN	RNT4 OS=Homo sapiens GN=RTN4 PE=2 SV=1	HUMAN	13
149	0	26.08	54.16	27.08	18.36	sp|Q9NQC3-6|RTN4_HUMAN	Isoform 6 of Reticulon-4 OS=Homo sapiens GN=RTN4	HUMAN	13
150	28.24	28.24	34.74	19.82	13.51	sp|Q16531|DDB1_HUMAN	DNA damage-binding protein 1 OS=Homo sapiens GN=DDB1 PE=1 SV=1	HUMAN	13
150	0	26.19	31.96	18.5	11.9	tr|F5GY55|F5GY55_HUMAN	Uncharacterized protein OS=Homo sapiens GN=DDB1 PE=4 SV=1	HUMAN	12
150	0	26.19	31.32	18.5	11.9	tr|B7Z2A1|B7Z2A1_HUMAN	cDNA FLJ56068, highly similar to DNA damage-binding protein 1 OS=Homo sapiens PE=2 SV=1	HUMAN	12
151	28.18	33.68	61.28	53.69	39.72	sp|P00352|AL1A1_HUMAN	Retinal dehydrogenase 1 OS=Homo sapiens GN=ALDH1A1 PE=1 SV=2	HUMAN	21
152	27.99	31.51	56.17	27.85	20.56	tr|Q6ZTT1|Q6ZTT1_HUMAN	6-phosphofructokinase OS=Homo sapiens PE=2 SV=1	HUMAN	15
152	0	31.51	61.28	30.38	22.44	sp|P08237|K6PF_HUMAN	6-phosphofructokinase, muscle type OS=Homo sapiens GN=PFKM PE=1 SV=2	HUMAN	15
153	27.92	43.49	64.72	43.44	35.28	tr|B2R853|B2R853_HUMAN	cDNA, FLJ93744, highly similar to Homo sapiens keratin 6E (KRT6E), mRNA OS=Homo sapiens PE=2 SV=1	HUMAN	21
153	0	43.49	64.36	43.44	35.28	sp|P48668|K2C6C_HUMAN	Keratin, type II cytoskeletal 6C OS=Homo sapiens GN=KRT6C PE=1 SV=3	HUMAN	21
153	0	43.49	60.66	44.63	36.25	tr|E7EQV7|E7EQV7_HUMAN	Uncharacterized protein OS=Homo sapiens GN=KRT6C PE=3 SV=2	HUMAN	21
153	0	40.07	66.73	42.96	34.55	tr|B4DRY0|B4DRY0_HUMAN	cDNA FLJ54379, highly similar to Keratin, type II cytoskeletal 6E OS=Homo sapiens PE=2 SV=1	HUMAN	20
154	27.79	42.07	53.66	25.74	23.25	sp|Q01814|AT2B2_HUMAN	Plasma membrane calcium-transporting ATPase 2 OS=Homo sapiens GN=ATP2B2 PE=1 SV=2	HUMAN	24
154	0	42.07	52.81	26.4	23.84	sp|Q01814-8|AT2B2_HUMAN	Isoform XB of Plasma membrane calcium-transporting ATPase 2 OS=Homo sapiens GN=ATP2B2	HUMAN	24
154	0	42.07	53.38	26.04	23.52	sp|Q01814-5|AT2B2_HUMAN	Isoform YB of Plasma membrane calcium-transporting ATPase 2 OS=Homo sapiens GN=ATP2B2	HUMAN	24
154	0	42.07	51.65	26.45	23.88	tr|Q4LE63|Q4LE63_HUMAN	ATP2B2 variant protein (Fragment) OS=Homo sapiens GN=ATP2B2 variant protein PE=2 SV=1	HUMAN	24
154	0	42.07	52.17	26.71	24.12	sp|Q01814-6|AT2B2_HUMAN	Isoform ZB of Plasma membrane calcium-transporting ATPase 2 OS=Homo sapiens GN=ATP2B2	HUMAN	24
154	0	40.72	52.72	25.72	23.09	tr|F5H7F7|F5H7F7_HUMAN	Uncharacterized protein OS=Homo sapiens GN=ATP2B2 PE=3 SV=1	HUMAN	23
154	0	40.48	55.05	24.77	22.19	tr|E7EME2|E7EME2_HUMAN	Uncharacterized protein OS=Homo sapiens GN=ATP2B2 PE=3 SV=1	HUMAN	23
154	0	40.48	52.4	25.43	22.77	sp|Q01814-7|AT2B2_HUMAN	Isoform XA of Plasma membrane calcium-transporting ATPase 2 OS=Homo sapiens GN=ATP2B2	HUMAN	23
154	0	40.48	53.29	24.77	22.19	sp|Q01814-2|AT2B2_HUMAN	Isoform WA of Plasma membrane calcium-transporting ATPase 2 OS=Homo sapiens GN=ATP2B2	HUMAN	23
154	0	40.48	53	25.06	22.45	sp|Q01814-3|AT2B2_HUMAN	Isoform YA of Plasma membrane calcium-transporting ATPase 2 OS=Homo sapiens GN=ATP2B2	HUMAN	23
154	0	40.48	51.73	25.74	23.05	sp|Q01814-4|AT2B2_HUMAN	Isoform ZA of Plasma membrane calcium-transporting ATPase 2 OS=Homo sapiens GN=ATP2B2	HUMAN	23
155	27.67	31.3	87.64	54.12	51.92	sp|P09972|ALDOC_HUMAN	Fructose-bisphosphate aldolase C OS=Homo sapiens GN=ALDOC PE=1 SV=2	HUMAN	24
155	0	31.3	82.44	58.63	56.25	tr|A8MVZ9|A8MVZ9_HUMAN	Fructose-bisphosphate aldolase OS=Homo sapiens GN=ALDOC PE=3 SV=1	HUMAN	24
155	0	29.15	68.74	37.47	35.7	tr|B7Z3K9|B7Z3K9_HUMAN	Fructose-bisphosphate aldolase OS=Homo sapiens PE=2 SV=1	HUMAN	23
156	27.66	27.67	60.38	40.97	39.08	tr|B4DFY5|B4DFY5_HUMAN	Mitogen-activated protein kinase kinase 1, isoform CRA_d OS=Homo sapiens GN=MAP2K1 PE=2 SV=1	HUMAN	15
156	0	27.67	54.2	38.68	36.9	tr|A4QPA9|A4QPA9_HUMAN	Mitogen-activated protein kinase kinase 1 OS=Homo sapiens GN=MAP2K1 PE=2 SV=1	HUMAN	15
156	0	27.67	54.2	38.68	36.9	sp|Q02750|MP2K1_HUMAN	Dual specificity mitogen-activated protein kinase kinase 1 OS=Homo sapiens GN=MAP2K1 PE=1 SV=2	HUMAN	15
156	0	25.63	53.95	39.24	37.33	sp|Q02750-2|MP2K1_HUMAN	Isoform 2 of Dual specificity mitogen-activated protein kinase kinase 1 OS=Homo sapiens GN=MAP2K1	HUMAN	14
157	27.59	27.59	63.7	28.83	19.13	tr|E9KL44|E9KL44_HUMAN	Epididymis tissue sperm binding protein Li 14m OS=Homo sapiens PE=2 SV=1	HUMAN	12
157	0	27.59	63.7	28.83	19.13	sp|P40939|ECHA_HUMAN	Trifunctional enzyme subunit alpha, mitochondrial OS=Homo sapiens GN=HADHA PE=1 SV=2	HUMAN	12
158	27.55	27.55	76.68	74.61	65.28	sp|P84074|HPCA_HUMAN	Neuron-specific calcium-binding protein hippocalcin OS=Homo sapiens GN=HPCA PE=1 SV=2	HUMAN	14
158	0	25.53	80.31	68.39	59.07	tr|Q5U068|Q5U068_HUMAN	Hippocalcin OS=Homo sapiens PE=2 SV=1	HUMAN	13
158	0	25.53	73.91	71.74	61.96	tr|Q5ISP4|Q5ISP4_MACFA	Hippocalcin (Fragment) OS=Macaca fascicularis PE=2 SV=1	MACFA	13
159	27.44	27.44	62.59	31.5	25.03	sp|P43304|GPDM_HUMAN	Glycerol-3-phosphate dehydrogenase, mitochondrial OS=Homo sapiens GN=GPD2 PE=1 SV=3	HUMAN	17
159	0	27.44	64.5	33.04	26.26	tr|Q53T76|Q53T76_HUMAN	Putative uncharacterized protein GPD2 (Fragment) OS=Homo sapiens GN=GPD2 PE=2 SV=1	HUMAN	17
159	0	25.5	62.17	30.12	23.66	tr|A8K1Z2|A8K1Z2_HUMAN	cDNA FLJ78475, highly similar to Homo sapiens glycerol-3-phosphate dehydrogenase 2 (mitochondrial) (GPD2), mRNA OS=Homo sapiens PE=2 SV=1	HUMAN	16
159	0	25.31	66.89	36.44	28.62	sp|P43304-2|GPDM_HUMAN	Isoform 2 of Glycerol-3-phosphate dehydrogenase, mitochondrial OS=Homo sapiens GN=GPD2	HUMAN	16
160	27.39	27.39	55.2	21.12	15.1	tr|F5H4Z5|F5H4Z5_HUMAN	Uncharacterized protein OS=Homo sapiens GN=HYOU1 PE=3 SV=1	HUMAN	14
160	0	27.26	57.21	20.89	14.93	tr|B3KXH0|B3KXH0_HUMAN	cDNA FLJ45395 fis, clone BRHIP3027191, highly similar to 150 kDa oxygen-regulated protein (Orp150) OS=Homo sapiens PE=2 SV=1	HUMAN	14
160	0	27.26	56.26	20.72	14.81	tr|A8C1Z0|A8C1Z0_HUMAN	150 kDa oxygen-regulated protein OS=Homo sapiens GN=ORP150 PE=2 SV=1	HUMAN	14
160	0	27.26	56.26	20.72	14.81	sp|Q9Y4L1|HYOU1_HUMAN	Hypoxia up-regulated protein 1 OS=Homo sapiens GN=HYOU1 PE=1 SV=1	HUMAN	14
160	0	27.26	56.03	22.09	15.8	tr|E9PL22|E9PL22_HUMAN	Uncharacterized protein OS=Homo sapiens GN=HYOU1 PE=3 SV=1	HUMAN	14
160	0	25.12	53.72	19.78	13.76	tr|B7Z2N4|B7Z2N4_HUMAN	cDNA FLJ56074, highly similar to 150 kDa oxygen-regulated protein (Orp150) OS=Homo sapiens PE=2 SV=1	HUMAN	13
161	27.33	27.33	66.25	44.58	32.08	tr|B3KQT9|B3KQT9_HUMAN	Uncharacterized protein OS=Homo sapiens GN=PDIA3 PE=2 SV=1	HUMAN	15
161	0	27.33	62.97	42.38	30.5	sp|P30101|PDIA3_HUMAN	Protein disulfide-isomerase A3 OS=Homo sapiens GN=PDIA3 PE=1 SV=4	HUMAN	15
161	0	27.33	62.27	44.12	31.75	tr|G5EA52|G5EA52_HUMAN	Protein disulfide isomerase family A, member 3, isoform CRA_b OS=Homo sapiens GN=PDIA3 PE=4 SV=1	HUMAN	15
161	0	25.22	60	41.86	29.48	tr|B3KQT2|B3KQT2_HUMAN	cDNA PSEC0148 fis, clone PLACE1007202, highly similar to Protein disulfide-isomerase A3 (EC 5.3.4.1) OS=Homo sapiens PE=2 SV=1	HUMAN	14
162	27.28	29.39	52.58	39.35	38.83	tr|Q86VA8|Q86VA8_HUMAN	Synapsin II OS=Homo sapiens GN=SYN2 PE=2 SV=1	HUMAN	17
162	0	27.9	50	41.83	41.25	tr|Q59GM1|Q59GM1_HUMAN	Synapsin II isoform IIb variant (Fragment) OS=Homo sapiens PE=2 SV=1	HUMAN	16
162	0	27.31	53.5	38.52	37.94	tr|B3KSV8|B3KSV8_HUMAN	cDNA FLJ37145 fis, clone BRACE2024781, highly similar to Synapsin-2 OS=Homo sapiens PE=2 SV=1	HUMAN	16
163	27.22	27.22	41.11	21.42	16.5	sp|O00410|IPO5_HUMAN	Importin-5 OS=Homo sapiens GN=IPO5 PE=1 SV=4	HUMAN	13
163	0	27.22	40.45	21.08	16.23	sp|O00410-3|IPO5_HUMAN	Isoform 3 of Importin-5 OS=Homo sapiens GN=IPO5	HUMAN	13
164	27.19	27.19	29.55	13.24	10.6	tr|E9PF17|E9PF17_HUMAN	Uncharacterized protein OS=Homo sapiens GN=VCAN PE=4 SV=2	HUMAN	16
164	0	27.06	30.02	12.85	10.29	sp|P13611-3|CSPG2_HUMAN	Isoform V2 of Versican core protein OS=Homo sapiens GN=VCAN	HUMAN	16
164	0	24.16	19.55	6.261	5.015	sp|P13611-5|CSPG2_HUMAN	Isoform Vint of Versican core protein OS=Homo sapiens GN=VCAN	HUMAN	16
164	0	24.14	19.91	6.213	4.976	sp|P13611|CSPG2_HUMAN	Versican core protein OS=Homo sapiens GN=VCAN PE=1 SV=3	HUMAN	16
164	0	24.12	20.47	6.188	4.956	tr|Q59FG9|Q59FG9_HUMAN	Chondroitin sulfate proteoglycan 2 (Versican) variant (Fragment) OS=Homo sapiens PE=2 SV=1	HUMAN	16
165	27.1	45.8	57.73	36.64	26.1	sp|O95782|AP2A1_HUMAN	AP-2 complex subunit alpha-1 OS=Homo sapiens GN=AP2A1 PE=1 SV=3	HUMAN	23
165	0	45.8	59.06	37.49	26.7	sp|O95782-2|AP2A1_HUMAN	Isoform B of AP-2 complex subunit alpha-1 OS=Homo sapiens GN=AP2A1	HUMAN	23
166	27.07	27.07	79.18	58.04	50.47	sp|P02649|APOE_HUMAN	Apolipoprotein E OS=Homo sapiens GN=APOE PE=1 SV=1	HUMAN	14
167	26.97	26.97	68.3	51.84	34.89	sp|Q14240|IF4A2_HUMAN	Eukaryotic initiation factor 4A-II OS=Homo sapiens GN=EIF4A2 PE=1 SV=2	HUMAN	12
167	0	26.97	65.69	51.72	34.8	sp|Q14240-2|IF4A2_HUMAN	Isoform 2 of Eukaryotic initiation factor 4A-II OS=Homo sapiens GN=EIF4A2	HUMAN	12
167	0	24.85	67.13	54.42	35.36	tr|E7EQG2|E7EQG2_HUMAN	Uncharacterized protein OS=Homo sapiens GN=EIF4A2 PE=3 SV=1	HUMAN	11
168	26.94	26.94	32.43	15.3	13.47	tr|F5H1H0|F5H1H0_HUMAN	Uncharacterized protein OS=Homo sapiens GN=L1CAM PE=4 SV=1	HUMAN	14
168	0	26.94	32.33	15.25	13.42	tr|F5H025|F5H025_HUMAN	Uncharacterized protein OS=Homo sapiens GN=L1CAM PE=4 SV=1	HUMAN	14
168	0	26.94	31.24	15.3	13.47	tr|Q7Z3Z9|Q7Z3Z9_HUMAN	L1 cell adhesion molecule (Fragment) OS=Homo sapiens GN=L1CAM PE=2 SV=1	HUMAN	14
168	0	26.94	31.41	15.38	13.54	tr|G3XAF4|G3XAF4_HUMAN	L1 cell adhesion molecule, isoform CRA_a OS=Homo sapiens GN=L1CAM PE=4 SV=1	HUMAN	14
168	0	26.94	31.19	15.27	13.44	tr|A8K139|A8K139_HUMAN	cDNA FLJ76744, highly similar to Homo sapiens L1 cell adhesion molecule (L1CAM), transcript variant 1, mRNA OS=Homo sapiens PE=2 SV=1	HUMAN	14
168	0	26.94	31.19	15.27	13.44	sp|P32004|L1CAM_HUMAN	Neural cell adhesion molecule L1 OS=Homo sapiens GN=L1CAM PE=1 SV=2	HUMAN	14
168	0	26.94	31.28	15.32	13.49	sp|P32004-2|L1CAM_HUMAN	Isoform 2 of Neural cell adhesion molecule L1 OS=Homo sapiens GN=L1CAM	HUMAN	14
169	26.9	27.5	77.19	64.06	49.06	sp|P08758|ANXA5_HUMAN	Annexin A5 OS=Homo sapiens GN=ANXA5 PE=1 SV=2	HUMAN	14
170	26.76	26.76	59.07	34.77	24.86	sp|Q02252|MMSA_HUMAN	Methylmalonate-semialdehyde dehydrogenase [acylating], mitochondrial OS=Homo sapiens GN=ALDH6A1 PE=1 SV=2	HUMAN	13
170	0	25.44	59.63	32.71	24.86	tr|Q53H94|Q53H94_HUMAN	Aldehyde dehydrogenase 6A1 variant (Fragment) OS=Homo sapiens PE=2 SV=1	HUMAN	13
170	0	24.61	58.32	31.03	21.12	tr|Q53FN8|Q53FN8_HUMAN	Aldehyde dehydrogenase 6A1 variant (Fragment) OS=Homo sapiens PE=2 SV=1	HUMAN	12
171	26.7	26.7	71.21	55.7	31.03	sp|P78371|TCPB_HUMAN	T-complex protein 1 subunit beta OS=Homo sapiens GN=CCT2 PE=1 SV=4	HUMAN	13
171	0	26.7	70.65	55.7	31.03	tr|B5BTY7|B5BTY7_HUMAN	T-complex protein 1 subunit beta OS=Homo sapiens GN=CCT2 PE=2 SV=1	HUMAN	13
171	0	24.5	69.16	53.64	28.97	tr|A8K402|A8K402_HUMAN	cDNA FLJ75037, highly similar to Homo sapiens chaperonin containing TCP1, subunit 2 (beta) (CCT2),mRNA OS=Homo sapiens PE=2 SV=1	HUMAN	12
172	26.67	26.67	41.95	31.86	30.62	tr|A2A2U1|A2A2U1_HUMAN	Solute carrier family 1 (Glial high affinity glutamate transporter), member 2 OS=Homo sapiens GN=SLC1A2 PE=2 SV=1	HUMAN	18
172	0	26.67	41.29	31.36	30.14	sp|P43004|EAA2_HUMAN	Excitatory amino acid transporter 2 OS=Homo sapiens GN=SLC1A2 PE=1 SV=2	HUMAN	18
172	0	26.67	41.95	31.86	30.62	sp|P43004-2|EAA2_HUMAN	Isoform 2 of Excitatory amino acid transporter 2 OS=Homo sapiens GN=SLC1A2	HUMAN	18
172	0	25.53	37.5	27.6	26.39	tr|Q59FL6|Q59FL6_HUMAN	Solute carrier family 1, member 2 variant (Fragment) OS=Homo sapiens PE=2 SV=1	HUMAN	17
173	26.46	26.46	39.06	25.34	15.64	sp|P16615|AT2A2_HUMAN	Sarcoplasmic/endoplasmic reticulum calcium ATPase 2 OS=Homo sapiens GN=ATP2A2 PE=1 SV=1	HUMAN	13
173	0	26.46	40.74	26.43	16.32	sp|P16615-3|AT2A2_HUMAN	Isoform 3 of Sarcoplasmic/endoplasmic reticulum calcium ATPase 2 OS=Homo sapiens GN=ATP2A2	HUMAN	13
173	0	26.46	39.32	26.48	16.35	sp|P16615-5|AT2A2_HUMAN	Isoform 5 of Sarcoplasmic/endoplasmic reticulum calcium ATPase 2 OS=Homo sapiens GN=ATP2A2	HUMAN	13
173	0	26.46	39.32	26.48	16.35	sp|P16615-2|AT2A2_HUMAN	Isoform 2 of Sarcoplasmic/endoplasmic reticulum calcium ATPase 2 OS=Homo sapiens GN=ATP2A2	HUMAN	13
174	26.42	26.42	69.86	53.11	46.17	tr|Q6DHZ2|Q6DHZ2_HUMAN	Protein kinase, cAMP-dependent, regulatory, type II, beta OS=Homo sapiens GN=PRKAR2B PE=2 SV=1	HUMAN	15
174	0	26.42	72.1	54.81	47.65	tr|F5H1R5|F5H1R5_HUMAN	Uncharacterized protein OS=Homo sapiens GN=PRKAR2B PE=4 SV=1	HUMAN	15
174	0	26.42	69.86	53.11	46.17	sp|P31323|KAP3_HUMAN	cAMP-dependent protein kinase type II-beta regulatory subunit OS=Homo sapiens GN=PRKAR2B PE=1 SV=3	HUMAN	15
175	26.35	30.46	83.27	53.88	53.88	sp|P27348|1433T_HUMAN	14-3-3 protein theta OS=Homo sapiens GN=YWHAQ PE=1 SV=1	HUMAN	19
175	0	30.39	82.63	55.93	55.93	tr|Q5ISS9|Q5ISS9_MACFA	Tyrosine 3-monooxygenase/tryptophan 5-monooxygenase activation protein theta isoform (Fragment) OS=Macaca fascicularis PE=2 SV=1	MACFA	19
176	26.35	26.35	67.11	52.68	50	sp|P12235|ADT1_HUMAN	ADP/ATP translocase 1 OS=Homo sapiens GN=SLC25A4 PE=1 SV=4	HUMAN	14
176	0	24.76	58.05	43.62	40.94	tr|A8K787|A8K787_HUMAN	cDNA FLJ75273, highly similar to Homo sapiens solute carrier family 25 (mitochondrial carrier; adenine nucleotide translocator), member 4, mRNA OS=Homo sapiens PE=2 SV=1	HUMAN	13
177	26.21	26.21	67.8	33.14	26.7	sp|P54577|SYYC_HUMAN	Tyrosyl-tRNA synthetase, cytoplasmic OS=Homo sapiens GN=YARS PE=1 SV=4	HUMAN	13
178	26.09	26.09	60.97	39.42	32.43	tr|B7Z1V4|B7Z1V4_HUMAN	cDNA FLJ56034, highly similar to 4-aminobutyrate aminotransferase, mitochondrial (EC 2.6.1.19) OS=Homo sapiens PE=2 SV=1	HUMAN	13
178	0	26.09	61	40.6	33.4	sp|P80404|GABT_HUMAN	4-aminobutyrate aminotransferase, mitochondrial OS=Homo sapiens GN=ABAT PE=1 SV=3	HUMAN	13
179	25.82	25.82	51.74	15.31	9.639	sp|Q15075|EEA1_HUMAN	Early endosome antigen 1 OS=Homo sapiens GN=EEA1 PE=1 SV=2	HUMAN	12
180	25.81	25.81	53.92	32.84	22.39	tr|F5GXN1|F5GXN1_HUMAN	Uncharacterized protein OS=Homo sapiens GN=CPNE6 PE=4 SV=1	HUMAN	11
180	0	25.81	56.37	36.09	24.6	sp|O95741|CPNE6_HUMAN	Copine-6 OS=Homo sapiens GN=CPNE6 PE=1 SV=3	HUMAN	11
180	0	24.75	52.12	31.05	22.39	tr|B7Z1M3|B7Z1M3_HUMAN	cDNA FLJ55997, highly similar to Copine-6 OS=Homo sapiens PE=2 SV=1	HUMAN	11
181	25.71	25.71	75.19	45.77	34.23	sp|P55809|SCOT1_HUMAN	Succinyl-CoA:3-ketoacid-coenzyme A transferase 1, mitochondrial OS=Homo sapiens GN=OXCT1 PE=1 SV=1	HUMAN	13
181	0	25.32	70.77	41.73	34.23	tr|B2R5V2|B2R5V2_HUMAN	cDNA, FLJ92639, highly similar to Homo sapiens 3-oxoacid CoA transferase (OXCT), nuclear geneencoding mitochondrial protein, mRNA OS=Homo sapiens PE=2 SV=1	HUMAN	13
181	0	23.46	72.69	43.27	31.73	tr|Q6IAV5|Q6IAV5_HUMAN	OXCT protein OS=Homo sapiens GN=OXCT PE=2 SV=1	HUMAN	12
182	25.62	25.62	61.73	34.9	27.02	sp|O43175|SERA_HUMAN	D-3-phosphoglycerate dehydrogenase OS=Homo sapiens GN=PHGDH PE=1 SV=4	HUMAN	12
183	25.45	25.45	70.18	24.39	19.38	sp|P26232-5|CTNA2_HUMAN	Isoform 5 of Catenin alpha-2 OS=Homo sapiens GN=CTNNA2	HUMAN	14
183	0	25.45	72.15	25.3	20.11	sp|P26232-2|CTNA2_HUMAN	Isoform 2 of Catenin alpha-2 OS=Homo sapiens GN=CTNNA2	HUMAN	14
183	0	23.15	65.79	21.3	16.37	sp|P26232|CTNA2_HUMAN	Catenin alpha-2 OS=Homo sapiens GN=CTNNA2 PE=1 SV=5	HUMAN	13
184	25.42	28.2	59.02	40.98	34.23	sp|O00499|BIN1_HUMAN	Myc box-dependent-interacting protein 1 OS=Homo sapiens GN=BIN1 PE=1 SV=1	HUMAN	15
184	0	26.04	60.36	42.36	35.09	sp|O00499-5|BIN1_HUMAN	Isoform IID of Myc box-dependent-interacting protein 1 OS=Homo sapiens GN=BIN1	HUMAN	14
184	0	26.04	65.61	46.05	38.14	sp|O00499-3|BIN1_HUMAN	Isoform IIC1 of Myc box-dependent-interacting protein 1 OS=Homo sapiens GN=BIN1	HUMAN	14
185	25.29	25.29	53.24	29.44	23.24	tr|Q9UM02|Q9UM02_HUMAN	Prolyl endopeptidase OS=Homo sapiens PE=2 SV=1	HUMAN	13
185	0	25.29	50.14	29.44	23.24	tr|B2RAH7|B2RAH7_HUMAN	cDNA, FLJ94921, highly similar to Homo sapiens prolyl endopeptidase (PREP), mRNA OS=Homo sapiens PE=2 SV=1	HUMAN	13
185	0	25.29	50.14	29.44	23.24	sp|P48147|PPCE_HUMAN	Prolyl endopeptidase OS=Homo sapiens GN=PREP PE=1 SV=2	HUMAN	13
186	25.28	25.28	35.51	15.97	12.66	tr|Q59EX4|Q59EX4_HUMAN	ATPase, aminophospholipid transporter (APLT), class I, type 8A, member 1 variant (Fragment) OS=Homo sapiens PE=2 SV=1	HUMAN	14
186	0	25.28	34.03	16.36	12.97	tr|Q32M35|Q32M35_HUMAN	ATP8A1 protein OS=Homo sapiens GN=ATP8A1 PE=2 SV=1	HUMAN	14
186	0	25.28	33.59	16.15	12.8	sp|Q9Y2Q0|AT8A1_HUMAN	Probable phospholipid-transporting ATPase IA OS=Homo sapiens GN=ATP8A1 PE=1 SV=1	HUMAN	14
186	0	25.28	34.03	16.36	12.97	sp|Q9Y2Q0-3|AT8A1_HUMAN	Isoform 3 of Probable phospholipid-transporting ATPase IA OS=Homo sapiens GN=ATP8A1	HUMAN	14
186	0	25.28	34.03	16.36	12.97	sp|Q9Y2Q0-2|AT8A1_HUMAN	Isoform 2 of Probable phospholipid-transporting ATPase IA OS=Homo sapiens GN=ATP8A1	HUMAN	14
186	0	25.24	34.86	16.26	12.89	tr|E7EUK4|E7EUK4_HUMAN	Uncharacterized protein OS=Homo sapiens GN=ATP8A1 PE=4 SV=1	HUMAN	14
187	25.22	25.22	63.06	25.44	21.24	sp|P41250|SYG_HUMAN	Glycyl-tRNA synthetase OS=Homo sapiens GN=GARS PE=1 SV=3	HUMAN	14
188	25.19	49.22	77.03	75.23	68.69	sp|P04350|TBB4A_HUMAN	Tubulin beta-4A chain OS=Homo sapiens GN=TUBB4A PE=1 SV=2	HUMAN	48
188	0	44.06	72.37	70.42	63.33	tr|B4DE77|B4DE77_HUMAN	cDNA FLJ55189, highly similar to Tubulin beta-4 chain OS=Homo sapiens PE=2 SV=1	HUMAN	44
189	25.18	25.19	56.64	44.23	37.04	tr|F5H4I0|F5H4I0_HUMAN	Dihydrolipoyl dehydrogenase OS=Homo sapiens GN=DLD PE=3 SV=1	HUMAN	12
189	0	25.19	56.64	44.23	37.04	tr|B4DFL1|B4DFL1_HUMAN	Dihydrolipoyl dehydrogenase OS=Homo sapiens PE=2 SV=1	HUMAN	12
189	0	25.19	51.08	39.88	33.4	sp|P09622|DLDH_HUMAN	Dihydrolipoyl dehydrogenase, mitochondrial OS=Homo sapiens GN=DLD PE=1 SV=2	HUMAN	12
189	0	23.14	47.94	38.27	31.48	tr|B4DMK9|B4DMK9_HUMAN	cDNA FLJ56112, highly similar to Dihydrolipoyl dehydrogenase, mitochondrial (EC 1.8.1.4) OS=Homo sapiens PE=2 SV=1	HUMAN	11
189	0	23.14	47.33	38.27	31.48	tr|E9PEX6|E9PEX6_HUMAN	Uncharacterized protein OS=Homo sapiens GN=DLD PE=4 SV=1	HUMAN	11
189	0	23.14	56.1	45.37	37.32	tr|B4DHG0|B4DHG0_HUMAN	Uncharacterized protein OS=Homo sapiens GN=DLD PE=2 SV=1	HUMAN	11
190	25.08	43.69	82.7	66.74	57.75	tr|Q6IAT1|Q6IAT1_HUMAN	GDI2 protein OS=Homo sapiens GN=GDI2 PE=2 SV=1	HUMAN	23
190	0	43.69	82.7	66.74	57.75	sp|P50395|GDIB_HUMAN	Rab GDP dissociation inhibitor beta OS=Homo sapiens GN=GDI2 PE=1 SV=2	HUMAN	23
190	0	43.69	77.95	66.15	57.24	tr|E7EU23|E7EU23_HUMAN	Uncharacterized protein OS=Homo sapiens GN=GDI2 PE=4 SV=1	HUMAN	23
190	0	43.69	77.95	66.15	57.24	tr|B4DLV7|B4DLV7_HUMAN	cDNA FLJ60299, highly similar to Rab GDP dissociation inhibitor beta OS=Homo sapiens PE=2 SV=1	HUMAN	23
191	25.07	25.07	85.39	50.56	49.81	sp|P02647|APOA1_HUMAN	Apolipoprotein A-I OS=Homo sapiens GN=APOA1 PE=1 SV=1	HUMAN	14
192	24.95	24.95	65.81	28.01	21.54	tr|Q5I6Y6|Q5I6Y6_HUMAN	Lamin A/C transcript variant 1 OS=Homo sapiens GN=LMNA PE=2 SV=1	HUMAN	12
192	0	24.95	65.81	28.01	21.54	sp|P02545|LMNA_HUMAN	Prelamin-A/C OS=Homo sapiens GN=LMNA PE=1 SV=1	HUMAN	12
192	0	24.81	63.52	30.29	23.29	tr|Q6UYC3|Q6UYC3_HUMAN	Lamin A/C OS=Homo sapiens GN=LMNA PE=2 SV=1	HUMAN	12
192	0	24.81	68.18	32.52	25	sp|P02545-2|LMNA_HUMAN	Isoform C of Prelamin-A/C OS=Homo sapiens GN=LMNA	HUMAN	12
192	0	23.16	63.7	25.9	19.43	tr|Q5I6Y4|Q5I6Y4_HUMAN	Lamin A/C transcript variant 1 OS=Homo sapiens GN=LMNA PE=2 SV=1	HUMAN	11
192	0	23.16	66.72	27.13	20.35	sp|P02545-3|LMNA_HUMAN	Isoform ADelta10 of Prelamin-A/C OS=Homo sapiens GN=LMNA	HUMAN	11
192	0	23.04	70.21	35.83	26.88	tr|Q5I6Y5|Q5I6Y5_HUMAN	Lamin A/C transcript variant 1 OS=Homo sapiens GN=LMNA PE=2 SV=1	HUMAN	11
192	0	22.69	65.09	35.93	27.1	tr|Q3BDU5|Q3BDU5_HUMAN	Rhabdomyosarcoma antigen MU-RMS-40.12 OS=Homo sapiens GN=LMNA PE=2 SV=1	HUMAN	11
193	24.78	24.78	100	94.56	88.44	tr|D9YZU5|D9YZU5_HUMAN	Hemoglobin, beta OS=Homo sapiens GN=HBB PE=3 SV=1	HUMAN	13
193	0	24.78	100	94.56	88.44	sp|P68871|HBB_HUMAN	Hemoglobin subunit beta OS=Homo sapiens GN=HBB PE=1 SV=2	HUMAN	13
194	24.73	24.73	85.77	53.18	53.18	tr|F5GY37|F5GY37_HUMAN	Uncharacterized protein OS=Homo sapiens GN=PHB2 PE=4 SV=1	HUMAN	14
194	0	24.71	71.91	47.49	47.49	sp|Q99623|PHB2_HUMAN	Prohibitin-2 OS=Homo sapiens GN=PHB2 PE=1 SV=2	HUMAN	14
195	24.59	24.59	90.13	81.17	81.17	sp|P09936|UCHL1_HUMAN	Ubiquitin carboxyl-terminal hydrolase isozyme L1 OS=Homo sapiens GN=UCHL1 PE=1 SV=2	HUMAN	18
195	0	22.51	88.41	78.74	78.74	tr|D6RE83|D6RE83_HUMAN	Uncharacterized protein OS=Homo sapiens GN=UCHL1 PE=4 SV=1	HUMAN	16
195	0	22.51	89.67	81.22	81.22	tr|D6RBT8|D6RBT8_HUMAN	Uncharacterized protein OS=Homo sapiens GN=UCHL1 PE=4 SV=1	HUMAN	17
196	24.39	24.39	48.95	32.49	23.42	sp|P55084|ECHB_HUMAN	Trifunctional enzyme subunit beta, mitochondrial OS=Homo sapiens GN=HADHB PE=1 SV=3	HUMAN	12
196	0	24.39	48.45	34.07	24.56	tr|B4E2W0|B4E2W0_HUMAN	Uncharacterized protein OS=Homo sapiens GN=HADHB PE=2 SV=1	HUMAN	12
196	0	22.31	44.35	30.49	21.32	tr|B4DY96|B4DY96_HUMAN	cDNA FLJ55769, highly similar to Trifunctional enzyme subunit beta, mitochondrial OS=Homo sapiens PE=2 SV=1	HUMAN	11
197	24.28	26.4	81.99	66.76	42.11	tr|B7Z5E3|B7Z5E3_HUMAN	L-lactate dehydrogenase OS=Homo sapiens GN=LDHA PE=2 SV=1	HUMAN	13
197	0	26.4	89.16	72.59	45.78	sp|P00338|LDHA_HUMAN	L-lactate dehydrogenase A chain OS=Homo sapiens GN=LDHA PE=1 SV=2	HUMAN	13
198	24.26	24.26	65.75	37.6	30.31	sp|P07237|PDIA1_HUMAN	Protein disulfide-isomerase OS=Homo sapiens GN=P4HB PE=1 SV=3	HUMAN	12
198	0	22.5	65.71	33.41	27.43	tr|B4DUA5|B4DUA5_HUMAN	Uncharacterized protein OS=Homo sapiens GN=P4HB PE=2 SV=1	HUMAN	11
199	24.22	24.22	68.38	46.03	36.26	sp|Q16798|MAON_HUMAN	NADP-dependent malic enzyme, mitochondrial OS=Homo sapiens GN=ME3 PE=2 SV=2	HUMAN	13
199	0	24.2	69.71	47.85	37.69	tr|E9PMB9|E9PMB9_HUMAN	Malic enzyme OS=Homo sapiens GN=ME3 PE=3 SV=1	HUMAN	13
199	0	22.09	70.2	42.38	32.62	tr|Q8TBJ0|Q8TBJ0_HUMAN	Malic enzyme OS=Homo sapiens GN=ME3 PE=2 SV=1	HUMAN	12
200	24.2	24.23	50.1	23.94	17.04	sp|P78385|KRT83_HUMAN	Keratin, type II cuticular Hb3 OS=Homo sapiens GN=KRT83 PE=1 SV=2	HUMAN	12
200	0	22.13	52.57	23.71	16.11	tr|A0JNT2|A0JNT2_HUMAN	KRT83 protein OS=Homo sapiens GN=KRT83 PE=2 SV=1	HUMAN	11
201	24.2	24.2	57.8	40.73	33.41	sp|P43034|LIS1_HUMAN	Platelet-activating factor acetylhydrolase IB subunit alpha OS=Homo sapiens GN=PAFAH1B1 PE=1 SV=2	HUMAN	12
202	24.14	24.14	86.4	59.56	55.51	tr|A8K401|A8K401_HUMAN	Prohibitin, isoform CRA_a OS=Homo sapiens GN=PHB PE=2 SV=1	HUMAN	13
202	0	24.14	86.4	59.56	55.51	sp|P35232|PHB_HUMAN	Prohibitin OS=Homo sapiens GN=PHB PE=1 SV=1	HUMAN	13
202	0	24.02	83.82	59.56	55.51	tr|Q6PUJ7|Q6PUJ7_HUMAN	Prohibitin OS=Homo sapiens PE=2 SV=1	HUMAN	13
202	0	22.09	86.4	52.21	48.16	tr|Q53FV0|Q53FV0_HUMAN	Prohibitin variant (Fragment) OS=Homo sapiens PE=2 SV=1	HUMAN	12
202	0	22.09	79.04	52.21	48.16	tr|Q6FHP5|Q6FHP5_HUMAN	PHB protein (Fragment) OS=Homo sapiens GN=PHB PE=2 SV=1	HUMAN	12
203	24.1	24.1	58.95	30.1	20.94	tr|G5E939|G5E939_HUMAN	Discs, large homolog 4 (Drosophila), isoform CRA_e OS=Homo sapiens GN=DLG4 PE=4 SV=1	HUMAN	12
203	0	24.1	58.7	29.97	20.86	tr|E7EQV1|E7EQV1_HUMAN	Uncharacterized protein OS=Homo sapiens GN=DLG4 PE=4 SV=1	HUMAN	12
203	0	24.1	58.7	29.97	20.86	sp|P78352|DLG4_HUMAN	Disks large homolog 4 OS=Homo sapiens GN=DLG4 PE=1 SV=3	HUMAN	12
203	0	24.1	54.11	28.29	19.69	tr|E7EQV0|E7EQV0_HUMAN	Uncharacterized protein OS=Homo sapiens GN=DLG4 PE=4 SV=1	HUMAN	12
203	0	24.1	54.32	28.4	19.76	tr|B9EGL1|B9EGL1_HUMAN	DLG4 protein OS=Homo sapiens GN=DLG4 PE=2 SV=1	HUMAN	12
203	0	24.1	62.5	32.68	22.74	tr|B7Z647|B7Z647_HUMAN	Discs, large homolog 4 (Drosophila), isoform CRA_b OS=Homo sapiens GN=DLG4 PE=2 SV=1	HUMAN	12
203	0	24.1	54.11	28.29	19.69	sp|P78352-2|DLG4_HUMAN	Isoform 2 of Disks large homolog 4 OS=Homo sapiens GN=DLG4	HUMAN	12
203	0	22.68	60.84	37.34	25.32	tr|Q3ZCU5|Q3ZCU5_HUMAN	DLG4 protein (Fragment) OS=Homo sapiens GN=DLG4 PE=2 SV=1	HUMAN	11
203	0	22.09	62.8	30.27	20.33	tr|B7Z4H2|B7Z4H2_HUMAN	cDNA FLJ50577, highly similar to Discs large homolog 4 OS=Homo sapiens PE=2 SV=1	HUMAN	11
204	24.04	24.04	47.3	34	26.43	tr|Q86YI5|Q86YI5_HUMAN	Dihydrolipoamide S-acetyltransferase OS=Homo sapiens GN=DLAT PE=2 SV=1	HUMAN	15
204	0	24.04	47.3	34	26.43	sp|P10515|ODP2_HUMAN	Dihydrolipoyllysine-residue acetyltransferase component of pyruvate dehydrogenase complex, mitochondrial OS=Homo sapiens GN=DLAT PE=1 SV=3	HUMAN	15
204	0	24.04	45.52	37.23	28.93	tr|B4DJX1|B4DJX1_HUMAN	cDNA FLJ50978, highly similar to Dihydrolipoyllysine-residue acetyltransferasecomponent of pyruvate dehydrogenase complex, mitochondrial (EC 2.3.1.12) OS=Homo sapiens PE=2 SV=1	HUMAN	15
205	23.91	23.91	85.03	63.64	63.64	tr|D9IAI1|D9IAI1_HUMAN	Phosphatidylethanolamine-binding protein 1 OS=Homo sapiens PE=2 SV=1	HUMAN	12
205	0	23.91	85.03	63.64	63.64	sp|P30086|PEBP1_HUMAN	Phosphatidylethanolamine-binding protein 1 OS=Homo sapiens GN=PEBP1 PE=1 SV=3	HUMAN	12
206	23.85	23.85	61.68	39.81	25.23	tr|Q546H9|Q546H9_HUMAN	Aldehyde dehydrogenase 5 family, member A1 (Succinate-semialdehyde dehydrogenase), isoform CRA_b OS=Homo sapiens GN=ALDH5A1 PE=2 SV=1	HUMAN	11
206	0	23.85	60.22	38.87	24.64	tr|G5E949|G5E949_HUMAN	Aldehyde dehydrogenase 5 family, member A1 (Succinate-semialdehyde dehydrogenase), isoform CRA_a OS=Homo sapiens GN=ALDH5A1 PE=4 SV=1	HUMAN	11
206	0	23.85	61.68	39.81	25.23	sp|P51649|SSDH_HUMAN	Succinate-semialdehyde dehydrogenase, mitochondrial OS=Homo sapiens GN=ALDH5A1 PE=1 SV=2	HUMAN	11
206	0	23.85	58.69	39.81	25.23	tr|A8K435|A8K435_HUMAN	cDNA FLJ78564, highly similar to Homo sapiens aldehyde dehydrogenase 5 family, member A1 (succinate-semialdehyde dehydrogenase) (ALDH5A1), nuclear gene encoding mitochondrial protein, transcript variant 2, mRNA OS=Homo sapiens PE=2 SV=1	HUMAN	11
207	23.81	23.81	79.65	64.56	55.79	tr|B1AKK2|B1AKK2_HUMAN	Dimethylarginine dimethylaminohydrolase 1 OS=Homo sapiens GN=DDAH1 PE=2 SV=1	HUMAN	13
207	0	23.81	79.65	64.56	55.79	sp|O94760|DDAH1_HUMAN	N(G),N(G)-dimethylarginine dimethylaminohydrolase 1 OS=Homo sapiens GN=DDAH1 PE=1 SV=3	HUMAN	13
208	23.67	23.67	45.42	29.38	17.92	sp|Q7L0J3|SV2A_HUMAN	Synaptic vesicle glycoprotein 2A OS=Homo sapiens GN=SV2A PE=1 SV=1	HUMAN	11
208	0	23.67	42.32	29.38	17.92	tr|A8K6Q3|A8K6Q3_HUMAN	cDNA FLJ75880, highly similar to Homo sapiens synaptic vesicle glycoprotein 2A (SV2A), mRNA OS=Homo sapiens PE=2 SV=1	HUMAN	11
209	23.64	23.64	76.24	34.56	27.86	sp|Q05639|EF1A2_HUMAN	Elongation factor 1-alpha 2 OS=Homo sapiens GN=EEF1A2 PE=1 SV=1	HUMAN	12
210	23.62	30.03	67.48	44.58	33.92	sp|Q14194|DPYL1_HUMAN	Dihydropyrimidinase-related protein 1 OS=Homo sapiens GN=CRMP1 PE=1 SV=1	HUMAN	18
210	0.01	29.9	61.22	37.17	28.28	tr|A0EJG6|A0EJG6_HUMAN	Long form collapsin response mediator protein 1 OS=Homo sapiens GN=CRMP1 PE=2 SV=1	HUMAN	18
210	0	30.03	63.81	44.58	33.92	tr|B3KXQ5|B3KXQ5_HUMAN	cDNA FLJ45854 fis, clone OCBBF2024589, highly similar to Dihydropyrimidinase-related protein 1 OS=Homo sapiens PE=2 SV=1	HUMAN	18
210	0	29.86	66.14	44.74	34.04	tr|E9PD68|E9PD68_HUMAN	Uncharacterized protein OS=Homo sapiens GN=CRMP1 PE=4 SV=1	HUMAN	18
210	0	29.86	66.61	45.05	34.28	tr|B3KV96|B3KV96_HUMAN	cDNA FLJ16285 fis, clone OCBBF2004038, highly similar to Dihydropyrimidinase-related protein 1 OS=Homo sapiens PE=2 SV=1	HUMAN	18
210	0	26.36	66.8	43.61	31.63	tr|B3KT07|B3KT07_HUMAN	Collapsin response mediator protein 1, isoform CRA_d OS=Homo sapiens GN=CRMP1 PE=2 SV=1	HUMAN	15
211	23.26	23.26	71.47	56.18	48.53	tr|B2R6K4|B2R6K4_HUMAN	cDNA, FLJ92996, highly similar to Homo sapiens guanine nucleotide binding protein (G protein), beta polypeptide 1 (GNB1), mRNA OS=Homo sapiens PE=2 SV=1	HUMAN	16
211	0	23.26	71.47	56.18	48.53	sp|P62873|GBB1_HUMAN	Guanine nucleotide-binding protein G(I)/G(S)/G(T) subunit beta-1 OS=Homo sapiens GN=GNB1 PE=1 SV=3	HUMAN	16
211	0	22.74	66.27	50.6	49.7	tr|Q1RMY8|Q1RMY8_HUMAN	GNB1 protein (Fragment) OS=Homo sapiens GN=GNB1 PE=2 SV=1	HUMAN	16
212	23.22	23.22	59.67	25.99	18.88	sp|P13639|EF2_HUMAN	Elongation factor 2 OS=Homo sapiens GN=EEF2 PE=1 SV=4	HUMAN	11
213	22.95	22.95	59.75	30.9	22.82	tr|F5H4J7|F5H4J7_HUMAN	Uncharacterized protein OS=Homo sapiens GN=SLC3A2 PE=4 SV=1	HUMAN	10
213	0	22.95	62.94	32.55	24.04	tr|F5GZS6|F5GZS6_HUMAN	Uncharacterized protein OS=Homo sapiens GN=SLC3A2 PE=4 SV=1	HUMAN	10
213	0	22.95	59.84	30.95	22.86	sp|P08195|4F2_HUMAN	4F2 cell-surface antigen heavy chain OS=Homo sapiens GN=SLC3A2 PE=1 SV=3	HUMAN	10
213	0	22.95	57.03	29.5	21.79	sp|P08195-4|4F2_HUMAN	Isoform 4 of 4F2 cell-surface antigen heavy chain OS=Homo sapiens GN=SLC3A2	HUMAN	10
213	0	22.95	66.37	34.33	25.35	sp|P08195-3|4F2_HUMAN	Isoform 3 of 4F2 cell-surface antigen heavy chain OS=Homo sapiens GN=SLC3A2	HUMAN	10
213	0	22.95	68.05	36.86	27.22	sp|P08195-2|4F2_HUMAN	Isoform 2 of 4F2 cell-surface antigen heavy chain OS=Homo sapiens GN=SLC3A2	HUMAN	10
213	0	22.95	63.01	38.16	28.18	tr|B4E2Z3|B4E2Z3_HUMAN	Uncharacterized protein OS=Homo sapiens GN=SLC3A2 PE=2 SV=1	HUMAN	10
214	22.89	22.89	52.98	40.4	36.42	sp|P22695|QCR2_HUMAN	Cytochrome b-c1 complex subunit 2, mitochondrial OS=Homo sapiens GN=UQCRC2 PE=1 SV=3	HUMAN	14
215	22.81	25.01	74.72	39.86	26.2	sp|Q9NVA2-2|SEP11_HUMAN	Isoform 2 of Septin-11 OS=Homo sapiens GN=SEPT11	HUMAN	12
215	0	25.01	74.13	40.79	26.81	tr|E9KL32|E9KL32_HUMAN	Epididymis tissue protein Li 179 OS=Homo sapiens GN=SEPT11 PE=2 SV=1	HUMAN	12
215	0	25.01	73.61	40.51	26.62	tr|D6RER5|D6RER5_HUMAN	Uncharacterized protein OS=Homo sapiens GN=SEPT11 PE=3 SV=1	HUMAN	12
215	0	25.01	74.13	40.79	26.81	sp|Q9NVA2|SEP11_HUMAN	Septin-11 OS=Homo sapiens GN=SEPT11 PE=1 SV=3	HUMAN	12
215	0	25.01	72.94	41.18	27.06	tr|D6RGI3|D6RGI3_HUMAN	Septin 11, isoform CRA_b OS=Homo sapiens GN=SEPT11 PE=3 SV=1	HUMAN	12
216	22.81	22.81	65.95	43.37	36.56	sp|P06744|G6PI_HUMAN	Glucose-6-phosphate isomerase OS=Homo sapiens GN=GPI PE=1 SV=4	HUMAN	14
216	0	22.77	66.1	45.57	38.42	tr|B4DVJ0|B4DVJ0_HUMAN	Glucose-6-phosphate isomerase OS=Homo sapiens PE=2 SV=1	HUMAN	14
216	0	21.66	61.69	36.73	30.05	tr|B4DG39|B4DG39_HUMAN	Glucose-6-phosphate isomerase OS=Homo sapiens GN=GPI PE=2 SV=1	HUMAN	13
216	0	21.66	60.94	39.43	32.26	tr|B4DE36|B4DE36_HUMAN	Glucose-6-phosphate isomerase OS=Homo sapiens PE=2 SV=1	HUMAN	13
217	22.64	22.64	58.73	13.25	11.1	tr|Q17RZ5|Q17RZ5_HUMAN	Kinectin 1 (Kinesin receptor) OS=Homo sapiens GN=KTN1 PE=2 SV=1	HUMAN	12
217	0	22.58	57.04	13.02	10.91	tr|B4DZ88|B4DZ88_HUMAN	KTN1 protein OS=Homo sapiens GN=KTN1 PE=2 SV=1	HUMAN	12
217	0	22.47	57.92	12.75	10.69	sp|Q86UP2|KTN1_HUMAN	Kinectin OS=Homo sapiens GN=KTN1 PE=1 SV=1	HUMAN	12
217	0	22.28	56.85	12.77	11.15	sp|Q86UP2-2|KTN1_HUMAN	Isoform 2 of Kinectin OS=Homo sapiens GN=KTN1	HUMAN	12
218	22.43	22.43	78.34	66.43	52.71	sp|P16152|CBR1_HUMAN	Carbonyl reductase [NADPH] 1 OS=Homo sapiens GN=CBR1 PE=1 SV=3	HUMAN	11
219	22.36	22.36	56.29	48.8	38.32	tr|E7EQ40|E7EQ40_HUMAN	Uncharacterized protein OS=Homo sapiens GN=CAPZB PE=4 SV=1	HUMAN	11
219	0.01	20.46	64.98	53.07	43.32	sp|P47756|CAPZB_HUMAN	F-actin-capping protein subunit beta OS=Homo sapiens GN=CAPZB PE=1 SV=4	HUMAN	10
219	0	22.36	69.12	59.93	47.06	tr|B2R7T8|B2R7T8_HUMAN	cDNA, FLJ93598, highly similar to Homo sapiens capping protein (actin filament) muscle Z-line, beta (CAPZB), mRNA OS=Homo sapiens PE=2 SV=1	HUMAN	11
219	0	22.36	62.46	54.15	42.52	tr|B1AK88|B1AK88_HUMAN	Capping protein (Actin filament) muscle Z-line, beta OS=Homo sapiens GN=CAPZB PE=4 SV=1	HUMAN	11
219	0	22.36	72.31	62.69	49.23	tr|B1AK87|B1AK87_HUMAN	Capping protein (Actin filament) muscle Z-line, beta OS=Homo sapiens GN=CAPZB PE=4 SV=1	HUMAN	11
219	0	22.36	69.12	59.93	47.06	sp|P47756-2|CAPZB_HUMAN	Isoform 2 of F-actin-capping protein subunit beta OS=Homo sapiens GN=CAPZB	HUMAN	11
219	0	20.18	48.66	41.19	30.75	tr|B4DWA6|B4DWA6_HUMAN	cDNA FLJ60094, highly similar to F-actin capping protein subunit beta OS=Homo sapiens PE=2 SV=1	HUMAN	10
220	22.25	22.25	46.07	20.5	13.77	sp|Q14697-2|GANAB_HUMAN	Isoform 2 of Neutral alpha-glucosidase AB OS=Homo sapiens GN=GANAB	HUMAN	10
220	0	22.18	43.22	19.9	13.37	tr|B4DJ30|B4DJ30_HUMAN	cDNA FLJ61290, highly similar to Neutral alpha-glucosidase AB OS=Homo sapiens PE=2 SV=1	HUMAN	10
220	0	22.18	44.81	20.97	14.09	sp|Q14697|GANAB_HUMAN	Neutral alpha-glucosidase AB OS=Homo sapiens GN=GANAB PE=1 SV=3	HUMAN	10
221	22.08	24.17	68.06	36.11	36.11	tr|Q75ME0|Q75ME0_HUMAN	Putative uncharacterized protein STX1A OS=Homo sapiens GN=STX1A PE=2 SV=1	HUMAN	14
221	0	24.17	68.06	36.11	36.11	sp|Q16623|STX1A_HUMAN	Syntaxin-1A OS=Homo sapiens GN=STX1A PE=1 SV=1	HUMAN	14
222	22.02	22.02	68.4	63.68	63.68	sp|P61019|RAB2A_HUMAN	Ras-related protein Rab-2A OS=Homo sapiens GN=RAB2A PE=1 SV=1	HUMAN	12
223	21.9	21.9	81.5	75.77	75.33	sp|P80723|BASP1_HUMAN	Brain acid soluble protein 1 OS=Homo sapiens GN=BASP1 PE=1 SV=2	HUMAN	12
224	21.87	22.32	56.83	28.83	18.33	sp|Q03252|LMNB2_HUMAN	Lamin-B2 OS=Homo sapiens GN=LMNB2 PE=1 SV=3	HUMAN	11
225	21.82	21.82	74.7	50.6	27.92	tr|A8K288|A8K288_HUMAN	cDNA FLJ76322 OS=Homo sapiens PE=2 SV=1	HUMAN	10
225	0	21.76	74.7	50.6	27.92	sp|Q9HCJ6|VAT1L_HUMAN	Synaptic vesicle membrane protein VAT-1 homolog-like OS=Homo sapiens GN=VAT1L PE=1 SV=2	HUMAN	10
226	21.76	28.69	88.57	62.04	53.88	tr|D0PNI1|D0PNI1_HUMAN	Tyrosine 3-monooxygenase/tryptophan 5-monooxygenase activation protein zeta polypeptide OS=Homo sapiens GN=YWHAZ PE=3 SV=1	HUMAN	17
226	0	28.69	88.57	62.04	53.88	sp|P63104|1433Z_HUMAN	14-3-3 protein zeta/delta OS=Homo sapiens GN=YWHAZ PE=1 SV=1	HUMAN	17
227	21.74	21.74	57.78	24.44	18.89	tr|Q53GY0|Q53GY0_HUMAN	Plastin 3 variant (Fragment) OS=Homo sapiens PE=2 SV=1	HUMAN	11
227	0	21.74	53.97	24.44	18.89	tr|A8K579|A8K579_HUMAN	Plastin 3 (T isoform) OS=Homo sapiens GN=PLS3 PE=2 SV=1	HUMAN	11
227	0	21.74	53.97	24.44	18.89	sp|P13797|PLST_HUMAN	Plastin-3 OS=Homo sapiens GN=PLS3 PE=1 SV=4	HUMAN	11
227	0	21.74	52.9	25.54	19.73	tr|B4DPW9|B4DPW9_HUMAN	cDNA FLJ51929, highly similar to Plastin-3 OS=Homo sapiens PE=2 SV=1	HUMAN	11
227	0	21.74	52.84	24.96	19.29	tr|B4DGB4|B4DGB4_HUMAN	Uncharacterized protein OS=Homo sapiens GN=PLS3 PE=2 SV=1	HUMAN	11
227	0	19.53	53.2	24.24	18.35	tr|F8W8D8|F8W8D8_HUMAN	Uncharacterized protein OS=Homo sapiens GN=PLS3 PE=4 SV=1	HUMAN	10
227	0	19.53	52.48	24.62	18.63	tr|B7Z6M1|B7Z6M1_HUMAN	Uncharacterized protein OS=Homo sapiens GN=PLS3 PE=2 SV=1	HUMAN	10
228	21.56	21.56	66.85	35.97	29.38	tr|B2R9K8|B2R9K8_HUMAN	cDNA, FLJ94440, highly similar to Homo sapiens chaperonin containing TCP1, subunit 6A (zeta 1)(CCT6A), mRNA OS=Homo sapiens PE=2 SV=1	HUMAN	12
228	0	21.56	64.78	35.97	29.38	sp|P40227|TCPZ_HUMAN	T-complex protein 1 subunit zeta OS=Homo sapiens GN=CCT6A PE=1 SV=3	HUMAN	12
228	0	21.56	61.63	36.11	29.49	tr|Q59ET3|Q59ET3_HUMAN	Chaperonin containing TCP1, subunit 6A isoform a variant (Fragment) OS=Homo sapiens PE=2 SV=1	HUMAN	12
228	0	19.3	63.6	35.6	28.6	tr|B4DPJ8|B4DPJ8_HUMAN	Uncharacterized protein OS=Homo sapiens GN=CCT6A PE=2 SV=1	HUMAN	11
229	21.52	21.52	54.73	48.31	47.97	sp|Q9UK22|FBX2_HUMAN	F-box only protein 2 OS=Homo sapiens GN=FBXO2 PE=1 SV=2	HUMAN	11
230	21.51	21.51	67.2	38.3	30.85	sp|Q9BPU6|DPYL5_HUMAN	Dihydropyrimidinase-related protein 5 OS=Homo sapiens GN=DPYSL5 PE=1 SV=1	HUMAN	15
230	0	20.07	72.54	40.25	31.45	tr|Q53SW3|Q53SW3_HUMAN	Putative uncharacterized protein DPYSL5 (Fragment) OS=Homo sapiens GN=DPYSL5 PE=2 SV=1	HUMAN	14
231	21.49	21.49	86.22	70.47	44.09	tr|Q53G35|Q53G35_HUMAN	Phosphoglycerate mutase (Fragment) OS=Homo sapiens PE=2 SV=1	HUMAN	11
231	0	21.49	81.1	70.47	44.09	tr|Q6FHU2|Q6FHU2_HUMAN	Phosphoglycerate mutase (Fragment) OS=Homo sapiens GN=PGAM1 PE=2 SV=1	HUMAN	11
231	0	21.49	81.1	70.47	44.09	tr|F2Z2J9|F2Z2J9_HUMAN	Phosphoglycerate mutase OS=Homo sapiens PE=3 SV=1	HUMAN	11
231	0	21.49	81.1	70.47	44.09	sp|P18669|PGAM1_HUMAN	Phosphoglycerate mutase 1 OS=Homo sapiens GN=PGAM1 PE=1 SV=2	HUMAN	11
231	0	21.49	74.02	70.47	44.09	tr|Q6P6D7|Q6P6D7_HUMAN	Phosphoglycerate mutase OS=Homo sapiens GN=PGAM1 PE=2 SV=1	HUMAN	11
231	0	19.33	75.59	64.96	38.58	tr|Q0D2Q6|Q0D2Q6_HUMAN	Phosphoglycerate mutase OS=Homo sapiens GN=PGAM1 PE=2 SV=1	HUMAN	10
232	21.48	21.48	71.89	33.99	26.16	sp|P36871|PGM1_HUMAN	Phosphoglucomutase-1 OS=Homo sapiens GN=PGM1 PE=1 SV=3	HUMAN	11
232	0	19.88	72.3	32.71	24.54	tr|F5H857|F5H857_HUMAN	Uncharacterized protein OS=Homo sapiens GN=PGM1 PE=3 SV=1	HUMAN	10
232	0	19.88	72.3	32.71	24.54	tr|B4DFP1|B4DFP1_HUMAN	cDNA FLJ51818, highly similar to Phosphoglucomutase-1 (EC 5.4.2.2) OS=Homo sapiens PE=2 SV=1	HUMAN	10
233	21.43	21.43	43.08	20.91	19.34	sp|P11940|PABP1_HUMAN	Polyadenylate-binding protein 1 OS=Homo sapiens GN=PABPC1 PE=1 SV=2	HUMAN	11
233	0	21.43	50.09	24.31	22.49	sp|P11940-2|PABP1_HUMAN	Isoform 2 of Polyadenylate-binding protein 1 OS=Homo sapiens GN=PABPC1	HUMAN	11
233	0	19.5	45.7	20.53	18.87	tr|E7ERJ7|E7ERJ7_HUMAN	Uncharacterized protein OS=Homo sapiens GN=PABPC1 PE=4 SV=1	HUMAN	10
233	0	19.5	45.7	20.53	18.87	tr|B4DQX0|B4DQX0_HUMAN	cDNA FLJ59219, highly similar to Poly(A)-binding protein 1 OS=Homo sapiens PE=2 SV=1	HUMAN	10
233	0	19.32	44.84	20.64	18.95	tr|B4DZW4|B4DZW4_HUMAN	cDNA FLJ57246, highly similar to Poly(A)-binding protein 1 OS=Homo sapiens PE=2 SV=1	HUMAN	10
233	0	19.32	44.5	20.64	18.95	tr|E7EQV3|E7EQV3_HUMAN	Uncharacterized protein OS=Homo sapiens GN=PABPC1 PE=4 SV=1	HUMAN	10
234	21.42	21.42	65.35	40.92	40.92	tr|Q6LEU2|Q6LEU2_HUMAN	ATP1B1 protein (Fragment) OS=Homo sapiens GN=ATP1B1 PE=2 SV=1	HUMAN	13
234	0	21.42	65.35	40.92	40.92	tr|A3KLL5|A3KLL5_HUMAN	ATPase, Naﲯ transporting, beta 1 polypeptide, isoform CRA_a OS=Homo sapiens GN=ATP1B1 PE=2 SV=1	HUMAN	13
234	0	21.42	65.35	40.92	40.92	sp|P05026|AT1B1_HUMAN	Sodium/potassium-transporting ATPase subunit beta-1 OS=Homo sapiens GN=ATP1B1 PE=1 SV=1	HUMAN	13
234	0	21.42	61.79	41.2	41.2	sp|P05026-2|AT1B1_HUMAN	Isoform 2 of Sodium/potassium-transporting ATPase subunit beta-1 OS=Homo sapiens GN=ATP1B1	HUMAN	13
235	21.38	21.38	57.84	20.1	13.53	tr|F5H2F4|F5H2F4_HUMAN	Uncharacterized protein OS=Homo sapiens GN=MTHFD1 PE=3 SV=1	HUMAN	11
235	0	21.38	56.47	20.1	13.53	tr|B7Z809|B7Z809_HUMAN	cDNA FLJ56016, highly similar to C-1-tetrahydrofolate synthase, cytoplasmic OS=Homo sapiens PE=2 SV=1	HUMAN	11
235	0	21.38	60.32	21.93	14.76	tr|G3V2B8|G3V2B8_HUMAN	Uncharacterized protein OS=Homo sapiens GN=MTHFD1 PE=3 SV=1	HUMAN	11
235	0	21.38	58.72	21.93	14.76	sp|P11586|C1TC_HUMAN	C-1-tetrahydrofolate synthase, cytoplasmic OS=Homo sapiens GN=MTHFD1 PE=1 SV=3	HUMAN	11
236	21.3	21.3	52.78	39.12	25	sp|P23526|SAHH_HUMAN	Adenosylhomocysteinase OS=Homo sapiens GN=AHCY PE=1 SV=4	HUMAN	11
237	21.29	21.3	68.33	46.11	36.11	tr|Q1HBJ4|Q1HBJ4_HUMAN	Mitogen-activated protein kinase 1 OS=Homo sapiens GN=MAPK1 PE=4 SV=1	HUMAN	11
237	0	21.3	70.69	47.7	37.36	tr|B4DHN0|B4DHN0_HUMAN	Uncharacterized protein OS=Homo sapiens GN=MAPK1 PE=2 SV=1	HUMAN	11
237	0	21.3	68.33	46.11	36.11	sp|P28482|MK01_HUMAN	Mitogen-activated protein kinase 1 OS=Homo sapiens GN=MAPK1 PE=1 SV=3	HUMAN	11
237	0	21.27	68.04	52.53	41.14	tr|A8CZ64|A8CZ64_HUMAN	Extracellular signal-regulated kinase-2 splice variant OS=Homo sapiens GN=MAPK1 PE=2 SV=1	HUMAN	11
238	21.28	21.28	83.06	42.34	35.89	tr|Q5VU66|Q5VU66_HUMAN	Tropomyosin 3 OS=Homo sapiens GN=TPM3 PE=2 SV=1	HUMAN	11
238	0	20.07	72.41	41.38	34.48	tr|Q5HYB6|Q5HYB6_HUMAN	Putative uncharacterized protein DKFZp686J1372 OS=Homo sapiens GN=DKFZp686J1372 PE=2 SV=1	HUMAN	10
238	0	20.07	72.98	38.71	32.26	tr|B2RDE1|B2RDE1_HUMAN	cDNA, FLJ96568, highly similar to Homo sapiens tropomyosin 3 (TPM3), mRNA OS=Homo sapiens PE=2 SV=1	HUMAN	10
238	0	20.07	73.39	38.71	32.26	sp|P06753-2|TPM3_HUMAN	Isoform 2 of Tropomyosin alpha-3 chain OS=Homo sapiens GN=TPM3	HUMAN	10
238	0	20.07	67.24	41.38	34.48	tr|Q5VU59|Q5VU59_HUMAN	Tropomyosin 3 OS=Homo sapiens GN=TPM3 PE=2 SV=1	HUMAN	10
239	21.26	21.26	51.06	33.78	27.06	sp|Q08209|PP2BA_HUMAN	Serine/threonine-protein phosphatase 2B catalytic subunit alpha isoform OS=Homo sapiens GN=PPP3CA PE=1 SV=1	HUMAN	14
239	0	19.11	51.47	30.92	24.07	sp|Q08209-2|PP2BA_HUMAN	Isoform 2 of Serine/threonine-protein phosphatase 2B catalytic subunit alpha isoform OS=Homo sapiens GN=PPP3CA	HUMAN	12
240	21.24	27.56	77.18	59.44	50.14	sp|P04899|GNAI2_HUMAN	Guanine nucleotide-binding protein G(i) subunit alpha-2 OS=Homo sapiens GN=GNAI2 PE=1 SV=3	HUMAN	13
240	0	25.73	78.39	54.29	45.15	tr|F5H4U5|F5H4U5_HUMAN	Uncharacterized protein OS=Homo sapiens GN=GNAI2 PE=4 SV=1	HUMAN	12
240	0	25.73	70.77	53.55	44.54	tr|Q6B6N3|Q6B6N3_HUMAN	Galphai2 protein OS=Homo sapiens PE=2 SV=1	HUMAN	12
240	0	25.47	78.59	56.34	47.04	tr|Q96C71|Q96C71_HUMAN	GNAI2 protein OS=Homo sapiens GN=GNAI2 PE=2 SV=1	HUMAN	12
240	0	25.47	74.53	62.89	52.52	tr|B4DYA0|B4DYA0_HUMAN	Guanine nucleotide binding protein (G protein), alpha inhibiting activity polypeptide 2, isoform CRA_f OS=Homo sapiens GN=GNAI2 PE=2 SV=1	HUMAN	12
240	0	25.47	71.39	59	49.26	tr|B3KTZ0|B3KTZ0_HUMAN	Guanine nucleotide binding protein (G protein), alpha inhibiting activity polypeptide 2, isoform CRA_e OS=Homo sapiens GN=GNAI2 PE=2 SV=1	HUMAN	12
240	0	25.47	75.25	66.01	55.12	tr|B4E2X5|B4E2X5_HUMAN	Guanine nucleotide binding protein (G protein), alpha inhibiting activity polypeptide 2, isoform CRA_c OS=Homo sapiens GN=GNAI2 PE=2 SV=1	HUMAN	12
240	0	25.47	75.25	66.01	55.12	tr|B3KX51|B3KX51_HUMAN	cDNA FLJ44754 fis, clone BRACE3030748, highly similar to Guanine nucleotide-binding protein G(i), alpha-2 subunit OS=Homo sapiens PE=2 SV=1	HUMAN	12
240	0	25.47	67.26	59	49.26	sp|P04899-2|GNAI2_HUMAN	Isoform 2 of Guanine nucleotide-binding protein G(i) subunit alpha-2 OS=Homo sapiens GN=GNAI2	HUMAN	12
241	21.22	21.22	58.15	31.16	25.54	tr|Q69YH7|Q69YH7_HUMAN	Putative uncharacterized protein DKFZp686J1364 (Fragment) OS=Homo sapiens GN=DKFZp686J1364 PE=2 SV=1	HUMAN	11
241	0	21.22	58.42	30.82	25.27	tr|Q53F53|Q53F53_HUMAN	Atlastin variant (Fragment) OS=Homo sapiens PE=2 SV=1	HUMAN	11
241	0	21.22	58.05	31.1	25.5	tr|G5E9T1|G5E9T1_HUMAN	Spastic paraplegia 3A (Autosomal dominant), isoform CRA_a OS=Homo sapiens GN=ATL1 PE=4 SV=1	HUMAN	11
241	0	21.22	58.42	30.82	25.27	sp|Q8WXF7|ATLA1_HUMAN	Atlastin-1 OS=Homo sapiens GN=ATL1 PE=1 SV=1	HUMAN	11
241	0	21.22	53.94	30.82	25.27	tr|F8WD04|F8WD04_HUMAN	Uncharacterized protein OS=Homo sapiens GN=ATL1 PE=4 SV=1	HUMAN	11
242	21.16	21.16	65.74	44.57	41.5	sp|P11177|ODPB_HUMAN	Pyruvate dehydrogenase E1 component subunit beta, mitochondrial OS=Homo sapiens GN=PDHB PE=1 SV=3	HUMAN	11
242	0	21.16	65.98	46.92	43.7	sp|P11177-2|ODPB_HUMAN	Isoform 2 of Pyruvate dehydrogenase E1 component subunit beta, mitochondrial OS=Homo sapiens GN=PDHB	HUMAN	11
243	21.12	23.17	41.93	22.66	21.71	sp|P35611|ADDA_HUMAN	Alpha-adducin OS=Homo sapiens GN=ADD1 PE=1 SV=2	HUMAN	13
243	0	23.17	40.23	21.74	20.83	sp|P35611-3|ADDA_HUMAN	Isoform 3 of Alpha-adducin OS=Homo sapiens GN=ADD1	HUMAN	13
243	0	23.17	47.47	26.42	25.32	tr|E7EV99|E7EV99_HUMAN	Uncharacterized protein OS=Homo sapiens GN=ADD1 PE=4 SV=1	HUMAN	13
243	0	23.17	45.25	25.19	24.13	tr|E7ENY0|E7ENY0_HUMAN	Uncharacterized protein OS=Homo sapiens GN=ADD1 PE=4 SV=1	HUMAN	13
243	0	23.17	45.32	25.23	24.17	tr|A2A3N8|A2A3N8_HUMAN	Adducin 1 (Alpha) OS=Homo sapiens GN=ADD1 PE=4 SV=1	HUMAN	13
243	0	23.17	47.54	26.47	25.36	sp|P35611-2|ADDA_HUMAN	Isoform 2 of Alpha-adducin OS=Homo sapiens GN=ADD1	HUMAN	13
243	0	21.12	45.77	23.41	22.36	tr|Q86XM2|Q86XM2_HUMAN	ADD1 protein OS=Homo sapiens GN=ADD1 PE=2 SV=1	HUMAN	12
244	21.02	21.02	43.6	33.5	29.31	sp|P00738|HPT_HUMAN	Haptoglobin OS=Homo sapiens GN=HP PE=1 SV=1	HUMAN	10
244	0	18.95	45.53	35.45	30.55	tr|Q0VAC5|Q0VAC5_HUMAN	HP protein OS=Homo sapiens GN=HP PE=2 SV=1	HUMAN	9
245	20.99	20.99	55.03	21.74	21.74	tr|B2R659|B2R659_HUMAN	cDNA, FLJ92803, highly similar to Homo sapiens hydroxysteroid (17-beta) dehydrogenase 4 (HSD17B4), mRNA OS=Homo sapiens PE=2 SV=1	HUMAN	12
245	0	20.99	55.03	21.74	21.74	sp|P51659|DHB4_HUMAN	Peroxisomal multifunctional enzyme type 2 OS=Homo sapiens GN=HSD17B4 PE=1 SV=3	HUMAN	12
245	0	20.99	51.46	22.32	22.32	tr|B4DDM5|B4DDM5_HUMAN	cDNA FLJ53298, highly similar to Peroxisomal multifunctional enzyme type 2 OS=Homo sapiens PE=2 SV=1	HUMAN	12
246	20.99	20.99	75.81	35.88	19.48	tr|E9PBJ5|E9PBJ5_HUMAN	Uncharacterized protein OS=Homo sapiens GN=SDHA PE=4 SV=1	HUMAN	11
246	0	20.99	73.86	35.88	19.48	tr|B4DJ60|B4DJ60_HUMAN	cDNA FLJ55072, highly similar to Succinate dehydrogenase (ubiquinone) flavoprotein subunit, mitochondrial (EC1.3.5.1) OS=Homo sapiens PE=2 SV=1	HUMAN	11
246	0	20.99	66.42	33.28	18.07	sp|P31040|DHSA_HUMAN	Succinate dehydrogenase [ubiquinone] flavoprotein subunit, mitochondrial OS=Homo sapiens GN=SDHA PE=1 SV=2	HUMAN	11
247	20.96	20.96	86.98	78.14	56.28	sp|P61106|RAB14_HUMAN	Ras-related protein Rab-14 OS=Homo sapiens GN=RAB14 PE=1 SV=4	HUMAN	12
248	20.94	20.94	34.56	13.69	10.35	tr|B7Z8N7|B7Z8N7_HUMAN	cDNA FLJ55440, highly similar to Mus musculus cytoplasmic FMR1 interacting protein 2 (Cyfip2), mRNA OS=Homo sapiens PE=2 SV=1	HUMAN	11
248	0	20.77	33.33	13.15	9.937	tr|E7EWA4|E7EWA4_HUMAN	Uncharacterized protein OS=Homo sapiens GN=CYFIP2 PE=4 SV=1	HUMAN	11
248	0	20.77	33.33	13.15	9.937	sp|Q96F07|CYFP2_HUMAN	Cytoplasmic FMR1-interacting protein 2 OS=Homo sapiens GN=CYFIP2 PE=1 SV=2	HUMAN	11
248	0	20.77	33.58	13.69	10.35	tr|E7EVJ5|E7EVJ5_HUMAN	Uncharacterized protein OS=Homo sapiens GN=CYFIP2 PE=4 SV=1	HUMAN	11
248	0	20.77	32.88	13.41	10.14	tr|E7EVF4|E7EVF4_HUMAN	Uncharacterized protein OS=Homo sapiens GN=CYFIP2 PE=4 SV=1	HUMAN	11
248	0	20.77	32.88	13.41	10.14	sp|Q96F07-2|CYFP2_HUMAN	Isoform 2 of Cytoplasmic FMR1-interacting protein 2 OS=Homo sapiens GN=CYFIP2	HUMAN	11
248	0	20.12	37.86	13.5	10.78	tr|B7Z4I3|B7Z4I3_HUMAN	cDNA FLJ53424, highly similar to Mus musculus cytoplasmic FMR1 interacting protein 2 (Cyfip2), mRNA OS=Homo sapiens PE=2 SV=1	HUMAN	11
248	0	20.12	34.21	13.5	10.78	tr|F5H583|F5H583_HUMAN	Uncharacterized protein OS=Homo sapiens GN=CYFIP2 PE=4 SV=1	HUMAN	11
249	20.94	20.94	76.25	44.01	30.94	sp|Q02790|FKBP4_HUMAN	Peptidyl-prolyl cis-trans isomerase FKBP4 OS=Homo sapiens GN=FKBP4 PE=1 SV=3	HUMAN	10
249	0	20.94	72.98	44.01	30.94	tr|B2R9U2|B2R9U2_HUMAN	cDNA, FLJ94557, highly similar to Homo sapiens FK506 binding protein 4, 59kDa (FKBP4), mRNA OS=Homo sapiens PE=2 SV=1	HUMAN	10
250	20.92	20.92	100	88.98	88.98	tr|Q6FHG5|Q6FHG5_HUMAN	SNCG protein OS=Homo sapiens GN=SNCG PE=2 SV=1	HUMAN	13
250	0	20.92	100	88.98	88.98	sp|O76070|SYUG_HUMAN	Gamma-synuclein OS=Homo sapiens GN=SNCG PE=1 SV=2	HUMAN	13
251	20.89	20.89	69.32	38.64	34.43	sp|P24752|THIL_HUMAN	Acetyl-CoA acetyltransferase, mitochondrial OS=Homo sapiens GN=ACAT1 PE=1 SV=1	HUMAN	13
252	20.83	20.83	75.73	62.62	49.03	sp|P60880|SNP25_HUMAN	Synaptosomal-associated protein 25 OS=Homo sapiens GN=SNAP25 PE=1 SV=1	HUMAN	13
253	20.74	22.08	84.29	73.3	63.35	sp|P62760|VISL1_HUMAN	Visinin-like protein 1 OS=Homo sapiens GN=VSNL1 PE=1 SV=2	HUMAN	13
254	20.74	20.74	69.89	36.42	23.37	tr|D3DPU2|D3DPU2_HUMAN	Adenylyl cyclase-associated protein OS=Homo sapiens GN=CAP1 PE=3 SV=1	HUMAN	9
254	0	19.31	67.04	35.62	21.9	tr|B4DI38|B4DI38_HUMAN	Adenylyl cyclase-associated protein OS=Homo sapiens PE=2 SV=1	HUMAN	8
254	0	18.57	69.89	32.63	19.58	tr|B2RDY9|B2RDY9_HUMAN	Adenylyl cyclase-associated protein OS=Homo sapiens PE=2 SV=1	HUMAN	8
254	0	18.57	66.11	32.63	19.58	sp|Q01518|CAP1_HUMAN	Adenylyl cyclase-associated protein 1 OS=Homo sapiens GN=CAP1 PE=1 SV=5	HUMAN	8
255	20.65	20.65	63.27	25.58	24.04	tr|Q8TBI1|Q8TBI1_HUMAN	Monoamine oxidase B OS=Homo sapiens GN=MAOB PE=2 SV=1	HUMAN	12
255	0	20.65	65.28	26.39	24.8	tr|B7Z242|B7Z242_HUMAN	Uncharacterized protein OS=Homo sapiens GN=MAOB PE=2 SV=1	HUMAN	12
255	0	20.65	63.27	25.58	24.04	sp|P27338|AOFB_HUMAN	Amine oxidase [flavin-containing] B OS=Homo sapiens GN=MAOB PE=1 SV=3	HUMAN	12
255	0	19.32	64.72	27.74	25.79	tr|B7Z5H3|B7Z5H3_HUMAN	Uncharacterized protein OS=Homo sapiens GN=MAOB PE=2 SV=1	HUMAN	11
256	20.45	20.45	56.76	30.18	28.6	tr|Q5TZC3|Q5TZC3_HUMAN	Protein kinase C and casein kinase substrate in neurons 1, isoform CRA_a OS=Homo sapiens GN=PACSIN1 PE=2 SV=1	HUMAN	13
256	0	20.45	56.76	30.18	28.6	sp|Q9BY11|PACN1_HUMAN	Protein kinase C and casein kinase substrate in neurons protein 1 OS=Homo sapiens GN=PACSIN1 PE=1 SV=1	HUMAN	13
256	0	18.43	61.44	30.35	28.61	tr|F6U236|F6U236_HUMAN	Uncharacterized protein OS=Homo sapiens GN=PACSIN1 PE=4 SV=1	HUMAN	12
256	0	18.43	52.11	28.87	27.23	tr|B4DFJ9|B4DFJ9_HUMAN	cDNA FLJ56965, highly similar to Protein kinase C and casein kinase substratein neurons protein 1 OS=Homo sapiens PE=2 SV=1	HUMAN	12
257	20.38	20.38	72.77	66.67	56.34	sp|P48047|ATPO_HUMAN	ATP synthase subunit O, mitochondrial OS=Homo sapiens GN=ATP5O PE=1 SV=1	HUMAN	11
257	0	18.32	74.65	61.03	50.7	tr|Q53HH2|Q53HH2_HUMAN	Mitochondrial ATP synthase, O subunit variant (Fragment) OS=Homo sapiens PE=2 SV=1	HUMAN	10
258	20.34	20.34	81.98	41.98	27.91	sp|P49821-2|NDUV1_HUMAN	Isoform 2 of NADH dehydrogenase [ubiquinone] flavoprotein 1, mitochondrial OS=Homo sapiens GN=NDUFV1	HUMAN	9
258	0	20.34	78.77	41.79	27.79	tr|G3V0I5|G3V0I5_HUMAN	NADH dehydrogenase (Ubiquinone) flavoprotein 1, 51kDa, isoform CRA_c OS=Homo sapiens GN=NDUFV1 PE=4 SV=1	HUMAN	9
258	0	20.34	77.59	41.16	27.37	tr|E5KNH5|E5KNH5_HUMAN	Mitochondrial NADH dehydrogenase ubiquinone flavoprotein 1 OS=Homo sapiens PE=4 SV=1	HUMAN	9
258	0	20.34	77.59	41.16	27.37	sp|P49821|NDUV1_HUMAN	NADH dehydrogenase [ubiquinone] flavoprotein 1, mitochondrial OS=Homo sapiens GN=NDUFV1 PE=1 SV=4	HUMAN	9
258	0	18.22	75.43	39.01	25.22	tr|Q53G70|Q53G70_HUMAN	NADH dehydrogenase (Ubiquinone) flavoprotein 1, 51kDa variant (Fragment) OS=Homo sapiens PE=2 SV=1	HUMAN	8
259	20.33	20.62	57.14	28.57	25.29	tr|B9EKV4|B9EKV4_HUMAN	Aldehyde dehydrogenase 9 family, member A1 OS=Homo sapiens GN=ALDH9A1 PE=2 SV=1	HUMAN	12
259	0	20.62	57.69	29.96	26.52	sp|P49189|AL9A1_HUMAN	4-trimethylaminobutyraldehyde dehydrogenase OS=Homo sapiens GN=ALDH9A1 PE=1 SV=3	HUMAN	12
259	0	19.07	56.3	27.56	24.21	tr|B4DX14|B4DX14_HUMAN	cDNA FLJ53231, highly similar to 4-trimethylaminobutyraldehyde dehydrogenase(EC 1.2.1.47) OS=Homo sapiens PE=2 SV=1	HUMAN	11
259	0	19.07	56.82	28.93	25.41	tr|B4DE91|B4DE91_HUMAN	cDNA FLJ55534, highly similar to 4-trimethylaminobutyraldehyde dehydrogenase (EC 1.2.1.47) OS=Homo sapiens PE=2 SV=1	HUMAN	11
260	20.25	20.25	79.91	45.33	25	tr|A5YVE9|A5YVE9_HUMAN	Mitochondrial PDHA1 OS=Homo sapiens GN=PDHA1 PE=2 SV=1	HUMAN	10
260	0	20.21	81.79	49.74	27.44	sp|P08559|ODPA_HUMAN	Pyruvate dehydrogenase E1 component subunit alpha, somatic form, mitochondrial OS=Homo sapiens GN=PDHA1 PE=1 SV=3	HUMAN	10
260	0	19.91	72.54	41.06	26.95	tr|B7Z3T7|B7Z3T7_HUMAN	Uncharacterized protein OS=Homo sapiens GN=PDHA1 PE=2 SV=1	HUMAN	10
261	20.19	24.01	60.11	32.28	25.23	tr|A8K3C3|A8K3C3_HUMAN	T-complex protein 1 subunit delta OS=Homo sapiens PE=2 SV=1	HUMAN	12
261	0	24.01	60.11	32.28	25.23	sp|P50991|TCPD_HUMAN	T-complex protein 1 subunit delta OS=Homo sapiens GN=CCT4 PE=1 SV=4	HUMAN	12
261	0	23.82	60.04	36.02	28.16	tr|B7Z9L0|B7Z9L0_HUMAN	T-complex protein 1 subunit delta OS=Homo sapiens GN=CCT4 PE=2 SV=1	HUMAN	12
261	0	21	57.76	29.47	22	tr|F5H5W3|F5H5W3_HUMAN	T-complex protein 1 subunit delta OS=Homo sapiens GN=CCT4 PE=3 SV=1	HUMAN	10
261	0	21	56.97	29.47	22	tr|B7Z8B1|B7Z8B1_HUMAN	T-complex protein 1 subunit delta OS=Homo sapiens PE=2 SV=1	HUMAN	10
262	20.19	20.19	61.96	54.12	48.24	tr|A8K766|A8K766_HUMAN	cDNA FLJ77343, highly similar to Homo sapiens electron-transfer-flavoprotein, beta polypeptide(ETFB), mRNA OS=Homo sapiens PE=2 SV=1	HUMAN	11
262	0	20.19	61.96	54.12	48.24	sp|P38117|ETFB_HUMAN	Electron transfer flavoprotein subunit beta OS=Homo sapiens GN=ETFB PE=1 SV=3	HUMAN	11
262	0	19.76	52.89	37.86	35.55	sp|P38117-2|ETFB_HUMAN	Isoform 2 of Electron transfer flavoprotein subunit beta OS=Homo sapiens GN=ETFB	HUMAN	11
263	20.01	20.01	66.01	38.42	35.47	tr|Q53FV3|Q53FV3_HUMAN	COP9 signalosome subunit 4 variant (Fragment) OS=Homo sapiens PE=2 SV=1	HUMAN	11
263	0	20	64.29	38.42	35.47	sp|Q9BT78|CSN4_HUMAN	COP9 signalosome complex subunit 4 OS=Homo sapiens GN=COPS4 PE=1 SV=1	HUMAN	11
263	0	19.94	60.24	37.14	34.29	tr|D6RAX7|D6RAX7_HUMAN	Uncharacterized protein OS=Homo sapiens GN=COPS4 PE=4 SV=1	HUMAN	11
263	0	18.18	59.36	33.5	30.54	tr|B3KM48|B3KM48_HUMAN	cDNA FLJ10286 fis, clone HEMBB1001384, highly similar to COP9 signalosome complex subunit 4 OS=Homo sapiens PE=2 SV=1	HUMAN	10
263	0	17.97	59.59	32.88	30.14	tr|D6RFN0|D6RFN0_HUMAN	Uncharacterized protein OS=Homo sapiens GN=COPS4 PE=4 SV=1	HUMAN	10
264	19.99	19.99	74.43	53.07	33.01	sp|P45880-1|VDAC2_HUMAN	Isoform 1 of Voltage-dependent anion-selective channel protein 2 OS=Homo sapiens GN=VDAC2	HUMAN	12
264	0	19.93	75.51	55.78	34.69	sp|P45880|VDAC2_HUMAN	Voltage-dependent anion-selective channel protein 2 OS=Homo sapiens GN=VDAC2 PE=1 SV=2	HUMAN	12
264	0	19.93	74.56	57.95	36.04	sp|P45880-2|VDAC2_HUMAN	Isoform 2 of Voltage-dependent anion-selective channel protein 2 OS=Homo sapiens GN=VDAC2	HUMAN	12
265	19.97	19.97	74.86	56.28	55.74	tr|B4DF70|B4DF70_HUMAN	cDNA FLJ60461, highly similar to Peroxiredoxin-2 (EC 1.11.1.15) OS=Homo sapiens PE=2 SV=1	HUMAN	11
265	0	19.97	74.24	52.02	51.52	sp|P32119|PRDX2_HUMAN	Peroxiredoxin-2 OS=Homo sapiens GN=PRDX2 PE=1 SV=5	HUMAN	11
266	19.6	19.6	50.67	21.1	14.86	sp|P05771-2|KPCB_HUMAN	Isoform Beta-II of Protein kinase C beta type OS=Homo sapiens GN=PRKCB	HUMAN	10
266	0.02	19.43	49.33	17.73	14.9	sp|P05771|KPCB_HUMAN	Protein kinase C beta type OS=Homo sapiens GN=PRKCB PE=1 SV=4	HUMAN	10
267	19.59	19.59	65.65	34.57	29.78	tr|E9PFW3|E9PFW3_HUMAN	Uncharacterized protein OS=Homo sapiens GN=AP2M1 PE=4 SV=1	HUMAN	11
267	0	19.59	69.43	36.55	31.49	sp|Q96CW1|AP2M1_HUMAN	AP-2 complex subunit mu OS=Homo sapiens GN=AP2M1 PE=1 SV=2	HUMAN	11
267	0	19.59	69.75	36.72	31.64	sp|Q96CW1-2|AP2M1_HUMAN	Isoform 2 of AP-2 complex subunit mu OS=Homo sapiens GN=AP2M1	HUMAN	11
267	0	19.55	62.83	34.57	29.78	tr|B4DNB9|B4DNB9_HUMAN	cDNA FLJ53069, highly similar to AP-2 complex subunit mu-1 OS=Homo sapiens PE=2 SV=1	HUMAN	11
268	19.54	19.54	66.2	34.32	17.5	tr|Q59H77|Q59H77_HUMAN	Chaperonin containing TCP1, subunit 3 (Gamma) variant (Fragment) OS=Homo sapiens PE=2 SV=1	HUMAN	8
268	0	19.54	68.97	37.93	19.35	tr|Q5SZY0|Q5SZY0_HUMAN	Chaperonin containing TCP1, subunit 3 (Gamma) OS=Homo sapiens GN=CCT3 PE=2 SV=1	HUMAN	8
268	0	19.54	66.18	36.4	18.57	tr|E9PAQ6|E9PAQ6_HUMAN	Uncharacterized protein OS=Homo sapiens GN=CCT3 PE=3 SV=1	HUMAN	8
268	0	19.54	68.97	37.93	19.35	tr|B3KX11|B3KX11_HUMAN	cDNA FLJ44436 fis, clone UTERU2019706, highly similar to T-complex protein 1 subunit gamma OS=Homo sapiens PE=2 SV=1	HUMAN	8
268	0	19.54	66.06	36.33	18.53	sp|P49368|TCPG_HUMAN	T-complex protein 1 subunit gamma OS=Homo sapiens GN=CCT3 PE=1 SV=4	HUMAN	8
268	0	18.84	68.6	38.2	20.2	tr|B4DUR8|B4DUR8_HUMAN	Uncharacterized protein OS=Homo sapiens GN=CCT3 PE=2 SV=1	HUMAN	8
268	0	17.3	67.71	32.11	14.31	tr|Q2TU64|Q2TU64_HUMAN	PIG48 OS=Homo sapiens PE=2 SV=1	HUMAN	7
269	19.49	19.49	51.86	40.68	31.68	sp|Q9H9B4|SFXN1_HUMAN	Sideroflexin-1 OS=Homo sapiens GN=SFXN1 PE=1 SV=4	HUMAN	12
270	19.48	19.48	63.21	37.28	30.37	tr|F5GXC8|F5GXC8_HUMAN	Uncharacterized protein OS=Homo sapiens GN=SUCLA2 PE=3 SV=1	HUMAN	10
270	0	19.48	55.29	32.61	26.57	tr|E5KS60|E5KS60_HUMAN	Mitochondrial succinyl-CoA ligase [ADP-forming] subunit beta OS=Homo sapiens PE=3 SV=1	ADP-forming	10
270	0	19.48	55.29	32.61	26.57	tr|E5KS55|E5KS55_HUMAN	Mitochondrial succinyl-CoA ligase [ADP-forming] subunit beta OS=Homo sapiens PE=3 SV=1	ADP-forming	10
270	0	19.48	63.21	37.28	30.37	tr|B7ZAF6|B7ZAF6_HUMAN	Succinate-CoA ligase, ADP-forming, beta subunit, isoform CRA_d OS=Homo sapiens GN=SUCLA2 PE=2 SV=1	HUMAN	10
270	0	19.48	63.21	37.28	30.37	tr|B4DRV2|B4DRV2_HUMAN	cDNA FLJ53646, highly similar to Succinyl-CoA ligase (ADP-forming) beta-chain, mitochondrial (EC 6.2.1.5) OS=Homo sapiens PE=2 SV=1	HUMAN	10
270	0	19.48	55.29	32.61	26.57	sp|Q9P2R7|SUCB1_HUMAN	Succinyl-CoA ligase [ADP-forming] subunit beta, mitochondrial OS=Homo sapiens GN=SUCLA2 PE=1 SV=3	HUMAN	10
270	0	19.48	58.05	34.24	27.89	sp|Q9P2R7-2|SUCB1_HUMAN	Isoform 2 of Succinyl-CoA ligase [ADP-forming] subunit beta, mitochondrial OS=Homo sapiens GN=SUCLA2	HUMAN	10
270	0	17.36	60.3	35.24	28.29	tr|Q7Z503|Q7Z503_HUMAN	Beta-succinyl CoA synthetase OS=Homo sapiens PE=2 SV=1	HUMAN	9
270	0	17.36	50.64	28.39	22.46	tr|Q6N0B1|Q6N0B1_HUMAN	Putative uncharacterized protein DKFZp686D0880 (Fragment) OS=Homo sapiens GN=DKFZp686D0880 PE=2 SV=1	HUMAN	9
271	19.45	19.45	80.68	61.35	50.24	sp|P51149|RAB7A_HUMAN	Ras-related protein Rab-7a OS=Homo sapiens GN=RAB7A PE=1 SV=1	HUMAN	9
272	19.43	19.43	65.08	26.61	15.42	tr|G3XAD8|G3XAD8_HUMAN	Stress-induced-phosphoprotein 1 (Hsp70/Hsp90-organizing protein), isoform CRA_b OS=Homo sapiens GN=STIP1 PE=4 SV=1	HUMAN	9
272	0	19.43	66.85	28.91	16.76	tr|A8K690|A8K690_HUMAN	cDNA FLJ76863, highly similar to Homo sapiens stress-induced-phosphoprotein 1 (Hsp70/Hsp90-organizing protein) (STIP1), mRNA OS=Homo sapiens PE=2 SV=1	HUMAN	9
272	0	19.43	66.85	28.91	16.76	sp|P31948|STIP1_HUMAN	Stress-induced-phosphoprotein 1 OS=Homo sapiens GN=STIP1 PE=1 SV=1	HUMAN	9
273	19.37	46.93	67.33	66	65.11	sp|Q13509|TBB3_HUMAN	Tubulin beta-3 chain OS=Homo sapiens GN=TUBB3 PE=1 SV=2	HUMAN	40
273	0	45.73	64.22	62.89	62	tr|Q53G92|Q53G92_HUMAN	Tubulin, beta, 4 variant (Fragment) OS=Homo sapiens PE=2 SV=1	HUMAN	37
273	0	44.9	64.67	63.33	62.44	tr|B2RBD5|B2RBD5_HUMAN	cDNA, FLJ95457, highly similar to Homo sapiens tubulin, beta, 4 (TUBB4), mRNA OS=Homo sapiens PE=2 SV=1	HUMAN	39
273	0	41.11	63.3	61.82	60.84	tr|Q9BV28|Q9BV28_HUMAN	TUBB3 protein (Fragment) OS=Homo sapiens GN=TUBB3 PE=2 SV=2	HUMAN	36
274	19.29	19.29	55.07	26.39	16.1	sp|O95202|LETM1_HUMAN	LETM1 and EF-hand domain-containing protein 1, mitochondrial OS=Homo sapiens GN=LETM1 PE=1 SV=1	HUMAN	9
274	0	18.71	55.46	31.84	21.29	tr|D3DVQ1|D3DVQ1_HUMAN	Leucine zipper-EF-hand containing transmembrane protein 1, isoform CRA_a OS=Homo sapiens GN=LETM1 PE=4 SV=1	HUMAN	9
275	19.28	19.28	63.11	38.52	36.34	tr|Q53GF8|Q53GF8_HUMAN	Isocitrate dehydrogenase 3 (NAD) alpha variant (Fragment) OS=Homo sapiens PE=2 SV=1	HUMAN	12
275	0	19.28	60.93	38.52	36.34	sp|P50213|IDH3A_HUMAN	Isocitrate dehydrogenase [NAD] subunit alpha, mitochondrial OS=Homo sapiens GN=IDH3A PE=1 SV=1	HUMAN	12
275	0	19.28	60.13	44.62	42.09	tr|B4DJB4|B4DJB4_HUMAN	cDNA FLJ55931, highly similar to Isocitrate dehydrogenase OS=Homo sapiens PE=2 SV=1	HUMAN	12
276	19.25	19.25	71.47	40.1	31.62	sp|Q8IXJ6|SIRT2_HUMAN	NAD-dependent deacetylase sirtuin-2 OS=Homo sapiens GN=SIRT2 PE=1 SV=2	HUMAN	10
276	0	19.25	76.69	42.28	33.33	sp|Q8IXJ6-3|SIRT2_HUMAN	Isoform 3 of NAD-dependent deacetylase sirtuin-2 OS=Homo sapiens GN=SIRT2	HUMAN	10
276	0	19.25	78.98	44.32	34.94	sp|Q8IXJ6-2|SIRT2_HUMAN	Isoform 2 of NAD-dependent deacetylase sirtuin-2 OS=Homo sapiens GN=SIRT2	HUMAN	10
276	0	17.21	65.81	34.19	25.71	tr|E7EXB6|E7EXB6_HUMAN	Uncharacterized protein OS=Homo sapiens GN=SIRT2 PE=4 SV=1	HUMAN	9
277	19.18	19.18	59.64	35.53	30.71	tr|Q59GE1|Q59GE1_HUMAN	H5 variant (Fragment) OS=Homo sapiens PE=2 SV=1	HUMAN	10
277	0	19.18	59.79	37.04	32.01	tr|G3XAH0|G3XAH0_HUMAN	HCG2002594, isoform CRA_c OS=Homo sapiens GN=SEPT5 PE=3 SV=1	HUMAN	10
277	0	17.08	51.32	31.41	26.86	tr|Q99648|Q99648_HUMAN	Septin (Fragment) OS=Homo sapiens GN=SEPT5 PE=2 SV=2	HUMAN	9
277	0	17.08	59.29	35.79	30.6	tr|E7ENS5|E7ENS5_HUMAN	Uncharacterized protein OS=Homo sapiens GN=SEPT5 PE=3 SV=1	HUMAN	9
277	0	17.08	53.77	34.03	29.09	tr|Q7KYV2|Q7KYV2_HUMAN	H5 (Fragment) OS=Homo sapiens PE=2 SV=1	HUMAN	9
278	19.14	19.14	57.71	35.75	24.3	tr|Q5T6W5|Q5T6W5_HUMAN	Heterogeneous nuclear ribonucleoprotein K OS=Homo sapiens GN=HNRNPK PE=2 SV=1	HUMAN	9
278	0	19.12	54.96	32.97	22.41	tr|Q6IBN1|Q6IBN1_HUMAN	HNRPK protein OS=Homo sapiens GN=HNRPK PE=2 SV=1	HUMAN	9
278	0	19.12	58.09	34.85	23.69	tr|B4DUQ1|B4DUQ1_HUMAN	cDNA FLJ54552, highly similar to Heterogeneous nuclear ribonucleoprotein K OS=Homo sapiens PE=2 SV=1	HUMAN	9
278	0	19.12	55.08	33.05	22.46	sp|P61978|HNRPK_HUMAN	Heterogeneous nuclear ribonucleoprotein K OS=Homo sapiens GN=HNRNPK PE=1 SV=1	HUMAN	9
278	0	19.12	57.95	34.77	23.64	sp|P61978-3|HNRPK_HUMAN	Isoform 3 of Heterogeneous nuclear ribonucleoprotein K OS=Homo sapiens GN=HNRNPK	HUMAN	9
278	0	19.12	54.96	32.97	22.41	sp|P61978-2|HNRPK_HUMAN	Isoform 2 of Heterogeneous nuclear ribonucleoprotein K OS=Homo sapiens GN=HNRNPK	HUMAN	9
278	0	18.17	51.85	29.63	22.66	tr|B4DFF1|B4DFF1_HUMAN	Uncharacterized protein OS=Homo sapiens GN=HNRNPK PE=2 SV=1	HUMAN	9
279	19.08	19.08	69.49	28.81	23.94	sp|Q13228|SBP1_HUMAN	Selenium-binding protein 1 OS=Homo sapiens GN=SELENBP1 PE=1 SV=2	HUMAN	9
280	19.08	19.08	80.36	59.38	50.89	sp|P30041|PRDX6_HUMAN	Peroxiredoxin-6 OS=Homo sapiens GN=PRDX6 PE=1 SV=3	HUMAN	10
281	18.88	18.88	55.12	30.03	16.72	sp|P15311|EZRI_HUMAN	Ezrin OS=Homo sapiens GN=EZR PE=1 SV=4	HUMAN	11
281	0	18.88	53.92	30.03	16.72	tr|Q6NUR7|Q6NUR7_HUMAN	Ezrin OS=Homo sapiens GN=EZR PE=2 SV=1	HUMAN	11
281	0	18.47	55.6	30.32	17.69	tr|E7EQR4|E7EQR4_HUMAN	Uncharacterized protein OS=Homo sapiens GN=EZR PE=4 SV=2	HUMAN	11
281	0	18.3	52.22	27.13	16.72	tr|B2R6J2|B2R6J2_HUMAN	cDNA, FLJ92973, highly similar to Homo sapiens villin 2 (ezrin) (VIL2), mRNA OS=Homo sapiens PE=2 SV=1	HUMAN	11
282	18.73	18.73	63.77	33.54	23.19	tr|E7EMK3|E7EMK3_HUMAN	Uncharacterized protein OS=Homo sapiens GN=FLOT2 PE=4 SV=1	HUMAN	9
282	0	18.73	71.96	37.85	26.17	sp|Q14254|FLOT2_HUMAN	Flotillin-2 OS=Homo sapiens GN=FLOT2 PE=1 SV=2	HUMAN	9
282	0	18.67	73.35	42.74	29.55	tr|Q6FG43|Q6FG43_HUMAN	FLOT2 protein OS=Homo sapiens GN=FLOT2 PE=2 SV=1	HUMAN	9
283	18.65	18.65	60.61	40.15	28.54	tr|D7EHM2|D7EHM2_HUMAN	DNA damage-regulated overexpressed in cancer 45 protein OS=Homo sapiens GN=PTD004 PE=2 SV=1	HUMAN	9
283	0	18.65	60.61	40.15	28.54	sp|Q9NTK5|OLA1_HUMAN	Obg-like ATPase 1 OS=Homo sapiens GN=OLA1 PE=1 SV=2	HUMAN	9
284	18.65	18.65	66.51	33.02	30.44	tr|Q6IB58|Q6IB58_HUMAN	FLOT1 protein OS=Homo sapiens GN=FLOT1 PE=2 SV=1	HUMAN	9
284	0	18.65	66.51	33.02	30.44	tr|Q5ST80|Q5ST80_HUMAN	FLOT1 protein OS=Homo sapiens GN=FLOT1 PE=2 SV=1	HUMAN	9
284	0	18.65	66.51	33.02	30.44	sp|O75955|FLOT1_HUMAN	Flotillin-1 OS=Homo sapiens GN=FLOT1 PE=1 SV=3	HUMAN	9
284	0	18.65	63.23	33.02	30.44	tr|Q53HQ0|Q53HQ0_HUMAN	Flotillin 1 variant (Fragment) OS=Homo sapiens PE=2 SV=1	HUMAN	9
285	18.64	18.64	53.99	32.32	29.85	sp|Q969P0-3|IGSF8_HUMAN	Isoform 3 of Immunoglobulin superfamily member 8 OS=Homo sapiens GN=IGSF8	HUMAN	10
285	0	18.64	44.7	27.73	25.61	sp|Q969P0|IGSF8_HUMAN	Immunoglobulin superfamily member 8 OS=Homo sapiens GN=IGSF8 PE=1 SV=1	HUMAN	10
286	18.6	18.6	51.68	19.18	10.83	tr|B3KXS5|B3KXS5_HUMAN	Lon protease homolog OS=Homo sapiens GN=LONP1 PE=2 SV=1	HUMAN	8
286	0	18.6	49.74	18.46	10.43	sp|P36776|LONM_HUMAN	Lon protease homolog, mitochondrial OS=Homo sapiens GN=LONP1 PE=1 SV=2	HUMAN	8
286	0	18.6	51.73	19.78	11.17	tr|Q8N8K8|Q8N8K8_HUMAN	Lon protease homolog OS=Homo sapiens PE=2 SV=1	HUMAN	8
286	0	18.6	51.06	20.87	11.79	tr|Q2VPA0|Q2VPA0_HUMAN	Lon protease homolog (Fragment) OS=Homo sapiens GN=LONP1 PE=2 SV=1	HUMAN	8
286	0	18.6	51.24	20.95	11.83	tr|B3KU28|B3KU28_HUMAN	Lon protease homolog OS=Homo sapiens PE=2 SV=1	HUMAN	8
286	0	18.54	49.01	18.46	10.43	tr|E5KMI6|E5KMI6_HUMAN	Lon protease homolog OS=Homo sapiens PE=3 SV=1	HUMAN	8
286	0	18.47	55.31	23.2	13.11	tr|F5GZ27|F5GZ27_HUMAN	Lon protease homolog OS=Homo sapiens GN=LONP1 PE=3 SV=1	HUMAN	8
286	0	17.77	55.05	21.76	13.11	tr|B3KPH8|B3KPH8_HUMAN	Lon protease homolog OS=Homo sapiens PE=2 SV=1	HUMAN	8
286	0	16.64	49.74	17.1	9.072	tr|E5KMH8|E5KMH8_HUMAN	Lon protease homolog OS=Homo sapiens PE=3 SV=1	HUMAN	7
287	18.56	19.34	55.56	35.43	23.69	sp|P40123|CAP2_HUMAN	Adenylyl cyclase-associated protein 2 OS=Homo sapiens GN=CAP2 PE=1 SV=1	HUMAN	9
287	0	19.34	53.8	35.65	23.84	tr|Q9BYW9|Q9BYW9_HUMAN	Adenylyl cyclase-associated protein OS=Homo sapiens GN=CAP2 PE=2 SV=2	HUMAN	9
287	0	18.54	48.12	32.82	25.06	tr|E9PDI2|E9PDI2_HUMAN	Adenylyl cyclase-associated protein OS=Homo sapiens GN=CAP2 PE=3 SV=1	HUMAN	9
287	0	18.54	48.12	32.82	25.06	tr|B7Z4M3|B7Z4M3_HUMAN	Adenylyl cyclase-associated protein OS=Homo sapiens PE=2 SV=1	HUMAN	9
288	18.54	18.54	61.96	34.71	25.49	tr|B1ANK7|B1ANK7_HUMAN	Fumarate hydratase OS=Homo sapiens GN=FH PE=2 SV=1	HUMAN	10
288	0	18.54	61.96	34.71	25.49	sp|P07954|FUMH_HUMAN	Fumarate hydratase, mitochondrial OS=Homo sapiens GN=FH PE=1 SV=3	HUMAN	10
288	0	18.54	67.67	37.9	27.84	sp|P07954-2|FUMH_HUMAN	Isoform Cytoplasmic of Fumarate hydratase, mitochondrial OS=Homo sapiens GN=FH	HUMAN	10
289	18.52	47.55	48.05	37.41	31.09	sp|Q10567|AP1B1_HUMAN	AP-1 complex subunit beta-1 OS=Homo sapiens GN=AP1B1 PE=1 SV=2	HUMAN	24
289	0	47.55	48.41	37.69	31.32	sp|Q10567-2|AP1B1_HUMAN	Isoform B of AP-1 complex subunit beta-1 OS=Homo sapiens GN=AP1B1	HUMAN	24
289	0	46.66	48.24	36.1	31.42	sp|Q10567-3|AP1B1_HUMAN	Isoform C of AP-1 complex subunit beta-1 OS=Homo sapiens GN=AP1B1	HUMAN	24
290	18.5	18.5	88.07	65.14	51.38	sp|P00492|HPRT_HUMAN	Hypoxanthine-guanine phosphoribosyltransferase OS=Homo sapiens GN=HPRT1 PE=1 SV=2	HUMAN	10
290	0	18.5	84.4	65.14	51.38	tr|Q6LET3|Q6LET3_HUMAN	HPRT1 protein (Fragment) OS=Homo sapiens GN=HPRT1 PE=2 SV=1	HUMAN	10
291	18.33	18.33	59.74	32.37	29.47	sp|O00154|BACH_HUMAN	Cytosolic acyl coenzyme A thioester hydrolase OS=Homo sapiens GN=ACOT7 PE=1 SV=3	HUMAN	11
291	0	18.22	57.45	37.39	34.04	sp|O00154-6|BACH_HUMAN	Isoform 6 of Cytosolic acyl coenzyme A thioester hydrolase OS=Homo sapiens GN=ACOT7	HUMAN	11
291	0	18.22	54	35.14	32	sp|O00154-5|BACH_HUMAN	Isoform 5 of Cytosolic acyl coenzyme A thioester hydrolase OS=Homo sapiens GN=ACOT7	HUMAN	11
291	0	18.22	55.92	36.39	33.14	sp|O00154-4|BACH_HUMAN	Isoform 4 of Cytosolic acyl coenzyme A thioester hydrolase OS=Homo sapiens GN=ACOT7	HUMAN	11
292	18.29	18.29	66.05	22.14	12.55	sp|Q96JE9|MAP6_HUMAN	Microtubule-associated protein 6 OS=Homo sapiens GN=MAP6 PE=1 SV=2	HUMAN	8
293	18.27	18.27	83.94	56.42	48.62	tr|Q6FHR0|Q6FHR0_HUMAN	RAB11B protein (Fragment) OS=Homo sapiens GN=RAB11B PE=2 SV=1	HUMAN	9
293	0	18.27	66.97	56.42	48.62	tr|A5YM50|A5YM50_HUMAN	RAB11B protein OS=Homo sapiens GN=RAB11B PE=2 SV=1	HUMAN	9
293	0	18.27	66.97	56.42	48.62	sp|Q15907|RB11B_HUMAN	Ras-related protein Rab-11B OS=Homo sapiens GN=RAB11B PE=1 SV=4	HUMAN	9
293	0	16.42	57.34	46.79	38.99	tr|Q6FI42|Q6FI42_HUMAN	RAB11B protein OS=Homo sapiens GN=RAB11B PE=2 SV=1	HUMAN	8
293	0	16.22	65.6	49.54	41.74	tr|Q5U0I1|Q5U0I1_HUMAN	RAB11B, member RAS oncogene family OS=Homo sapiens PE=2 SV=1	HUMAN	8
293	0	16.22	77.09	64.25	54.75	tr|B4DMK0|B4DMK0_HUMAN	cDNA FLJ61134, highly similar to Ras-related protein Rab-11B OS=Homo sapiens PE=2 SV=1	HUMAN	8
294	18.24	18.24	57.14	30.38	23.34	tr|Q2M3B4|Q2M3B4_HUMAN	Tyrosine hydroxylase OS=Homo sapiens GN=TH PE=2 SV=1	HUMAN	9
294	0	18.24	55.69	30.14	23.15	tr|B7ZL73|B7ZL73_HUMAN	TH protein OS=Homo sapiens GN=TH PE=2 SV=1	HUMAN	9
294	0	18.24	56.54	30.38	23.34	sp|P07101-3|TY3H_HUMAN	Isoform 2 of Tyrosine 3-monooxygenase OS=Homo sapiens GN=TH	HUMAN	9
294	0	18.24	51.15	28.82	22.14	sp|P07101-2|TY3H_HUMAN	Isoform 1 of Tyrosine 3-monooxygenase OS=Homo sapiens GN=TH	HUMAN	9
294	0	18.24	49.29	30.51	23.43	sp|P07101-4|TY3H_HUMAN	Isoform 4 of Tyrosine 3-monooxygenase OS=Homo sapiens GN=TH	HUMAN	9
295	18.14	18.14	48.41	13.82	10.64	sp|O75145|LIPA3_HUMAN	Liprin-alpha-3 OS=Homo sapiens GN=PPFIA3 PE=1 SV=3	HUMAN	9
295	0	18.14	48.78	13.92	10.72	sp|O75145-2|LIPA3_HUMAN	Isoform 2 of Liprin-alpha-3 OS=Homo sapiens GN=PPFIA3	HUMAN	9
296	18.12	18.12	57.37	30.29	23.86	tr|A8YXX4|A8YXX4_HUMAN	Glutamine synthetase OS=Homo sapiens GN=PIG59 PE=2 SV=1	HUMAN	12
296	0	18.12	57.37	30.29	23.86	sp|P15104|GLNA_HUMAN	Glutamine synthetase OS=Homo sapiens GN=GLUL PE=1 SV=4	HUMAN	12
297	18.08	20.22	73.03	45.15	39.39	sp|P62136|PP1A_HUMAN	Serine/threonine-protein phosphatase PP1-alpha catalytic subunit OS=Homo sapiens GN=PPP1CA PE=1 SV=1	HUMAN	11
297	0	18.13	69.21	40.47	34.9	tr|Q07161|Q07161_HUMAN	Serine/threonine-protein phosphatase OS=Homo sapiens GN=PPP1CA PE=2 SV=1	HUMAN	10
298	18.06	18.06	59.94	37.78	34.94	tr|F5H098|F5H098_HUMAN	Malate dehydrogenase OS=Homo sapiens GN=MDH1 PE=3 SV=1	HUMAN	13
298	0	18.06	63.17	39.82	36.83	sp|P40925|MDHC_HUMAN	Malate dehydrogenase, cytoplasmic OS=Homo sapiens GN=MDH1 PE=1 SV=4	HUMAN	13
298	0	15.98	57.39	30.4	27.56	tr|B7Z3I7|B7Z3I7_HUMAN	Malate dehydrogenase OS=Homo sapiens PE=2 SV=1	HUMAN	12
299	18.03	18.03	73.99	30.06	20.42	sp|P28838|AMPL_HUMAN	Cytosol aminopeptidase OS=Homo sapiens GN=LAP3 PE=1 SV=3	HUMAN	8
299	0	18.03	70.08	31.97	21.72	sp|P28838-2|AMPL_HUMAN	Isoform 2 of Cytosol aminopeptidase OS=Homo sapiens GN=LAP3	HUMAN	8
300	18.03	18.03	52.56	24.2	14.42	tr|Q59ER5|Q59ER5_HUMAN	WD repeat-containing protein 1 isoform 1 variant (Fragment) OS=Homo sapiens PE=2 SV=1	HUMAN	9
300	0	18.03	52.64	24.92	14.85	tr|Q53GN4|Q53GN4_HUMAN	WD repeat domain 1, isoform CRA_a (Fragment) OS=Homo sapiens GN=WDR1 PE=2 SV=1	HUMAN	9
300	0	18.03	52.55	24.88	14.83	tr|A8MVA9|A8MVA9_HUMAN	Uncharacterized protein OS=Homo sapiens GN=WDR1 PE=4 SV=2	HUMAN	9
300	0	18.03	52.64	24.92	14.85	sp|O75083|WDR1_HUMAN	WD repeat-containing protein 1 OS=Homo sapiens GN=WDR1 PE=1 SV=4	HUMAN	9
300	0	18.03	48.51	24.92	14.85	tr|Q53H17|Q53H17_HUMAN	WD repeat-containing protein 1 isoform 1 variant (Fragment) OS=Homo sapiens PE=2 SV=1	HUMAN	9
301	17.99	17.99	50.16	16.72	10.55	sp|O60282|KIF5C_HUMAN	Kinesin heavy chain isoform 5C OS=Homo sapiens GN=KIF5C PE=1 SV=1	HUMAN	8
301	0	17.98	51.74	18.56	11.72	tr|E9PET8|E9PET8_HUMAN	Uncharacterized protein OS=Homo sapiens GN=KIF5C PE=4 SV=2	HUMAN	8
301	0	17.98	51.68	18.54	11.7	tr|A1L179|A1L179_HUMAN	KIF5C protein (Fragment) OS=Homo sapiens GN=KIF5C PE=2 SV=1	HUMAN	8
302	17.97	17.97	73.04	36.39	25.65	sp|P21283|VATC1_HUMAN	V-type proton ATPase subunit C 1 OS=Homo sapiens GN=ATP6V1C1 PE=1 SV=4	HUMAN	8
302	0	17.97	72.25	38.19	26.92	tr|A8MQ60|A8MQ60_HUMAN	Uncharacterized protein OS=Homo sapiens GN=ATP6V1C1 PE=4 SV=1	HUMAN	8
303	17.92	17.92	27.33	7.705	6.585	tr|B7ZMH3|B7ZMH3_HUMAN	DMXL2 protein OS=Homo sapiens GN=DMXL2 PE=2 SV=1	HUMAN	13
303	0	17.92	26.57	7.705	6.585	tr|F5GWF1|F5GWF1_HUMAN	Uncharacterized protein OS=Homo sapiens GN=DMXL2 PE=4 SV=1	HUMAN	13
303	0	17.92	26.58	7.708	6.588	sp|Q8TDJ6|DMXL2_HUMAN	DmX-like protein 2 OS=Homo sapiens GN=DMXL2 PE=1 SV=2	HUMAN	13
304	17.91	17.91	63.93	25.61	17.94	sp|Q9NZN3|EHD3_HUMAN	EH domain-containing protein 3 OS=Homo sapiens GN=EHD3 PE=1 SV=2	HUMAN	9
305	17.89	17.89	73.14	49.19	46.6	tr|B3KUN1|B3KUN1_HUMAN	Serine/threonine-protein phosphatase OS=Homo sapiens GN=PPP2CA PE=2 SV=1	HUMAN	11
305	0	17.89	73.14	49.19	46.6	sp|P67775|PP2AA_HUMAN	Serine/threonine-protein phosphatase 2A catalytic subunit alpha isoform OS=Homo sapiens GN=PPP2CA PE=1 SV=1	HUMAN	11
305	0	16.65	66.34	42.39	39.81	tr|Q6I9T8|Q6I9T8_HUMAN	Serine/threonine-protein phosphatase OS=Homo sapiens GN=PPP2CA PE=2 SV=1	HUMAN	10
306	17.8	17.8	62.39	43.36	43.36	tr|Q53Y06|Q53Y06_HUMAN	ATPase, H transporting, lysosomal 31kDa, V1 subunit E isoform 1 OS=Homo sapiens GN=ATP6V1E1 PE=2 SV=1	HUMAN	9
306	0	17.8	62.39	43.36	43.36	sp|P36543|VATE1_HUMAN	V-type proton ATPase subunit E 1 OS=Homo sapiens GN=ATP6V1E1 PE=1 SV=1	HUMAN	9
307	17.79	17.79	64.18	31.77	22.39	sp|Q7L099|RUFY3_HUMAN	Protein RUFY3 OS=Homo sapiens GN=RUFY3 PE=1 SV=1	HUMAN	10
307	0	17.75	54.68	24.03	16.94	sp|Q7L099-3|RUFY3_HUMAN	Isoform 3 of Protein RUFY3 OS=Homo sapiens GN=RUFY3	HUMAN	10
307	0	17.63	64.24	32.89	23.18	tr|B4DKC2|B4DKC2_HUMAN	Uncharacterized protein OS=Homo sapiens GN=RUFY3 PE=2 SV=1	HUMAN	10
307	0	17.63	63.68	34.25	24.14	tr|B4DG59|B4DG59_HUMAN	cDNA FLJ60105, highly similar to Protein RUFY3 OS=Homo sapiens PE=2 SV=1	HUMAN	10
307	0	17.6	58.02	26.28	18.52	sp|Q7L099-4|RUFY3_HUMAN	Isoform 4 of Protein RUFY3 OS=Homo sapiens GN=RUFY3	HUMAN	10
307	0	17.6	50.4	29.45	20.75	sp|Q7L099-2|RUFY3_HUMAN	Isoform 2 of Protein RUFY3 OS=Homo sapiens GN=RUFY3	HUMAN	10
308	17.77	32.2	48.71	24.36	15.74	sp|Q9ULD0|OGDHL_HUMAN	2-oxoglutarate dehydrogenase-like, mitochondrial OS=Homo sapiens GN=OGDHL PE=1 SV=3	HUMAN	14
308	0	27.92	47.01	23.71	14.59	sp|Q9ULD0-2|OGDHL_HUMAN	Isoform 2 of 2-oxoglutarate dehydrogenase-like, mitochondrial OS=Homo sapiens GN=OGDHL	HUMAN	12
309	17.75	25.81	78.05	51.22	48.78	sp|Q04917|1433F_HUMAN	14-3-3 protein eta OS=Homo sapiens GN=YWHAH PE=1 SV=4	HUMAN	15
310	17.74	17.75	42.01	19.46	14.18	sp|Q16799|RTN1_HUMAN	Reticulon-1 OS=Homo sapiens GN=RTN1 PE=1 SV=1	HUMAN	8
310	0	15.63	36.73	17.78	12.5	sp|Q5IS59|RTN1_PANTR	Reticulon-1 OS=Pan troglodytes GN=RTN1 PE=2 SV=1	PANTR	7
310	0	15.63	39.89	19.66	13.82	tr|Q2NKQ5|Q2NKQ5_HUMAN	RTN1 protein OS=Homo sapiens GN=RTN1 PE=2 SV=1	HUMAN	7
311	17.74	17.74	77.05	65.57	55.74	sp|P09417|DHPR_HUMAN	Dihydropteridine reductase OS=Homo sapiens GN=QDPR PE=1 SV=2	HUMAN	10
312	17.68	17.68	81.82	55.84	46.75	tr|Q59EJ5|Q59EJ5_HUMAN	Glutathione S-transferase M3 variant (Fragment) OS=Homo sapiens PE=2 SV=1	HUMAN	9
312	0	17.68	75.11	57.33	48	tr|Q6FGJ9|Q6FGJ9_HUMAN	GSTM3 protein OS=Homo sapiens GN=GSTM3 PE=2 SV=1	HUMAN	9
312	0	17.68	75.11	57.33	48	sp|P21266|GSTM3_HUMAN	Glutathione S-transferase Mu 3 OS=Homo sapiens GN=GSTM3 PE=1 SV=3	HUMAN	9
313	17.64	17.64	47.13	30.86	23.21	tr|Q53QM2|Q53QM2_HUMAN	ARP3 actin-related protein 3 homolog (Yeast), isoform CRA_a OS=Homo sapiens GN=ACTR3 PE=2 SV=1	HUMAN	10
313	0	17.64	47.13	30.86	23.21	sp|P61158|ARP3_HUMAN	Actin-related protein 3 OS=Homo sapiens GN=ACTR3 PE=1 SV=3	HUMAN	10
313	0	15.47	49.59	31.17	22.49	tr|Q59FV6|Q59FV6_HUMAN	ARP3 actin-related protein 3 homolog variant (Fragment) OS=Homo sapiens PE=2 SV=1	HUMAN	9
313	0	15.47	49.86	31.34	22.62	tr|B4DXW1|B4DXW1_HUMAN	Uncharacterized protein OS=Homo sapiens GN=ACTR3 PE=2 SV=1	HUMAN	9
314	17.6	17.6	54.21	35.15	28.22	sp|Q9NR46-2|SHLB2_HUMAN	Isoform 2 of Endophilin-B2 OS=Homo sapiens GN=SH3GLB2	HUMAN	10
314	0.03	15.94	53.74	35.83	24.06	tr|B7ZC39|B7ZC39_HUMAN	SH3-domain GRB2-like endophilin B2 OS=Homo sapiens GN=SH3GLB2 PE=4 SV=1	HUMAN	9
314	0	17.53	50	35.15	28.22	tr|F6RPD3|F6RPD3_HUMAN	Uncharacterized protein OS=Homo sapiens GN=SH3GLB2 PE=4 SV=1	HUMAN	10
314	0	17.53	50.5	35.5	28.5	tr|B7ZC38|B7ZC38_HUMAN	SH3-domain GRB2-like endophilin B2 OS=Homo sapiens GN=SH3GLB2 PE=4 SV=1	HUMAN	10
314	0	17.53	51.14	35.95	28.86	sp|Q9NR46|SHLB2_HUMAN	Endophilin-B2 OS=Homo sapiens GN=SH3GLB2 PE=1 SV=1	HUMAN	10
315	17.56	17.56	69.88	57.83	57.83	sp|P23528|COF1_HUMAN	Cofilin-1 OS=Homo sapiens GN=CFL1 PE=1 SV=3	HUMAN	9
315	0	17.47	69.13	64.43	64.43	tr|G3V1A4|G3V1A4_HUMAN	Cofilin 1 (Non-muscle), isoform CRA_a OS=Homo sapiens GN=CFL1 PE=4 SV=1	HUMAN	9
315	0	17.47	50.49	47.06	47.06	tr|E9PK25|E9PK25_HUMAN	Uncharacterized protein OS=Homo sapiens GN=CFL1 PE=4 SV=1	HUMAN	9
315	0	15.45	68.75	51.25	51.25	tr|E9PP50|E9PP50_HUMAN	Uncharacterized protein OS=Homo sapiens GN=CFL1 PE=4 SV=1	HUMAN	8
316	17.54	17.54	61.35	31.09	19.08	sp|O94826|TOM70_HUMAN	Mitochondrial import receptor subunit TOM70 OS=Homo sapiens GN=TOMM70A PE=1 SV=1	HUMAN	10
316	0	17	69.66	32.93	23.15	tr|B4DZ87|B4DZ87_HUMAN	Uncharacterized protein OS=Homo sapiens GN=TOMM70A PE=2 SV=1	HUMAN	10
317	17.42	17.42	60.74	31.09	16.91	tr|Q53H26|Q53H26_HUMAN	Transferrin variant (Fragment) OS=Homo sapiens PE=2 SV=1	HUMAN	10
317	0	17.35	60.74	31.09	16.91	sp|P02787|TRFE_HUMAN	Serotransferrin OS=Homo sapiens GN=TF PE=1 SV=3	HUMAN	10
317	0	17.35	58.02	31.09	16.91	tr|Q06AH7|Q06AH7_HUMAN	Transferrin OS=Homo sapiens GN=TF PE=2 SV=1	HUMAN	10
317	0	15.85	57.82	27.29	17.4	tr|B4E1B2|B4E1B2_HUMAN	cDNA FLJ53691, highly similar to Serotransferrin OS=Homo sapiens PE=2 SV=1	HUMAN	10
318	17.3	17.3	96.48	85.21	85.21	tr|D1MGQ2|D1MGQ2_HUMAN	Alpha-2 globin chain OS=Homo sapiens GN=HBA2 PE=3 SV=1	HUMAN	13
318	0	17.3	96.48	85.21	85.21	sp|P69905|HBA_HUMAN	Hemoglobin subunit alpha OS=Homo sapiens GN=HBA1 PE=1 SV=2	HUMAN	13
318	0	15.24	100	96.36	96.36	tr|G3V1N2|G3V1N2_HUMAN	HCG1745306, isoform CRA_a OS=Homo sapiens GN=HBA2 PE=3 SV=1	HUMAN	12
319	17.12	17.12	63.06	43.33	33.33	sp|Q15435|PP1R7_HUMAN	Protein phosphatase 1 regulatory subunit 7 OS=Homo sapiens GN=PPP1R7 PE=1 SV=1	HUMAN	9
320	17.12	17.12	78.42	59.25	45.21	tr|Q32Q12|Q32Q12_HUMAN	Nucleoside diphosphate kinase OS=Homo sapiens GN=NME1-NME2 PE=2 SV=1	HUMAN	8
320	0	17.12	85.77	64.79	49.44	sp|P22392-2|NDKB_HUMAN	Isoform 3 of Nucleoside diphosphate kinase B OS=Homo sapiens GN=NME2	HUMAN	8
321	17.11	17.11	62.44	29.1	18.44	tr|A8K202|A8K202_HUMAN	5-aminoimidazole-4-carboxamide ribonucleotide formyltransferase/IMP cyclohydrolase, isoform CRA_g OS=Homo sapiens GN=ATIC PE=2 SV=1	HUMAN	9
321	0	17.11	58.21	29.1	18.44	tr|E9PBU3|E9PBU3_HUMAN	Uncharacterized protein OS=Homo sapiens GN=ATIC PE=4 SV=1	HUMAN	9
321	0	17.11	58.11	29.05	18.41	sp|P31939|PUR9_HUMAN	Bifunctional purine biosynthesis protein PURH OS=Homo sapiens GN=ATIC PE=1 SV=3	HUMAN	9
322	17.03	17.03	47.46	31.98	28.93	sp|Q9Y639-5|NPTN_HUMAN	Isoform 5 of Neuroplastin OS=Homo sapiens GN=NPTN	HUMAN	10
322	0	15.92	47.21	28.68	25.63	tr|F5GZD0|F5GZD0_HUMAN	Uncharacterized protein OS=Homo sapiens GN=NPTN PE=4 SV=1	HUMAN	9
322	0	15.92	43.97	28.39	25.38	sp|Q9Y639|NPTN_HUMAN	Neuroplastin OS=Homo sapiens GN=NPTN PE=1 SV=2	HUMAN	9
322	0	15.92	53.9	36.69	32.79	tr|Q9UFM8|Q9UFM8_HUMAN	Putative uncharacterized protein DKFZp566H1924 (Fragment) OS=Homo sapiens GN=DKFZp566H1924 PE=2 SV=2	HUMAN	9
322	0	15.92	45.4	33.53	29.97	sp|Q9Y639-4|NPTN_HUMAN	Isoform 4 of Neuroplastin OS=Homo sapiens GN=NPTN	HUMAN	9
323	16.97	23.15	82.71	50.51	40	sp|P54920|SNAA_HUMAN	Alpha-soluble NSF attachment protein OS=Homo sapiens GN=NAPA PE=1 SV=3	HUMAN	14
324	16.92	19.06	59.91	23.2	17.2	tr|F5H897|F5H897_HUMAN	Uncharacterized protein OS=Homo sapiens GN=TRAP1 PE=3 SV=1	HUMAN	9
324	0	19.03	55.51	21.6	16.02	tr|Q9BV61|Q9BV61_HUMAN	TRAP1 protein (Fragment) OS=Homo sapiens GN=TRAP1 PE=2 SV=2	HUMAN	9
324	0	19.03	55.11	21.45	15.91	sp|Q12931|TRAP1_HUMAN	Heat shock protein 75 kDa, mitochondrial OS=Homo sapiens GN=TRAP1 PE=1 SV=3	HUMAN	9
324	0	18.43	53.98	20.31	15.91	tr|Q53FS6|Q53FS6_HUMAN	TNF receptor-associated protein 1 variant (Fragment) OS=Homo sapiens PE=2 SV=1	HUMAN	9
324	0	17.45	61.9	21.51	15.51	tr|B4DR68|B4DR68_HUMAN	cDNA FLJ58608, highly similar to Heat shock protein 75 kDa, mitochondrial OS=Homo sapiens PE=2 SV=1	HUMAN	8
324	0	16.89	53.2	19.49	13.94	tr|Q59EK6|Q59EK6_HUMAN	TNF receptor-associated protein 1 variant (Fragment) OS=Homo sapiens PE=2 SV=1	HUMAN	8
325	16.91	16.91	65.58	41.56	35.39	tr|B4DPD5|B4DPD5_HUMAN	cDNA FLJ56307, highly similar to Ubiquitin thioesterase protein OTUB1 (EC 3.4.-.-) OS=Homo sapiens PE=2 SV=1	HUMAN	9
325	0	16.91	74.54	47.23	40.22	sp|Q96FW1|OTUB1_HUMAN	Ubiquitin thioesterase OTUB1 OS=Homo sapiens GN=OTUB1 PE=1 SV=2	HUMAN	9
325	0	16.24	50.35	38.46	38.11	tr|F5GYJ8|F5GYJ8_HUMAN	Uncharacterized protein OS=Homo sapiens GN=OTUB1 PE=4 SV=1	HUMAN	9
325	0	16.01	68.88	42.32	34.44	tr|F5GYN4|F5GYN4_HUMAN	Uncharacterized protein OS=Homo sapiens GN=OTUB1 PE=4 SV=1	HUMAN	8
325	0	14.74	66.79	40.36	33.57	tr|F5H6Q1|F5H6Q1_HUMAN	Uncharacterized protein OS=Homo sapiens GN=OTUB1 PE=4 SV=1	HUMAN	8
326	16.87	16.87	50.17	33.33	32.3	tr|Q8TAS0|Q8TAS0_HUMAN	ATP synthase gamma chain (Fragment) OS=Homo sapiens PE=2 SV=1	HUMAN	8
326	0	16.87	48.99	32.55	31.54	tr|Q6I9V2|Q6I9V2_HUMAN	ATP synthase gamma chain OS=Homo sapiens GN=ATP5C1 PE=2 SV=1	HUMAN	8
326	0	16.87	48.99	32.55	31.54	sp|P36542|ATPG_HUMAN	ATP synthase subunit gamma, mitochondrial OS=Homo sapiens GN=ATP5C1 PE=1 SV=1	HUMAN	8
327	16.86	16.86	61.2	30.6	19.28	tr|B4DHQ3|B4DHQ3_HUMAN	Phosphoserine aminotransferase OS=Homo sapiens PE=2 SV=1	HUMAN	8
327	0	16.86	68.65	34.32	21.62	sp|Q9Y617|SERC_HUMAN	Phosphoserine aminotransferase OS=Homo sapiens GN=PSAT1 PE=1 SV=2	HUMAN	8
328	16.82	19.02	75.38	69.35	64.82	sp|Q06830|PRDX1_HUMAN	Peroxiredoxin-1 OS=Homo sapiens GN=PRDX1 PE=1 SV=1	HUMAN	11
328	0	16.82	80.32	60.64	55.85	tr|Q5IST6|Q5IST6_MACFA	Peroxiredoxin 1 (Fragment) OS=Macaca fascicularis PE=2 SV=1	MACFA	10
329	16.82	16.82	23.96	10.29	6.837	tr|C9JFM0|C9JFM0_HUMAN	Uncharacterized protein OS=Homo sapiens GN=PTPRZ1 PE=4 SV=1	HUMAN	8
329	0	16.82	23.87	10.25	6.809	sp|P23471-2|PTPRZ_HUMAN	Isoform Short of Receptor-type tyrosine-protein phosphatase zeta OS=Homo sapiens GN=PTPRZ1	HUMAN	8
329	0	15.38	17.88	6.436	4.276	sp|P23471|PTPRZ_HUMAN	Receptor-type tyrosine-protein phosphatase zeta OS=Homo sapiens GN=PTPRZ1 PE=1 SV=4	HUMAN	8
330	16.8	16.8	70.3	56.36	52.12	tr|A8K486|A8K486_HUMAN	Peptidyl-prolyl cis-trans isomerase OS=Homo sapiens PE=2 SV=1	HUMAN	9
330	0	16.8	66.67	56.36	52.12	tr|A8K220|A8K220_HUMAN	Peptidyl-prolyl cis-trans isomerase OS=Homo sapiens GN=PPIA PE=1 SV=1	HUMAN	9
330	0	16.8	66.67	56.36	52.12	sp|P62937|PPIA_HUMAN	Peptidyl-prolyl cis-trans isomerase A OS=Homo sapiens GN=PPIA PE=1 SV=2	HUMAN	9
331	16.71	16.71	84.58	54.67	54.67	sp|P30044|PRDX5_HUMAN	Peroxiredoxin-5, mitochondrial OS=Homo sapiens GN=PRDX5 PE=1 SV=4	HUMAN	9
331	0	16.71	90.12	72.22	72.22	sp|P30044-2|PRDX5_HUMAN	Isoform Cytoplasmicꗪ⬨馩 of Peroxiredoxin-5, mitochondrial OS=Homo sapiens GN=PRDX5	HUMAN	9
332	16.68	18.95	39.29	26.48	18.89	sp|Q9HCH3|CPNE5_HUMAN	Copine-5 OS=Homo sapiens GN=CPNE5 PE=1 SV=2	HUMAN	10
333	16.68	16.68	48.31	23.45	18.47	sp|P30038|AL4A1_HUMAN	Delta-1-pyrroline-5-carboxylate dehydrogenase, mitochondrial OS=Homo sapiens GN=ALDH4A1 PE=1 SV=3	HUMAN	8
334	16.59	16.59	52.58	32.14	21.43	tr|D3DVW9|D3DVW9_HUMAN	Protein tyrosine phosphatase, non-receptor type substrate 1, isoform CRA_a OS=Homo sapiens GN=PTPNS1 PE=4 SV=1	HUMAN	8
334	0	16.59	52.58	32.14	21.43	tr|B2R6C3|B2R6C3_HUMAN	cDNA, FLJ92887, Homo sapiens protein tyrosine phosphatase, non-receptor typesubstrate 1 (PTPNS1), mRNA OS=Homo sapiens PE=2 SV=1	HUMAN	8
334	0	16.59	52.58	32.14	21.43	sp|P78324|SHPS1_HUMAN	Tyrosine-protein phosphatase non-receptor type substrate 1 OS=Homo sapiens GN=SIRPA PE=1 SV=2	HUMAN	8
334	0	16.58	48.62	31.89	21.26	sp|P78324-2|SHPS1_HUMAN	Isoform 2 of Tyrosine-protein phosphatase non-receptor type substrate 1 OS=Homo sapiens GN=SIRPA	HUMAN	8
334	0	16.36	52.07	30.79	22.31	tr|B4DP97|B4DP97_HUMAN	cDNA FLJ52934, highly similar to Tyrosine-protein phosphatase non-receptortype substrate 1 OS=Homo sapiens PE=2 SV=1	HUMAN	8
335	16.55	16.55	48.99	21.1	17.8	sp|Q13153|PAK1_HUMAN	Serine/threonine-protein kinase PAK 1 OS=Homo sapiens GN=PAK1 PE=1 SV=2	HUMAN	8
336	16.52	16.52	73.25	43.31	30.57	tr|Q6IBH0|Q6IBH0_HUMAN	SLC25A11 protein OS=Homo sapiens GN=SLC25A11 PE=2 SV=1	HUMAN	9
336	0	16.52	73.25	43.31	30.57	sp|Q02978|M2OM_HUMAN	Mitochondrial 2-oxoglutarate/malate carrier protein OS=Homo sapiens GN=SLC25A11 PE=1 SV=3	HUMAN	9
337	16.5	16.5	69.08	42.06	34.54	sp|P50148|GNAQ_HUMAN	Guanine nucleotide-binding protein G(q) subunit alpha OS=Homo sapiens GN=GNAQ PE=1 SV=4	HUMAN	10
338	16.34	23.62	59.94	33.19	21.35	tr|Q6DEN2|Q6DEN2_HUMAN	DPYSL3 protein OS=Homo sapiens GN=DPYSL3 PE=2 SV=1	HUMAN	15
338	0	23.62	59.94	33.19	21.35	tr|B3SXQ8|B3SXQ8_HUMAN	Collapsin response mediator protein 4 long variant OS=Homo sapiens GN=LCRMP PE=2 SV=1	HUMAN	15
338	0	23.62	64.04	39.82	25.61	sp|Q14195|DPYL3_HUMAN	Dihydropyrimidinase-related protein 3 OS=Homo sapiens GN=DPYSL3 PE=1 SV=1	HUMAN	15
338	0	23.26	60.88	36.67	25.61	tr|Q8IXW6|Q8IXW6_HUMAN	Dihydropyrimidinase-like 3 OS=Homo sapiens GN=DPYSL3 PE=2 SV=1	HUMAN	15
339	16.32	16.32	73.95	49.04	48.66	tr|B2R696|B2R696_HUMAN	Calbindin 1, 28kDa, isoform CRA_b OS=Homo sapiens GN=CALB1 PE=2 SV=1	HUMAN	9
339	0	16.32	73.95	49.04	48.66	sp|P05937|CALB1_HUMAN	Calbindin OS=Homo sapiens GN=CALB1 PE=1 SV=2	HUMAN	9
340	16.31	16.31	64.1	31.73	25.64	tr|Q6FHY4|Q6FHY4_HUMAN	N-ethylmaleimide-sensitive factor attachment protein, gamma, isoform CRA_b OS=Homo sapiens GN=NAPG PE=2 SV=1	HUMAN	8
340	0	16.31	64.1	31.73	25.64	sp|Q99747|SNAG_HUMAN	Gamma-soluble NSF attachment protein OS=Homo sapiens GN=NAPG PE=1 SV=1	HUMAN	8
341	16.24	16.24	64.09	58.01	53.59	sp|P61204|ARF3_HUMAN	ADP-ribosylation factor 3 OS=Homo sapiens GN=ARF3 PE=1 SV=2	HUMAN	11
341	0	16.24	64.91	61.4	56.73	tr|Q5ISS1|Q5ISS1_MACFA	ADP-ribosylation factor 1 (Fragment) OS=Macaca fascicularis PE=2 SV=1	MACFA	11
341	0	16.24	61.33	58.01	53.59	sp|P84077|ARF1_HUMAN	ADP-ribosylation factor 1 OS=Homo sapiens GN=ARF1 PE=1 SV=2	HUMAN	11
341	0	14.17	55.71	42.86	39.05	tr|F5H423|F5H423_HUMAN	Uncharacterized protein OS=Homo sapiens GN=ARF3 PE=3 SV=1	HUMAN	9
342	16.18	18.42	84.17	41.01	31.89	sp|P12532|KCRU_HUMAN	Creatine kinase U-type, mitochondrial OS=Homo sapiens GN=CKMT1A PE=1 SV=1	HUMAN	11
342	0	17.43	75.67	35.49	29.69	sp|P12532-2|KCRU_HUMAN	Isoform 2 of Creatine kinase U-type, mitochondrial OS=Homo sapiens GN=CKMT1A	HUMAN	11
343	16.11	16.11	69.62	45.38	38.46	sp|P00918|CAH2_HUMAN	Carbonic anhydrase 2 OS=Homo sapiens GN=CA2 PE=1 SV=2	HUMAN	9
344	16.1	33.21	61.05	30.36	25.2	tr|C9JXE5|C9JXE5_HUMAN	Uncharacterized protein OS=Homo sapiens GN=DNM3 PE=3 SV=1	HUMAN	16
344	0	33.21	61.05	30.36	25.2	sp|Q9UQ16-4|DYN3_HUMAN	Isoform 4 of Dynamin-3 OS=Homo sapiens GN=DNM3	HUMAN	16
344	0	33.21	61.76	30.71	25.49	sp|Q9UQ16-3|DYN3_HUMAN	Isoform 3 of Dynamin-3 OS=Homo sapiens GN=DNM3	HUMAN	16
344	0	33.21	59.84	30.49	25.32	sp|Q9UQ16|DYN3_HUMAN	Dynamin-3 OS=Homo sapiens GN=DNM3 PE=1 SV=4	HUMAN	16
344	0	33.21	60.54	30.85	25.61	sp|Q9UQ16-2|DYN3_HUMAN	Isoform 2 of Dynamin-3 OS=Homo sapiens GN=DNM3	HUMAN	16
344	0	31.15	73.4	39.75	32.71	tr|E5RHK8|E5RHK8_HUMAN	Uncharacterized protein OS=Homo sapiens GN=DNM3 PE=3 SV=1	HUMAN	15
345	16.1	16.1	55.56	41.67	32.41	sp|Q9NUQ9|FA49B_HUMAN	Protein FAM49B OS=Homo sapiens GN=FAM49B PE=1 SV=1	HUMAN	8
345	0	14.57	55.56	37.65	28.4	tr|Q68D08|Q68D08_HUMAN	Putative uncharacterized protein DKFZp686B04128 OS=Homo sapiens GN=DKFZp686B04128 PE=2 SV=1	HUMAN	7
346	16.08	24.63	82.11	51.63	49.19	sp|P31946|1433B_HUMAN	14-3-3 protein beta/alpha OS=Homo sapiens GN=YWHAB PE=1 SV=3	HUMAN	17
346	0	24.63	82.79	52.05	49.59	sp|P31946-2|1433B_HUMAN	Isoform Short of 14-3-3 protein beta/alpha OS=Homo sapiens GN=YWHAB	HUMAN	17
347	16.03	16.03	40.34	19.58	14.79	tr|D3DP09|D3DP09_HUMAN	Tripartite motif-containing 2, isoform CRA_a OS=Homo sapiens GN=TRIM2 PE=4 SV=1	HUMAN	11
347	0	16.03	41.8	20.3	15.32	sp|Q9C040|TRIM2_HUMAN	Tripartite motif-containing protein 2 OS=Homo sapiens GN=TRIM2 PE=1 SV=1	HUMAN	11
348	16.01	16.01	47.46	23.02	15.71	tr|B7ZA04|B7ZA04_HUMAN	Uncharacterized protein OS=Homo sapiens GN=DYNC1I2 PE=2 SV=1	HUMAN	9
348	0	16.01	48.86	23.69	16.18	sp|Q13409-3|DC1I2_HUMAN	Isoform 2C of Cytoplasmic dynein 1 intermediate chain 2 OS=Homo sapiens GN=DYNC1I2	HUMAN	9
348	0	16.01	43.42	22.73	15.52	tr|F8W8S0|F8W8S0_HUMAN	Uncharacterized protein OS=Homo sapiens GN=DYNC1I2 PE=4 SV=1	HUMAN	9
348	0	16.01	43.42	22.73	15.52	sp|Q13409|DC1I2_HUMAN	Cytoplasmic dynein 1 intermediate chain 2 OS=Homo sapiens GN=DYNC1I2 PE=1 SV=3	HUMAN	9
348	0	16.01	43.83	22.94	15.66	sp|Q13409-2|DC1I2_HUMAN	Isoform 2B of Cytoplasmic dynein 1 intermediate chain 2 OS=Homo sapiens GN=DYNC1I2	HUMAN	9
348	0	15.35	45.01	19.8	16.2	sp|Q13409-6|DC1I2_HUMAN	Isoform 2F of Cytoplasmic dynein 1 intermediate chain 2 OS=Homo sapiens GN=DYNC1I2	HUMAN	9
348	0	15.35	39.72	19	15.54	sp|Q13409-5|DC1I2_HUMAN	Isoform 2E of Cytoplasmic dynein 1 intermediate chain 2 OS=Homo sapiens GN=DYNC1I2	HUMAN	9
348	0	15.22	47.46	19.52	15.71	tr|B4DPZ3|B4DPZ3_HUMAN	cDNA FLJ53290, highly similar to Cytoplasmic dynein 1 intermediate chain 2 OS=Homo sapiens PE=2 SV=1	HUMAN	9
349	15.96	15.96	56.31	12.91	8.413	tr|F5GYW3|F5GYW3_HUMAN	Uncharacterized protein OS=Homo sapiens GN=CLIP2 PE=4 SV=1	HUMAN	7
349	0	15.96	56.31	12.91	8.413	sp|Q9UDT6|CLIP2_HUMAN	CAP-Gly domain-containing linker protein 2 OS=Homo sapiens GN=CLIP2 PE=1 SV=1	HUMAN	7
349	0	13.82	54.9	12.17	7.517	tr|A7E2F7|A7E2F7_HUMAN	CAP-GLY domain containing linker protein 2 OS=Homo sapiens GN=CLIP2 PE=2 SV=1	HUMAN	6
349	0	13.82	54.9	12.17	7.517	sp|Q9UDT6-2|CLIP2_HUMAN	Isoform 2 of CAP-Gly domain-containing linker protein 2 OS=Homo sapiens GN=CLIP2	HUMAN	6
350	15.96	15.96	73.49	30.18	27.82	tr|B2R5T5|B2R5T5_HUMAN	Protein kinase, cAMP-dependent, regulatory, type I, alpha (Tissue specific extinguisher 1), isoform CRA_a OS=Homo sapiens GN=PRKAR1A PE=2 SV=1	HUMAN	9
350	0	15.96	73.49	30.18	27.82	sp|P10644|KAP0_HUMAN	cAMP-dependent protein kinase type I-alpha regulatory subunit OS=Homo sapiens GN=PRKAR1A PE=1 SV=1	HUMAN	9
350	0	15.96	68.5	30.18	27.82	tr|Q68DQ4|Q68DQ4_HUMAN	Putative uncharacterized protein DKFZp779L0468 OS=Homo sapiens GN=DKFZp779L0468 PE=2 SV=1	HUMAN	9
351	15.95	15.96	59.38	24.18	20.31	tr|B4DUP2|B4DUP2_HUMAN	cDNA FLJ56155, highly similar to UTP--glucose-1-phosphate uridylyltransferase 2 (EC 2.7.7.9) OS=Homo sapiens PE=2 SV=1	HUMAN	8
351	0	15.92	62.01	24.61	20.67	sp|Q16851|UGPA_HUMAN	UTP--glucose-1-phosphate uridylyltransferase OS=Homo sapiens GN=UGP2 PE=1 SV=5	HUMAN	8
351	0	15.92	58.99	24.18	20.31	tr|E7EUC7|E7EUC7_HUMAN	Uncharacterized protein OS=Homo sapiens GN=UGP2 PE=4 SV=1	HUMAN	8
351	0	15.92	60.04	24.61	20.67	tr|C9JKD6|C9JKD6_HUMAN	Uncharacterized protein OS=Homo sapiens GN=UGP2 PE=4 SV=1	HUMAN	8
351	0	15.92	58.66	24.61	20.67	tr|B2RAN1|B2RAN1_HUMAN	cDNA, FLJ95012, highly similar to Homo sapiens UDP-glucose pyrophosphorylase 2 (UGP2), mRNA OS=Homo sapiens PE=2 SV=1	HUMAN	8
351	0	15.92	61.37	25.15	21.13	sp|Q16851-2|UGPA_HUMAN	Isoform 2 of UTP--glucose-1-phosphate uridylyltransferase OS=Homo sapiens GN=UGP2	HUMAN	8
351	0	15.92	63.93	28.54	23.97	tr|Q53QE9|Q53QE9_HUMAN	Putative uncharacterized protein UGP2 (Fragment) OS=Homo sapiens GN=UGP2 PE=2 SV=1	HUMAN	8
352	15.95	15.96	29.85	19	10.18	tr|C9JIF9|C9JIF9_HUMAN	Uncharacterized protein OS=Homo sapiens GN=APEH PE=4 SV=1	HUMAN	8
352	0	15.96	30.05	19.13	10.25	sp|P13798|ACPH_HUMAN	Acylamino-acid-releasing enzyme OS=Homo sapiens GN=APEH PE=1 SV=4	HUMAN	8
353	15.93	15.93	60.84	31.28	27.34	tr|Q53H88|Q53H88_HUMAN	Dynactin 2 variant (Fragment) OS=Homo sapiens PE=2 SV=1	HUMAN	8
353	0	15.93	60.84	31.28	27.34	tr|F5H2S7|F5H2S7_HUMAN	Uncharacterized protein OS=Homo sapiens GN=DCTN2 PE=4 SV=1	HUMAN	8
353	0	15.93	61.6	31.67	27.68	sp|Q13561|DCTN2_HUMAN	Dynactin subunit 2 OS=Homo sapiens GN=DCTN2 PE=1 SV=4	HUMAN	8
353	0	15.93	61.29	31.51	27.54	sp|Q13561-3|DCTN2_HUMAN	Isoform 3 of Dynactin subunit 2 OS=Homo sapiens GN=DCTN2	HUMAN	8
353	0	15.93	60.84	31.28	27.34	sp|Q13561-2|DCTN2_HUMAN	Isoform 2 of Dynactin subunit 2 OS=Homo sapiens GN=DCTN2	HUMAN	8
353	0	15.93	62.07	33.69	29.44	tr|F8WAG8|F8WAG8_HUMAN	Uncharacterized protein OS=Homo sapiens GN=DCTN2 PE=4 SV=1	HUMAN	8
353	0	14.4	61.64	31.22	26.98	tr|F5H223|F5H223_HUMAN	Uncharacterized protein OS=Homo sapiens GN=DCTN2 PE=4 SV=1	HUMAN	7
353	0	14.29	57.94	31.22	26.98	tr|B3KTX4|B3KTX4_HUMAN	cDNA FLJ38923 fis, clone NT2NE2011823, highly similar to Dynactin subunit 2 OS=Homo sapiens PE=2 SV=1	HUMAN	7
354	15.93	15.93	90.2	71.57	71.57	tr|Q4W5L2|Q4W5L2_HUMAN	Putative uncharacterized protein SNCA (Fragment) OS=Homo sapiens GN=SNCA PE=2 SV=1	HUMAN	9
354	0	15.93	80	63.48	63.48	tr|E7EPV7|E7EPV7_HUMAN	Uncharacterized protein OS=Homo sapiens GN=SNCA PE=4 SV=1	HUMAN	9
354	0	15.93	65.71	52.14	52.14	sp|P37840|SYUA_HUMAN	Alpha-synuclein OS=Homo sapiens GN=SNCA PE=1 SV=1	HUMAN	9
354	0	15.93	82.14	65.18	65.18	sp|P37840-2|SYUA_HUMAN	Isoform 2-4 of Alpha-synuclein OS=Homo sapiens GN=SNCA	HUMAN	9
355	15.89	15.89	51.42	25.3	21.66	tr|B2RD79|B2RD79_HUMAN	Ubiquitin carboxyl-terminal hydrolase OS=Homo sapiens PE=2 SV=1	HUMAN	10
355	0	15.89	55.34	27.23	23.31	tr|A6NJA2|A6NJA2_HUMAN	Ubiquitin carboxyl-terminal hydrolase OS=Homo sapiens GN=USP14 PE=3 SV=1	HUMAN	10
355	0	15.89	51.42	25.3	21.66	sp|P54578|UBP14_HUMAN	Ubiquitin carboxyl-terminal hydrolase 14 OS=Homo sapiens GN=USP14 PE=1 SV=3	HUMAN	10
355	0	15.89	52.35	26.71	22.86	tr|D3DUG9|D3DUG9_HUMAN	Ubiquitin carboxyl-terminal hydrolase OS=Homo sapiens GN=USP14 PE=3 SV=1	HUMAN	10
355	0	15.89	50.52	25.88	22.15	tr|B7Z4N8|B7Z4N8_HUMAN	Ubiquitin carboxyl-terminal hydrolase OS=Homo sapiens GN=USP14 PE=2 SV=1	HUMAN	10
356	15.82	15.82	65.99	35.63	32.79	tr|Q9H3H0|Q9H3H0_HUMAN	Vacuolar ATP synthase subunit D homolog OS=Homo sapiens GN=VATD PE=2 SV=1	HUMAN	8
356	0	15.82	65.99	35.63	32.79	sp|Q9Y5K8|VATD_HUMAN	V-type proton ATPase subunit D OS=Homo sapiens GN=ATP6V1D PE=1 SV=1	HUMAN	8
356	0	14.34	62.5	42.19	38.54	tr|G3V2S6|G3V2S6_HUMAN	Uncharacterized protein OS=Homo sapiens GN=ATP6V1D PE=4 SV=1	HUMAN	7
356	0	13.77	65.99	29.15	26.32	tr|Q8N5Z9|Q8N5Z9_HUMAN	ATPase, H transporting, lysosomal 34kDa, V1 subunit D OS=Homo sapiens GN=ATP6V1D PE=2 SV=1	HUMAN	7
356	0	13.77	65.59	31.58	28.74	tr|Q6PJ05|Q6PJ05_HUMAN	ATPase, H transporting, lysosomal 34kDa, V1 subunit D OS=Homo sapiens GN=ATP6V1D PE=2 SV=1	HUMAN	7
357	15.79	15.79	75.17	47.55	47.55	tr|Q53GE2|Q53GE2_HUMAN	Capping protein (Actin filament) muscle Z-line, alpha 2 variant (Fragment) OS=Homo sapiens PE=2 SV=1	HUMAN	10
357	0	15.79	75.17	47.55	47.55	tr|Q53GC7|Q53GC7_HUMAN	Capping protein (Actin filament) muscle Z-line, alpha 2 variant (Fragment) OS=Homo sapiens PE=2 SV=1	HUMAN	10
357	0	15.79	75.17	47.55	47.55	tr|A8MW68|A8MW68_HUMAN	Uncharacterized protein OS=Homo sapiens GN=CAPZA2 PE=4 SV=1	HUMAN	10
357	0	15.79	75.17	47.55	47.55	tr|A4D0V4|A4D0V4_HUMAN	Capping protein (Actin filament) muscle Z-line, alpha 2 OS=Homo sapiens GN=CAPZA2 PE=2 SV=1	HUMAN	10
357	0	15.79	75.17	47.55	47.55	sp|P47755|CAZA2_HUMAN	F-actin-capping protein subunit alpha-2 OS=Homo sapiens GN=CAPZA2 PE=1 SV=3	HUMAN	10
358	15.76	15.76	58.51	35.11	21.54	tr|Q53GN6|Q53GN6_HUMAN	Proteasome 26S non-ATPase subunit 13 isoform 1 variant (Fragment) OS=Homo sapiens PE=2 SV=1	HUMAN	7
358	0	15.76	58.51	35.11	21.54	sp|Q9UNM6|PSD13_HUMAN	26S proteasome non-ATPase regulatory subunit 13 OS=Homo sapiens GN=PSMD13 PE=1 SV=2	HUMAN	7
358	0	15.63	61.64	34.92	21.43	sp|Q9UNM6-2|PSD13_HUMAN	Isoform 2 of 26S proteasome non-ATPase regulatory subunit 13 OS=Homo sapiens GN=PSMD13	HUMAN	7
358	0	15.63	55.32	35.11	21.54	tr|B2RBM7|B2RBM7_HUMAN	cDNA, FLJ95595, highly similar to Homo sapiens proteasome (prosome, macropain) 26S subunit, non-ATPase, 13 (PSMD13), mRNA OS=Homo sapiens PE=2 SV=1	HUMAN	7
358	0	15.29	59.95	32.63	21.49	tr|Q9Y6E3|Q9Y6E3_HUMAN	HSPC027 OS=Homo sapiens PE=2 SV=1	HUMAN	7
358	0	13.7	64.63	40.19	23.79	tr|B4DJ66|B4DJ66_HUMAN	Proteasome (Prosome, macropain) 26S subunit, non-ATPase, 13, isoform CRA_d OS=Homo sapiens GN=PSMD13 PE=2 SV=1	HUMAN	6
359	15.71	15.71	72.66	46.48	38.28	tr|Q08ET0|Q08ET0_HUMAN	Cell proliferation-inducing protein 47 OS=Homo sapiens GN=hCG_39985 PE=2 SV=1	HUMAN	8
359	0	15.71	72.66	46.48	38.28	tr|A8K4W2|A8K4W2_HUMAN	cDNA FLJ78635, highly similar to Homo sapiens ATP synthase, H transporting, mitochondrial F0 complex, subunit b, isoform 1 (ATP5F1), transcript variant 1, mRNA OS=Homo sapiens PE=2 SV=1	HUMAN	8
359	0	15.71	72.66	46.48	38.28	sp|P24539|AT5F1_HUMAN	ATP synthase subunit b, mitochondrial OS=Homo sapiens GN=ATP5F1 PE=1 SV=2	HUMAN	8
359	0	14.89	68.36	42.19	38.28	tr|Q53GB3|Q53GB3_HUMAN	ATP synthase, H transporting, mitochondrial F0 complex, subunit b isoform 1 variant (Fragment) OS=Homo sapiens PE=2 SV=1	HUMAN	8
360	15.63	15.63	69.97	54.95	41.74	tr|Q53XN3|Q53XN3_HUMAN	Electron transfer flavoprotein alpha-subunit OS=Homo sapiens GN=ETFA PE=2 SV=1	HUMAN	8
360	0	15.63	69.97	54.95	41.74	sp|P13804|ETFA_HUMAN	Electron transfer flavoprotein subunit alpha, mitochondrial OS=Homo sapiens GN=ETFA PE=1 SV=1	HUMAN	8
360	0	13.44	77.46	59.86	44.37	tr|B4DT43|B4DT43_HUMAN	Uncharacterized protein OS=Homo sapiens GN=ETFA PE=2 SV=1	HUMAN	7
361	15.61	15.61	71.36	39.08	24.03	sp|P10636-7|TAU_HUMAN	Isoform Tau-E of Microtubule-associated protein tau OS=Homo sapiens GN=MAPT	HUMAN	8
361	0	15.06	70.08	38.06	25.98	sp|P10636-4|TAU_HUMAN	Isoform Tau-B of Microtubule-associated protein tau OS=Homo sapiens GN=MAPT	HUMAN	8
361	0	13.92	65.31	35.15	21.09	sp|P10636-8|TAU_HUMAN	Isoform Tau-F of Microtubule-associated protein tau OS=Homo sapiens GN=MAPT	HUMAN	7
361	0	13.92	75.2	40.47	24.28	sp|P10636-6|TAU_HUMAN	Isoform Tau-D of Microtubule-associated protein tau OS=Homo sapiens GN=MAPT	HUMAN	7
362	15.5	15.5	50.4	28.09	19.26	tr|Q53EM5|Q53EM5_HUMAN	Transketolase variant (Fragment) OS=Homo sapiens PE=2 SV=1	HUMAN	9
362	0	15.5	49.76	27.73	19.02	tr|E7EPA7|E7EPA7_HUMAN	Uncharacterized protein OS=Homo sapiens GN=TKT PE=4 SV=1	HUMAN	9
362	0	15.5	49.76	27.73	19.02	tr|B4DE31|B4DE31_HUMAN	cDNA FLJ54957, highly similar to Transketolase (EC 2.2.1.1) OS=Homo sapiens PE=2 SV=1	HUMAN	9
362	0	15.5	50.4	28.09	19.26	sp|P29401|TKT_HUMAN	Transketolase OS=Homo sapiens GN=TKT PE=1 SV=3	HUMAN	9
362	0	15.5	52.78	30.38	20.83	tr|B4E022|B4E022_HUMAN	Uncharacterized protein OS=Homo sapiens GN=TKT PE=2 SV=1	HUMAN	9
363	15.49	15.49	86.34	67.08	51.55	sp|O75947|ATP5H_HUMAN	ATP synthase subunit d, mitochondrial OS=Homo sapiens GN=ATP5H PE=1 SV=3	HUMAN	7
364	15.4	16.42	89.91	62.39	45.41	sp|P28161|GSTM2_HUMAN	Glutathione S-transferase Mu 2 OS=Homo sapiens GN=GSTM2 PE=1 SV=2	HUMAN	8
364	0	16.29	86.24	58.72	45.41	tr|Q0D2I8|Q0D2I8_HUMAN	Glutathione S-transferase mu 2 (Muscle) OS=Homo sapiens GN=GSTM2 PE=2 SV=1	HUMAN	8
364	0	15.99	91.71	65.8	51.3	tr|E9PHN6|E9PHN6_HUMAN	Uncharacterized protein OS=Homo sapiens GN=GSTM2 PE=3 SV=1	HUMAN	8
364	0	15.99	78.64	57.73	45	tr|F6XZQ7|F6XZQ7_HUMAN	Uncharacterized protein OS=Homo sapiens GN=GSTM2 PE=3 SV=1	HUMAN	8
364	0	15.99	90.58	66.49	51.83	tr|E9PEM9|E9PEM9_HUMAN	Uncharacterized protein OS=Homo sapiens GN=GSTM2 PE=3 SV=1	HUMAN	8
364	0	15.99	91.53	67.2	52.38	tr|A8HT81|A8HT81_HUMAN	Glutathione S-transferase M2 (Muscle) (Fragment) OS=Homo sapiens GN=GSTM2 PE=3 SV=1	HUMAN	8
364	0	15.99	89.53	66.49	51.83	tr|B4DRY4|B4DRY4_HUMAN	cDNA FLJ60842, highly similar to Glutathione S-transferase Mu 2 (EC 2.5.1.18) OS=Homo sapiens PE=2 SV=1	HUMAN	8
364	0	14.81	82.68	68.16	47.49	tr|E9PHN7|E9PHN7_HUMAN	Uncharacterized protein OS=Homo sapiens GN=GSTM2 PE=4 SV=1	HUMAN	7
364	0	14.23	74.68	50.21	34.6	tr|A6NGW8|A6NGW8_HUMAN	Uncharacterized protein OS=Homo sapiens GN=GSTM2 PE=3 SV=1	HUMAN	7
365	15.4	15.4	67.96	32.04	32.04	tr|B4DM97|B4DM97_HUMAN	cDNA FLJ55002, highly similar to Alpha-centractin OS=Homo sapiens PE=2 SV=1	HUMAN	9
365	0	15.4	60.37	28.46	28.46	sp|P61163|ACTZ_HUMAN	Alpha-centractin OS=Homo sapiens GN=ACTR1A PE=1 SV=1	HUMAN	9
366	15.38	15.38	82.74	44.16	37.06	sp|P02686-3|MBP_HUMAN	Isoform 3 of Myelin basic protein OS=Homo sapiens GN=MBP	HUMAN	7
366	0	14.65	77.35	43.65	40.33	tr|A8MZH3|A8MZH3_HUMAN	Uncharacterized protein OS=Homo sapiens GN=MBP PE=4 SV=1	HUMAN	7
366	0	14.64	65.79	25.99	24.01	sp|P02686|MBP_HUMAN	Myelin basic protein OS=Homo sapiens GN=MBP PE=1 SV=3	HUMAN	7
366	0	14.64	84.21	46.2	42.69	sp|P02686-5|MBP_HUMAN	Isoform 5 of Myelin basic protein OS=Homo sapiens GN=MBP	HUMAN	7
366	0	14.61	75.14	45.66	42.2	tr|A8MUU4|A8MUU4_HUMAN	Uncharacterized protein OS=Homo sapiens GN=MBP PE=4 SV=2	HUMAN	7
366	0	13.31	86.02	37.63	30.11	sp|P02686-4|MBP_HUMAN	Isoform 4 of Myelin basic protein OS=Homo sapiens GN=MBP	HUMAN	6
367	15.34	15.34	59.44	34.93	18.03	sp|O95299|NDUAA_HUMAN	NADH dehydrogenase [ubiquinone] 1 alpha subcomplex subunit 10, mitochondrial OS=Homo sapiens GN=NDUFA10 PE=1 SV=1	HUMAN	7
367	0	15.34	52.82	31.79	16.41	tr|E7ESZ7|E7ESZ7_HUMAN	Uncharacterized protein OS=Homo sapiens GN=NDUFA10 PE=4 SV=1	HUMAN	7
367	0	15.34	54.24	35.03	18.08	tr|Q7Z518|Q7Z518_HUMAN	NADH dehydrogenase OS=Homo sapiens PE=2 SV=1	HUMAN	7
367	0	15.34	54.08	34.93	18.03	tr|C9JGP9|C9JGP9_HUMAN	Uncharacterized protein OS=Homo sapiens GN=NDUFA10 PE=4 SV=2	HUMAN	7
367	0	15.14	59.44	31.83	18.03	tr|A8K413|A8K413_HUMAN	cDNA FLJ76144, highly similar to Homo sapiens NADH dehydrogenase (ubiquinone) 1 alpha subcomplex, 10, 42kDa (NDUFA10), mRNA OS=Homo sapiens PE=2 SV=1	HUMAN	7
367	0	13.37	57.96	33.63	15.62	tr|Q53SW4|Q53SW4_HUMAN	Putative uncharacterized protein NDUFA10 (Fragment) OS=Homo sapiens GN=NDUFA10 PE=2 SV=1	HUMAN	6
368	15.33	15.33	70.45	38.64	38.26	sp|O75489|NDUS3_HUMAN	NADH dehydrogenase [ubiquinone] iron-sulfur protein 3, mitochondrial OS=Homo sapiens GN=NDUFS3 PE=1 SV=1	HUMAN	9
368	0	15.26	65.53	38.64	38.26	tr|Q53FM7|Q53FM7_HUMAN	NADH dehydrogenase (Ubiquinone) Fe-S protein 3, 30kDa (NADH-coenzyme Q reductase) variant (Fragment) OS=Homo sapiens PE=2 SV=1	HUMAN	9
369	15.31	15.31	54.08	33.93	23.72	tr|F5GYQ1|F5GYQ1_HUMAN	Uncharacterized protein OS=Homo sapiens GN=ATP6V0D1 PE=4 SV=1	HUMAN	7
369	0	15.31	60.4	37.89	26.5	tr|B2R7M1|B2R7M1_HUMAN	cDNA, FLJ93507, highly similar to Homo sapiens ATPase, H transporting, lysosomal 38kDa, V0 subunit d isoform 1 (ATP6V0D1), mRNA OS=Homo sapiens PE=2 SV=1	HUMAN	7
369	0	15.31	60.4	37.89	26.5	sp|P61421|VA0D1_HUMAN	V-type proton ATPase subunit d 1 OS=Homo sapiens GN=ATP6V0D1 PE=1 SV=1	HUMAN	7
370	15.3	15.3	61.27	27.35	17.94	tr|B4E1T7|B4E1T7_HUMAN	Uncharacterized protein OS=Homo sapiens GN=PPP2R2A PE=2 SV=1	HUMAN	7
370	0	15.3	62.64	27.96	18.34	sp|P63151|2ABA_HUMAN	Serine/threonine-protein phosphatase 2A 55 kDa regulatory subunit B alpha isoform OS=Homo sapiens GN=PPP2R2A PE=1 SV=1	HUMAN	7
370	0	14.9	59.06	24.38	18.34	tr|Q56VW8|Q56VW8_HUMAN	Lung cancer-related protein 9 OS=Homo sapiens PE=2 SV=1	HUMAN	7
371	15.13	15.13	51.59	40.76	24.84	sp|Q14894|CRYM_HUMAN	Thiomorpholine-carboxylate dehydrogenase OS=Homo sapiens GN=CRYM PE=1 SV=1	HUMAN	7
372	15.07	15.07	51.94	14.37	7.319	sp|P18206|VINC_HUMAN	Vinculin OS=Homo sapiens GN=VCL PE=1 SV=4	HUMAN	7
372	0.01	13.37	51.24	13.16	8.091	tr|B4E3Q9|B4E3Q9_HUMAN	cDNA FLJ59659, highly similar to Vinculin OS=Homo sapiens PE=2 SV=1	HUMAN	6
372	0	15.07	55.25	15.29	7.786	sp|P18206-2|VINC_HUMAN	Isoform 1 of Vinculin OS=Homo sapiens GN=VCL	HUMAN	7
372	0	13.42	52.49	12.13	7.455	tr|F5H7T3|F5H7T3_HUMAN	Uncharacterized protein OS=Homo sapiens GN=VCL PE=4 SV=1	HUMAN	6
373	15.04	15.04	56.8	38.11	23.79	sp|P07339|CATD_HUMAN	Cathepsin D OS=Homo sapiens GN=CTSD PE=1 SV=1	HUMAN	9
374	14.96	22.74	69.77	34.37	23.81	sp|Q92599|SEPT8_HUMAN	Septin-8 OS=Homo sapiens GN=SEPT8 PE=1 SV=4	HUMAN	11
374	0	22.37	74.21	33.94	26.02	tr|F6W7K9|F6W7K9_HUMAN	Uncharacterized protein OS=Homo sapiens GN=SEPT8 PE=3 SV=1	HUMAN	11
374	0	22.37	73.02	34.88	26.74	tr|A6NMH6|A6NMH6_HUMAN	Uncharacterized protein OS=Homo sapiens GN=SEPT8 PE=3 SV=1	HUMAN	11
374	0	22.37	73.19	34.97	26.81	sp|Q92599-2|SEPT8_HUMAN	Isoform 2 of Septin-8 OS=Homo sapiens GN=SEPT8	HUMAN	11
374	0	22.36	69.09	34.09	26.14	tr|A6NFQ9|A6NFQ9_HUMAN	Uncharacterized protein OS=Homo sapiens GN=SEPT8 PE=3 SV=1	HUMAN	11
374	0	22.36	69.57	32.61	25	tr|F8W8I8|F8W8I8_HUMAN	Uncharacterized protein OS=Homo sapiens GN=SEPT8 PE=3 SV=1	HUMAN	11
374	0	22.36	67.92	35.13	26.93	tr|B7ZVZ1|B7ZVZ1_HUMAN	SEPT8 protein OS=Homo sapiens GN=SEPT8 PE=2 SV=1	HUMAN	11
375	14.95	14.96	61.7	39.63	19.68	sp|P35237|SPB6_HUMAN	Serpin B6 OS=Homo sapiens GN=SERPINB6 PE=1 SV=3	HUMAN	8
376	14.9	14.9	70.69	41.95	35.63	tr|E9PR44|E9PR44_HUMAN	Uncharacterized protein OS=Homo sapiens GN=CRYAB PE=3 SV=1	HUMAN	7
376	0	14.9	70.29	41.71	35.43	sp|P02511|CRYAB_HUMAN	Alpha-crystallin B chain OS=Homo sapiens GN=CRYAB PE=1 SV=2	HUMAN	7
376	0	14.9	64	41.71	35.43	tr|C3VMY8|C3VMY8_HUMAN	Alpha B crystallin OS=Homo sapiens GN=CRYAB PE=2 SV=1	HUMAN	7
376	0	14	71.54	47.69	47.69	tr|E9PJL7|E9PJL7_HUMAN	Uncharacterized protein OS=Homo sapiens GN=CRYAB PE=3 SV=1	HUMAN	7
377	14.86	14.86	49.76	15.77	14.79	tr|D3DSC5|D3DSC5_HUMAN	Neural cell adhesion molecule 2, isoform CRA_a (Fragment) OS=Homo sapiens GN=NCAM2 PE=4 SV=1	HUMAN	11
377	0	14.86	48.63	15.41	14.46	sp|O15394|NCAM2_HUMAN	Neural cell adhesion molecule 2 OS=Homo sapiens GN=NCAM2 PE=1 SV=2	HUMAN	11
378	14.78	14.78	54.04	17.12	12.68	sp|A0MZ66|SHOT1_HUMAN	Shootin-1 OS=Homo sapiens GN=KIAA1598 PE=1 SV=4	HUMAN	8
378	0	14.78	56.63	19.35	14.34	sp|A0MZ66-4|SHOT1_HUMAN	Isoform 4 of Shootin-1 OS=Homo sapiens GN=KIAA1598	HUMAN	8
378	0	14.78	48.69	16.64	12.33	sp|A0MZ66-3|SHOT1_HUMAN	Isoform 3 of Shootin-1 OS=Homo sapiens GN=KIAA1598	HUMAN	8
378	0	14.55	55.04	20.83	17.54	sp|A0MZ66-2|SHOT1_HUMAN	Isoform 2 of Shootin-1 OS=Homo sapiens GN=KIAA1598	HUMAN	8
378	0	12.79	53.41	16.47	11.81	sp|A0MZ66-6|SHOT1_HUMAN	Isoform 6 of Shootin-1 OS=Homo sapiens GN=KIAA1598	HUMAN	7
378	0	12.79	54.64	17.34	12.43	sp|A0MZ66-5|SHOT1_HUMAN	Isoform 5 of Shootin-1 OS=Homo sapiens GN=KIAA1598	HUMAN	7
378	0	12.79	57.63	19.88	14.26	tr|B7Z7Z9|B7Z7Z9_HUMAN	Uncharacterized protein OS=Homo sapiens GN=KIAA1598 PE=2 SV=1	HUMAN	7
379	14.76	14.76	57.42	34.45	18.42	tr|E9KL23|E9KL23_HUMAN	Epididymis secretory sperm binding protein Li 44a OS=Homo sapiens PE=2 SV=1	HUMAN	7
379	0	14.76	57.42	34.45	18.42	sp|P01009|A1AT_HUMAN	Alpha-1-antitrypsin OS=Homo sapiens GN=SERPINA1 PE=1 SV=3	HUMAN	7
379	0	13.23	54.6	37.88	19.22	sp|P01009-2|A1AT_HUMAN	Isoform 2 of Alpha-1-antitrypsin OS=Homo sapiens GN=SERPINA1	HUMAN	6
379	0	12.35	75.13	52.79	35.03	tr|Q13747|Q13747_HUMAN	Alpha-1 antitrypsin (Fragment) OS=Homo sapiens PE=2 SV=1	HUMAN	6
380	14.73	16.9	35.82	27.4	23.08	sp|Q15323|K1H1_HUMAN	Keratin, type I cuticular Ha1 OS=Homo sapiens GN=KRT31 PE=2 SV=3	HUMAN	9
381	14.6	14.6	48.67	20.28	12.17	tr|E9PCN2|E9PCN2_HUMAN	Uncharacterized protein OS=Homo sapiens GN=GUCY1B3 PE=3 SV=1	HUMAN	7
381	0	14.6	50.4	21	12.6	sp|Q02153|GCYB1_HUMAN	Guanylate cyclase soluble subunit beta-1 OS=Homo sapiens GN=GUCY1B3 PE=1 SV=1	HUMAN	7
381	0	14.6	49.58	21.7	13.02	tr|B7Z426|B7Z426_HUMAN	Uncharacterized protein OS=Homo sapiens GN=GUCY1B3 PE=2 SV=1	HUMAN	7
381	0	14.6	47.98	21	12.6	tr|B2RCP1|B2RCP1_HUMAN	cDNA, FLJ96185, highly similar to Homo sapiens guanylate cyclase 1, soluble, beta 3 (GUCY1B3), mRNA OS=Homo sapiens PE=2 SV=1	HUMAN	7
381	0	14.6	46.49	20.28	12.17	tr|B7Z6G8|B7Z6G8_HUMAN	cDNA FLJ53919, highly similar to Guanylate cyclase soluble subunit beta-1 (EC 4.6.1.2) OS=Homo sapiens PE=2 SV=1	HUMAN	7
381	0	13.92	45.56	19.11	13.31	sp|Q02153-2|GCYB1_HUMAN	Isoform HSGC-2 of Guanylate cyclase soluble subunit beta-1 OS=Homo sapiens GN=GUCY1B3	HUMAN	7
382	14.59	14.59	62.39	37.91	33.43	sp|Q16698|DECR_HUMAN	2,4-dienoyl-CoA reductase, mitochondrial OS=Homo sapiens GN=DECR1 PE=1 SV=1	HUMAN	8
382	0	14.59	57.98	38.96	34.36	tr|B7Z6B8|B7Z6B8_HUMAN	Uncharacterized protein OS=Homo sapiens GN=DECR1 PE=2 SV=1	HUMAN	8
383	14.57	14.57	71.76	27.35	27.35	sp|Q99963-4|SH3G3_HUMAN	Isoform 4 of Endophilin-A3 OS=Homo sapiens GN=SH3GL3	HUMAN	9
383	0	14.57	66.86	26.8	26.8	sp|Q99963|SH3G3_HUMAN	Endophilin-A3 OS=Homo sapiens GN=SH3GL3 PE=1 SV=1	HUMAN	9
383	0	14.54	59.72	26.2	26.2	sp|Q99963-3|SH3G3_HUMAN	Isoform 3 of Endophilin-A3 OS=Homo sapiens GN=SH3GL3	HUMAN	9
383	0	12.31	70.14	26.74	26.74	tr|Q8IVP1|Q8IVP1_HUMAN	SH3-domain GRB2-like 3, isoform CRA_a OS=Homo sapiens GN=SH3GL3 PE=2 SV=1	HUMAN	8
384	14.57	14.57	56.37	37.39	31.44	sp|P22626|ROA2_HUMAN	Heterogeneous nuclear ribonucleoproteins A2/B1 OS=Homo sapiens GN=HNRNPA2B1 PE=1 SV=2	HUMAN	8
384	0	12.52	54.84	36.07	29.91	sp|P22626-2|ROA2_HUMAN	Isoform A2 of Heterogeneous nuclear ribonucleoproteins A2/B1 OS=Homo sapiens GN=HNRNPA2B1	HUMAN	7
385	14.56	14.56	49.01	25.39	19.43	sp|P36957|ODO2_HUMAN	Dihydrolipoyllysine-residue succinyltransferase component of 2-oxoglutarate dehydrogenase complex, mitochondrial OS=Homo sapiens GN=DLST PE=1 SV=4	HUMAN	9
385	0	12.53	46.14	22.52	16.56	tr|Q6IBS5|Q6IBS5_HUMAN	DLST protein OS=Homo sapiens GN=DLST PE=2 SV=1	HUMAN	8
386	14.55	14.55	50.21	35.27	26.97	tr|B2R983|B2R983_HUMAN	cDNA, FLJ94267, highly similar to Homo sapiens glutathione S-transferase omega 1 (GSTO1), mRNA OS=Homo sapiens PE=2 SV=1	HUMAN	8
386	0	14.55	50.21	35.27	26.97	sp|P78417|GSTO1_HUMAN	Glutathione S-transferase omega-1 OS=Homo sapiens GN=GSTO1 PE=1 SV=2	HUMAN	8
386	0	14.48	53.5	42.5	32.5	tr|Q5TA02|Q5TA02_HUMAN	Glutathione S-transferase omega 1 (Fragment) OS=Homo sapiens GN=GSTO1 PE=2 SV=1	HUMAN	8
386	0	14.48	50.23	39.91	30.52	tr|D3DRA3|D3DRA3_HUMAN	Glutathione S-transferase omega 1, isoform CRA_a OS=Homo sapiens GN=GSTO1 PE=3 SV=1	HUMAN	8
387	14.41	14.41	40	16.98	14.68	tr|A8MV58|A8MV58_HUMAN	Uncharacterized protein OS=Homo sapiens GN=DBN1 PE=4 SV=1	HUMAN	7
387	0	14.41	40.06	18.18	15.72	sp|Q16643|DREB_HUMAN	Drebrin OS=Homo sapiens GN=DBN1 PE=1 SV=4	HUMAN	7
387	0	12.32	33.49	16.28	13.82	sp|Q16643-2|DREB_HUMAN	Isoform 2 of Drebrin OS=Homo sapiens GN=DBN1	HUMAN	6
388	14.4	14.4	69.6	47.58	37.89	sp|P22061|PIMT_HUMAN	Protein-L-isoaspartate(D-aspartate) O-methyltransferase OS=Homo sapiens GN=PCMT1 PE=1 SV=4	HUMAN	7
388	0	14.4	69.3	47.37	37.72	sp|P22061-2|PIMT_HUMAN	Isoform 2 of Protein-L-isoaspartate(D-aspartate) O-methyltransferase OS=Homo sapiens GN=PCMT1	HUMAN	7
389	14.4	14.4	54.22	44.58	40.36	sp|P29966|MARCS_HUMAN	Myristoylated alanine-rich C-kinase substrate OS=Homo sapiens GN=MARCKS PE=1 SV=4	HUMAN	8
390	14.28	14.28	39.27	29.96	27.94	tr|Q5STM1|Q5STM1_HUMAN	Myelin oligodendrocyte glycoprotein OS=Homo sapiens GN=MOG PE=2 SV=3	HUMAN	7
390	0.02	13.69	38.31	24.07	23.39	tr|Q8IYG5|Q8IYG5_HUMAN	MOG protein OS=Homo sapiens GN=MOG PE=2 SV=1	HUMAN	7
390	0.02	13.69	38.31	24.07	23.39	tr|Q5SUK5|Q5SUK5_HUMAN	Uncharacterized protein OS=Homo sapiens GN=MOG PE=4 SV=2	HUMAN	7
390	0.02	13.69	38.31	24.07	23.39	tr|B0UZR7|B0UZR7_HUMAN	Myelin oligodendrocyte glycoprotein OS=Homo sapiens GN=MOG PE=4 SV=1	HUMAN	7
390	0	14.28	37.45	28.57	26.64	tr|Q59EJ6|Q59EJ6_HUMAN	Myelin oligodendrocyte glycoprotein isoform alpha1 variant (Fragment) OS=Homo sapiens PE=2 SV=1	HUMAN	7
390	0	14.28	46.41	35.41	33.01	tr|C9JTE0|C9JTE0_HUMAN	Uncharacterized protein OS=Homo sapiens GN=MOG PE=4 SV=1	HUMAN	7
390	0	14.28	39.27	29.96	27.94	sp|Q16653|MOG_HUMAN	Myelin-oligodendrocyte glycoprotein OS=Homo sapiens GN=MOG PE=1 SV=2	HUMAN	7
390	0	12.15	48.02	35.03	32.2	tr|F8VZC5|F8VZC5_HUMAN	Uncharacterized protein OS=Homo sapiens GN=MOG PE=4 SV=1	HUMAN	6
390	0	12.15	48.02	35.03	32.2	tr|B7Z2X8|B7Z2X8_HUMAN	Uncharacterized protein OS=Homo sapiens GN=MOG PE=2 SV=1	HUMAN	6
391	14.24	14.24	83.61	70.59	50	tr|Q5U058|Q5U058_HUMAN	Growth associated protein 43 OS=Homo sapiens GN=GAP43 PE=2 SV=1	HUMAN	8
391	0	14.24	83.61	70.59	50	sp|Q5IS67|NEUM_PANTR	Neuromodulin OS=Pan troglodytes GN=GAP43 PE=2 SV=1	PANTR	8
391	0	14.24	83.61	70.59	50	sp|P17677|NEUM_HUMAN	Neuromodulin OS=Homo sapiens GN=GAP43 PE=1 SV=1	HUMAN	8
391	0	12.07	68.61	59.85	39.78	tr|A8K0Y4|A8K0Y4_HUMAN	Uncharacterized protein OS=Homo sapiens GN=GAP43 PE=2 SV=1	HUMAN	7
392	14.2	14.2	63.78	33.01	28.53	sp|O00764|PDXK_HUMAN	Pyridoxal kinase OS=Homo sapiens GN=PDXK PE=1 SV=1	HUMAN	7
392	0	11.94	58.09	34.19	29.04	tr|F2Z2Y4|F2Z2Y4_HUMAN	Uncharacterized protein OS=Homo sapiens GN=PDXK PE=4 SV=1	HUMAN	6
393	14.17	14.17	78.97	49.31	35.17	sp|P30084|ECHM_HUMAN	Enoyl-CoA hydratase, mitochondrial OS=Homo sapiens GN=ECHS1 PE=1 SV=4	HUMAN	7
394	14.15	15.88	52.1	18.36	18.36	sp|O14531|DPYL4_HUMAN	Dihydropyrimidinase-related protein 4 OS=Homo sapiens GN=DPYSL4 PE=1 SV=2	HUMAN	8
394	0	14.13	53.63	18.07	18.07	tr|D3DRG7|D3DRG7_HUMAN	Dihydropyrimidinase-like 4, isoform CRA_a OS=Homo sapiens GN=DPYSL4 PE=4 SV=1	HUMAN	7
395	14.12	16.26	74.3	52.11	49.65	sp|Q9Y277-2|VDAC3_HUMAN	Isoform 2 of Voltage-dependent anion-selective channel protein 3 OS=Homo sapiens GN=VDAC3	HUMAN	10
395	0	14.68	74.2	45.23	42.76	sp|Q9Y277|VDAC3_HUMAN	Voltage-dependent anion-selective channel protein 3 OS=Homo sapiens GN=VDAC3 PE=1 SV=1	HUMAN	9
395	0	14.68	67.25	45.07	42.61	tr|F5H740|F5H740_HUMAN	Uncharacterized protein OS=Homo sapiens GN=VDAC3 PE=4 SV=1	HUMAN	9
396	14.11	14.11	67.72	36.71	24.68	sp|P15121|ALDR_HUMAN	Aldose reductase OS=Homo sapiens GN=AKR1B1 PE=1 SV=3	HUMAN	8
397	14.06	14.06	55.23	27.87	11.35	tr|Q9H021|Q9H021_HUMAN	Putative uncharacterized protein DKFZp761D171 (Fragment) OS=Homo sapiens GN=DKFZp761D171 PE=2 SV=1	HUMAN	6
397	0	14.06	53.09	26.79	10.91	tr|E9PGS7|E9PGS7_HUMAN	Uncharacterized protein OS=Homo sapiens GN=SLC8A2 PE=4 SV=1	HUMAN	6
397	0	14	39.31	24	9.772	sp|Q9UPR5|NAC2_HUMAN	Sodium/calcium exchanger 2 OS=Homo sapiens GN=SLC8A2 PE=2 SV=2	HUMAN	6
397	0	14	49.93	32.64	13.29	tr|F5H6L7|F5H6L7_HUMAN	Uncharacterized protein OS=Homo sapiens GN=SLC8A2 PE=4 SV=1	HUMAN	6
397	0	13.25	45.79	28.51	13.29	tr|B4DEZ4|B4DEZ4_HUMAN	cDNA FLJ58526, highly similar to Sodium/calcium exchanger 2 OS=Homo sapiens PE=2 SV=1	HUMAN	6
397	0	11.85	42.67	27.27	16.7	tr|B4DE41|B4DE41_HUMAN	cDNA FLJ58522, highly similar to Sodium/calcium exchanger 2 OS=Homo sapiens PE=2 SV=1	HUMAN	6
398	14.04	14.04	66.33	48.98	44.9	tr|B2R692|B2R692_HUMAN	Ras homolog gene family, member B, isoform CRA_a OS=Homo sapiens GN=RHOB PE=2 SV=1	HUMAN	9
398	0	14.04	66.33	48.98	44.9	sp|P62745|RHOB_HUMAN	Rho-related GTP-binding protein RhoB OS=Homo sapiens GN=RHOB PE=1 SV=1	HUMAN	9
399	14.02	14.02	49.51	10.28	6.127	tr|A8CDT9|A8CDT9_HUMAN	MYO5A variant protein OS=Homo sapiens PE=2 SV=1	HUMAN	8
399	0	14.02	49.51	10.28	6.127	sp|Q9Y4I1-2|MYO5A_HUMAN	Isoform 2 of Myosin-Va OS=Homo sapiens GN=MYO5A	HUMAN	8
399	0	13.94	48.79	10.13	6.038	sp|Q9Y4I1|MYO5A_HUMAN	Myosin-Va OS=Homo sapiens GN=MYO5A PE=1 SV=2	HUMAN	8
399	0	13.93	49.03	10.15	6.048	tr|F8WE88|F8WE88_HUMAN	Uncharacterized protein OS=Homo sapiens GN=MYO5A PE=4 SV=1	HUMAN	8
399	0	12.89	48.35	9.39	5.289	tr|G3V394|G3V394_HUMAN	Uncharacterized protein OS=Homo sapiens GN=MYO5A PE=4 SV=1	HUMAN	7
399	0	12.83	47.66	9.255	5.213	sp|Q9Y4I1-3|MYO5A_HUMAN	Isoform 3 of Myosin-Va OS=Homo sapiens GN=MYO5A	HUMAN	7
399	0	12.8	48.62	9.255	5.213	tr|F8W6H6|F8W6H6_HUMAN	Uncharacterized protein OS=Homo sapiens GN=MYO5A PE=4 SV=1	HUMAN	7
400	13.96	13.96	31.07	27.32	16.07	sp|Q9P2U7|VGLU1_HUMAN	Vesicular glutamate transporter 1 OS=Homo sapiens GN=SLC17A7 PE=1 SV=1	HUMAN	7
400	0	13.96	29.2	27.92	16.42	tr|B4DG46|B4DG46_HUMAN	Uncharacterized protein OS=Homo sapiens GN=SLC17A7 PE=2 SV=1	HUMAN	7
401	13.91	13.91	59.12	21.73	21.73	sp|Q99832|TCPH_HUMAN	T-complex protein 1 subunit eta OS=Homo sapiens GN=CCT7 PE=1 SV=2	HUMAN	8
401	0	13.91	56.91	21.73	21.73	tr|Q53HV2|Q53HV2_HUMAN	Chaperonin containing TCP1, subunit 7 (Eta) variant (Fragment) OS=Homo sapiens PE=2 SV=1	HUMAN	8
401	0	12.31	57.27	16.76	16.76	tr|Q6IBT3|Q6IBT3_HUMAN	CCT7 protein OS=Homo sapiens GN=CCT7 PE=2 SV=1	HUMAN	7
401	0	12.31	58.12	18.24	18.24	tr|B7Z4T9|B7Z4T9_HUMAN	Chaperonin containing TCP1, subunit 7 (Eta), isoform CRA_c OS=Homo sapiens GN=CCT7 PE=2 SV=1	HUMAN	7
402	13.91	13.91	52.95	24.47	12.24	sp|P48637|GSHB_HUMAN	Glutathione synthetase OS=Homo sapiens GN=GSS PE=1 SV=1	HUMAN	7
403	13.91	13.91	48.04	31.55	20.82	sp|Q9BXK5|B2L13_HUMAN	Bcl-2-like protein 13 OS=Homo sapiens GN=BCL2L13 PE=1 SV=1	HUMAN	7
404	13.89	13.89	73.85	36.66	32.35	sp|Q9UN36|NDRG2_HUMAN	Protein NDRG2 OS=Homo sapiens GN=NDRG2 PE=1 SV=2	HUMAN	7
404	0	13.89	69.72	37.78	33.33	sp|Q9UN36-3|NDRG2_HUMAN	Isoform 3 of Protein NDRG2 OS=Homo sapiens GN=NDRG2	HUMAN	7
404	0	13.89	66.01	38.2	33.71	tr|Q8TDR6|Q8TDR6_HUMAN	Cytoplasmic protein Ndr1 OS=Homo sapiens PE=1 SV=1	HUMAN	7
404	0	13.89	64.03	37.06	32.7	tr|B4DE86|B4DE86_HUMAN	Uncharacterized protein OS=Homo sapiens GN=NDRG2 PE=2 SV=1	HUMAN	7
404	0	13.89	65.83	38.1	33.61	sp|Q9UN36-2|NDRG2_HUMAN	Isoform 2 of Protein NDRG2 OS=Homo sapiens GN=NDRG2	HUMAN	7
404	0	12.51	59.24	36.95	32.26	sp|Q9UN36-5|NDRG2_HUMAN	Isoform 5 of Protein NDRG2 OS=Homo sapiens GN=NDRG2	HUMAN	6
404	0	11.95	64.94	34.76	29.88	sp|Q9UN36-4|NDRG2_HUMAN	Isoform 4 of Protein NDRG2 OS=Homo sapiens GN=NDRG2	HUMAN	6
404	0	11.74	60.51	32.39	27.84	tr|G3V3N4|G3V3N4_HUMAN	Uncharacterized protein OS=Homo sapiens GN=NDRG2 PE=4 SV=1	HUMAN	6
405	13.86	24.59	57.01	27.55	16.86	tr|B2RB32|B2RB32_HUMAN	Phosphorylase OS=Homo sapiens PE=2 SV=1	HUMAN	13
405	0	24.59	57.01	27.55	16.86	sp|P11217|PYGM_HUMAN	Glycogen phosphorylase, muscle form OS=Homo sapiens GN=PYGM PE=1 SV=6	HUMAN	13
405	0	24.59	56.49	27.88	17.07	tr|F5GZH7|F5GZH7_HUMAN	Phosphorylase OS=Homo sapiens GN=PYGM PE=3 SV=1	HUMAN	13
405	0	24.59	56.49	27.88	17.07	tr|B4DRW6|B4DRW6_HUMAN	Phosphorylase OS=Homo sapiens PE=2 SV=1	HUMAN	13
405	0	20.77	59.68	26.66	14.72	tr|A6NDY6|A6NDY6_HUMAN	Phosphorylase OS=Homo sapiens GN=PYGM PE=2 SV=1	HUMAN	11
406	13.81	13.83	41.41	19.44	12.25	tr|F5H5C4|F5H5C4_HUMAN	Protein kinase C OS=Homo sapiens GN=PRKCG PE=3 SV=1	HUMAN	7
406	0	13.83	41.41	19.44	12.25	tr|B7Z3W6|B7Z3W6_HUMAN	Protein kinase C OS=Homo sapiens PE=2 SV=1	HUMAN	7
406	0	13.83	42.18	19.8	12.48	sp|P05129|KPCG_HUMAN	Protein kinase C gamma type OS=Homo sapiens GN=PRKCG PE=1 SV=3	HUMAN	7
406	0	13.83	41.32	19.8	12.48	tr|B2R5T1|B2R5T1_HUMAN	Protein kinase C OS=Homo sapiens PE=2 SV=1	HUMAN	7
406	0	12.28	45.8	22.63	13.32	tr|B7Z8Q0|B7Z8Q0_HUMAN	Uncharacterized protein OS=Homo sapiens GN=PRKCG PE=2 SV=1	HUMAN	6
407	13.78	13.78	47.14	26.09	23.57	tr|Q53YD7|Q53YD7_HUMAN	EEF1G protein OS=Homo sapiens GN=EEF1G PE=2 SV=1	HUMAN	7
407	0	13.78	42.51	23.41	21.15	tr|B4DTG2|B4DTG2_HUMAN	Uncharacterized protein OS=Homo sapiens GN=EEF1G PE=2 SV=1	HUMAN	7
407	0	13.78	47.14	26.09	23.57	sp|P26641|EF1G_HUMAN	Elongation factor 1-gamma OS=Homo sapiens GN=EEF1G PE=1 SV=3	HUMAN	7
408	13.76	13.76	38.85	21.58	18.71	tr|Q86YB0|Q86YB0_HUMAN	Glycoprotein M6A OS=Homo sapiens GN=GPM6A PE=2 SV=1	HUMAN	8
408	0	13.76	38.85	21.58	18.71	sp|P51674|GPM6A_HUMAN	Neuronal membrane glycoprotein M6-a OS=Homo sapiens GN=GPM6A PE=1 SV=2	HUMAN	8
408	0	13.76	35.96	22.47	19.48	tr|E9PHI5|E9PHI5_HUMAN	Uncharacterized protein OS=Homo sapiens GN=GPM6A PE=4 SV=1	HUMAN	8
408	0	13.76	35.42	22.14	19.19	tr|B7Z642|B7Z642_HUMAN	Uncharacterized protein OS=Homo sapiens GN=GPM6A PE=2 SV=1	HUMAN	8
409	13.68	13.68	28.85	11.65	7.706	tr|A8K143|A8K143_HUMAN	cDNA FLJ75342, highly similar to Homo sapiens solute carrier family 12, (potassium-chloride transporter) member 5 (SLC12A5), mRNA OS=Homo sapiens PE=2 SV=1	HUMAN	7
409	0	13.68	27.39	11.41	7.55	sp|Q9H2X9|S12A5_HUMAN	Solute carrier family 12 member 5 OS=Homo sapiens GN=SLC12A5 PE=2 SV=3	HUMAN	7
409	0	13.68	28.76	11.65	7.706	sp|Q9H2X9-2|S12A5_HUMAN	Isoform 2 of Solute carrier family 12 member 5 OS=Homo sapiens GN=SLC12A5	HUMAN	7
409	0	13.68	30.86	14.59	9.652	tr|B7Z3I0|B7Z3I0_HUMAN	cDNA FLJ56812, highly similar to Solute carrier family 12 member 5 OS=Homo sapiens PE=2 SV=1	HUMAN	7
410	13.65	13.65	41.28	18.32	16.34	tr|B4DJV2|B4DJV2_HUMAN	Citrate synthase OS=Homo sapiens GN=CS PE=2 SV=1	HUMAN	7
410	0	13.65	39.7	17.81	15.88	sp|O75390|CISY_HUMAN	Citrate synthase, mitochondrial OS=Homo sapiens GN=CS PE=1 SV=2	HUMAN	7
411	13.64	13.64	60.83	36.8	21.96	sp|P37837|TALDO_HUMAN	Transaldolase OS=Homo sapiens GN=TALDO1 PE=1 SV=2	HUMAN	7
411	0	12.83	55.35	35.22	23.27	tr|F2Z393|F2Z393_HUMAN	Transaldolase OS=Homo sapiens GN=TALDO1 PE=3 SV=1	HUMAN	7
412	13.59	13.59	48.12	18.95	13.53	sp|Q9Y2J8|PADI2_HUMAN	Protein-arginine deiminase type-2 OS=Homo sapiens GN=PADI2 PE=1 SV=2	HUMAN	7
412	0	13.39	43.35	20.4	16.39	tr|B4DIU3|B4DIU3_HUMAN	Uncharacterized protein OS=Homo sapiens GN=PADI2 PE=2 SV=1	HUMAN	7
413	13.56	13.98	56.23	24.15	17.74	sp|O43865|SAHH2_HUMAN	Putative adenosylhomocysteinase 2 OS=Homo sapiens GN=AHCYL1 PE=1 SV=2	HUMAN	8
413	0	13.98	55.64	25.35	18.61	tr|Q2NKW8|Q2NKW8_HUMAN	Adenosylhomocysteinase (Fragment) OS=Homo sapiens GN=AHCYL1 PE=2 SV=1	HUMAN	8
413	0	13.98	58.18	26.5	19.46	tr|B4E168|B4E168_HUMAN	Adenosylhomocysteinase OS=Homo sapiens GN=AHCYL1 PE=2 SV=1	HUMAN	8
413	0	13.98	58.18	26.5	19.46	sp|O43865-2|SAHH2_HUMAN	Isoform 2 of Putative adenosylhomocysteinase 2 OS=Homo sapiens GN=AHCYL1	HUMAN	8
414	13.53	13.53	47.97	22.45	11.06	tr|Q59EG8|Q59EG8_HUMAN	Proteasome 26S non-ATPase subunit 2 variant (Fragment) OS=Homo sapiens PE=2 SV=1	HUMAN	7
414	0	13.53	46.81	22.58	11.12	tr|Q53XQ4|Q53XQ4_HUMAN	Proteasome (Prosome, macropain) 26S subunit, non-ATPase, 2 OS=Homo sapiens PE=2 SV=1	HUMAN	7
414	0	13.53	47.22	22.78	11.22	tr|F5GZ16|F5GZ16_HUMAN	Uncharacterized protein OS=Homo sapiens GN=PSMD2 PE=4 SV=1	HUMAN	7
414	0	13.53	46.81	22.58	11.12	sp|Q13200|PSMD2_HUMAN	26S proteasome non-ATPase regulatory subunit 2 OS=Homo sapiens GN=PSMD2 PE=1 SV=3	HUMAN	7
414	0	13.53	49.49	26.35	12.98	tr|B4DX07|B4DX07_HUMAN	cDNA FLJ54077, highly similar to 26S proteasome non-ATPase regulatory subunit 2 OS=Homo sapiens PE=2 SV=1	HUMAN	7
414	0	13.53	47.94	26.35	12.98	tr|E7EW34|E7EW34_HUMAN	Uncharacterized protein OS=Homo sapiens GN=PSMD2 PE=4 SV=1	HUMAN	7
414	0	13.1	47.78	20.89	11.22	tr|B4DM22|B4DM22_HUMAN	cDNA FLJ53357, highly similar to 26S proteasome non-ATPase regulatory subunit 2 OS=Homo sapiens PE=2 SV=1	HUMAN	7
414	0	13.1	47.26	25.1	13.48	tr|E9PCS3|E9PCS3_HUMAN	Uncharacterized protein OS=Homo sapiens GN=PSMD2 PE=4 SV=1	HUMAN	7
414	0	13.1	47.26	25.1	13.48	tr|B4DXY1|B4DXY1_HUMAN	cDNA FLJ55045, highly similar to 26S proteasome non-ATPase regulatory subunit 2 OS=Homo sapiens PE=2 SV=1	HUMAN	7
415	13.46	13.46	65.75	43.38	43.38	tr|Q4L233|Q4L233_HUMAN	Brain-specific protein p25 alpha, isoform CRA_b OS=Homo sapiens GN=FREP1 PE=2 SV=1	HUMAN	7
415	0	13.46	65.75	43.38	43.38	sp|O94811|TPPP_HUMAN	Tubulin polymerization-promoting protein OS=Homo sapiens GN=TPPP PE=1 SV=1	HUMAN	7
416	13.44	13.46	67.87	46.99	37.35	tr|F8W1H5|F8W1H5_HUMAN	Uncharacterized protein OS=Homo sapiens GN=RAB5C PE=3 SV=1	HUMAN	7
416	0	13.46	73.61	54.17	43.06	sp|P51148|RAB5C_HUMAN	Ras-related protein Rab-5C OS=Homo sapiens GN=RAB5C PE=1 SV=2	HUMAN	7
417	13.44	13.44	34.38	29.02	22.77	tr|G3V5I3|G3V5I3_HUMAN	Serpin peptidase inhibitor, clade A (Alpha-1 antiproteinase, antitrypsin), member 3, isoform CRA_b OS=Homo sapiens GN=SERPINA3 PE=3 SV=1	HUMAN	7
417	0	13.44	34.38	29.02	22.77	tr|B3KS79|B3KS79_HUMAN	cDNA FLJ35730 fis, clone TESTI2003131, highly similar to ALPHA-1-ANTICHYMOTRYPSIN OS=Homo sapiens PE=2 SV=1	HUMAN	7
417	0	13.44	36.41	30.73	24.11	sp|P01011|AACT_HUMAN	Alpha-1-antichymotrypsin OS=Homo sapiens GN=SERPINA3 PE=1 SV=2	HUMAN	7
418	13.43	15.6	75.68	44.07	28.27	tr|B4DRS6|B4DRS6_HUMAN	cDNA FLJ58980, highly similar to Sideroflexin-3 OS=Homo sapiens PE=2 SV=1	HUMAN	9
418	0	15.6	80	44.62	28.62	tr|A6NCZ6|A6NCZ6_HUMAN	Sideroflexin 3 OS=Homo sapiens GN=SFXN3 PE=4 SV=1	HUMAN	9
418	0	15.6	72.62	44.62	28.62	sp|Q9BWM7|SFXN3_HUMAN	Sideroflexin-3 OS=Homo sapiens GN=SFXN3 PE=2 SV=2	HUMAN	9
419	13.41	13.41	42.08	23.68	12.97	tr|Q7Z5S8|Q7Z5S8_HUMAN	RAP1 GTPase activating protein OS=Homo sapiens GN=RAP1GAP PE=2 SV=1	HUMAN	6
419	0.02	11.82	42.28	20.78	10.53	sp|P47736-3|RPGP1_HUMAN	Isoform 3 of Rap1 GTPase-activating protein 1 OS=Homo sapiens GN=RAP1GAP	HUMAN	5
419	0	13.41	42.08	23.68	12.97	sp|P47736|RPGP1_HUMAN	Rap1 GTPase-activating protein 1 OS=Homo sapiens GN=RAP1GAP PE=1 SV=2	HUMAN	6
419	0	13.41	44.68	26.08	14.29	tr|F2Z357|F2Z357_HUMAN	Uncharacterized protein OS=Homo sapiens GN=RAP1GAP PE=4 SV=1	HUMAN	6
420	13.39	13.39	53.41	21.36	15.13	sp|Q9UEY8-2|ADDG_HUMAN	Isoform 1 of Gamma-adducin OS=Homo sapiens GN=ADD3	HUMAN	8
420	0	13.31	49.15	20.4	14.45	tr|Q5VU08|Q5VU08_HUMAN	Adducin 3 (Gamma) OS=Homo sapiens GN=ADD3 PE=2 SV=1	HUMAN	8
420	0	13.31	49.71	20.63	14.61	tr|Q59EK1|Q59EK1_HUMAN	Adducin 3 isoform a variant (Fragment) OS=Homo sapiens PE=2 SV=1	HUMAN	8
420	0	13.31	49.15	20.4	14.45	sp|Q9UEY8|ADDG_HUMAN	Gamma-adducin OS=Homo sapiens GN=ADD3 PE=1 SV=1	HUMAN	8
420	0	12.87	43.63	20.09	15.29	tr|Q53FL4|Q53FL4_HUMAN	Adducin 3 isoform a variant (Fragment) OS=Homo sapiens PE=2 SV=1	HUMAN	8
421	13.31	13.31	44.18	22.33	14.51	tr|B4DGP8|B4DGP8_HUMAN	cDNA FLJ55574, highly similar to Calnexin OS=Homo sapiens PE=2 SV=1	HUMAN	7
421	0	13.31	43.24	23.65	15.37	sp|P27824|CALX_HUMAN	Calnexin OS=Homo sapiens GN=CANX PE=1 SV=2	HUMAN	7
422	13.3	13.3	55.12	39.93	32.01	sp|Q9Y6C9|MTCH2_HUMAN	Mitochondrial carrier homolog 2 OS=Homo sapiens GN=MTCH2 PE=1 SV=1	HUMAN	7
422	0	11.51	50.57	38.02	28.9	tr|E9PIE4|E9PIE4_HUMAN	Uncharacterized protein OS=Homo sapiens GN=MTCH2 PE=3 SV=1	HUMAN	6
422	0	11.08	50.83	35.64	27.72	tr|Q53G34|Q53G34_HUMAN	Mitochondrial carrier homolog 2 variant (Fragment) OS=Homo sapiens PE=2 SV=1	HUMAN	6
422	0	11.08	88.05	67.3	52.2	tr|E9PNT8|E9PNT8_HUMAN	Uncharacterized protein OS=Homo sapiens GN=MTCH2 PE=3 SV=1	HUMAN	6
423	13.29	13.29	59.41	28.24	22.94	tr|Q5T3J0|Q5T3J0_HUMAN	Hyaluronan and proteoglycan link protein 2 OS=Homo sapiens GN=HAPLN2 PE=2 SV=1	HUMAN	7
423	0	13.29	59.41	28.24	22.94	sp|Q9GZV7|HPLN2_HUMAN	Hyaluronan and proteoglycan link protein 2 OS=Homo sapiens GN=HAPLN2 PE=1 SV=1	HUMAN	7
423	0	13.08	67.73	24.92	24.92	tr|B7Z1Z4|B7Z1Z4_HUMAN	Uncharacterized protein OS=Homo sapiens GN=HAPLN2 PE=2 SV=1	HUMAN	7
424	13.28	13.28	50.18	37.72	31.67	tr|B2R5W6|B2R5W6_HUMAN	cDNA, FLJ92661, highly similar to Homo sapiens microtubule-associated protein, RP/EB family, member 3 (MAPRE3), mRNA OS=Homo sapiens PE=2 SV=1	HUMAN	7
424	0.01	11.29	50.18	37.72	25.62	tr|Q6FHB0|Q6FHB0_HUMAN	MAPRE3 protein (Fragment) OS=Homo sapiens GN=MAPRE3 PE=2 SV=1	HUMAN	6
424	0.01	11.29	50.18	37.72	25.62	sp|Q9UPY8|MARE3_HUMAN	Microtubule-associated protein RP/EB family member 3 OS=Homo sapiens GN=MAPRE3 PE=1 SV=1	HUMAN	6
424	0.01	11.05	61.01	44.95	33.03	tr|C9JB30|C9JB30_HUMAN	Uncharacterized protein OS=Homo sapiens GN=MAPRE3 PE=4 SV=1	HUMAN	6
425	13.2	15.35	21.38	14.49	13.47	sp|Q7L1I2|SV2B_HUMAN	Synaptic vesicle glycoprotein 2B OS=Homo sapiens GN=SV2B PE=2 SV=1	HUMAN	8
425	0	13.32	24.25	16.92	15.6	tr|B4DH30|B4DH30_HUMAN	Uncharacterized protein OS=Homo sapiens GN=SV2B PE=2 SV=1	HUMAN	7
426	13.2	13.2	71.13	36.01	22.32	tr|B7Z6Q4|B7Z6Q4_HUMAN	cDNA FLJ54837, highly similar to Inositol monophosphatase (EC 3.1.3.25) OS=Homo sapiens PE=2 SV=1	HUMAN	6
426	0	13.2	64.98	43.68	27.08	sp|P29218|IMPA1_HUMAN	Inositol monophosphatase 1 OS=Homo sapiens GN=IMPA1 PE=1 SV=1	HUMAN	6
427	13.19	13.2	58.65	35.78	24.34	tr|B4E3A8|B4E3A8_HUMAN	Uncharacterized protein OS=Homo sapiens GN=SERPINB1 PE=2 SV=1	HUMAN	6
427	0	13.2	52.77	32.19	21.9	sp|P30740|ILEU_HUMAN	Leukocyte elastase inhibitor OS=Homo sapiens GN=SERPINB1 PE=1 SV=1	HUMAN	6
428	13.14	13.14	42.3	25.38	15.4	sp|P31146|COR1A_HUMAN	Coronin-1A OS=Homo sapiens GN=CORO1A PE=1 SV=4	HUMAN	6
428	0	12.63	31.54	19.53	12.72	tr|Q59G88|Q59G88_HUMAN	Putative uncharacterized protein (Fragment) OS=Homo sapiens PE=4 SV=1	HUMAN	6
429	13.11	13.11	55.86	26.44	18.12	sp|Q9Y512|SAM50_HUMAN	Sorting and assembly machinery component 50 homolog OS=Homo sapiens GN=SAMM50 PE=1 SV=3	HUMAN	8
430	13.07	13.07	86.77	55.03	42.33	sp|Q99497|PARK7_HUMAN	Protein DJ-1 OS=Homo sapiens GN=PARK7 PE=1 SV=2	HUMAN	7
431	13.06	21.09	89.88	55.47	40.89	sp|P61981|1433G_HUMAN	14-3-3 protein gamma OS=Homo sapiens GN=YWHAG PE=1 SV=2	HUMAN	16
431	0	18.99	89.07	51.82	37.25	tr|B3KNB4|B3KNB4_HUMAN	cDNA FLJ14168 fis, clone NT2RP2001440, highly similar to 14-3-3 protein gamma OS=Homo sapiens PE=2 SV=1	HUMAN	13
431	0	18.99	90.67	56.89	40.89	tr|B4DHC4|B4DHC4_HUMAN	Uncharacterized protein OS=Homo sapiens GN=YWHAG PE=2 SV=1	HUMAN	13
432	12.98	12.98	40.22	28.21	24.58	tr|F5H5G1|F5H5G1_HUMAN	Uncharacterized protein OS=Homo sapiens GN=LSAMP PE=4 SV=1	HUMAN	7
432	0	12.93	43.79	29.88	26.04	tr|B2RCU8|B2RCU8_HUMAN	cDNA, FLJ96301, highly similar to Homo sapiens limbic system-associated membrane protein (LSAMP),mRNA OS=Homo sapiens PE=2 SV=1	HUMAN	7
432	0	12.93	43.79	29.88	26.04	sp|Q13449|LSAMP_HUMAN	Limbic system-associated membrane protein OS=Homo sapiens GN=LSAMP PE=1 SV=2	HUMAN	7
432	0	10.88	43.58	25.14	21.51	tr|B7Z661|B7Z661_HUMAN	cDNA FLJ54658, highly similar to Limbic system-associated membrane protein OS=Homo sapiens PE=2 SV=1	HUMAN	6
433	12.96	12.96	44.77	24.22	12.29	sp|P11413-3|G6PD_HUMAN	Isoform 3 of Glucose-6-phosphate 1-dehydrogenase OS=Homo sapiens GN=G6PD	HUMAN	7
433	0.01	11.64	46.74	22.74	14.11	tr|Q2Q9H2|Q2Q9H2_HUMAN	Glucose-6-phosphate 1-dehydrogenase (Fragment) OS=Homo sapiens GN=G6PD PE=2 SV=1	HUMAN	7
433	0	12.91	42.42	23.53	11.94	sp|P11413-2|G6PD_HUMAN	Isoform Long of Glucose-6-phosphate 1-dehydrogenase OS=Homo sapiens GN=G6PD	HUMAN	7
433	0	12.91	44.66	25.63	13.01	tr|A8K8D9|A8K8D9_HUMAN	Glucose-6-phosphate 1-dehydrogenase OS=Homo sapiens PE=2 SV=1	HUMAN	7
433	0	12.91	44.66	25.63	13.01	sp|P11413|G6PD_HUMAN	Glucose-6-phosphate 1-dehydrogenase OS=Homo sapiens GN=G6PD PE=1 SV=4	HUMAN	7
433	0	12.34	46.74	26.11	14.11	tr|Q2VF42|Q2VF42_HUMAN	Glucose-6-phosphate 1-dehydrogenase (Fragment) OS=Homo sapiens GN=G6PD PE=2 SV=1	HUMAN	7
433	0	11.48	45.67	24.02	11.22	tr|B4DYA7|B4DYA7_HUMAN	Glucose-6-phosphate 1-dehydrogenase OS=Homo sapiens PE=2 SV=1	HUMAN	6
433	0	11.48	41.85	23.97	11.2	tr|E9PDV8|E9PDV8_HUMAN	Glucose-6-phosphate 1-dehydrogenase OS=Homo sapiens GN=G6PD PE=3 SV=1	HUMAN	6
434	12.93	12.93	67.78	45.59	30.7	sp|Q08257|QOR_HUMAN	Quinone oxidoreductase OS=Homo sapiens GN=CRYZ PE=1 SV=1	HUMAN	7
434	0	11.23	69.83	47.46	30.85	tr|A6NN60|A6NN60_HUMAN	Uncharacterized protein OS=Homo sapiens GN=CRYZ PE=4 SV=1	HUMAN	6
435	12.85	12.85	50.86	24.83	13.53	sp|Q07866-7|KLC1_HUMAN	Isoform P of Kinesin light chain 1 OS=Homo sapiens GN=KLC1	HUMAN	7
435	0.01	11.21	54.29	20.95	10.48	tr|G3V5R9|G3V5R9_HUMAN	Uncharacterized protein OS=Homo sapiens GN=KLC1 PE=4 SV=1	HUMAN	6
435	0.01	11.21	52.72	21.15	10.58	tr|Q7RTQ0|Q7RTQ0_HUMAN	Kinesin light chain 1N OS=Homo sapiens GN=KNS2 PE=2 SV=1	HUMAN	6
435	0.01	11.21	50.86	20.66	10.33	sp|Q07866-9|KLC1_HUMAN	Isoform I of Kinesin light chain 1 OS=Homo sapiens GN=KLC1	HUMAN	6
435	0.01	11.21	52.39	21.02	10.51	sp|Q07866-6|KLC1_HUMAN	Isoform N of Kinesin light chain 1 OS=Homo sapiens GN=KLC1	HUMAN	6
435	0.01	11.21	53.21	21.75	10.87	tr|Q7RTQ8|Q7RTQ8_HUMAN	Kinesin light chain 1O OS=Homo sapiens GN=KNS2 PE=2 SV=1	HUMAN	6
435	0.01	11.21	49.29	20.85	10.43	tr|Q7RTP8|Q7RTP8_HUMAN	Kinesin light chain 1J OS=Homo sapiens GN=KNS2 PE=2 SV=1	HUMAN	6
435	0.01	11.21	48.98	20.72	10.36	sp|Q07866-4|KLC1_HUMAN	Isoform J of Kinesin light chain 1 OS=Homo sapiens GN=KLC1	HUMAN	6
435	0.01	11.21	50.57	21.67	10.84	tr|Q7RTQ2|Q7RTQ2_HUMAN	Kinesin light chain 1E OS=Homo sapiens GN=KNS2 PE=2 SV=1	HUMAN	6
435	0.01	11.21	49.68	21.43	10.71	tr|Q7RTQ1|Q7RTQ1_HUMAN	Kinesin light chain 1K OS=Homo sapiens GN=KNS2 PE=2 SV=1	HUMAN	6
435	0.01	11.21	50.57	21.67	10.84	tr|G3V3H3|G3V3H3_HUMAN	Uncharacterized protein OS=Homo sapiens GN=KLC1 PE=4 SV=1	HUMAN	6
435	0.01	11.21	49.68	21.43	10.71	sp|Q07866-5|KLC1_HUMAN	Isoform K of Kinesin light chain 1 OS=Homo sapiens GN=KLC1	HUMAN	6
435	0.01	11.21	47.39	21.5	10.75	tr|Q7RTQ3|Q7RTQ3_HUMAN	Kinesin light chain 1D OS=Homo sapiens GN=KNS2 PE=2 SV=1	HUMAN	6
435	0.01	11.21	47.09	21.36	10.68	tr|F8VTM4|F8VTM4_HUMAN	Uncharacterized protein OS=Homo sapiens GN=KLC1 PE=4 SV=1	HUMAN	6
435	0.01	10.86	53.04	19.49	10.54	tr|Q7RTQ4|Q7RTQ4_HUMAN	Kinesin light chain 1M OS=Homo sapiens GN=KNS2 PE=2 SV=1	HUMAN	6
435	0	12.85	52.26	25.17	13.72	tr|F8W6L3|F8W6L3_HUMAN	Uncharacterized protein OS=Homo sapiens GN=KLC1 PE=4 SV=1	HUMAN	7
435	0	12.85	52.26	25.17	13.72	tr|B4DGB3|B4DGB3_HUMAN	cDNA FLJ61233, highly similar to Kinesin light chain 1 OS=Homo sapiens PE=2 SV=1	HUMAN	7
435	0	12.85	50.09	26.32	14.34	sp|Q07866-8|KLC1_HUMAN	Isoform S of Kinesin light chain 1 OS=Homo sapiens GN=KLC1	HUMAN	7
435	0	12.85	46.45	26.41	14.39	tr|G5E9S8|G5E9S8_HUMAN	Uncharacterized protein OS=Homo sapiens GN=KLC1 PE=4 SV=1	HUMAN	7
435	0	11.17	40.44	18.03	9.016	tr|E7EVH7|E7EVH7_HUMAN	Uncharacterized protein OS=Homo sapiens PE=4 SV=1	HUMAN	6
435	0	11.17	50.93	24.54	12.27	tr|Q7RTQ9|Q7RTQ9_HUMAN	Kinesin light chain 1A OS=Homo sapiens GN=KNS2 PE=2 SV=1	HUMAN	6
435	0	11.17	48.86	23.2	11.6	tr|B5BU63|B5BU63_HUMAN	Kinesin light chain 1 OS=Homo sapiens GN=KLC1 PE=2 SV=1	HUMAN	6
435	0	11.17	48.52	23.04	11.52	sp|Q07866|KLC1_HUMAN	Kinesin light chain 1 OS=Homo sapiens GN=KLC1 PE=1 SV=2	HUMAN	6
435	0	11.17	49.29	23.4	11.7	sp|Q07866-3|KLC1_HUMAN	Isoform G of Kinesin light chain 1 OS=Homo sapiens GN=KLC1	HUMAN	6
435	0	11.17	48.08	24.13	12.07	tr|Q7RTQ7|Q7RTQ7_HUMAN	Kinesin light chain 1F OS=Homo sapiens GN=KNS2 PE=2 SV=1	HUMAN	6
435	0	11.17	47.73	23.96	11.98	tr|G3V2E7|G3V2E7_HUMAN	Uncharacterized protein OS=Homo sapiens GN=KLC1 PE=4 SV=1	HUMAN	6
435	0	11.17	46.96	23.57	11.79	sp|Q07866-2|KLC1_HUMAN	Isoform C of Kinesin light chain 1 OS=Homo sapiens GN=KLC1	HUMAN	6
436	12.84	12.84	42.66	24.1	24.1	tr|Q8NDM9|Q8NDM9_HUMAN	Putative uncharacterized protein DKFZp434D2429 (Fragment) OS=Homo sapiens GN=DKFZp434D2429 PE=2 SV=1	HUMAN	7
436	0	12.84	36.58	20.67	20.67	tr|B0AZL9|B0AZL9_HUMAN	cDNA, FLJ79459, highly similar to Synaptotagmin-12 OS=Homo sapiens PE=2 SV=1	HUMAN	7
436	0	12.84	36.58	20.67	20.67	tr|A8K112|A8K112_HUMAN	cDNA FLJ77747, highly similar to Homo sapiens synaptotagmin XII (SYT12), mRNA OS=Homo sapiens PE=2 SV=1	HUMAN	7
436	0	12.84	37.29	20.67	20.67	tr|A8K0V7|A8K0V7_HUMAN	cDNA FLJ75353, highly similar to Homo sapiens synaptotagmin XII (SYT12), mRNA OS=Homo sapiens PE=2 SV=1	HUMAN	7
436	0	12.84	36.58	20.67	20.67	sp|Q8IV01|SYT12_HUMAN	Synaptotagmin-12 OS=Homo sapiens GN=SYT12 PE=2 SV=1	HUMAN	7
437	12.83	12.83	49.59	20.16	16.87	tr|E9PB14|E9PB14_HUMAN	Uncharacterized protein OS=Homo sapiens GN=PDHX PE=3 SV=1	HUMAN	7
437	0	12.83	46.31	19.56	16.37	tr|B2R673|B2R673_HUMAN	cDNA, FLJ92818, highly similar to Homo sapiens pyruvate dehydrogenase complex, component X (PDHX), mRNA OS=Homo sapiens PE=2 SV=1	HUMAN	7
437	0	12.83	46.31	19.56	16.37	sp|O00330|ODPX_HUMAN	Pyruvate dehydrogenase protein X component, mitochondrial OS=Homo sapiens GN=PDHX PE=1 SV=3	HUMAN	7
438	12.81	12.81	55.91	24.14	15.52	tr|Q53G71|Q53G71_HUMAN	Calreticulin variant (Fragment) OS=Homo sapiens PE=2 SV=1	HUMAN	6
438	0	12.81	54.44	23.5	15.11	sp|P27797|CALR_HUMAN	Calreticulin OS=Homo sapiens GN=CALR PE=1 SV=1	HUMAN	6
438	0	12.17	71.7	34.91	29.72	tr|B4DHR1|B4DHR1_HUMAN	cDNA FLJ53009, highly similar to Calreticulin OS=Homo sapiens PE=2 SV=1	HUMAN	6
439	12.81	12.81	84.96	63.91	51.88	sp|P05413|FABPH_HUMAN	Fatty acid-binding protein, heart OS=Homo sapiens GN=FABP3 PE=1 SV=4	HUMAN	9
439	0	12.81	73.68	63.91	51.88	tr|Q6IBD7|Q6IBD7_HUMAN	FABP3 protein OS=Homo sapiens GN=FABP3 PE=2 SV=1	HUMAN	9
440	12.76	12.76	69.31	50.79	43.39	tr|D3YTA9|D3YTA9_HUMAN	Uncharacterized protein OS=Homo sapiens GN=PPP3R1 PE=4 SV=1	HUMAN	8
440	0.01	11.19	35.03	10.2	8.366	tr|Q86YQ0|Q86YQ0_HUMAN	HZGJ OS=Homo sapiens GN=HZGJ PE=2 SV=1	HUMAN	7
440	0	12.76	68.75	60	51.25	tr|F6U1T9|F6U1T9_HUMAN	Uncharacterized protein OS=Homo sapiens GN=PPP3R1 PE=4 SV=1	HUMAN	8
440	0	12.76	64.71	56.47	48.24	sp|P63098|CANB1_HUMAN	Calcineurin subunit B type 1 OS=Homo sapiens GN=PPP3R1 PE=1 SV=2	HUMAN	8
441	12.74	17.96	55.56	30.03	15.32	tr|A4D2J9|A4D2J9_HUMAN	Calcium/calmodulin-dependent protein kinase (CaM kinase) II beta OS=Homo sapiens GN=CAMK2B PE=4 SV=1	HUMAN	10
441	0	17.96	55.56	30.03	15.32	sp|Q13554|KCC2B_HUMAN	Calcium/calmodulin-dependent protein kinase type II subunit beta OS=Homo sapiens GN=CAMK2B PE=1 SV=3	HUMAN	10
441	0	17.96	57.92	38.61	19.69	sp|Q13554-5|KCC2B_HUMAN	Isoform 5 of Calcium/calmodulin-dependent protein kinase type II subunit beta OS=Homo sapiens GN=CAMK2B	HUMAN	10
441	0	17.96	58.86	36.9	18.82	sp|Q13554-2|KCC2B_HUMAN	Isoform 1 of Calcium/calmodulin-dependent protein kinase type II subunit beta OS=Homo sapiens GN=CAMK2B	HUMAN	10
441	0	17.96	56.87	38.68	19.73	tr|A4D2K5|A4D2K5_HUMAN	Calcium/calmodulin-dependent protein kinase (CaM kinase) II beta OS=Homo sapiens GN=CAMK2B PE=4 SV=1	HUMAN	10
441	0	17.96	56.87	38.68	19.73	sp|Q13554-8|KCC2B_HUMAN	Isoform 8 of Calcium/calmodulin-dependent protein kinase type II subunit beta OS=Homo sapiens GN=CAMK2B	HUMAN	10
441	0	17.83	57.2	36.9	18.82	tr|Q53H78|Q53H78_HUMAN	Calcium/calmodulin-dependent protein kinase IIB isoform 2 variant (Fragment) OS=Homo sapiens PE=2 SV=1	HUMAN	10
441	0	16.88	57.26	35.19	20.28	sp|Q13554-3|KCC2B_HUMAN	Isoform 2 of Calcium/calmodulin-dependent protein kinase type II subunit beta OS=Homo sapiens GN=CAMK2B	HUMAN	9
441	0	16.88	54.91	36.95	21.29	sp|Q13554-4|KCC2B_HUMAN	Isoform 3 of Calcium/calmodulin-dependent protein kinase type II subunit beta OS=Homo sapiens GN=CAMK2B	HUMAN	9
441	0	16.83	52.34	39.42	22.72	sp|Q13554-7|KCC2B_HUMAN	Isoform 7 of Calcium/calmodulin-dependent protein kinase type II subunit beta OS=Homo sapiens GN=CAMK2B	HUMAN	9
441	0	15.5	57.54	29.24	16.57	tr|D3DVK8|D3DVK8_HUMAN	Calcium/calmodulin-dependent protein kinase (CaM kinase) II beta, isoform CRA_d OS=Homo sapiens GN=CAMK2B PE=4 SV=1	HUMAN	9
442	12.74	12.74	45.44	31.24	19.88	sp|P12955|PEPD_HUMAN	Xaa-Pro dipeptidase OS=Homo sapiens GN=PEPD PE=1 SV=3	HUMAN	6
442	0	12.31	60.37	33.33	22.84	tr|B4DDB7|B4DDB7_HUMAN	cDNA FLJ57945, highly similar to Xaa-Pro dipeptidase (EC 3.4.13.9) OS=Homo sapiens PE=2 SV=1	HUMAN	6
442	0	12.31	53.85	33.33	22.84	tr|E9PCE8|E9PCE8_HUMAN	Uncharacterized protein OS=Homo sapiens GN=PEPD PE=3 SV=1	HUMAN	6
442	0	12.31	43.2	29.01	19.88	tr|A8K3Z1|A8K3Z1_HUMAN	cDNA FLJ75447, highly similar to Homo sapiens peptidase D, mRNA OS=Homo sapiens PE=2 SV=1	HUMAN	6
442	0	10.86	39.16	28.54	18.14	tr|A8MX47|A8MX47_HUMAN	Uncharacterized protein OS=Homo sapiens GN=PEPD PE=2 SV=2	HUMAN	5
442	0	10.59	45.84	27.18	15.82	tr|A8K696|A8K696_HUMAN	cDNA FLJ78243, highly similar to Homo sapiens peptidase D, mRNA OS=Homo sapiens PE=2 SV=1	HUMAN	5
443	12.74	12.74	51.47	38.48	27.7	sp|Q6PIU2|NCEH1_HUMAN	Neutral cholesterol ester hydrolase 1 OS=Homo sapiens GN=NCEH1 PE=1 SV=3	HUMAN	6
443	0	11.28	43.08	31.47	21.65	tr|F5H7K4|F5H7K4_HUMAN	Uncharacterized protein OS=Homo sapiens GN=NCEH1 PE=4 SV=1	HUMAN	5
443	0	11.28	46.39	33.89	23.32	sp|Q6PIU2-2|NCEH1_HUMAN	Isoform 2 of Neutral cholesterol ester hydrolase 1 OS=Homo sapiens GN=NCEH1	HUMAN	5
444	12.72	12.72	58.4	34.37	26.61	tr|B2RCL4|B2RCL4_HUMAN	cDNA, FLJ96143, highly similar to Homo sapiens paralemmin (PALM), mRNA OS=Homo sapiens PE=2 SV=1	HUMAN	7
444	0	12.72	58.4	34.37	26.61	sp|O75781|PALM_HUMAN	Paralemmin-1 OS=Homo sapiens GN=PALM PE=1 SV=2	HUMAN	7
444	0	10.56	60.64	35.86	27.11	sp|O75781-2|PALM_HUMAN	Isoform 2 of Paralemmin-1 OS=Homo sapiens GN=PALM	HUMAN	6
445	12.69	14.78	69.09	52.73	47.27	sp|P20336|RAB3A_HUMAN	Ras-related protein Rab-3A OS=Homo sapiens GN=RAB3A PE=1 SV=1	HUMAN	12
445	0	14.59	68.04	53.61	53.61	tr|Q5ISM5|Q5ISM5_MACFA	Ras-associated protein rab3A (Fragment) OS=Macaca fascicularis PE=2 SV=1	MACFA	12
445	0	13.39	63.36	48.63	44.52	tr|B4DE50|B4DE50_HUMAN	cDNA FLJ59582, highly similar to Ras-related protein Rab-3A OS=Homo sapiens PE=2 SV=1	HUMAN	11
446	12.62	12.62	64.67	51.33	32	tr|E7ETZ0|E7ETZ0_HUMAN	Uncharacterized protein OS=Homo sapiens GN=CALM1 PE=4 SV=1	HUMAN	8
446	0	12.62	49.49	39.29	24.49	tr|E7EMB3|E7EMB3_HUMAN	Uncharacterized protein OS=Homo sapiens GN=CALM2 PE=4 SV=1	HUMAN	8
446	0	12.62	65.1	51.68	32.21	tr|B4DJ51|B4DJ51_HUMAN	Calmodulin 1 (Phosphorylase kinase, delta), isoform CRA_a OS=Homo sapiens GN=CALM3 PE=1 SV=1	HUMAN	8
446	0	12.62	65.1	51.68	32.21	tr|B2RDW0|B2RDW0_HUMAN	cDNA, FLJ96792, highly similar to Homo sapiens calmodulin 2 (phosphorylase kinase, delta) (CALM2), mRNA OS=Homo sapiens PE=2 SV=1	HUMAN	8
446	0	12.62	65.1	51.68	32.21	sp|P62158|CALM_HUMAN	Calmodulin OS=Homo sapiens GN=CALM1 PE=1 SV=2	HUMAN	8
446	0	12.13	58.16	39.01	34.04	tr|Q5ISS4|Q5ISS4_MACFA	Calmodulin 1 (Fragment) OS=Macaca fascicularis PE=2 SV=1	MACFA	8
446	0	12.13	43.54	37.41	32.65	tr|Q9BRL5|Q9BRL5_HUMAN	CALM3 protein OS=Homo sapiens PE=2 SV=1	HUMAN	8
447	12.61	12.61	54.86	23.76	13.82	sp|O75306|NDUS2_HUMAN	NADH dehydrogenase [ubiquinone] iron-sulfur protein 2, mitochondrial OS=Homo sapiens GN=NDUFS2 PE=1 SV=2	HUMAN	7
447	0	12.35	61.08	21.43	15.76	tr|B7Z792|B7Z792_HUMAN	cDNA FLJ53932, highly similar to NADH-ubiquinone oxidoreductase 49 kDa subunit, mitochondrial (EC 1.6.5.3) OS=Homo sapiens PE=2 SV=1	HUMAN	7
448	12.59	12.59	54.03	31.14	20.13	tr|A8K008|A8K008_HUMAN	cDNA FLJ78387 OS=Homo sapiens PE=2 SV=1	HUMAN	6
448	0	12.22	45.71	27.47	20.39	tr|Q6N096|Q6N096_HUMAN	Putative uncharacterized protein DKFZp686I15196 OS=Homo sapiens GN=DKFZp686I15196 PE=2 SV=1	HUMAN	6
448	0	12.21	46.95	26.95	20	tr|Q5EFE5|Q5EFE5_HUMAN	Anti-RhD monoclonal T125 gamma1 heavy chain OS=Homo sapiens PE=2 SV=1	HUMAN	6
448	0	12.21	39.09	26.61	19.75	tr|Q6N097|Q6N097_HUMAN	Putative uncharacterized protein DKFZp686H20196 OS=Homo sapiens GN=DKFZp686H20196 PE=2 SV=1	HUMAN	6
448	0	12.2	61.02	27.12	20.13	tr|Q6N089|Q6N089_HUMAN	Putative uncharacterized protein DKFZp686P15220 OS=Homo sapiens GN=DKFZp686P15220 PE=1 SV=1	HUMAN	6
448	0	12.2	49.47	27.06	20.08	tr|Q6MZV7|Q6MZV7_HUMAN	Putative uncharacterized protein DKFZp686C11235 OS=Homo sapiens GN=DKFZp686C11235 PE=1 SV=1	HUMAN	6
448	0	12.2	44.63	26.95	20	tr|Q6N095|Q6N095_HUMAN	Putative uncharacterized protein DKFZp686K03196 OS=Homo sapiens GN=DKFZp686K03196 PE=1 SV=1	HUMAN	6
448	0	12.2	47.96	27.53	20.43	tr|Q6GMX6|Q6GMX6_HUMAN	IGH@ protein OS=Homo sapiens GN=IGH@ PE=1 SV=1	HUMAN	6
448	0	12.2	41.08	26.56	19.71	tr|Q7Z351|Q7Z351_HUMAN	Putative uncharacterized protein DKFZp686N02209 OS=Homo sapiens GN=DKFZp686N02209 PE=1 SV=1	HUMAN	6
448	0	12.2	40.63	26.67	19.79	tr|Q6N094|Q6N094_HUMAN	Putative uncharacterized protein DKFZp686O01196 OS=Homo sapiens GN=DKFZp686O01196 PE=1 SV=1	HUMAN	6
448	0	12.2	54.89	36.78	27.3	tr|Q6PYX1|Q6PYX1_HUMAN	Hepatitis B virus receptor binding protein (Fragment) OS=Homo sapiens PE=1 SV=1	HUMAN	6
448	0	12.2	36.63	26.95	20	tr|Q6MZQ6|Q6MZQ6_HUMAN	Putative uncharacterized protein DKFZp686G11190 OS=Homo sapiens GN=DKFZp686G11190 PE=1 SV=1	HUMAN	6
448	0	12.2	55.15	38.79	28.79	sp|P01857|IGHG1_HUMAN	Ig gamma-1 chain C region OS=Homo sapiens GN=IGHG1 PE=1 SV=1	HUMAN	6
449	12.58	12.58	46.75	37.92	20.52	sp|O43837|IDH3B_HUMAN	Isocitrate dehydrogenase [NAD] subunit beta, mitochondrial OS=Homo sapiens GN=IDH3B PE=1 SV=2	HUMAN	7
450	12.52	12.52	67.67	33.84	21.15	sp|Q9Y266|NUDC_HUMAN	Nuclear migration protein nudC OS=Homo sapiens GN=NUDC PE=1 SV=1	HUMAN	7
451	12.52	12.52	47.87	27.02	20.85	tr|B4DQJ8|B4DQJ8_HUMAN	6-phosphogluconate dehydrogenase, decarboxylating OS=Homo sapiens GN=PGD PE=2 SV=1	HUMAN	7
451	0	12.52	46.58	26.29	20.29	tr|A8K2Y9|A8K2Y9_HUMAN	6-phosphogluconate dehydrogenase, decarboxylating OS=Homo sapiens GN=PGD PE=2 SV=1	HUMAN	7
451	0	12.52	46.58	26.29	20.29	sp|P52209|6PGD_HUMAN	6-phosphogluconate dehydrogenase, decarboxylating OS=Homo sapiens GN=PGD PE=1 SV=3	HUMAN	7
451	0	11.99	45.12	23.21	21.26	tr|F5H7U0|F5H7U0_HUMAN	6-phosphogluconate dehydrogenase, decarboxylating OS=Homo sapiens GN=PGD PE=3 SV=1	HUMAN	7
451	0	11.99	45.12	23.21	21.26	tr|B4E2U0|B4E2U0_HUMAN	6-phosphogluconate dehydrogenase, decarboxylating OS=Homo sapiens PE=2 SV=1	HUMAN	7
452	12.51	12.51	43.35	6.965	4.701	sp|Q92614-2|MY18A_HUMAN	Isoform 2 of Myosin-XVIIIa OS=Homo sapiens GN=MYO18A	HUMAN	6
452	0	12.21	41.81	5.994	4.046	sp|Q92614-3|MY18A_HUMAN	Isoform 3 of Myosin-XVIIIa OS=Homo sapiens GN=MYO18A	HUMAN	6
452	0	12.21	41.21	5.994	4.046	tr|F8W6U1|F8W6U1_HUMAN	Uncharacterized protein OS=Homo sapiens GN=MYO18A PE=4 SV=1	HUMAN	6
452	0	12.17	42.47	5.885	3.973	sp|Q92614-4|MY18A_HUMAN	Isoform 4 of Myosin-XVIIIa OS=Homo sapiens GN=MYO18A	HUMAN	6
452	0	12.16	43.09	5.842	3.944	sp|Q92614|MY18A_HUMAN	Myosin-XVIIIa OS=Homo sapiens GN=MYO18A PE=1 SV=3	HUMAN	6
453	12.48	46.52	74.13	66.28	60.51	tr|A8MUB1|A8MUB1_HUMAN	Tubulin, alpha 1 (Testis specific), isoform CRA_a OS=Homo sapiens GN=TUBA4A PE=2 SV=1	HUMAN	35
453	0	46.52	71.65	64.06	58.48	sp|P68366|TBA4A_HUMAN	Tubulin alpha-4A chain OS=Homo sapiens GN=TUBA4A PE=1 SV=1	HUMAN	35
454	12.43	12.43	64.09	31.89	19.81	sp|Q9H936|GHC1_HUMAN	Mitochondrial glutamate carrier 1 OS=Homo sapiens GN=SLC25A22 PE=1 SV=1	HUMAN	6
455	12.4	12.4	42.71	18.16	16.37	tr|B2RDF9|B2RDF9_HUMAN	cDNA, FLJ96591 OS=Homo sapiens PE=2 SV=1	HUMAN	7
455	0.01	10.3	37.79	17.97	15.9	tr|C9J9E2|C9J9E2_HUMAN	Uncharacterized protein OS=Homo sapiens GN=CAMKV PE=4 SV=1	HUMAN	6
455	0	12.4	42.71	18.16	16.37	sp|Q8NCB2|CAMKV_HUMAN	CaM kinase-like vesicle-associated protein OS=Homo sapiens GN=CAMKV PE=2 SV=2	HUMAN	7
455	0	12.4	42.98	19.36	17.45	sp|Q8NCB2-3|CAMKV_HUMAN	Isoform 3 of CaM kinase-like vesicle-associated protein OS=Homo sapiens GN=CAMKV	HUMAN	7
455	0	12.4	41.86	19.24	17.34	sp|Q8NCB2-2|CAMKV_HUMAN	Isoform 2 of CaM kinase-like vesicle-associated protein OS=Homo sapiens GN=CAMKV	HUMAN	7
455	0	10.59	40.61	17.37	17.37	tr|B4DM24|B4DM24_HUMAN	Uncharacterized protein OS=Homo sapiens GN=CAMKV PE=2 SV=1	HUMAN	6
455	0	10.59	36.03	17.09	17.09	tr|B4DMF2|B4DMF2_HUMAN	cDNA FLJ54087, highly similar to Homo sapiens CaM kinase-like vesicle-associated (CAMKV), mRNA OS=Homo sapiens PE=2 SV=1	HUMAN	6
455	0	10.26	41.45	18.27	16.16	tr|E7ETR1|E7ETR1_HUMAN	Uncharacterized protein OS=Homo sapiens GN=CAMKV PE=4 SV=1	HUMAN	6
455	0	10.26	36.3	18.27	16.16	tr|B4DIG8|B4DIG8_HUMAN	cDNA FLJ59535, highly similar to Homo sapiens CaM kinase-like vesicle-associated (CAMKV), mRNA OS=Homo sapiens PE=2 SV=1	HUMAN	6
456	12.35	12.35	62.62	22.43	14.72	sp|Q13838|DX39B_HUMAN	Spliceosome RNA helicase DDX39B OS=Homo sapiens GN=DDX39B PE=1 SV=1	HUMAN	7
456	0	12.35	53.5	21.67	14.22	tr|F8VQ10|F8VQ10_HUMAN	Uncharacterized protein OS=Homo sapiens GN=DDX39B PE=4 SV=1	HUMAN	7
456	0	12.35	53.5	21.67	14.22	sp|Q13838-2|DX39B_HUMAN	Isoform 2 of Spliceosome RNA helicase DDX39B OS=Homo sapiens GN=DDX39B	HUMAN	7
457	12.31	12.31	66.77	39.94	26.22	tr|Q5T945|Q5T945_HUMAN	Glyoxylate reductase/hydroxypyruvate reductase OS=Homo sapiens GN=GRHPR PE=2 SV=1	HUMAN	5
457	0	12.31	66.77	39.94	26.22	sp|Q9UBQ7|GRHPR_HUMAN	Glyoxylate reductase/hydroxypyruvate reductase OS=Homo sapiens GN=GRHPR PE=1 SV=1	HUMAN	5
457	0	10.88	62.17	31.96	25.22	tr|Q5M7Z5|Q5M7Z5_HUMAN	GRHPR protein (Fragment) OS=Homo sapiens GN=GRHPR PE=2 SV=1	HUMAN	5
458	12.29	12.29	52.94	33.61	30.67	tr|E9PH29|E9PH29_HUMAN	Uncharacterized protein OS=Homo sapiens GN=PRDX3 PE=4 SV=1	HUMAN	9
458	0	12.29	49.22	31.25	28.52	sp|P30048|PRDX3_HUMAN	Thioredoxin-dependent peroxide reductase, mitochondrial OS=Homo sapiens GN=PRDX3 PE=1 SV=3	HUMAN	9
458	0	11.13	41.8	27.34	24.61	tr|Q53HC2|Q53HC2_HUMAN	Peroxiredoxin 3 isoform a variant (Fragment) OS=Homo sapiens PE=2 SV=1	HUMAN	8
459	12.28	12.28	52.34	18.88	16.55	tr|Q59GV0|Q59GV0_HUMAN	Propionyl Coenzyme A carboxylase, beta polypeptide variant (Fragment) OS=Homo sapiens PE=2 SV=1	HUMAN	7
459	0	12.28	50.91	19.09	16.73	tr|E9PDR0|E9PDR0_HUMAN	Uncharacterized protein OS=Homo sapiens GN=PCCB PE=4 SV=1	HUMAN	7
459	0	12.28	48.95	18.42	16.14	tr|E7EX59|E7EX59_HUMAN	Uncharacterized protein OS=Homo sapiens GN=PCCB PE=4 SV=1	HUMAN	7
459	0	12.28	49.22	20.35	17.83	tr|E7EUY3|E7EUY3_HUMAN	Uncharacterized protein OS=Homo sapiens GN=PCCB PE=4 SV=1	HUMAN	7
459	0	12.28	47.23	18.78	16.46	tr|B7Z2Z4|B7Z2Z4_HUMAN	Propionyl Coenzyme A carboxylase, beta polypeptide, isoform CRA_c OS=Homo sapiens GN=PCCB PE=2 SV=1	HUMAN	7
459	0	12.28	48.98	19.48	17.07	sp|P05166|PCCB_HUMAN	Propionyl-CoA carboxylase beta chain, mitochondrial OS=Homo sapiens GN=PCCB PE=1 SV=3	HUMAN	7
459	0	12.28	51.45	21.78	19.09	tr|E7ETT4|E7ETT4_HUMAN	Uncharacterized protein OS=Homo sapiens GN=PCCB PE=4 SV=1	HUMAN	7
459	0	12.28	47.69	20.19	17.69	tr|E7ETT1|E7ETT1_HUMAN	Uncharacterized protein OS=Homo sapiens GN=PCCB PE=4 SV=1	HUMAN	7
459	0	12.28	53.24	23.49	20.58	tr|F5H4H8|F5H4H8_HUMAN	Uncharacterized protein OS=Homo sapiens GN=PCCB PE=4 SV=1	HUMAN	7
459	0	12.28	52.35	23.49	20.58	tr|B7Z8A8|B7Z8A8_HUMAN	cDNA FLJ53115, highly similar to Propionyl-CoA carboxylase beta chain, mitochondrial (EC 6.4.1.3) OS=Homo sapiens PE=2 SV=1	HUMAN	7
459	0	12.28	49.65	24.82	21.75	tr|E9PEC3|E9PEC3_HUMAN	Uncharacterized protein OS=Homo sapiens GN=PCCB PE=4 SV=1	HUMAN	7
459	0	10.69	47.23	16.46	14.13	tr|C9JQS9|C9JQS9_HUMAN	Uncharacterized protein OS=Homo sapiens GN=PCCB PE=4 SV=1	HUMAN	6
460	12.27	12.27	46.45	33.87	29.06	sp|Q8N3J6-3|CADM2_HUMAN	Isoform 3 of Cell adhesion molecule 2 OS=Homo sapiens GN=CADM2	HUMAN	7
460	0	12.27	45.79	36.63	31.44	tr|G3XHN4|G3XHN4_HUMAN	Cell adhesion molecule 2 isoform 4 OS=Homo sapiens GN=CADM2 PE=2 SV=1	HUMAN	7
460	0	12.27	42.53	34.02	29.2	sp|Q8N3J6|CADM2_HUMAN	Cell adhesion molecule 2 OS=Homo sapiens GN=CADM2 PE=2 SV=1	HUMAN	7
460	0	12.27	45.79	36.63	31.44	sp|Q8N3J6-2|CADM2_HUMAN	Isoform 2 of Cell adhesion molecule 2 OS=Homo sapiens GN=CADM2	HUMAN	7
460	0	12.27	54.13	45.26	38.84	tr|G3XHN8|G3XHN8_HUMAN	Cell adhesion molecule 2 isoform 6 OS=Homo sapiens GN=CADM2 PE=2 SV=1	HUMAN	7
460	0	12.27	61.67	51.57	44.25	tr|G3XHN7|G3XHN7_HUMAN	Cell adhesion molecule 2 isoform 5 OS=Homo sapiens GN=CADM2 PE=2 SV=1	HUMAN	7
460	0	12.27	51	42.41	36.39	tr|B4DJ19|B4DJ19_HUMAN	cDNA FLJ61287, highly similar to Mus musculus cell adhesion molecule 2 (Cadm2), mRNA OS=Homo sapiens PE=2 SV=1	HUMAN	7
461	12.27	12.27	70.48	50.95	42.38	sp|P09211|GSTP1_HUMAN	Glutathione S-transferase P OS=Homo sapiens GN=GSTP1 PE=1 SV=2	HUMAN	8
462	12.26	12.27	48.78	29.81	21.14	tr|Q2TU77|Q2TU77_HUMAN	Aging-associated protein 2 OS=Homo sapiens GN=AAG2 PE=2 SV=1	HUMAN	6
462	0	12.27	50.14	30.64	21.73	tr|B4E0U6|B4E0U6_HUMAN	cDNA FLJ53687, highly similar to Hsc70-interacting protein OS=Homo sapiens PE=2 SV=1	HUMAN	6
462	0	12.27	48.78	29.81	21.14	sp|P50502|F10A1_HUMAN	Hsc70-interacting protein OS=Homo sapiens GN=ST13 PE=1 SV=2	HUMAN	6
462	0	12.16	55.81	35.48	25.16	tr|Q0IJ56|Q0IJ56_HUMAN	ST13 protein (Fragment) OS=Homo sapiens GN=ST13 PE=2 SV=1	HUMAN	6
463	12.22	12.22	38.06	24.35	17.02	sp|P34949|MPI_HUMAN	Mannose-6-phosphate isomerase OS=Homo sapiens GN=MPI PE=1 SV=2	HUMAN	6
463	0	11.65	39.14	23.59	19.3	tr|F5GX71|F5GX71_HUMAN	Mannose-6-phosphate isomerase OS=Homo sapiens GN=MPI PE=3 SV=1	HUMAN	6
463	0	11.65	35.39	23.59	19.3	tr|B4DW50|B4DW50_HUMAN	Mannose-6-phosphate isomerase OS=Homo sapiens PE=2 SV=1	HUMAN	6
464	12.2	12.2	63.51	32.77	28.72	sp|Q96GD0|PLPP_HUMAN	Pyridoxal phosphate phosphatase OS=Homo sapiens GN=PDXP PE=1 SV=2	HUMAN	6
465	12.19	12.19	70.66	41.6	22.79	sp|Q9NZR1|TMOD2_HUMAN	Tropomodulin-2 OS=Homo sapiens GN=TMOD2 PE=1 SV=1	HUMAN	7
465	0	12.17	69.52	41.6	22.79	tr|A8K9L8|A8K9L8_HUMAN	cDNA FLJ76964, highly similar to Homo sapiens tropomodulin 2 (neuronal) (TMOD2), mRNA OS=Homo sapiens PE=2 SV=1	HUMAN	7
465	0	9.96	77.46	41.9	20.95	sp|Q9NZR1-2|TMOD2_HUMAN	Isoform 2 of Tropomodulin-2 OS=Homo sapiens GN=TMOD2	HUMAN	6
466	12.17	12.17	51.19	16.72	8.489	sp|P11498|PYC_HUMAN	Pyruvate carboxylase, mitochondrial OS=Homo sapiens GN=PC PE=1 SV=2	HUMAN	6
467	12.13	12.13	60.77	25.61	14.23	sp|O43237|DC1L2_HUMAN	Cytoplasmic dynein 1 light intermediate chain 2 OS=Homo sapiens GN=DYNC1LI2 PE=1 SV=1	HUMAN	6
467	0	12.1	66.51	30.36	16.87	tr|B4DZP4|B4DZP4_HUMAN	Uncharacterized protein OS=Homo sapiens GN=DYNC1LI2 PE=2 SV=1	HUMAN	6
468	12.13	12.13	44.39	29.68	27.54	tr|Q6IRT1|Q6IRT1_HUMAN	Alcohol dehydrogenase 5 (Class III), chi polypeptide OS=Homo sapiens GN=ADH5 PE=2 SV=2	HUMAN	8
468	0	12.13	44.39	29.68	27.54	tr|Q6FI45|Q6FI45_HUMAN	ADH5 protein OS=Homo sapiens GN=ADH5 PE=2 SV=1	HUMAN	8
468	0	12.13	44.39	29.68	27.54	tr|Q5U043|Q5U043_HUMAN	Alcohol dehydrogenase 5 (Class III), chi polypeptide OS=Homo sapiens PE=2 SV=1	HUMAN	8
468	0	12.13	44.39	29.68	27.54	sp|P11766|ADHX_HUMAN	Alcohol dehydrogenase class-3 OS=Homo sapiens GN=ADH5 PE=1 SV=4	HUMAN	8
469	12.05	12.05	48.91	32.12	26.28	sp|P47985|UCRI_HUMAN	Cytochrome b-c1 complex subunit Rieske, mitochondrial OS=Homo sapiens GN=UQCRFS1 PE=1 SV=2	HUMAN	6
470	12.02	12.02	56.79	30.47	24.38	tr|Q8NCF7|Q8NCF7_HUMAN	cDNA FLJ90278 fis, clone NT2RP1000325, highly similar to Phosphate carrier protein, mitochondrialprecursor OS=Homo sapiens PE=2 SV=1	HUMAN	7
470	0	12.02	56.79	30.47	24.38	sp|Q00325-2|MPCP_HUMAN	Isoform B of Phosphate carrier protein, mitochondrial OS=Homo sapiens GN=SLC25A3	HUMAN	7
470	0	11.9	53.46	30.47	24.38	tr|Q53HC3|Q53HC3_HUMAN	Solute carrier family 25 member 3 isoform b variant (Fragment) OS=Homo sapiens PE=2 SV=1	HUMAN	7
470	0	11.9	57.1	33.95	27.16	tr|F8VVM2|F8VVM2_HUMAN	Uncharacterized protein OS=Homo sapiens GN=SLC25A3 PE=3 SV=1	HUMAN	7
470	0	10.74	49.17	22.93	16.85	sp|Q00325|MPCP_HUMAN	Phosphate carrier protein, mitochondrial OS=Homo sapiens GN=SLC25A3 PE=1 SV=2	HUMAN	6
470	0	10.46	52.35	26.04	19.94	tr|B2RE88|B2RE88_HUMAN	cDNA, FLJ96465, highly similar to Homo sapiens solute carrier family 25 (mitochondrial carrier;phosphate carrier), member 3 (SLC25A3), nuclear gene encodingmitochondrial protein, transcript variant 1b, mRNA OS=Homo sapiens PE=2 SV=1	HUMAN	6
471	12.01	12.01	48.95	38.14	30.33	tr|Q6IAL5|Q6IAL5_HUMAN	Putative uncharacterized protein tmp_locus_1 OS=Homo sapiens GN=SUCLG1 PE=2 SV=1	HUMAN	6
471	0	12.01	48.95	38.14	30.33	tr|A8K4W7|A8K4W7_HUMAN	cDNA FLJ76284, highly similar to Homo sapiens succinate-CoA ligase, GDP-forming, alpha subunit (SUCLG1), mRNA OS=Homo sapiens PE=2 SV=1	HUMAN	6
471	0	12.01	47.11	36.71	29.19	sp|P53597|SUCA_HUMAN	Succinyl-CoA ligase [ADP/GDP-forming] subunit alpha, mitochondrial OS=Homo sapiens GN=SUCLG1 PE=1 SV=4	HUMAN	6
471	0	9.94	41.14	30.93	23.12	tr|B2R8A1|B2R8A1_HUMAN	cDNA, FLJ93802, highly similar to Homo sapiens succinate-CoA ligase, GDP-forming, alpha subunit (SUCLG1), mRNA OS=Homo sapiens PE=2 SV=1	HUMAN	5
472	11.93	11.93	50.93	40.28	29.63	sp|P23284|PPIB_HUMAN	Peptidyl-prolyl cis-trans isomerase B OS=Homo sapiens GN=PPIB PE=1 SV=2	HUMAN	6
473	11.9	11.9	49.25	30.15	23.62	sp|Q8N126|CADM3_HUMAN	Cell adhesion molecule 3 OS=Homo sapiens GN=CADM3 PE=1 SV=1	HUMAN	7
473	0	11.9	45.37	27.78	21.76	sp|Q8N126-2|CADM3_HUMAN	Isoform 2 of Cell adhesion molecule 3 OS=Homo sapiens GN=CADM3	HUMAN	7
474	11.86	11.86	53.48	34.43	34.43	tr|F5GWW0|F5GWW0_HUMAN	Uncharacterized protein OS=Homo sapiens GN=CTSB PE=3 SV=1	HUMAN	7
474	0	11.86	53.48	34.43	34.43	tr|B4DL49|B4DL49_HUMAN	cDNA FLJ58073, moderately similar to Cathepsin B (EC 3.4.22.1) OS=Homo sapiens PE=2 SV=1	HUMAN	7
474	0	11.86	36.28	27.73	27.73	sp|P07858|CATB_HUMAN	Cathepsin B OS=Homo sapiens GN=CTSB PE=1 SV=3	HUMAN	7
474	0	10.91	30.97	22.42	22.42	tr|A8K2H4|A8K2H4_HUMAN	cDNA FLJ78235 OS=Homo sapiens PE=2 SV=1	HUMAN	6
474	0	10.64	40	35.1	35.1	tr|B4DMY4|B4DMY4_HUMAN	Uncharacterized protein OS=Homo sapiens GN=CTSB PE=2 SV=1	HUMAN	6
474	0	10.64	31.16	31.16	31.16	tr|F5H2P9|F5H2P9_HUMAN	Uncharacterized protein OS=Homo sapiens GN=CTSB PE=3 SV=1	HUMAN	6
474	0	10.64	31.16	31.16	31.16	tr|B3KUJ8|B3KUJ8_HUMAN	cDNA FLJ40065 fis, clone TESOP2000400, highly similar to CATHEPSIN B (EC 3.4.22.1) OS=Homo sapiens PE=2 SV=1	HUMAN	6
475	11.78	11.78	32.91	16.13	11.18	tr|Q53HA1|Q53HA1_HUMAN	Myelin associated glycoprotein isoform a variant (Fragment) OS=Homo sapiens PE=2 SV=1	HUMAN	6
475	0	11.78	32.91	16.13	11.18	tr|Q53ES7|Q53ES7_HUMAN	Myelin associated glycoprotein isoform a variant (Fragment) OS=Homo sapiens PE=2 SV=1	HUMAN	6
475	0	11.78	34.28	16.81	11.65	tr|F5GYC0|F5GYC0_HUMAN	Uncharacterized protein OS=Homo sapiens GN=MAG PE=4 SV=1	HUMAN	6
475	0	11.78	32.91	16.13	11.18	sp|P20916|MAG_HUMAN	Myelin-associated glycoprotein OS=Homo sapiens GN=MAG PE=1 SV=1	HUMAN	6
475	0	11.78	29.87	16.13	11.18	tr|Q53HD1|Q53HD1_HUMAN	Myelin associated glycoprotein isoform a variant (Fragment) OS=Homo sapiens PE=2 SV=1	HUMAN	6
475	0	11.75	30.26	15.28	10.59	tr|Q59GD9|Q59GD9_HUMAN	Myelin associated glycoprotein isoform a variant (Fragment) OS=Homo sapiens PE=2 SV=1	HUMAN	6
475	0	11.7	32.13	17.35	12.03	tr|Q567S4|Q567S4_HUMAN	Myelin associated glycoprotein OS=Homo sapiens GN=MAG PE=2 SV=1	HUMAN	6
475	0	9.61	30.95	13.48	8.319	tr|B7Z2E5|B7Z2E5_HUMAN	cDNA FLJ56071, highly similar to Myelin-associated glycoprotein OS=Homo sapiens PE=2 SV=1	HUMAN	5
476	11.71	11.71	63.56	25.14	17.8	tr|Q53F18|Q53F18_HUMAN	Homer 1 variant (Fragment) OS=Homo sapiens PE=2 SV=1	HUMAN	6
476	0.02	10.91	62.99	20.9	17.8	tr|Q5U5K4|Q5U5K4_HUMAN	Homer homolog 1 (Drosophila) OS=Homo sapiens GN=HOMER1 PE=2 SV=1	HUMAN	6
476	0	11.71	63.56	25.14	17.8	sp|Q86YM7|HOME1_HUMAN	Homer protein homolog 1 OS=Homo sapiens GN=HOMER1 PE=1 SV=2	HUMAN	6
476	0	11.47	66.67	43.33	35	tr|Q86YM6|Q86YM6_HUMAN	HOMER1F OS=Homo sapiens GN=HOMER1 PE=2 SV=1	HUMAN	6
477	11.71	11.71	43.84	20.95	13.82	sp|Q9Y230|RUVB2_HUMAN	RuvB-like 2 OS=Homo sapiens GN=RUVBL2 PE=1 SV=3	HUMAN	5
477	0	11.71	45.22	23.21	15.31	tr|B3KQ59|B3KQ59_HUMAN	RuvB-like 2 (E. coli), isoform CRA_a OS=Homo sapiens GN=RUVBL2 PE=2 SV=1	HUMAN	5
477	0	11.71	44.06	22.61	14.92	tr|B3KNL2|B3KNL2_HUMAN	RuvB-like 2 (E. coli), isoform CRA_d OS=Homo sapiens GN=RUVBL2 PE=2 SV=1	HUMAN	5
478	11.7	13.99	72.58	31.58	20.5	sp|Q15019|SEPT2_HUMAN	Septin-2 OS=Homo sapiens GN=SEPT2 PE=1 SV=1	HUMAN	7
478	0	13.99	66.16	28.79	18.69	sp|Q15019-2|SEPT2_HUMAN	Isoform 2 of Septin-2 OS=Homo sapiens GN=SEPT2	HUMAN	7
478	0	13.91	71.65	35.51	23.05	tr|B5MCX3|B5MCX3_HUMAN	Uncharacterized protein OS=Homo sapiens GN=SEPT2 PE=3 SV=1	HUMAN	7
478	0	13.18	63.04	53.8	40.22	tr|C9J2Q4|C9J2Q4_HUMAN	Uncharacterized protein OS=Homo sapiens GN=SEPT2 PE=4 SV=1	HUMAN	7
479	11.7	11.7	65.64	40.97	29.52	tr|Q7Z4Y4|Q7Z4Y4_HUMAN	GTP:AMP phosphotransferase OS=Homo sapiens PE=2 SV=1	HUMAN	6
479	0	11.7	65.64	40.97	29.52	sp|Q9UIJ7|KAD3_HUMAN	GTP:AMP phosphotransferase, mitochondrial OS=Homo sapiens GN=AK3 PE=1 SV=4	HUMAN	6
479	0	10.12	64.71	36.36	31.02	tr|E7ET30|E7ET30_HUMAN	Uncharacterized protein OS=Homo sapiens GN=AK3 PE=3 SV=1	HUMAN	5
479	0	10.05	67.44	38.14	26.05	tr|Q7Z531|Q7Z531_HUMAN	GTP:ATP phosphotransferase OS=Homo sapiens PE=2 SV=1	HUMAN	5
480	11.68	11.68	26.51	16.91	16.91	sp|Q8N461|FXL16_HUMAN	F-box/LRR-repeat protein 16 OS=Homo sapiens GN=FBXL16 PE=1 SV=2	HUMAN	7
481	11.63	20.58	71.76	55.29	33.82	tr|Q6FHM2|Q6FHM2_HUMAN	GNB2 protein OS=Homo sapiens GN=GNB2 PE=2 SV=1	HUMAN	10
481	0	20.58	71.76	55.29	33.82	sp|P62879|GBB2_HUMAN	Guanine nucleotide-binding protein G(I)/G(S)/G(T) subunit beta-2 OS=Homo sapiens GN=GNB2 PE=1 SV=3	HUMAN	10
482	11.62	11.62	63.4	34.75	17.24	sp|Q16795|NDUA9_HUMAN	NADH dehydrogenase [ubiquinone] 1 alpha subcomplex subunit 9, mitochondrial OS=Homo sapiens GN=NDUFA9 PE=1 SV=2	HUMAN	5
482	0	11.5	67.46	38.76	19.23	tr|Q9BTT5|Q9BTT5_HUMAN	Similar to NADH dehydrogenase (Ubiquinone) 1 alpha subcomplex, 9 (39kD) (Fragment) OS=Homo sapiens PE=2 SV=1	HUMAN	5
482	0	9.53	60.74	32.1	14.59	tr|A8K4V2|A8K4V2_HUMAN	cDNA FLJ75930, highly similar to Homo sapiens NADH dehydrogenase (ubiquinone) 1 alpha subcomplex, 9, 39kDa (NDUFA9), mRNA OS=Homo sapiens PE=2 SV=1	HUMAN	4
483	11.61	11.61	32.47	17.34	17.34	tr|Q8N169|Q8N169_HUMAN	Solute carrier family 1 (Glial high affinity glutamate transporter), member 3 OS=Homo sapiens GN=SLC1A3 PE=2 SV=1	HUMAN	9
483	0	11.61	33.8	18.91	18.91	tr|Q4JCQ8|Q4JCQ8_HUMAN	Glutamate transporter variant EAAT1ex9skip OS=Homo sapiens GN=SLC1A3 PE=2 SV=1	HUMAN	9
483	0	11.61	31	17.34	17.34	sp|P43003|EAA1_HUMAN	Excitatory amino acid transporter 1 OS=Homo sapiens GN=SLC1A3 PE=1 SV=1	HUMAN	9
483	0	10.24	31.63	16.94	16.94	tr|B4DF14|B4DF14_HUMAN	Uncharacterized protein OS=Homo sapiens GN=SLC1A3 PE=2 SV=1	HUMAN	8
483	0	10.24	26.87	19.39	19.39	tr|B4DHC6|B4DHC6_HUMAN	cDNA FLJ57928, highly similar to Excitatory amino acid transporter 1 OS=Homo sapiens PE=2 SV=1	HUMAN	8
484	11.59	13.81	65.85	42.77	20	sp|P14550|AK1A1_HUMAN	Alcohol dehydrogenase [NADP] OS=Homo sapiens GN=AKR1A1 PE=1 SV=3	HUMAN	6
485	11.57	11.57	51.79	12.5	9.341	sp|P05165|PCCA_HUMAN	Propionyl-CoA carboxylase alpha chain, mitochondrial OS=Homo sapiens GN=PCCA PE=1 SV=4	HUMAN	6
485	0	11.57	51.99	12.96	9.687	sp|P05165-2|PCCA_HUMAN	Isoform 2 of Propionyl-CoA carboxylase alpha chain, mitochondrial OS=Homo sapiens GN=PCCA	HUMAN	6
485	0	11.49	51.92	12.94	9.673	tr|B2RDE0|B2RDE0_HUMAN	cDNA, FLJ96567, highly similar to Homo sapiens propionyl Coenzyme A carboxylase, alpha polypeptide(PCCA), mRNA OS=Homo sapiens PE=2 SV=1	HUMAN	6
485	0	9.51	51.69	11.89	8.517	tr|C9JPQ8|C9JPQ8_HUMAN	Uncharacterized protein OS=Homo sapiens GN=PCCA PE=4 SV=2	HUMAN	5
485	0	9.51	49.93	11.89	8.517	tr|B4DPF9|B4DPF9_HUMAN	cDNA FLJ56469, highly similar to Propionyl-CoA carboxylase alpha chain, mitochondrial (EC 6.4.1.3) OS=Homo sapiens PE=2 SV=1	HUMAN	5
486	11.56	11.7	66.67	26.06	22.73	tr|F8W1S7|F8W1S7_HUMAN	Uncharacterized protein OS=Homo sapiens GN=HNRNPA1 PE=4 SV=1	HUMAN	6
486	0	9.77	68.44	24.69	21.25	tr|Q6IPF2|Q6IPF2_HUMAN	Heterogeneous nuclear ribonucleoprotein A1 OS=Homo sapiens GN=HNRPA1 PE=2 SV=1	HUMAN	5
486	0	9.77	68.44	24.69	21.25	tr|F8W6I7|F8W6I7_HUMAN	Uncharacterized protein OS=Homo sapiens GN=HNRNPA1 PE=4 SV=1	HUMAN	5
486	0	9.77	72.04	25.99	22.37	tr|F8VXY0|F8VXY0_HUMAN	Uncharacterized protein OS=Homo sapiens GN=HNRNPA1 PE=4 SV=1	HUMAN	5
486	0	9.77	58.87	21.24	18.28	sp|P09651|ROA1_HUMAN	Heterogeneous nuclear ribonucleoprotein A1 OS=Homo sapiens GN=HNRNPA1 PE=1 SV=5	HUMAN	5
486	0	9.77	68.44	24.69	21.25	sp|P09651-2|ROA1_HUMAN	Isoform A1-A of Heterogeneous nuclear ribonucleoprotein A1 OS=Homo sapiens GN=HNRNPA1	HUMAN	5
486	0	9.77	65.69	25.82	22.22	tr|F8VSB5|F8VSB5_HUMAN	Uncharacterized protein OS=Homo sapiens GN=HNRNPA1 PE=4 SV=1	HUMAN	5
486	0	9.77	66.78	25.73	22.15	tr|F8VRQ1|F8VRQ1_HUMAN	Uncharacterized protein OS=Homo sapiens GN=HNRNPA1 PE=4 SV=1	HUMAN	5
486	0	9.77	81.27	29.59	25.47	sp|P09651-3|ROA1_HUMAN	Isoform 2 of Heterogeneous nuclear ribonucleoprotein A1 OS=Homo sapiens GN=HNRNPA1	HUMAN	5
487	11.55	11.55	35.76	25.15	19.7	sp|Q92561|PHYIP_HUMAN	Phytanoyl-CoA hydroxylase-interacting protein OS=Homo sapiens GN=PHYHIP PE=1 SV=1	HUMAN	6
488	11.52	11.52	64.01	38.75	29.76	tr|B2R960|B2R960_HUMAN	cDNA, FLJ94230, highly similar to Homo sapiens thioredoxin-like 1 (TXNL1), mRNA OS=Homo sapiens PE=2 SV=1	HUMAN	6
488	0	11.52	55.71	38.75	29.76	sp|O43396|TXNL1_HUMAN	Thioredoxin-like protein 1 OS=Homo sapiens GN=TXNL1 PE=1 SV=3	HUMAN	6
488	0	11.52	54.29	40	30.71	tr|Q59G46|Q59G46_HUMAN	Thioredoxin-like 1 variant (Fragment) OS=Homo sapiens PE=2 SV=1	HUMAN	6
489	11.5	11.5	55.65	21.1	15.95	tr|E7EX81|E7EX81_HUMAN	Uncharacterized protein OS=Homo sapiens GN=NCL PE=4 SV=1	HUMAN	6
489	0.01	11.47	60.19	20.06	15.17	tr|B3KTP9|B3KTP9_HUMAN	cDNA FLJ38578 fis, clone HCHON2007674, highly similar to NUCLEOLIN OS=Homo sapiens PE=2 SV=1	HUMAN	6
489	0	11.46	56.48	17.89	13.52	sp|P19338|NUCL_HUMAN	Nucleolin OS=Homo sapiens GN=NCL PE=1 SV=3	HUMAN	6
489	0	11.45	54.23	21.06	15.92	tr|Q6ZS99|Q6ZS99_HUMAN	cDNA FLJ45706 fis, clone FEBRA2028457, highly similar to Nucleolin OS=Homo sapiens PE=2 SV=1	HUMAN	6
489	0	11.42	59.7	23.69	17.91	tr|B3KM80|B3KM80_HUMAN	Nucleolin, isoform CRA_c OS=Homo sapiens GN=NCL PE=2 SV=1	HUMAN	6
490	11.49	18.3	68.1	26.99	25.77	tr|Q6ZN40|Q6ZN40_HUMAN	Tropomyosin 1 (Alpha), isoform CRA_f OS=Homo sapiens GN=TPM1 PE=2 SV=1	HUMAN	10
491	11.49	11.49	55.46	28.02	18.29	sp|Q13825|AUHM_HUMAN	Methylglutaconyl-CoA hydratase, mitochondrial OS=Homo sapiens GN=AUH PE=1 SV=1	HUMAN	6
491	0	10.39	50.32	22.26	20	sp|Q13825-2|AUHM_HUMAN	Isoform 2 of Methylglutaconyl-CoA hydratase, mitochondrial OS=Homo sapiens GN=AUH	HUMAN	6
492	11.49	11.49	57.23	38.99	23.9	tr|Q53FW2|Q53FW2_HUMAN	Ribose-phosphate pyrophosphokinase (Fragment) OS=Homo sapiens PE=2 SV=1	HUMAN	6
492	0	11.49	57.23	38.99	23.9	sp|P60891|PRPS1_HUMAN	Ribose-phosphate pyrophosphokinase 1 OS=Homo sapiens GN=PRPS1 PE=1 SV=2	HUMAN	6
492	0	11.49	55.35	38.99	23.9	tr|B2R6T7|B2R6T7_HUMAN	Ribose-phosphate pyrophosphokinase OS=Homo sapiens PE=2 SV=1	HUMAN	6
492	0	9.8	56.57	38.25	25.1	tr|B4DNL6|B4DNL6_HUMAN	Ribose-phosphate pyrophosphokinase OS=Homo sapiens GN=PRPS1 PE=2 SV=1	HUMAN	5
492	0	9.8	65.14	44.04	28.9	tr|B1ALA9|B1ALA9_HUMAN	Phosphoribosyl pyrophosphate synthetase 1 OS=Homo sapiens GN=PRPS1 PE=3 SV=1	HUMAN	5
493	11.48	11.48	47.74	15.72	14.34	tr|Q52NV4|Q52NV4_HUMAN	Histidyl-tRNA synthetase OS=Homo sapiens GN=HRS PE=2 SV=1	HUMAN	7
493	0	11.48	49.12	15.72	14.34	sp|P12081|SYHC_HUMAN	Histidyl-tRNA synthetase, cytoplasmic OS=Homo sapiens GN=HARS PE=1 SV=2	HUMAN	7
493	0	11.48	48.88	16.36	14.93	tr|D6REN6|D6REN6_HUMAN	Uncharacterized protein OS=Homo sapiens GN=HARS PE=4 SV=1	HUMAN	7
493	0	10.38	49.55	15.45	13.86	tr|B3KWE1|B3KWE1_HUMAN	Histidyl-tRNA synthetase, isoform CRA_a OS=Homo sapiens GN=HARS PE=2 SV=1	HUMAN	6
493	0	9.33	52.64	16.09	14.48	tr|B4DDD8|B4DDD8_HUMAN	Uncharacterized protein OS=Homo sapiens GN=HARS PE=2 SV=1	HUMAN	6
494	11.4	11.83	52.66	13.71	11.04	tr|E9PG21|E9PG21_HUMAN	Uncharacterized protein OS=Homo sapiens GN=DLG1 PE=4 SV=1	HUMAN	6
494	0.01	11.68	43.78	12.09	9.742	sp|Q12959-4|DLG1_HUMAN	Isoform 4 of Disks large homolog 1 OS=Homo sapiens GN=DLG1	HUMAN	6
494	0.01	11.68	42.22	11.66	9.395	sp|Q12959-2|DLG1_HUMAN	Isoform 2 of Disks large homolog 1 OS=Homo sapiens GN=DLG1	HUMAN	6
494	0	11.83	51.88	13.5	10.88	tr|E7EWL7|E7EWL7_HUMAN	Uncharacterized protein OS=Homo sapiens GN=DLG1 PE=4 SV=1	HUMAN	6
494	0	11.83	51.88	13.5	10.88	tr|B4DGU1|B4DGU1_HUMAN	cDNA FLJ50502, highly similar to Disks large homolog 1 OS=Homo sapiens PE=2 SV=1	HUMAN	6
494	0	11.74	50.89	13.71	11.04	tr|B4DGZ8|B4DGZ8_HUMAN	cDNA FLJ50509, highly similar to Disks large homolog 1 OS=Homo sapiens PE=2 SV=1	HUMAN	6
494	0	11.66	44.89	12.12	9.764	sp|Q12959-6|DLG1_HUMAN	Isoform 6 of Disks large homolog 1 OS=Homo sapiens GN=DLG1	HUMAN	6
494	0	11.66	44.44	12.12	9.764	tr|E7ETS7|E7ETS7_HUMAN	Uncharacterized protein OS=Homo sapiens GN=DLG1 PE=4 SV=2	HUMAN	6
494	0	11.66	43.81	11.95	9.624	sp|Q12959|DLG1_HUMAN	Disks large homolog 1 OS=Homo sapiens GN=DLG1 PE=1 SV=2	HUMAN	6
494	0	11.66	43.18	11.78	9.487	sp|Q12959-7|DLG1_HUMAN	Isoform 7 of Disks large homolog 1 OS=Homo sapiens GN=DLG1	HUMAN	6
494	0	11.66	46.42	12.66	10.2	sp|Q12959-5|DLG1_HUMAN	Isoform 5 of Disks large homolog 1 OS=Homo sapiens GN=DLG1	HUMAN	6
494	0	11.66	45.46	12.4	9.989	sp|Q12959-3|DLG1_HUMAN	Isoform 3 of Disks large homolog 1 OS=Homo sapiens GN=DLG1	HUMAN	6
494	0	11.66	51.67	15.72	12.66	tr|Q59FC4|Q59FC4_HUMAN	Presynaptic protein SAP97 variant (Fragment) OS=Homo sapiens PE=2 SV=1	HUMAN	6
495	11.34	11.34	40.43	16.48	8.365	tr|Q9ULW9|Q9ULW9_HUMAN	3',5'-cyclic nucleotide phosphodiesterase 10A2 OS=Homo sapiens GN=PDE10A2 PE=2 SV=1	HUMAN	5
495	0.01	9.14	39.92	14.89	6.675	sp|Q9Y233|PDE10_HUMAN	cAMP and cAMP-inhibited cGMP 3',5'-cyclic phosphodiesterase 10A OS=Homo sapiens GN=PDE10A PE=1 SV=1	HUMAN	4
495	0	11.34	40.43	16.48	8.365	sp|Q9Y233-2|PDE10_HUMAN	Isoform PDE10A2 of cAMP and cAMP-inhibited cGMP 3',5'-cyclic phosphodiesterase 10A OS=Homo sapiens GN=PDE10A	HUMAN	5
496	11.34	11.34	42.71	42.71	33.67	tr|F5H018|F5H018_HUMAN	Uncharacterized protein OS=Homo sapiens GN=RAN PE=4 SV=1	HUMAN	6
496	0	11.34	36.48	36.48	28.76	tr|B5MDF5|B5MDF5_HUMAN	RAN, member RAS oncogene family, isoform CRA_c OS=Homo sapiens GN=RAN PE=4 SV=1	HUMAN	6
496	0	11.34	39.35	39.35	31.02	tr|A8K3Z8|A8K3Z8_HUMAN	RAN, member RAS oncogene family, isoform CRA_b OS=Homo sapiens GN=RAN PE=1 SV=1	HUMAN	6
496	0	11.34	39.35	39.35	31.02	sp|P62826|RAN_HUMAN	GTP-binding nuclear protein Ran OS=Homo sapiens GN=RAN PE=1 SV=3	HUMAN	6
497	11.31	11.31	38.93	13.55	12.02	tr|Q53FJ5|Q53FJ5_HUMAN	Prosaposin (Variant Gaucher disease and variant metachromatic leukodystrophy) variant (Fragment) OS=Homo sapiens PE=2 SV=1	HUMAN	7
497	0	11.31	36.42	13.4	11.89	tr|Q59EN5|Q59EN5_HUMAN	Prosaposin variant (Fragment) OS=Homo sapiens PE=2 SV=1	HUMAN	7
497	0	11.31	36.62	13.47	11.95	tr|F8W6Z6|F8W6Z6_HUMAN	Uncharacterized protein OS=Homo sapiens GN=PSAP PE=4 SV=1	HUMAN	7
497	0	11.31	36.69	13.5	11.98	tr|C9JIZ6|C9JIZ6_HUMAN	Uncharacterized protein OS=Homo sapiens GN=PSAP PE=4 SV=1	HUMAN	7
497	0	11.31	34.53	12.7	11.27	tr|B1AVU8|B1AVU8_HUMAN	Prosaposin OS=Homo sapiens GN=PSAP PE=4 SV=1	HUMAN	7
497	0	11.31	36.83	13.55	12.02	sp|P07602|SAP_HUMAN	Proactivator polypeptide OS=Homo sapiens GN=PSAP PE=1 SV=2	HUMAN	7
497	0	11.31	36.62	13.47	11.95	sp|P07602-3|SAP_HUMAN	Isoform Sap-mu-9 of Proactivator polypeptide OS=Homo sapiens GN=PSAP	HUMAN	7
497	0	11.31	36.69	13.5	11.98	sp|P07602-2|SAP_HUMAN	Isoform Sap-mu-6 of Proactivator polypeptide OS=Homo sapiens GN=PSAP	HUMAN	7
497	0	9.65	34.44	13.33	11.56	tr|F5H0X6|F5H0X6_HUMAN	Uncharacterized protein OS=Homo sapiens GN=PSAP PE=4 SV=1	HUMAN	6
497	0	9.65	34.29	13.27	11.5	tr|B4DEK5|B4DEK5_HUMAN	cDNA FLJ54596, highly similar to Proactivator polypeptide OS=Homo sapiens PE=2 SV=1	HUMAN	6
497	0	9.2	37.38	11.76	10.25	tr|B4DRB7|B4DRB7_HUMAN	cDNA FLJ54136, highly similar to Proactivator polypeptide OS=Homo sapiens PE=2 SV=1	HUMAN	5
498	11.26	11.26	57.14	26.53	21.57	sp|Q02338|BDH_HUMAN	D-beta-hydroxybutyrate dehydrogenase, mitochondrial OS=Homo sapiens GN=BDH1 PE=1 SV=3	HUMAN	6
499	11.26	11.26	40.8	14.72	12.58	sp|Q8WWI5-3|CTL1_HUMAN	Isoform 3 of Choline transporter-like protein 1 OS=Homo sapiens GN=SLC44A1	HUMAN	6
499	0	11.26	40.67	14.68	12.54	sp|Q8WWI5-2|CTL1_HUMAN	Isoform 2 of Choline transporter-like protein 1 OS=Homo sapiens GN=SLC44A1	HUMAN	6
499	0	11.26	39.42	14.61	12.48	sp|Q8WWI5|CTL1_HUMAN	Choline transporter-like protein 1 OS=Homo sapiens GN=SLC44A1 PE=1 SV=1	HUMAN	6
500	11.25	11.25	55.59	25	25	tr|D3DNI3|D3DNI3_HUMAN	Profilin (Fragment) OS=Homo sapiens GN=PFN2 PE=3 SV=1	HUMAN	6
500	0	11.25	54.79	25.45	25.45	tr|D3DNI2|D3DNI2_HUMAN	Profilin (Fragment) OS=Homo sapiens GN=PFN2 PE=3 SV=1	HUMAN	6
500	0	11.25	77.86	60.71	60.71	sp|P35080-2|PROF2_HUMAN	Isoform IIb of Profilin-2 OS=Homo sapiens GN=PFN2	HUMAN	6
500	0	11.25	56.38	45.21	45.21	tr|G5E9Q6|G5E9Q6_HUMAN	Profilin 2, isoform CRA_d OS=Homo sapiens GN=PFN2 PE=4 SV=1	HUMAN	6
500	0	11.25	54.26	45.21	45.21	tr|B4DNH1|B4DNH1_HUMAN	Profilin OS=Homo sapiens PE=2 SV=1	HUMAN	6
500	0	9.14	97.8	65.93	65.93	tr|C9J0J7|C9J0J7_HUMAN	Uncharacterized protein OS=Homo sapiens GN=PFN2 PE=4 SV=1	HUMAN	5
501	11.21	11.21	64	31	27.33	tr|Q53R19|Q53R19_HUMAN	Actin related protein 2/3 complex, subunit 2, 34kDa, isoform CRA_a OS=Homo sapiens GN=ARPC2 PE=2 SV=1	HUMAN	7
501	0	11.21	64	31	27.33	sp|O15144|ARPC2_HUMAN	Actin-related protein 2/3 complex subunit 2 OS=Homo sapiens GN=ARPC2 PE=1 SV=1	HUMAN	7
502	11.2	11.26	37.92	21.82	21.82	sp|P35613|BASI_HUMAN	Basigin OS=Homo sapiens GN=BSG PE=1 SV=2	HUMAN	7
502	0	11.2	46.1	31.23	31.23	tr|Q54A51|Q54A51_HUMAN	Basigin (Ok blood group), isoform CRA_a OS=Homo sapiens GN=hEMMPRIN PE=2 SV=1	HUMAN	7
502	0	11.2	47.33	32.06	32.06	tr|B4DY23|B4DY23_HUMAN	cDNA FLJ61188, highly similar to Basigin OS=Homo sapiens PE=2 SV=1	HUMAN	7
502	0	11.2	46.1	31.23	31.23	sp|P35613-2|BASI_HUMAN	Isoform 2 of Basigin OS=Homo sapiens GN=BSG	HUMAN	7
502	0	11.16	58.52	47.73	47.73	tr|D3YLG5|D3YLG5_HUMAN	Basigin (Ok blood group), isoform CRA_b OS=Homo sapiens GN=BSG PE=2 SV=1	HUMAN	7
502	0	11.16	50.24	40.98	40.98	tr|A6NJW1|A6NJW1_HUMAN	Basigin (Ok blood group), isoform CRA_f OS=Homo sapiens GN=BSG PE=2 SV=1	HUMAN	7
502	0	9.22	37.92	17.66	17.66	tr|B4DNE1|B4DNE1_HUMAN	cDNA FLJ52708, highly similar to Basigin OS=Homo sapiens PE=2 SV=1	HUMAN	6
503	11.18	11.18	36.44	6.254	4.51	sp|P01024|CO3_HUMAN	Complement C3 OS=Homo sapiens GN=C3 PE=1 SV=2	HUMAN	6
504	11.15	11.15	33.06	20.33	15.4	tr|B7Z8A2|B7Z8A2_HUMAN	cDNA FLJ51671, highly similar to Prenylcysteine oxidase (EC 1.8.3.5) OS=Homo sapiens PE=2 SV=1	HUMAN	6
504	0	11.15	31.88	19.6	14.85	sp|Q9UHG3|PCYOX_HUMAN	Prenylcysteine oxidase 1 OS=Homo sapiens GN=PCYOX1 PE=1 SV=3	HUMAN	6
504	0	9.02	35.93	20.35	14.32	tr|Q584P1|Q584P1_HUMAN	Putative uncharacterized protein PCYOX1 (Fragment) OS=Homo sapiens GN=PCYOX1 PE=2 SV=1	HUMAN	5
504	0	9.02	33.41	18.93	13.32	tr|B7Z9P8|B7Z9P8_HUMAN	Uncharacterized protein OS=Homo sapiens GN=PCYOX1 PE=2 SV=1	HUMAN	5
504	0	9.02	33.49	18.97	13.35	tr|B7Z3Y2|B7Z3Y2_HUMAN	Uncharacterized protein OS=Homo sapiens GN=PCYOX1 PE=2 SV=1	HUMAN	5
505	11.13	11.13	75.15	42.42	40.61	sp|P60981|DEST_HUMAN	Destrin OS=Homo sapiens GN=DSTN PE=1 SV=3	HUMAN	8
505	0	10.03	80.41	43.24	41.22	tr|B7Z9M9|B7Z9M9_HUMAN	cDNA, FLJ78893, highly similar to Destrin OS=Homo sapiens PE=2 SV=1	HUMAN	7
505	0	10.03	79.73	43.24	41.22	tr|B4DYA6|B4DYA6_HUMAN	Destrin (Actin depolymerizing factor), isoform CRA_a OS=Homo sapiens GN=DSTN PE=2 SV=1	HUMAN	7
505	0	8.97	67.41	42.22	40	tr|F6RFD5|F6RFD5_HUMAN	Uncharacterized protein OS=Homo sapiens GN=DSTN PE=4 SV=1	HUMAN	6
506	11.11	11.11	49.29	22.86	20.36	sp|P21912|DHSB_HUMAN	Succinate dehydrogenase [ubiquinone] iron-sulfur subunit, mitochondrial OS=Homo sapiens GN=SDHB PE=1 SV=3	HUMAN	6
506	0	11.11	49.02	25.1	22.35	tr|Q0QEY7|Q0QEY7_HUMAN	Succinate dehydrogenase complex subunit B (Fragment) OS=Homo sapiens GN=SDHB PE=2 SV=1	HUMAN	6
507	11.08	11.08	75.57	39.37	35.75	tr|F5H0F3|F5H0F3_HUMAN	Uncharacterized protein OS=Homo sapiens GN=TAGLN3 PE=4 SV=1	HUMAN	6
507	0	11.08	76.02	39.37	35.75	tr|Q7Z517|Q7Z517_HUMAN	Neuronal protein NP25 OS=Homo sapiens PE=2 SV=1	HUMAN	6
507	0	11.08	73.87	43.72	39.7	sp|Q9UI15|TAGL3_HUMAN	Transgelin-3 OS=Homo sapiens GN=TAGLN3 PE=1 SV=2	HUMAN	6
508	11.07	11.07	68.57	55.71	55.71	tr|Q53Y44|Q53Y44_HUMAN	Profilin OS=Homo sapiens GN=PFN1 PE=2 SV=1	HUMAN	7
508	0	11.07	68.57	55.71	55.71	sp|P07737|PROF1_HUMAN	Profilin-1 OS=Homo sapiens GN=PFN1 PE=1 SV=2	HUMAN	7
509	11.05	11.05	70.36	41.9	28.85	tr|Q6FIC5|Q6FIC5_HUMAN	CLIC4 protein OS=Homo sapiens GN=CLIC4 PE=2 SV=1	HUMAN	6
509	0	11.05	82.04	43.27	29.8	tr|B4DWC4|B4DWC4_HUMAN	cDNA FLJ61180, highly similar to Chloride intracellular channel protein 4 OS=Homo sapiens PE=2 SV=1	HUMAN	6
509	0	11.05	70.36	41.9	28.85	sp|Q9Y696|CLIC4_HUMAN	Chloride intracellular channel protein 4 OS=Homo sapiens GN=CLIC4 PE=1 SV=4	HUMAN	6
509	0	8.93	66.95	40.34	26.18	tr|B3KTR3|B3KTR3_HUMAN	cDNA FLJ38640 fis, clone HHDPC2003472, highly similar to CHLORIDE INTRACELLULAR CHANNEL PROTEIN 4 OS=Homo sapiens PE=2 SV=1	HUMAN	5
510	10.9	10.9	53.33	41.54	36.92	tr|Q6IB11|Q6IB11_HUMAN	PGRMC1 protein OS=Homo sapiens GN=PGRMC1 PE=2 SV=1	HUMAN	7
510	0	10.9	53.33	41.54	36.92	sp|O00264|PGRC1_HUMAN	Membrane-associated progesterone receptor component 1 OS=Homo sapiens GN=PGRMC1 PE=1 SV=3	HUMAN	7
511	10.84	10.84	29.74	9.04	6.82	sp|O95622|ADCY5_HUMAN	Adenylate cyclase type 5 OS=Homo sapiens GN=ADCY5 PE=2 SV=3	HUMAN	6
511	0	10.64	30.63	12.51	9.44	tr|B7Z8A6|B7Z8A6_HUMAN	Uncharacterized protein OS=Homo sapiens GN=ADCY5 PE=2 SV=1	HUMAN	6
511	0	10.64	28.63	11.66	8.793	tr|B7Z2C7|B7Z2C7_HUMAN	cDNA FLJ55968, highly similar to Adenylate cyclase type 5 (EC 4.6.1.1) OS=Homo sapiens PE=2 SV=1	HUMAN	6
511	0	10.64	28.73	12.4	9.358	tr|B3KWA8|B3KWA8_HUMAN	Uncharacterized protein OS=Homo sapiens GN=ADCY5 PE=2 SV=1	HUMAN	6
512	10.75	10.75	48.16	27.76	19.83	tr|B2RBR5|B2RBR5_HUMAN	cDNA, FLJ95645, highly similar to Homo sapiens guanine nucleotide binding protein (G protein), beta 5(GNB5), transcript variant 1, mRNA OS=Homo sapiens PE=2 SV=1	HUMAN	5
512	0	10.75	43.04	24.81	17.72	sp|O14775|GBB5_HUMAN	Guanine nucleotide-binding protein subunit beta-5 OS=Homo sapiens GN=GNB5 PE=1 SV=2	HUMAN	5
512	0	10.75	48.16	27.76	19.83	sp|O14775-2|GBB5_HUMAN	Isoform 2 of Guanine nucleotide-binding protein subunit beta-5 OS=Homo sapiens GN=GNB5	HUMAN	5
512	0	10.75	53.71	34.63	24.73	sp|O14775-3|GBB5_HUMAN	Isoform 3 of Guanine nucleotide-binding protein subunit beta-5 OS=Homo sapiens GN=GNB5	HUMAN	5
512	0	8.71	45.04	24.65	16.71	tr|A8K2R5|A8K2R5_HUMAN	cDNA FLJ78228, highly similar to Homo sapiens guanine nucleotide binding protein (G protein), beta 5(GNB5), transcript variant 1, mRNA OS=Homo sapiens PE=2 SV=1	HUMAN	4
513	10.72	10.72	30	15	15	tr|Q53HB8|Q53HB8_HUMAN	Oligodendrocyte myelin glycoprotein variant (Fragment) OS=Homo sapiens PE=2 SV=1	HUMAN	7
513	0	10.72	30	15	15	sp|P23515|OMGP_HUMAN	Oligodendrocyte-myelin glycoprotein OS=Homo sapiens GN=OMG PE=1 SV=2	HUMAN	7
514	10.71	10.71	64.89	24.11	24.11	sp|Q07021|C1QBP_HUMAN	Complement component 1 Q subcomponent-binding protein, mitochondrial OS=Homo sapiens GN=C1QBP PE=1 SV=1	HUMAN	8
514	0	9.56	55.32	21.99	21.99	tr|A8K651|A8K651_HUMAN	cDNA FLJ75700, highly similar to Homo sapiens complement component 1, q subcomponent binding protein (C1QBP), nuclear gene encoding mitochondrial protein, mRNA OS=Homo sapiens PE=2 SV=1	HUMAN	7
515	10.7	10.91	44.93	25.36	18.36	tr|Q6FHQ6|Q6FHQ6_HUMAN	Isocitrate dehydrogenase [NADP] (Fragment) OS=Homo sapiens GN=IDH1 PE=2 SV=1	NADP	6
515	0	10.91	44.93	25.36	18.36	tr|B2R5M8|B2R5M8_HUMAN	Isocitrate dehydrogenase [NADP] OS=Homo sapiens PE=2 SV=1	NADP	6
515	0	10.91	44.93	25.36	18.36	sp|O75874|IDHC_HUMAN	Isocitrate dehydrogenase [NADP] cytoplasmic OS=Homo sapiens GN=IDH1 PE=1 SV=2	HUMAN	6
515	0	10.65	43.94	26.42	20.49	tr|Q0QER2|Q0QER2_HUMAN	Isocitrate dehydrogenase [NADP] (Fragment) OS=Homo sapiens GN=IDH1 PE=2 SV=1	NADP	6
515	0	10.48	41.79	22.22	18.36	tr|Q6FI37|Q6FI37_HUMAN	Isocitrate dehydrogenase [NADP] OS=Homo sapiens GN=IDH1 PE=2 SV=1	NADP	6
515	0	9.66	44.93	22.22	15.22	tr|Q567U4|Q567U4_HUMAN	Isocitrate dehydrogenase [NADP] OS=Homo sapiens GN=IDH1 PE=2 SV=1	NADP	5
515	0	8.74	41.79	22.22	15.22	tr|Q6FIA4|Q6FIA4_HUMAN	Isocitrate dehydrogenase [NADP] OS=Homo sapiens GN=IDH1 PE=2 SV=1	NADP	5
516	10.69	10.69	50.08	14.09	10.53	sp|Q9NSD9|SYFB_HUMAN	Phenylalanyl-tRNA synthetase beta chain OS=Homo sapiens GN=FARSB PE=1 SV=3	HUMAN	6
516	0.01	9.57	47.88	12.22	8.659	tr|A8K666|A8K666_HUMAN	cDNA FLJ75460, highly similar to Homo sapiens phenylalanine-tRNA synthetase-like, beta subunit, mRNA OS=Homo sapiens PE=2 SV=1	HUMAN	5
516	0	10.69	47.35	14.19	10.6	tr|Q9BR63|Q9BR63_HUMAN	FARSB protein (Fragment) OS=Homo sapiens GN=FARSB PE=2 SV=2	HUMAN	6
517	10.69	10.69	55.61	31.71	26.83	sp|P04792|HSPB1_HUMAN	Heat shock protein beta-1 OS=Homo sapiens GN=HSPB1 PE=1 SV=2	HUMAN	5
518	10.68	11.19	25	9.399	6.202	tr|B7Z8W8|B7Z8W8_HUMAN	cDNA FLJ54729, highly similar to Homo sapiens reticulon 3 (RTN3), transcript variant 2, mRNA OS=Homo sapiens PE=2 SV=1	HUMAN	5
518	0	11.19	27.83	10.54	6.957	tr|B7Z3E3|B7Z3E3_HUMAN	cDNA FLJ60267, highly similar to Homo sapiens reticulon 3 (RTN3), transcript variant 2, mRNA OS=Homo sapiens PE=2 SV=1	HUMAN	5
518	0	11.19	25	9.399	6.202	sp|O95197|RTN3_HUMAN	Reticulon-3 OS=Homo sapiens GN=RTN3 PE=1 SV=2	HUMAN	5
518	0	11.19	25.47	9.576	6.318	sp|O95197-2|RTN3_HUMAN	Isoform 2 of Reticulon-3 OS=Homo sapiens GN=RTN3	HUMAN	5
518	0	11.19	26.63	10.54	6.957	tr|F5H774|F5H774_HUMAN	Uncharacterized protein OS=Homo sapiens GN=RTN3 PE=4 SV=1	HUMAN	5
519	10.67	10.69	37.05	25.35	18.94	sp|O43488|ARK72_HUMAN	Aflatoxin B1 aldehyde reductase member 2 OS=Homo sapiens GN=AKR7A2 PE=1 SV=3	HUMAN	7
520	10.62	10.62	30.69	25.99	20.22	tr|A8K9L3|A8K9L3_HUMAN	Proteolipid protein 1 (Pelizaeus-Merzbacher disease, spastic paraplegia 2, uncomplicated), isoform CRA_b OS=Homo sapiens GN=PLP1 PE=2 SV=1	HUMAN	8
520	0	10.62	30.69	25.99	20.22	sp|P60201|MYPR_HUMAN	Myelin proteolipid protein OS=Homo sapiens GN=PLP1 PE=1 SV=2	HUMAN	8
520	0	8.66	34.68	28.83	21.62	tr|B4DI30|B4DI30_HUMAN	cDNA FLJ54051, highly similar to Myelin proteolipid protein OS=Homo sapiens PE=2 SV=1	HUMAN	7
521	10.6	10.6	50.2	21.34	17.07	sp|O60784|TOM1_HUMAN	Target of Myb protein 1 OS=Homo sapiens GN=TOM1 PE=1 SV=2	HUMAN	5
521	0	10.45	48.28	19.47	17.04	sp|O60784-2|TOM1_HUMAN	Isoform 2 of Target of Myb protein 1 OS=Homo sapiens GN=TOM1	HUMAN	5
521	0	10.45	48.7	20.87	18.26	sp|O60784-4|TOM1_HUMAN	Isoform 4 of Target of Myb protein 1 OS=Homo sapiens GN=TOM1	HUMAN	5
521	0	8.57	47.31	17.56	13.37	tr|E7EPZ3|E7EPZ3_HUMAN	Uncharacterized protein OS=Homo sapiens GN=TOM1 PE=4 SV=2	HUMAN	4
521	0	8.57	47.31	17.56	13.37	tr|B4DKQ5|B4DKQ5_HUMAN	cDNA FLJ54710, highly similar to Target of Myb protein 1 OS=Homo sapiens PE=2 SV=1	HUMAN	4
521	0	8.57	46.7	19.38	14.76	tr|E7EPD0|E7EPD0_HUMAN	Uncharacterized protein OS=Homo sapiens GN=TOM1 PE=4 SV=1	HUMAN	4
521	0	8.57	45.15	19.38	14.76	tr|B4DJ44|B4DJ44_HUMAN	cDNA FLJ54716, highly similar to Target of Myb protein 1 OS=Homo sapiens PE=2 SV=1	HUMAN	4
522	10.56	10.62	40.29	14.49	8.599	tr|Q8IY52|Q8IY52_HUMAN	DYNC1I1 protein OS=Homo sapiens GN=DYNC1I1 PE=2 SV=1	HUMAN	5
522	0	10.62	39.22	14.11	8.372	tr|A4D1I7|A4D1I7_HUMAN	Dynein, cytoplasmic 1, intermediate chain 1, isoform CRA_e OS=Homo sapiens GN=DNCI1 PE=2 SV=1	HUMAN	5
522	0	10.62	39.22	14.11	8.372	sp|O14576|DC1I1_HUMAN	Cytoplasmic dynein 1 intermediate chain 1 OS=Homo sapiens GN=DYNC1I1 PE=1 SV=2	HUMAN	5
522	0	10.62	40.29	14.49	8.599	sp|O14576-2|DC1I1_HUMAN	Isoform 2 of Cytoplasmic dynein 1 intermediate chain 1 OS=Homo sapiens GN=DYNC1I1	HUMAN	5
522	0	10.62	37.28	14.56	8.64	tr|Q8TBF7|Q8TBF7_HUMAN	DYNC1I1 protein OS=Homo sapiens GN=DYNC1I1 PE=2 SV=1	HUMAN	5
522	0	10.62	36.78	14.49	8.599	tr|Q7Z6M0|Q7Z6M0_HUMAN	DYNC1I1 protein OS=Homo sapiens GN=DYNC1I1 PE=2 SV=1	HUMAN	5
522	0	10.62	37.28	14.56	8.64	tr|G5E9K1|G5E9K1_HUMAN	Dynein, cytoplasmic 1, intermediate chain 1, isoform CRA_c OS=Homo sapiens GN=DYNC1I1 PE=4 SV=1	HUMAN	5
522	0	10.62	38.32	14.97	8.882	sp|O14576-3|DC1I1_HUMAN	Isoform 3 of Cytoplasmic dynein 1 intermediate chain 1 OS=Homo sapiens GN=DYNC1I1	HUMAN	5
522	0	10.14	32.89	11.96	8.97	tr|F5H050|F5H050_HUMAN	Uncharacterized protein OS=Homo sapiens GN=DYNC1I1 PE=4 SV=1	HUMAN	5
522	0	10.1	38.85	13.06	8.599	tr|Q8N542|Q8N542_HUMAN	DYNC1I1 protein OS=Homo sapiens GN=DYNC1I1 PE=2 SV=1	HUMAN	5
523	10.56	10.56	33.24	20.95	17.88	tr|E7FJF4|E7FJF4_HUMAN	Ganglioside differentiation associated protein 1 OS=Homo sapiens GN=GDAP1 PE=2 SV=1	HUMAN	6
523	0	10.56	33.24	20.95	17.88	tr|A8K957|A8K957_HUMAN	cDNA FLJ75809, highly similar to Homo sapiens ganglioside-induced differentiation-associated protein 1 (GDAP1), mRNA OS=Homo sapiens PE=2 SV=1	HUMAN	6
523	0	10.56	33.24	20.95	17.88	sp|Q8TB36|GDAP1_HUMAN	Ganglioside-induced differentiation-associated protein 1 OS=Homo sapiens GN=GDAP1 PE=1 SV=3	HUMAN	6
523	0	10.52	29.33	20.95	17.88	tr|E7FJF3|E7FJF3_HUMAN	Ganglioside differentiation associated protein 1 OS=Homo sapiens GN=GDAP1 PE=2 SV=1	HUMAN	6
523	0	10.52	33.73	30.12	25.7	tr|B4DIH2|B4DIH2_HUMAN	cDNA FLJ60563, highly similar to Ganglioside-induceddifferentiation-associated protein 1 OS=Homo sapiens PE=2 SV=1	HUMAN	6
523	0	10.52	28.97	25.86	22.07	sp|Q8TB36-2|GDAP1_HUMAN	Isoform 2 of Ganglioside-induced differentiation-associated protein 1 OS=Homo sapiens GN=GDAP1	HUMAN	6
524	10.5	31.86	61.86	29.49	26.44	sp|P13647|K2C5_HUMAN	Keratin, type II cytoskeletal 5 OS=Homo sapiens GN=KRT5 PE=1 SV=3	HUMAN	17
525	10.41	10.41	90.48	55.24	39.05	tr|G4XXL9|G4XXL9_HUMAN	Cytochrome c OS=Homo sapiens GN=CYCS PE=4 SV=1	HUMAN	5
525	0	10.41	90.48	55.24	39.05	sp|P99999|CYC_HUMAN	Cytochrome c OS=Homo sapiens GN=CYCS PE=1 SV=2	HUMAN	5
525	0	10.41	90.1	57.43	40.59	tr|C9JFR7|C9JFR7_HUMAN	Uncharacterized protein OS=Homo sapiens GN=CYCS PE=3 SV=1	HUMAN	5
526	10.41	10.41	66.19	47.62	29.52	tr|Q5T9B7|Q5T9B7_HUMAN	Adenylate kinase 1 OS=Homo sapiens GN=AK1 PE=2 SV=1	HUMAN	4
526	0	9.78	67.53	47.42	31.96	tr|Q6FGX9|Q6FGX9_HUMAN	AK1 protein OS=Homo sapiens GN=AK1 PE=2 SV=1	HUMAN	4
526	0	9.78	67.53	47.42	31.96	tr|Q53EY8|Q53EY8_HUMAN	Adenylate kinase 1 variant (Fragment) OS=Homo sapiens PE=2 SV=1	HUMAN	4
526	0	9.78	67.53	47.42	31.96	sp|P00568|KAD1_HUMAN	Adenylate kinase isoenzyme 1 OS=Homo sapiens GN=AK1 PE=1 SV=3	HUMAN	4
527	10.39	12.46	80.1	52.24	38.81	sp|Q9H0U4|RAB1B_HUMAN	Ras-related protein Rab-1B OS=Homo sapiens GN=RAB1B PE=1 SV=1	HUMAN	6
527	0	12.1	69.65	42.79	38.81	tr|Q6FIG4|Q6FIG4_HUMAN	RAB1B protein OS=Homo sapiens GN=RAB1B PE=2 SV=1	HUMAN	6
527	0	12.1	64.18	42.79	38.81	sp|Q92928|RAB1C_HUMAN	Putative Ras-related protein Rab-1C OS=Homo sapiens GN=RAB1C PE=5 SV=2	HUMAN	6
527	0	10.11	69.23	50.89	39.64	tr|E9PLD0|E9PLD0_HUMAN	Uncharacterized protein OS=Homo sapiens GN=RAB1B PE=3 SV=1	HUMAN	5
528	10.39	10.39	47.33	25.7	21.12	sp|Q99536|VAT1_HUMAN	Synaptic vesicle membrane protein VAT-1 homolog OS=Homo sapiens GN=VAT1 PE=1 SV=2	HUMAN	5
528	0	8.37	36.33	29.67	23.67	tr|B3KUF8|B3KUF8_HUMAN	Uncharacterized protein OS=Homo sapiens GN=VAT1 PE=2 SV=1	HUMAN	4
529	10.38	10.39	58.9	42.94	42.94	sp|P63208|SKP1_HUMAN	S-phase kinase-associated protein 1 OS=Homo sapiens GN=SKP1 PE=1 SV=2	HUMAN	7
529	0.02	8.45	65.82	36.71	36.71	tr|F8W8N3|F8W8N3_HUMAN	Uncharacterized protein OS=Homo sapiens GN=SKP1 PE=4 SV=1	HUMAN	5
529	0	8.41	58.45	40.85	40.85	tr|E7ERH2|E7ERH2_HUMAN	Uncharacterized protein OS=Homo sapiens GN=SKP1 PE=4 SV=1	HUMAN	5
529	0	8.41	51.88	36.25	36.25	sp|P63208-2|SKP1_HUMAN	Isoform 2 of S-phase kinase-associated protein 1 OS=Homo sapiens GN=SKP1	HUMAN	5
529	0	8.29	47.24	31.29	31.29	tr|E5RJR5|E5RJR5_HUMAN	Uncharacterized protein OS=Homo sapiens GN=SKP1 PE=4 SV=1	HUMAN	6
530	10.35	10.35	41.94	17.39	14.58	sp|P55209|NP1L1_HUMAN	Nucleosome assembly protein 1-like 1 OS=Homo sapiens GN=NAP1L1 PE=1 SV=1	HUMAN	5
530	0	10.35	59.09	25.76	21.59	tr|F8VY35|F8VY35_HUMAN	Uncharacterized protein OS=Homo sapiens GN=NAP1L1 PE=3 SV=1	HUMAN	5
530	0	10.35	40.73	17.75	14.88	tr|F5H4R6|F5H4R6_HUMAN	Uncharacterized protein OS=Homo sapiens GN=NAP1L1 PE=3 SV=1	HUMAN	5
530	0	10.35	42.39	18.48	15.49	tr|B3KNT8|B3KNT8_HUMAN	Uncharacterized protein OS=Homo sapiens GN=NAP1L1 PE=2 SV=1	HUMAN	5
530	0	10.35	32.72	17.94	15.04	tr|F8W0J6|F8W0J6_HUMAN	Uncharacterized protein OS=Homo sapiens GN=NAP1L1 PE=3 SV=1	HUMAN	5
530	0	10.35	32.38	17.75	14.88	tr|B7Z2V4|B7Z2V4_HUMAN	cDNA FLJ60539, highly similar to Nucleosome assembly protein 1-like 1 OS=Homo sapiens PE=2 SV=1	HUMAN	5
530	0	10.35	52.17	32.85	27.54	tr|F8W020|F8W020_HUMAN	Uncharacterized protein OS=Homo sapiens GN=NAP1L1 PE=3 SV=1	HUMAN	5
530	0	10.34	62.2	32.54	27.27	tr|F8W118|F8W118_HUMAN	Uncharacterized protein OS=Homo sapiens GN=NAP1L1 PE=3 SV=1	HUMAN	5
530	0	10.34	39.76	20.8	17.43	tr|F8VV59|F8VV59_HUMAN	Uncharacterized protein OS=Homo sapiens GN=NAP1L1 PE=3 SV=1	HUMAN	5
530	0	10.33	30.37	19.48	16.33	tr|B7Z9C2|B7Z9C2_HUMAN	Uncharacterized protein OS=Homo sapiens GN=NAP1L1 PE=2 SV=1	HUMAN	5
531	10.34	10.51	47.93	24.85	16.57	sp|Q6ZVM7|TM1L2_HUMAN	TOM1-like protein 2 OS=Homo sapiens GN=TOM1L2 PE=1 SV=1	HUMAN	5
531	0	10.49	46.38	26.09	17.39	tr|B7Z2L7|B7Z2L7_HUMAN	Uncharacterized protein OS=Homo sapiens GN=TOM1L2 PE=2 SV=1	HUMAN	5
532	10.33	10.33	51.71	19.41	12.07	sp|O95831|AIFM1_HUMAN	Apoptosis-inducing factor 1, mitochondrial OS=Homo sapiens GN=AIFM1 PE=1 SV=1	HUMAN	5
532	0	10.33	52.71	19.54	12.15	sp|O95831-3|AIFM1_HUMAN	Isoform 3 of Apoptosis-inducing factor 1, mitochondrial OS=Homo sapiens GN=AIFM1	HUMAN	5
533	10.33	10.33	37.5	12.34	10.16	tr|B4DVZ9|B4DVZ9_HUMAN	cDNA FLJ61177, highly similar to Phosphatidylinositol-4-phosphate 5-kinasetype-1 gamma (EC 2.7.1.68) OS=Homo sapiens PE=2 SV=1	HUMAN	5
533	0	10.26	38.12	12.34	10.16	tr|F5H0R5|F5H0R5_HUMAN	Uncharacterized protein OS=Homo sapiens GN=PIP5K1C PE=4 SV=1	HUMAN	5
533	0	10.26	36.53	11.83	9.731	sp|O60331|PI51C_HUMAN	Phosphatidylinositol-4-phosphate 5-kinase type-1 gamma OS=Homo sapiens GN=PIP5K1C PE=1 SV=2	HUMAN	5
533	0	10.26	38.12	12.34	10.16	sp|O60331-4|PI51C_HUMAN	Isoform 4 of Phosphatidylinositol-4-phosphate 5-kinase type-1 gamma OS=Homo sapiens GN=PIP5K1C	HUMAN	5
533	0	10.26	34.51	11.17	9.194	sp|O60331-3|PI51C_HUMAN	Isoform 3 of Phosphatidylinositol-4-phosphate 5-kinase type-1 gamma OS=Homo sapiens GN=PIP5K1C	HUMAN	5
533	0	10.26	34.86	11.29	9.286	sp|O60331-2|PI51C_HUMAN	Isoform 2 of Phosphatidylinositol-4-phosphate 5-kinase type-1 gamma OS=Homo sapiens GN=PIP5K1C	HUMAN	5
534	10.29	10.29	63.07	25.55	10.18	sp|P14868|SYDC_HUMAN	Aspartyl-tRNA synthetase, cytoplasmic OS=Homo sapiens GN=DARS PE=1 SV=2	HUMAN	5
534	0	10.25	61.54	27.35	10.9	tr|D3DP78|D3DP78_HUMAN	Aspartyl-tRNA synthetase, isoform CRA_b OS=Homo sapiens GN=DARS PE=3 SV=1	HUMAN	5
534	0	9.91	69.83	29.93	12.72	tr|Q68CR9|Q68CR9_HUMAN	Putative uncharacterized protein DKFZp781B11202 OS=Homo sapiens GN=DKFZp781B11202 PE=2 SV=1	HUMAN	5
535	10.28	10.28	51.99	35.43	22.85	sp|P19623|SPEE_HUMAN	Spermidine synthase OS=Homo sapiens GN=SRM PE=1 SV=1	HUMAN	5
536	10.24	10.24	62.28	29.39	28.51	tr|B2R6S5|B2R6S5_HUMAN	Cytidylate kinase, isoform CRA_a OS=Homo sapiens GN=CMPK PE=2 SV=1	HUMAN	5
536	0	10.24	67.4	37.02	35.91	tr|E7EVE6|E7EVE6_HUMAN	Uncharacterized protein OS=Homo sapiens GN=CMPK1 PE=3 SV=1	HUMAN	5
536	0	10.24	63.27	34.18	33.16	sp|P30085|KCY_HUMAN	UMP-CMP kinase OS=Homo sapiens GN=CMPK1 PE=1 SV=3	HUMAN	5
536	0	10.24	57.46	37.02	35.91	tr|B4DDL4|B4DDL4_HUMAN	cDNA FLJ53966, moderately similar to Homo sapiens cytidylate kinase (CMPK), mRNA OS=Homo sapiens PE=2 SV=1	HUMAN	5
537	10.19	10.19	44.81	14.47	8.323	tr|B5BU28|B5BU28_HUMAN	Catenin beta-1 OS=Homo sapiens GN=CTNNB1 PE=2 SV=1	HUMAN	5
537	0	10.19	45.22	14.6	8.398	tr|B4DGU4|B4DGU4_HUMAN	Uncharacterized protein OS=Homo sapiens GN=CTNNB1 PE=2 SV=1	HUMAN	5
537	0	10.19	44.81	14.47	8.323	sp|P35222|CTNB1_HUMAN	Catenin beta-1 OS=Homo sapiens GN=CTNNB1 PE=1 SV=1	HUMAN	5
537	0	10.19	43.44	15.29	8.796	tr|E7ERS9|E7ERS9_HUMAN	Uncharacterized protein OS=Homo sapiens GN=CTNNB1 PE=4 SV=1	HUMAN	5
537	0	10.19	43.44	15.29	8.796	tr|B4DL06|B4DL06_HUMAN	cDNA FLJ59565, highly similar to Beta-catenin OS=Homo sapiens PE=2 SV=1	HUMAN	5
537	0	10.19	42.8	16.12	9.272	tr|Q5ISL3|Q5ISL3_MACFA	Catenin beta-1 (Fragment) OS=Macaca fascicularis PE=2 SV=1	MACFA	5
537	0	10.19	45.28	15.94	9.168	tr|B4DSW9|B4DSW9_HUMAN	cDNA FLJ59415, highly similar to Beta-catenin OS=Homo sapiens PE=2 SV=1	HUMAN	5
538	10.18	10.18	25.11	11.9	6.71	tr|Q8TAM9|Q8TAM9_HUMAN	Intercellular adhesion molecule 5, telencephalin OS=Homo sapiens GN=ICAM5 PE=2 SV=1	HUMAN	5
538	0	10.18	25.11	11.9	6.71	sp|Q9UMF0|ICAM5_HUMAN	Intercellular adhesion molecule 5 OS=Homo sapiens GN=ICAM5 PE=1 SV=3	HUMAN	5
538	0	10.18	26.35	13.55	7.635	tr|Q8N6I2|Q8N6I2_HUMAN	ICAM5 protein (Fragment) OS=Homo sapiens GN=ICAM5 PE=2 SV=2	HUMAN	5
539	10.17	10.17	54.73	45.27	35.81	tr|A4D2P2|A4D2P2_HUMAN	Ras-related C3 botulinum toxin substrate 1 (Rho family, small GTP binding protein Rac1) OS=Homo sapiens GN=RAC1 PE=3 SV=1	HUMAN	5
539	0	10.17	42.19	34.9	27.6	tr|A4D2P1|A4D2P1_HUMAN	Ras-related C3 botulinum toxin substrate 1 (Rho family, small GTP binding protein Rac1) OS=Homo sapiens GN=RAC1 PE=2 SV=1	HUMAN	5
539	0	10.17	38.39	31.75	25.12	tr|A4D2P0|A4D2P0_HUMAN	Ras-related C3 botulinum toxin substrate 1 (Rho family, small GTP binding protein Rac1) OS=Homo sapiens GN=RAC1 PE=2 SV=1	HUMAN	5
539	0	10.17	42.19	34.9	27.6	sp|P63000|RAC1_HUMAN	Ras-related C3 botulinum toxin substrate 1 OS=Homo sapiens GN=RAC1 PE=1 SV=1	HUMAN	5
539	0	10.17	38.39	31.75	25.12	sp|P63000-2|RAC1_HUMAN	Isoform B of Ras-related C3 botulinum toxin substrate 1 OS=Homo sapiens GN=RAC1	HUMAN	5
539	0	10.13	43.35	38.73	30.64	tr|Q5G7L4|Q5G7L4_MACFA	RAS-related C3 botulinum toxin substrate 1 (Fragment) OS=Macaca fascicularis PE=2 SV=1	MACFA	5
540	10.15	10.15	68.69	31.91	17.33	sp|Q14914|PTGR1_HUMAN	Prostaglandin reductase 1 OS=Homo sapiens GN=PTGR1 PE=1 SV=2	HUMAN	5
540	0	10.15	61.13	34.88	18.94	tr|F5GY50|F5GY50_HUMAN	Uncharacterized protein OS=Homo sapiens GN=PTGR1 PE=4 SV=1	HUMAN	5
540	0	8.07	58.47	32.23	16.28	tr|B4DPK3|B4DPK3_HUMAN	cDNA FLJ59730, highly similar to NADP-dependent leukotriene B412-hydroxydehydrogenase (EC 1.3.1.74) OS=Homo sapiens PE=2 SV=1	HUMAN	4
541	10.15	10.15	42.37	29.66	26.27	tr|B4E1U9|B4E1U9_HUMAN	cDNA FLJ54776, highly similar to Cell division control protein 42 homolog OS=Homo sapiens PE=2 SV=1	HUMAN	5
541	0	10.15	47.64	36.65	32.46	sp|P60953|CDC42_HUMAN	Cell division control protein 42 homolog OS=Homo sapiens GN=CDC42 PE=1 SV=2	HUMAN	5
541	0	8.14	38.2	25.32	21.89	tr|E7ETU3|E7ETU3_HUMAN	Uncharacterized protein OS=Homo sapiens GN=CDC42 PE=3 SV=1	HUMAN	4
541	0	8.14	38.2	25.32	21.89	tr|B7ZAY4|B7ZAY4_HUMAN	cDNA, FLJ79348, highly similar to Cell division control protein 42 homolog OS=Homo sapiens PE=2 SV=1	HUMAN	4
541	0	8.14	38.2	25.32	21.89	tr|B4DMH5|B4DMH5_HUMAN	cDNA FLJ55107, highly similar to Cell division control protein 42 homolog OS=Homo sapiens PE=2 SV=1	HUMAN	4
542	10.13	10.13	31.04	6.879	5.369	sp|Q9BTW9|TBCD_HUMAN	Tubulin-specific chaperone D OS=Homo sapiens GN=TBCD PE=1 SV=2	HUMAN	5
542	0	10.13	28.04	6.571	5.128	sp|Q9BTW9-4|TBCD_HUMAN	Isoform 4 of Tubulin-specific chaperone D OS=Homo sapiens GN=TBCD	HUMAN	5
542	0	10.13	35.81	9.658	7.538	tr|F5H8C7|F5H8C7_HUMAN	Uncharacterized protein OS=Homo sapiens GN=TBCD PE=4 SV=1	HUMAN	5
542	0	10.13	34.28	9.658	7.538	tr|B4DE53|B4DE53_HUMAN	cDNA FLJ61213, highly similar to Tubulin-specific chaperone D OS=Homo sapiens PE=2 SV=1	HUMAN	5
542	0	8.87	36.46	9.643	7.266	sp|Q9BTW9-5|TBCD_HUMAN	Isoform 5 of Tubulin-specific chaperone D OS=Homo sapiens GN=TBCD	HUMAN	4
543	10.13	10.13	74.18	39.54	26.14	sp|Q9NUJ1|ABHDA_HUMAN	Abhydrolase domain-containing protein 10, mitochondrial OS=Homo sapiens GN=ABHD10 PE=1 SV=1	HUMAN	6
544	10.11	10.11	71.3	40.53	21.89	sp|O95433|AHSA1_HUMAN	Activator of 90 kDa heat shock protein ATPase homolog 1 OS=Homo sapiens GN=AHSA1 PE=1 SV=1	HUMAN	6
544	0	9.74	74.65	42.01	25.69	tr|B4DUR9|B4DUR9_HUMAN	Uncharacterized protein OS=Homo sapiens GN=AHSA1 PE=2 SV=1	HUMAN	6
545	10.06	10.06	57.75	20.38	14.01	sp|P23381|SYWC_HUMAN	Tryptophanyl-tRNA synthetase, cytoplasmic OS=Homo sapiens GN=WARS PE=1 SV=2	HUMAN	5
545	0	7.93	59.43	19.34	12.26	sp|P23381-2|SYWC_HUMAN	Isoform 2 of Tryptophanyl-tRNA synthetase, cytoplasmic OS=Homo sapiens GN=WARS	HUMAN	4
546	10.05	10.05	25.01	4.077	3.531	tr|D3DWB6|D3DWB6_HUMAN	Ubiquitin carboxyl-terminal hydrolase OS=Homo sapiens GN=USP9X PE=3 SV=1	HUMAN	6
546	0	10.01	24.71	4.111	3.289	sp|Q93008-1|USP9X_HUMAN	Isoform 2 of Probable ubiquitin carboxyl-terminal hydrolase FAF-X OS=Homo sapiens GN=USP9X	HUMAN	6
546	0	9.99	24.98	4.086	3.268	sp|Q93008|USP9X_HUMAN	Probable ubiquitin carboxyl-terminal hydrolase FAF-X OS=Homo sapiens GN=USP9X PE=1 SV=3	HUMAN	6
547	10.03	10.03	65.24	29.34	15.38	sp|Q8N335|GPD1L_HUMAN	Glycerol-3-phosphate dehydrogenase 1-like protein OS=Homo sapiens GN=GPD1L PE=1 SV=1	HUMAN	5
548	10	10	44.28	27.36	27.36	sp|P02763|A1AG1_HUMAN	Alpha-1-acid glycoprotein 1 OS=Homo sapiens GN=ORM1 PE=1 SV=1	HUMAN	5
549	9.99	9.99	81.03	37.93	24.14	tr|Q6NS36|Q6NS36_HUMAN	Ferritin (Fragment) OS=Homo sapiens GN=FTH1 PE=2 SV=1	HUMAN	5
549	0	9.99	75.96	48.09	30.6	sp|P02794|FRIH_HUMAN	Ferritin heavy chain OS=Homo sapiens GN=FTH1 PE=1 SV=2	HUMAN	5
549	0	9.48	63.93	36.07	30.6	tr|Q6NZ44|Q6NZ44_HUMAN	Ferritin OS=Homo sapiens GN=FTH1 PE=2 SV=1	HUMAN	5
549	0	9.48	63.93	36.07	30.6	tr|B3KXC3|B3KXC3_HUMAN	Ferritin OS=Homo sapiens PE=2 SV=1	HUMAN	5
549	0	7.86	82.35	49.02	28.1	tr|G3V192|G3V192_HUMAN	Ferritin OS=Homo sapiens GN=FTH1 PE=3 SV=1	HUMAN	4
550	9.96	9.96	33.85	8.48	4.206	sp|P01023|A2MG_HUMAN	Alpha-2-macroglobulin OS=Homo sapiens GN=A2M PE=1 SV=3	HUMAN	5
551	9.96	9.96	35.06	13.85	13.85	sp|P02790|HEMO_HUMAN	Hemopexin OS=Homo sapiens GN=HPX PE=1 SV=2	HUMAN	5
551	0	8.12	43.7	20.87	20.87	tr|Q9BS19|Q9BS19_HUMAN	HPX protein OS=Homo sapiens GN=HPX PE=2 SV=1	HUMAN	4
552	9.87	14.29	42.82	20.1	20.1	sp|Q9P1U1|ARP3B_HUMAN	Actin-related protein 3B OS=Homo sapiens GN=ACTR3B PE=1 SV=1	HUMAN	8
552	0	12.92	50.61	21.82	21.82	sp|Q9P1U1-2|ARP3B_HUMAN	Isoform 2 of Actin-related protein 3B OS=Homo sapiens GN=ACTR3B	HUMAN	7
552	0	12.92	45.45	21.82	21.82	tr|B7Z9W3|B7Z9W3_HUMAN	cDNA, FLJ78977, highly similar to Homo sapiens ARP3 actin-related protein 3 homolog B (yeast) (ACTR3B), mRNA OS=Homo sapiens PE=2 SV=1	HUMAN	7
552	0	9.94	38.51	18.1	18.1	sp|Q9P1U1-3|ARP3B_HUMAN	Isoform 3 of Actin-related protein 3B OS=Homo sapiens GN=ACTR3B	HUMAN	6
553	9.87	9.87	48.09	12.25	8.208	sp|P42658|DPP6_HUMAN	Dipeptidyl aminopeptidase-like protein 6 OS=Homo sapiens GN=DPP6 PE=1 SV=2	HUMAN	5
553	0	9.87	50.94	13.23	8.864	tr|E9PF59|E9PF59_HUMAN	Uncharacterized protein OS=Homo sapiens GN=DPP6 PE=4 SV=1	HUMAN	5
553	0	9.87	50.19	13.23	8.864	tr|A7E2E4|A7E2E4_HUMAN	Dipeptidyl-peptidase 6 OS=Homo sapiens GN=DPP6 PE=2 SV=1	HUMAN	5
553	0	9.87	47.32	13.2	8.842	sp|P42658-2|DPP6_HUMAN	Isoform DPPX-S of Dipeptidyl aminopeptidase-like protein 6 OS=Homo sapiens GN=DPP6	HUMAN	5
553	0	9.84	48.94	13.98	9.367	tr|E9PDL2|E9PDL2_HUMAN	Uncharacterized protein OS=Homo sapiens GN=DPP6 PE=4 SV=1	HUMAN	5
553	0	9.79	49.6	13.98	9.367	tr|B7Z299|B7Z299_HUMAN	cDNA FLJ55680, highly similar to Dipeptidyl aminopeptidase-like protein 6 OS=Homo sapiens PE=2 SV=1	HUMAN	5
553	0	9.79	45.21	13.2	8.842	sp|Q5IS50|DPP6_PANTR	Dipeptidyl aminopeptidase-like protein 6 OS=Pan troglodytes GN=DPP6 PE=2 SV=1	PANTR	5
553	0	8.59	60.35	15.26	10.35	tr|Q75MF0|Q75MF0_HUMAN	Putative uncharacterized protein DPP6 (Fragment) OS=Homo sapiens GN=DPP6 PE=2 SV=1	HUMAN	4
554	9.86	10.71	48.12	12.97	8.02	sp|Q9UHD8|SEPT9_HUMAN	Septin-9 OS=Homo sapiens GN=SEPT9 PE=1 SV=2	HUMAN	5
554	0	10.71	45.33	13.4	8.289	sp|Q9UHD8-7|SEPT9_HUMAN	Isoform 7 of Septin-9 OS=Homo sapiens GN=SEPT9	HUMAN	5
554	0	10.71	44.39	13.13	8.117	sp|Q9UHD8-5|SEPT9_HUMAN	Isoform 5 of Septin-9 OS=Homo sapiens GN=SEPT9	HUMAN	5
554	0	10.71	45.25	13.38	8.275	sp|Q9UHD8-2|SEPT9_HUMAN	Isoform 2 of Septin-9 OS=Homo sapiens GN=SEPT9	HUMAN	5
554	0	10.49	48.52	13.71	9.916	sp|Q9UHD8-8|SEPT9_HUMAN	Isoform 8 of Septin-9 OS=Homo sapiens GN=SEPT9	HUMAN	5
554	0	10.49	49.05	15.4	11.14	sp|Q9UHD8-3|SEPT9_HUMAN	Isoform 3 of Septin-9 OS=Homo sapiens GN=SEPT9	HUMAN	5
554	0	10.49	48.9	17.96	12.98	sp|Q9UHD8-9|SEPT9_HUMAN	Isoform 9 of Septin-9 OS=Homo sapiens GN=SEPT9	HUMAN	5
554	0	10.49	52.84	19.4	14.03	sp|Q9UHD8-4|SEPT9_HUMAN	Isoform 4 of Septin-9 OS=Homo sapiens GN=SEPT9	HUMAN	5
555	9.83	9.83	31.41	11.52	11.52	tr|B4DVE1|B4DVE1_HUMAN	Uncharacterized protein OS=Homo sapiens GN=LGALS3BP PE=2 SV=1	HUMAN	5
555	0	9.83	30.77	11.28	11.28	sp|Q08380|LG3BP_HUMAN	Galectin-3-binding protein OS=Homo sapiens GN=LGALS3BP PE=1 SV=1	HUMAN	5
555	0	7.77	28.22	10.79	10.79	tr|E7EW56|E7EW56_HUMAN	Uncharacterized protein OS=Homo sapiens GN=LGALS3BP PE=4 SV=2	HUMAN	4
555	0	7.77	28.04	10.72	10.72	tr|B4DDG4|B4DDG4_HUMAN	cDNA FLJ54583, highly similar to Galectin-3-binding protein OS=Homo sapiens PE=2 SV=1	HUMAN	4
555	0	7.77	28.27	10.81	10.81	tr|B3KP88|B3KP88_HUMAN	cDNA FLJ31415 fis, clone NT2NE2000284, highly similar to Galectin-3-binding protein OS=Homo sapiens PE=2 SV=1	HUMAN	4
555	0	7.77	27.9	11.16	11.16	tr|B4DWA8|B4DWA8_HUMAN	cDNA FLJ53427, highly similar to Galectin-3-binding protein OS=Homo sapiens PE=2 SV=1	HUMAN	4
556	9.81	9.81	38.15	9.839	4.435	sp|Q27J81-2|INF2_HUMAN	Isoform 2 of Inverted formin-2 OS=Homo sapiens GN=INF2	HUMAN	4
556	0	9.81	36.67	9.768	4.404	sp|Q27J81|INF2_HUMAN	Inverted formin-2 OS=Homo sapiens GN=INF2 PE=1 SV=2	HUMAN	4
557	9.76	9.76	75	60.64	33.51	sp|P01116-2|RASK_HUMAN	Isoform 2B of GTPase KRas OS=Homo sapiens GN=KRAS	HUMAN	5
557	0	7.66	59.79	53.97	26.98	sp|P01116|RASK_HUMAN	GTPase KRas OS=Homo sapiens GN=KRAS PE=1 SV=1	HUMAN	4
558	9.7	9.7	33.61	13.85	12.67	sp|O00186|STXB3_HUMAN	Syntaxin-binding protein 3 OS=Homo sapiens GN=STXBP3 PE=1 SV=2	HUMAN	6
559	9.69	9.69	27.48	14.58	14.58	tr|E7EQZ9|E7EQZ9_HUMAN	Uncharacterized protein OS=Homo sapiens GN=PRKCSH PE=4 SV=1	HUMAN	7
559	0	9.69	27.48	14.58	14.58	tr|B4DJQ5|B4DJQ5_HUMAN	cDNA FLJ59211, highly similar to Glucosidase 2 subunit beta OS=Homo sapiens PE=2 SV=1	HUMAN	7
559	0	9.69	28	14.86	14.86	tr|A8K318|A8K318_HUMAN	Uncharacterized protein OS=Homo sapiens GN=PRKCSH PE=2 SV=1	HUMAN	7
559	0	9.69	27.84	14.77	14.77	sp|P14314|GLU2B_HUMAN	Glucosidase 2 subunit beta OS=Homo sapiens GN=PRKCSH PE=1 SV=2	HUMAN	7
560	9.66	9.66	45.74	11.91	7.578	tr|B4DKY1|B4DKY1_HUMAN	Uncharacterized protein OS=Homo sapiens GN=CARS PE=2 SV=1	HUMAN	5
560	0	9.58	44.62	10.88	6.922	tr|B4DPV7|B4DPV7_HUMAN	cDNA FLJ54534, highly similar to Homo sapiens cysteinyl-tRNA synthetase (CARS), transcript variant 3, mRNA OS=Homo sapiens PE=2 SV=1	HUMAN	5
560	0	9.57	44.77	10.59	6.739	tr|Q5HYE4|Q5HYE4_HUMAN	Cysteinyl-tRNA synthetase, isoform CRA_e OS=Homo sapiens GN=DKFZp686F1612 PE=2 SV=1	HUMAN	5
560	0	9.57	46.61	11.92	7.588	tr|A8MVQ3|A8MVQ3_HUMAN	Cysteinyl-tRNA synthetase, isoform CRA_b OS=Homo sapiens GN=CARS PE=2 SV=1	HUMAN	5
560	0	9.57	45.99	11.76	7.487	sp|P49589|SYCC_HUMAN	Cysteinyl-tRNA synthetase, cytoplasmic OS=Homo sapiens GN=CARS PE=1 SV=3	HUMAN	5
560	0	9.57	46.14	12.12	7.713	tr|Q53HG6|Q53HG6_HUMAN	Cysteine-tRNA ligase isoform a variant (Fragment) OS=Homo sapiens PE=2 SV=1	HUMAN	5
560	0	9.57	49.7	13.29	8.459	tr|B4DI19|B4DI19_HUMAN	cDNA FLJ59524, highly similar to Cysteinyl-tRNA synthetase (EC 6.1.1.16) OS=Homo sapiens PE=2 SV=1	HUMAN	5
560	0	9.57	45.32	12.12	7.713	sp|P49589-2|SYCC_HUMAN	Isoform 2 of Cysteinyl-tRNA synthetase, cytoplasmic OS=Homo sapiens GN=CARS	HUMAN	5
560	0	9.57	49.92	13.6	8.655	tr|A8K067|A8K067_HUMAN	cDNA FLJ75536, highly similar to Homo sapiens cysteinyl-tRNA synthetase (CARS), transcript variant1, mRNA (Fragment) OS=Homo sapiens PE=2 SV=1	HUMAN	5
561	9.65	10.11	51.93	27	11.87	tr|A8K1X2|A8K1X2_HUMAN	Septin 3, isoform CRA_b OS=Homo sapiens GN=SEPT3 PE=2 SV=1	HUMAN	4
561	0	10.11	48.88	25.42	11.17	sp|Q9UH03|SEPT3_HUMAN	Neuronal-specific septin-3 OS=Homo sapiens GN=SEPT3 PE=1 SV=3	HUMAN	4
561	0	10.11	50	26	11.43	sp|Q9UH03-2|SEPT3_HUMAN	Isoform 2 of Neuronal-specific septin-3 OS=Homo sapiens GN=SEPT3	HUMAN	4
561	0	10.1	53.85	31.82	13.99	tr|B7Z686|B7Z686_HUMAN	Uncharacterized protein OS=Homo sapiens GN=SEPT3 PE=2 SV=1	HUMAN	4
561	0	10.1	52.38	30.95	13.61	tr|B1AHR1|B1AHR1_HUMAN	Septin 3 OS=Homo sapiens GN=SEPT3 PE=4 SV=1	HUMAN	4
562	9.65	9.65	32.71	15.02	10.49	tr|B7WPI6|B7WPI6_HUMAN	Uncharacterized protein OS=Homo sapiens GN=ACHE PE=4 SV=1	HUMAN	5
562	0	9.65	30.46	15.64	10.91	sp|P22303|ACES_HUMAN	Acetylcholinesterase OS=Homo sapiens GN=ACHE PE=1 SV=1	HUMAN	5
562	0	7.9	28.33	12.55	11.22	sp|P22303-3|ACES_HUMAN	Isoform 4 of Acetylcholinesterase OS=Homo sapiens GN=ACHE	HUMAN	4
562	0	7.52	30.51	13.76	8.955	sp|P22303-4|ACES_HUMAN	Isoform R of Acetylcholinesterase OS=Homo sapiens GN=ACHE	HUMAN	4
562	0	7.52	30.79	13.45	8.752	tr|D6W5X8|D6W5X8_HUMAN	Acetylcholinesterase (Yt blood group), isoform CRA_a OS=Homo sapiens GN=ACHE PE=4 SV=1	HUMAN	4
562	0	7.52	27.79	13.81	8.985	tr|C9JGQ9|C9JGQ9_HUMAN	Uncharacterized protein OS=Homo sapiens GN=ACHE PE=4 SV=1	HUMAN	4
562	0	7.52	27.07	13.45	8.752	sp|P22303-2|ACES_HUMAN	Isoform H of Acetylcholinesterase OS=Homo sapiens GN=ACHE	HUMAN	4
563	9.63	13.81	73.02	46.56	46.56	tr|Q5JR08|Q5JR08_HUMAN	Ras homolog gene family, member C (Fragment) OS=Homo sapiens GN=RHOC PE=2 SV=1	HUMAN	7
563	0	13.81	60.26	38.43	38.43	tr|E9PN11|E9PN11_HUMAN	Uncharacterized protein OS=Homo sapiens GN=RHOC PE=3 SV=1	HUMAN	7
563	0	13.81	71.5	45.6	45.6	sp|P08134|RHOC_HUMAN	Rho-related GTP-binding protein RhoC OS=Homo sapiens GN=RHOC PE=1 SV=1	HUMAN	7
563	0	13.77	73.37	52.07	52.07	tr|E9PQH6|E9PQH6_HUMAN	Uncharacterized protein OS=Homo sapiens GN=RHOC PE=3 SV=1	HUMAN	7
564	9.6	19.11	46.53	6.6	5.461	sp|P11277-3|SPTB1_HUMAN	Isoform 3 of Spectrin beta chain, erythrocyte OS=Homo sapiens GN=SPTB	HUMAN	11
564	0	19.09	45.58	6.504	5.381	tr|B2RMN7|B2RMN7_HUMAN	Spectrin, beta, erythrocytic OS=Homo sapiens GN=SPTB PE=2 SV=1	HUMAN	11
564	0	19.07	45.86	6.504	5.381	sp|P11277|SPTB1_HUMAN	Spectrin beta chain, erythrocyte OS=Homo sapiens GN=SPTB PE=1 SV=5	HUMAN	11
564	0	18.84	45.23	5.971	4.94	sp|P11277-2|SPTB1_HUMAN	Isoform 2 of Spectrin beta chain, erythrocyte OS=Homo sapiens GN=SPTB	HUMAN	11
564	0	18.8	46.1	5.961	4.931	tr|Q59FP5|Q59FP5_HUMAN	Spectrin, beta, erythrocytic (Includes spherocytosis, clinical type I) variant (Fragment) OS=Homo sapiens PE=2 SV=1	HUMAN	11
565	9.53	9.53	42.66	27.12	19.49	tr|B7ZLQ1|B7ZLQ1_HUMAN	OPCML protein OS=Homo sapiens GN=OPCML PE=2 SV=1	HUMAN	6
565	0	9.53	43.77	27.83	20	tr|A8K0Y0|A8K0Y0_HUMAN	Opioid binding protein/cell adhesion molecule-like preprotein isoform a OS=Homo sapiens GN=OPCML PE=2 SV=1	HUMAN	6
565	0	9.53	43.77	27.83	20	sp|Q5IS61|OPCM_PANTR	Opioid-binding protein/cell adhesion molecule OS=Pan troglodytes GN=OPCML PE=2 SV=1	PANTR	6
565	0	9.53	43.77	27.83	20	sp|Q14982|OPCM_HUMAN	Opioid-binding protein/cell adhesion molecule OS=Homo sapiens GN=OPCML PE=1 SV=1	HUMAN	6
565	0	9.53	37.87	28.4	20.41	tr|Q7Z3W6|Q7Z3W6_HUMAN	Opioid binding protein/cell adhesion molecule-like preprotein isoform b OS=Homo sapiens GN=DKFZp686H1949 PE=2 SV=1	HUMAN	6
565	0	9.53	39.47	31.58	22.7	tr|B2CZX2|B2CZX2_HUMAN	Opioid binding protein/cell adhesion molecule-like isoform c OS=Homo sapiens GN=OPCML PE=2 SV=1	HUMAN	6
565	0	8.61	43.6	27.62	14.83	tr|Q6B0I4|Q6B0I4_HUMAN	Opioid binding protein/cell adhesion molecule-like OS=Homo sapiens GN=OPCML PE=2 SV=1	HUMAN	5
565	0	8.61	43.6	27.62	14.83	tr|B7ZLQ0|B7ZLQ0_HUMAN	OPCML protein OS=Homo sapiens GN=OPCML PE=2 SV=1	HUMAN	5
565	0	8.22	46.13	25.89	17.86	tr|Q5ISA8|Q5ISA8_9PRIM	Opioid-binding protein/cell adhesion molecule-like protein (Fragment) OS=Saimiri boliviensis PE=2 SV=1	9PRIM	5
565	0	8.22	45.77	27.27	18.81	tr|Q5ISM6|Q5ISM6_MACFA	Opioid-binding protein/cell adhesion molecule-like protein (Fragment) OS=Macaca fascicularis PE=2 SV=1	MACFA	5
565	0	7.33	34.94	27.56	18.91	tr|B4DS15|B4DS15_HUMAN	Uncharacterized protein OS=Homo sapiens GN=OPCML PE=2 SV=1	HUMAN	5
566	9.47	34.07	61.8	57.03	54.91	sp|P68133|ACTS_HUMAN	Actin, alpha skeletal muscle OS=Homo sapiens GN=ACTA1 PE=1 SV=1	HUMAN	25
566	0.01	32.6	60.21	47.48	47.48	tr|A8K3K1|A8K3K1_HUMAN	cDNA FLJ78096, highly similar to Homo sapiens actin, alpha, cardiac muscle (ACTC), mRNA OS=Homo sapiens PE=2 SV=1	HUMAN	24
566	0	33.03	60.21	49.6	47.48	sp|P68032|ACTC_HUMAN	Actin, alpha cardiac muscle 1 OS=Homo sapiens GN=ACTC1 PE=1 SV=1	HUMAN	24
566	0	32.23	61.52	57.43	55.1	tr|B7Z6P1|B7Z6P1_HUMAN	cDNA FLJ53662, highly similar to Actin, alpha skeletal muscle OS=Homo sapiens PE=2 SV=1	HUMAN	24
566	0	31	57.29	46.68	44.56	tr|D2JYH4|D2JYH4_HUMAN	Actin, alpha 2, smooth muscle, aorta OS=Homo sapiens GN=ACTA2 PE=3 SV=1	HUMAN	22
566	0	31	57.29	46.68	44.56	sp|P62736|ACTA_HUMAN	Actin, aortic smooth muscle OS=Homo sapiens GN=ACTA2 PE=1 SV=1	HUMAN	22
566	0	30.51	71.08	68.64	65.85	tr|Q5T8M8|Q5T8M8_HUMAN	Actin, alpha 1, skeletal muscle OS=Homo sapiens GN=ACTA1 PE=2 SV=1	HUMAN	22
566	0	30.51	70.59	68.17	65.4	tr|A6NL76|A6NL76_HUMAN	Uncharacterized protein OS=Homo sapiens GN=ACTA1 PE=3 SV=2	HUMAN	22
566	0	22.65	55.42	43.37	40.96	tr|B4DUI8|B4DUI8_HUMAN	Uncharacterized protein OS=Homo sapiens GN=ACTA2 PE=2 SV=1	HUMAN	16
567	9.47	9.47	50.5	20.5	12.75	sp|Q9UPV7|K1045_HUMAN	Protein KIAA1045 OS=Homo sapiens GN=KIAA1045 PE=1 SV=2	HUMAN	4
568	9.45	9.45	32.25	6.101	4.754	tr|G1UI17|G1UI17_HUMAN	Glycogen debranching enzyme (Fragment) OS=Homo sapiens GN=AGL PE=2 SV=1	HUMAN	5
568	0.02	9.25	30.68	5.026	3.916	sp|P35573|GDE_HUMAN	Glycogen debranching enzyme OS=Homo sapiens GN=AGL PE=1 SV=3	HUMAN	5
568	0.02	7.17	30.23	4.422	3.3	sp|P35573-2|GDE_HUMAN	Isoform 5 of Glycogen debranching enzyme OS=Homo sapiens GN=AGL	HUMAN	4
568	0.02	7.17	29.09	4.42	3.298	sp|P35573-3|GDE_HUMAN	Isoform 6 of Glycogen debranching enzyme OS=Homo sapiens GN=AGL	HUMAN	4
569	9.4	19.88	43.81	30.1	20.19	tr|Q8N1F0|Q8N1F0_HUMAN	Serine/threonine-protein phosphatase OS=Homo sapiens GN=PPP3CB PE=2 SV=1	HUMAN	12
569	0	19.88	43.89	30.15	20.23	sp|P16298|PP2BB_HUMAN	Serine/threonine-protein phosphatase 2B catalytic subunit beta isoform OS=Homo sapiens GN=PPP3CB PE=1 SV=2	HUMAN	12
569	0	17.74	41.83	27.82	17.7	sp|P16298-3|PP2BB_HUMAN	Isoform 3 of Serine/threonine-protein phosphatase 2B catalytic subunit beta isoform OS=Homo sapiens GN=PPP3CB	HUMAN	10
570	9.39	9.39	53.26	26.82	20.69	sp|P00915|CAH1_HUMAN	Carbonic anhydrase 1 OS=Homo sapiens GN=CA1 PE=1 SV=2	HUMAN	5
570	0	9.39	45.42	27.89	21.51	tr|E5RHP7|E5RHP7_HUMAN	Uncharacterized protein OS=Homo sapiens GN=CA1 PE=4 SV=1	HUMAN	5
570	0	8.8	54.12	27.84	27.84	tr|E5RFE7|E5RFE7_HUMAN	Uncharacterized protein OS=Homo sapiens GN=CA1 PE=4 SV=1	HUMAN	5
570	0	8.15	56.82	31.82	22.73	tr|E5RH81|E5RH81_HUMAN	Uncharacterized protein OS=Homo sapiens GN=CA1 PE=4 SV=1	HUMAN	4
571	9.38	9.38	31.84	9.617	7.283	sp|O14980|XPO1_HUMAN	Exportin-1 OS=Homo sapiens GN=XPO1 PE=1 SV=1	HUMAN	5
572	9.35	9.35	51.28	13.32	9.672	sp|O43776|SYNC_HUMAN	Asparaginyl-tRNA synthetase, cytoplasmic OS=Homo sapiens GN=NARS PE=1 SV=1	HUMAN	5
573	9.35	9.35	44.91	20.56	15.17	sp|P10909-2|CLUS_HUMAN	Isoform 2 of Clusterin OS=Homo sapiens GN=CLU	HUMAN	5
573	0	9.35	43.48	22.39	16.52	sp|P10909-5|CLUS_HUMAN	Isoform 5 of Clusterin OS=Homo sapiens GN=CLU	HUMAN	5
573	0	9.35	42.76	22.94	16.93	sp|P10909|CLUS_HUMAN	Clusterin OS=Homo sapiens GN=CLU PE=1 SV=1	HUMAN	5
573	0	9.35	46.15	24.76	18.27	sp|P10909-4|CLUS_HUMAN	Isoform 4 of Clusterin OS=Homo sapiens GN=CLU	HUMAN	5
573	0	9.33	42.36	32.8	24.2	tr|E7ETA7|E7ETA7_HUMAN	Clusterin OS=Homo sapiens GN=CLU PE=3 SV=1	HUMAN	5
573	0	8.59	45.26	34.31	27.74	sp|P10909-3|CLUS_HUMAN	Isoform 3 of Clusterin OS=Homo sapiens GN=CLU	HUMAN	5
574	9.34	24.85	63.66	37.96	27.08	sp|Q04695|K1C17_HUMAN	Keratin, type I cytoskeletal 17 OS=Homo sapiens GN=KRT17 PE=1 SV=2	HUMAN	12
575	9.34	9.34	36.46	10.29	10.29	tr|B4E1E2|B4E1E2_HUMAN	cDNA FLJ61530, highly similar to Hepatocyte growth factor-regulated tyrosine kinase substrate OS=Homo sapiens PE=2 SV=1	HUMAN	6
575	0	9.34	34.49	10.29	10.29	tr|F5H5Y5|F5H5Y5_HUMAN	Uncharacterized protein OS=Homo sapiens GN=HGS PE=4 SV=1	HUMAN	6
575	0	9.34	26.77	8.752	8.752	sp|O14964|HGS_HUMAN	Hepatocyte growth factor-regulated tyrosine kinase substrate OS=Homo sapiens GN=HGS PE=1 SV=1	HUMAN	6
575	0	9.34	29.09	9.841	9.841	tr|E7EU53|E7EU53_HUMAN	Uncharacterized protein OS=Homo sapiens GN=HGS PE=4 SV=1	HUMAN	6
575	0	9.34	29.13	9.855	9.855	sp|O14964-2|HGS_HUMAN	Isoform 2 of Hepatocyte growth factor-regulated tyrosine kinase substrate OS=Homo sapiens GN=HGS	HUMAN	6
576	9.33	9.33	46.11	10.93	7.789	tr|B1B0M1|B1B0M1_HUMAN	GRIP1 associated protein 1 OS=Homo sapiens GN=GRIPAP1 PE=4 SV=1	HUMAN	6
576	0	9.33	42.45	10.34	7.372	sp|Q4V328|GRAP1_HUMAN	GRIP1-associated protein 1 OS=Homo sapiens GN=GRIPAP1 PE=1 SV=1	HUMAN	6
576	0	9.33	44.07	10.74	7.654	sp|Q4V328-4|GRAP1_HUMAN	Isoform 4 of GRIP1-associated protein 1 OS=Homo sapiens GN=GRIPAP1	HUMAN	6
576	0	9.33	43.33	10.74	7.654	tr|F5H504|F5H504_HUMAN	Uncharacterized protein OS=Homo sapiens GN=GRIPAP1 PE=4 SV=1	HUMAN	6
576	0	9.33	40.9	10.34	7.372	tr|A8K7Z3|A8K7Z3_HUMAN	cDNA FLJ77229, highly similar to Homo sapiens GRIP1 associated protein 1 (GRIPAP1), transcript variant 1, mRNA OS=Homo sapiens PE=2 SV=1	HUMAN	6
577	9.32	9.33	53.54	12.7	7.395	sp|Q6PCE3|PGM2L_HUMAN	Glucose 1,6-bisphosphate synthase OS=Homo sapiens GN=PGM2L1 PE=1 SV=3	HUMAN	5
578	9.29	9.29	78.24	38.34	33.16	tr|Q5U0J2|Q5U0J2_HUMAN	Cysteine and glycine-rich protein 1 OS=Homo sapiens GN=CSRP1 PE=2 SV=1	HUMAN	5
578	0	9.29	78.24	38.34	33.16	sp|P21291|CSRP1_HUMAN	Cysteine and glycine-rich protein 1 OS=Homo sapiens GN=CSRP1 PE=1 SV=3	HUMAN	5
578	0	9.29	78.07	39.57	34.22	tr|B4DY28|B4DY28_HUMAN	cDNA FLJ61189, highly similar to Cysteine and glycine-rich protein 1 OS=Homo sapiens PE=2 SV=1	HUMAN	5
[truncated: 29,033 more rows]

## Sheet: FDR<1 and US>2 
	Keratin subunits were discarded of the putamen dataset due to the potential contamination in the step of protein in gel digestion
N	Unused	Total	%Cov	%Cov(50)	%Cov(95)	Accession	Name	Species	Peptides(95%)
1	305.34	305.34	83	68.43	64.31	sp|Q13813-2|SPTA2_HUMAN	Isoform 2 of Spectrin alpha chain, brain OS=Homo sapiens GN=SPTAN1	HUMAN	189
2	231.7	231.7	80.54	63.24	56.35	tr|B2ZZ89|B2ZZ89_HUMAN	Spectrin beta non-erythrocytic 1 OS=Homo sapiens GN=SPTBN1 PE=2 SV=1	HUMAN	132
3	156.07	156.07	72.48	63.27	55.64	sp|Q00610-2|CLH1_HUMAN	Isoform 2 of Clathrin heavy chain 1 OS=Homo sapiens GN=CLTC	HUMAN	94
4	142.01	142.01	63.57	29.46	23.37	sp|Q15149-7|PLEC_HUMAN	Isoform 7 of Plectin OS=Homo sapiens GN=PLEC	HUMAN	91
5	103.93	104.26	55.12	27.72	19.41	sp|Q14204|DYHC1_HUMAN	Cytoplasmic dynein 1 heavy chain 1 OS=Homo sapiens GN=DYNC1H1 PE=1 SV=5	HUMAN	74
6	100.74	100.74	58.02	36.06	28.48	sp|P46821|MAP1B_HUMAN	Microtubule-associated protein 1B OS=Homo sapiens GN=MAP1B PE=1 SV=2	HUMAN	55
11	77.48	77.48	72.52	59.94	57.76	sp|P04264|K2C1_HUMAN	Keratin, type II cytoskeletal 1 OS=Homo sapiens GN=KRT1 PE=1 SV=6	HUMAN	48
188	25.19	49.22	77.03	75.23	68.69	sp|P04350|TBB4A_HUMAN	Tubulin beta-4A chain OS=Homo sapiens GN=TUBB4A PE=1 SV=2	HUMAN	48
8	84.55	84.55	57.06	47.78	44.42	tr|Q53ES0|Q53ES0_HUMAN	NaﲯATPase alpha 3 subunit variant (Fragment) OS=Homo sapiens PE=2 SV=1	HUMAN	47
9	83.92	83.92	75.6	50.51	46.75	tr|A5YM63|A5YM63_HUMAN	NEFM protein OS=Homo sapiens GN=NEFM PE=2 SV=1	HUMAN	47
43	52.37	52.37	76.18	75.06	68.54	sp|Q13885|TBB2A_HUMAN	Tubulin beta-2A chain OS=Homo sapiens GN=TUBB2A PE=1 SV=1	HUMAN	47
7	91.32	91.32	75.49	60.5	52.84	tr|Q1HE25|Q1HE25_HUMAN	Actinin alpha 1 isoform b OS=Homo sapiens GN=ACTN1 PE=2 SV=1	HUMAN	46
10	81.23	81.23	87.68	75.7	65.35	sp|P02768|ALBU_HUMAN	Serum albumin OS=Homo sapiens GN=ALB PE=1 SV=2	HUMAN	45
21	66.4	66.4	67.12	63.53	59.25	sp|P13645|K1C10_HUMAN	Keratin, type I cytoskeletal 10 OS=Homo sapiens GN=KRT10 PE=1 SV=6	HUMAN	45
73	41.67	78.82	56.49	47.57	39.35	tr|B1AKY9|B1AKY9_HUMAN	ATPase, Naﲯ transporting, alpha 2 () polypeptide OS=Homo sapiens GN=ATP1A2 PE=3 SV=1	HUMAN	43
15	70.14	70.14	67.95	52.55	49.57	tr|A2A274|A2A274_HUMAN	Aconitase 2, mitochondrial OS=Homo sapiens GN=ACO2 PE=4 SV=1	HUMAN	42
31	57.38	57.38	85.34	78.13	75	tr|G3V1U9|G3V1U9_HUMAN	Tubulin, alpha 3, isoform CRA_c OS=Homo sapiens GN=TUBA1A PE=3 SV=1	HUMAN	42
22	66.21	66.21	86.39	67.71	62.3	sp|P10809|CH60_HUMAN	60 kDa heat shock protein, mitochondrial OS=Homo sapiens GN=HSPD1 PE=1 SV=2	HUMAN	41
27	59.52	75.42	59.87	25.45	21.1	sp|O15020-2|SPTN2_HUMAN	Isoform 2 of Spectrin beta chain, brain 2 OS=Homo sapiens GN=SPTBN2	HUMAN	41
32	56.56	85.43	73.83	61.86	52.68	tr|B2RCS5|B2RCS5_HUMAN	Actinin, alpha 2, isoform CRA_b OS=Homo sapiens GN=ACTN2 PE=2 SV=1	HUMAN	41
60	46.41	82.68	75.08	59.39	50.05	sp|O43707|ACTN4_HUMAN	Alpha-actinin-4 OS=Homo sapiens GN=ACTN4 PE=1 SV=2	HUMAN	41
107	35.21	72.33	49.17	42.23	35.87	tr|F5H3A1|F5H3A1_HUMAN	Uncharacterized protein OS=Homo sapiens GN=ATP1A1 PE=3 SV=1	HUMAN	41
734	6.7	46.96	76.35	74.1	67.57	tr|Q5SU16|Q5SU16_HUMAN	Beta 5-tubulin OS=Homo sapiens GN=TUBB PE=2 SV=1	HUMAN	41
12	74.64	74.64	81.87	61.66	56.02	sp|P08133|ANXA6_HUMAN	Annexin A6 OS=Homo sapiens GN=ANXA6 PE=1 SV=3	HUMAN	40
273	19.37	46.93	67.33	66	65.11	sp|Q13509|TBB3_HUMAN	Tubulin beta-3 chain OS=Homo sapiens GN=TUBB3 PE=1 SV=2	HUMAN	40
17	67.69	67.69	65.22	46.02	40.16	sp|P07900-2|HS90A_HUMAN	Isoform 2 of Heat shock protein HSP 90-alpha OS=Homo sapiens GN=HSP90AA1	HUMAN	39
19	67.04	67.04	83.87	58.44	55.09	sp|P55072|TERA_HUMAN	Transitional endoplasmic reticulum ATPase OS=Homo sapiens GN=VCP PE=1 SV=4	HUMAN	39
14	70.91	70.91	64.71	44.54	41.18	tr|E7ENR4|E7ENR4_HUMAN	Uncharacterized protein OS=Homo sapiens GN=HK1 PE=3 SV=1	HUMAN	38
18	67.39	67.39	73.03	51.27	43.63	sp|Q05193-2|DYN1_HUMAN	Isoform 2 of Dynamin-1 OS=Homo sapiens GN=DNM1	HUMAN	38
35	54.6	54.6	76.91	69.9	58.28	tr|Q59GB4|Q59GB4_HUMAN	Dihydropyrimidinase-like 2 variant (Fragment) OS=Homo sapiens PE=2 SV=1	HUMAN	38
39	52.95	56.99	77.55	65.51	61.81	sp|P14136|GFAP_HUMAN	Glial fibrillary acidic protein OS=Homo sapiens GN=GFAP PE=1 SV=1	HUMAN	38
26	60.71	60.71	80.47	57.74	54.55	tr|Q68CM6|Q68CM6_HUMAN	STXBP1 protein OS=Homo sapiens GN=stxbp1 PE=2 SV=1	HUMAN	37
1266	2.83	60.55	78.28	57.55	54.39	sp|P61764-2|STXB1_HUMAN	Isoform 2 of Syntaxin-binding protein 1 OS=Homo sapiens GN=STXBP1	HUMAN	37
13	74.26	74.26	59.94	30.92	22.64	sp|P35580-2|MYH10_HUMAN	Isoform 2 of Myosin-10 OS=Homo sapiens GN=MYH10	HUMAN	36
23	65.05	65.05	62.25	47.95	38.91	tr|A8K916|A8K916_HUMAN	cDNA FLJ78481, highly similar to Homo sapiens adaptor-related protein complex 2, beta 1 subunit, mRNA OS=Homo sapiens PE=2 SV=1	HUMAN	36
25	63.36	63.36	79.58	62.24	59.64	sp|P38606|VATA_HUMAN	V-type proton ATPase catalytic subunit A OS=Homo sapiens GN=ATP6V1A PE=1 SV=2	HUMAN	36
33	55.82	55.82	75.85	57.28	50	sp|P11142|HSP7C_HUMAN	Heat shock cognate 71 kDa protein OS=Homo sapiens GN=HSPA8 PE=1 SV=1	HUMAN	36
53	47.95	61.88	85.97	67.33	57.92	sp|Q16352|AINX_HUMAN	Alpha-internexin OS=Homo sapiens GN=INA PE=1 SV=2	HUMAN	36
1563	2.01	37.45	59.7	56.93	55.92	tr|B3KML9|B3KML9_HUMAN	cDNA FLJ11352 fis, clone HEMBA1000020, highly similar to Tubulin beta-2C chain OS=Homo sapiens PE=2 SV=1	HUMAN	36
16	68.15	68.15	53.73	43.61	38.18	sp|Q9Y2J2|E41L3_HUMAN	Band 4.1-like protein 3 OS=Homo sapiens GN=EPB41L3 PE=1 SV=2	HUMAN	35
24	63.9	63.9	80.57	62.75	59.78	tr|B4DJA0|B4DJA0_HUMAN	NADH dehydrogenase (Ubiquinone) Fe-S protein 1, 75kDa (NADH-coenzyme Q reductase), isoform CRA_a OS=Homo sapiens GN=NDUFS1 PE=2 SV=1	HUMAN	35
59	46.44	56.65	77.9	52.49	46.41	sp|P07196|NFL_HUMAN	Neurofilament light polypeptide OS=Homo sapiens GN=NEFL PE=1 SV=3	HUMAN	35
122	31.8	63.21	74.86	53.59	43.78	sp|P08238|HS90B_HUMAN	Heat shock protein HSP 90-beta OS=Homo sapiens GN=HSP90AB1 PE=1 SV=4	HUMAN	35
453	12.48	46.52	74.13	66.28	60.51	tr|A8MUB1|A8MUB1_HUMAN	Tubulin, alpha 1 (Testis specific), isoform CRA_a OS=Homo sapiens GN=TUBA4A PE=2 SV=1	HUMAN	35
20	66.59	66.59	75.94	52.55	45.43	sp|P46459|NSF_HUMAN	Vesicle-fusing ATPase OS=Homo sapiens GN=NSF PE=1 SV=3	HUMAN	34
30	58.62	58.62	64.08	47.07	40.17	sp|P22314|UBA1_HUMAN	Ubiquitin-like modifier-activating enzyme 1 OS=Homo sapiens GN=UBA1 PE=1 SV=3	HUMAN	34
51	48.52	50.57	70.79	54.9	54.41	sp|P35527|K1C9_HUMAN	Keratin, type I cytoskeletal 9 OS=Homo sapiens GN=KRT9 PE=1 SV=3	HUMAN	33
1061	4	65.96	64.97	52.72	45.9	sp|Q9Y2J2-2|E41L3_HUMAN	Isoform B of Band 4.1-like protein 3 OS=Homo sapiens GN=EPB41L3	HUMAN	33
28	59.04	59.04	81.54	67.04	61.39	sp|P14618-2|KPYM_HUMAN	Isoform M1 of Pyruvate kinase isozymes M1/M2 OS=Homo sapiens GN=PKM2	HUMAN	32
34	55.11	55.11	75.85	53.46	43	sp|P38646|GRP75_HUMAN	Stress-70 protein, mitochondrial OS=Homo sapiens GN=HSPA9 PE=1 SV=2	HUMAN	32
42	52.39	63.13	57.3	27.09	23.37	tr|Q60FE2|Q60FE2_HUMAN	MYH9 variant protein OS=Homo sapiens GN=MYH9 PE=2 SV=1	HUMAN	32
69	43.03	43.03	76.8	60.53	58.4	tr|Q53GK6|Q53GK6_HUMAN	Beta actin variant (Fragment) OS=Homo sapiens PE=2 SV=1	HUMAN	32
41	52.59	52.59	77.18	66.22	63.53	sp|P60028|GDIA_PANTR	Rab GDP dissociation inhibitor alpha OS=Pan troglodytes GN=GDI1 PE=2 SV=1	PANTR	31
44	51.39	57.13	73.24	48.04	48.04	sp|P35908|K22E_HUMAN	Keratin, type II cytoskeletal 2 epidermal OS=Homo sapiens GN=KRT2 PE=1 SV=2	HUMAN	30
49	49.58	49.58	70.89	56.42	52.26	sp|P25705|ATPA_HUMAN	ATP synthase subunit alpha, mitochondrial OS=Homo sapiens GN=ATP5A1 PE=1 SV=1	HUMAN	30
55	47.48	50.6	48.41	18.66	12.99	sp|P78559|MAP1A_HUMAN	Microtubule-associated protein 1A OS=Homo sapiens GN=MAP1A PE=1 SV=6	HUMAN	30
36	54.15	54.15	73.76	51.41	44.98	sp|Q16891-2|IMMT_HUMAN	Isoform 2 of Mitochondrial inner membrane protein OS=Homo sapiens GN=IMMT	HUMAN	29
38	53.23	53.23	60.31	37.23	32.91	sp|Q12860|CNTN1_HUMAN	Contactin-1 OS=Homo sapiens GN=CNTN1 PE=1 SV=1	HUMAN	29
56	46.96	46.96	89.79	67.49	65.41	sp|P06576|ATPB_HUMAN	ATP synthase subunit beta, mitochondrial OS=Homo sapiens GN=ATP5B PE=1 SV=3	HUMAN	29
664	7.84	39.3	67.67	49.04	47.32	tr|C9J2C0|C9J2C0_HUMAN	Uncharacterized protein OS=Homo sapiens GN=TUBA8 PE=3 SV=1	HUMAN	29
87	38.09	38.09	75.85	69.82	58.79	sp|P12277|KCRB_HUMAN	Creatine kinase B-type OS=Homo sapiens GN=CKB PE=1 SV=1	HUMAN	28
849	5.5	39.18	43.12	14.45	10.27	sp|Q01484|ANK2_HUMAN	Ankyrin-2 OS=Homo sapiens GN=ANK2 PE=1 SV=3	HUMAN	28
29	58.71	58.71	63.22	50.16	40.37	sp|P55786|PSA_HUMAN	Puromycin-sensitive aminopeptidase OS=Homo sapiens GN=NPEPPS PE=1 SV=2	HUMAN	27
37	53.8	53.8	64.86	45.05	36.85	sp|O94973|AP2A2_HUMAN	AP-2 complex subunit alpha-2 OS=Homo sapiens GN=AP2A2 PE=1 SV=2	HUMAN	27
40	52.87	52.87	81.24	66.75	63.42	sp|P09543|CN37_HUMAN	2',3'-cyclic-nucleotide 3'-phosphodiesterase OS=Homo sapiens GN=CNP PE=1 SV=2	HUMAN	27
52	48.4	48.4	68.69	66.14	54.6	sp|P21281|VATB2_HUMAN	V-type proton ATPase subunit B, brain isoform OS=Homo sapiens GN=ATP6V1B2 PE=1 SV=3	HUMAN	27
65	44.1	44.1	72.62	46.24	40.14	sp|P17600|SYN1_HUMAN	Synapsin-1 OS=Homo sapiens GN=SYN1 PE=1 SV=3	HUMAN	27
71	42.15	42.15	84.56	71.43	64.98	sp|P06733|ENOA_HUMAN	Alpha-enolase OS=Homo sapiens GN=ENO1 PE=1 SV=2	HUMAN	27
127	30.97	40.08	89.17	76.04	73.04	tr|Q6FHV6|Q6FHV6_HUMAN	Enolase OS=Homo sapiens GN=ENO2 PE=2 SV=1	HUMAN	27
45	51.27	51.27	65.24	45.55	36.54	sp|P11216|PYGB_HUMAN	Glycogen phosphorylase, brain form OS=Homo sapiens GN=PYGB PE=1 SV=5	HUMAN	26
46	50.87	50.87	62.16	31.16	26.59	tr|A8MY36|A8MY36_HUMAN	Uncharacterized protein OS=Homo sapiens GN=DCTN1 PE=4 SV=2	HUMAN	26
47	50.66	50.66	69.23	42.89	37.88	sp|Q92598|HS105_HUMAN	Heat shock protein 105 kDa OS=Homo sapiens GN=HSPH1 PE=1 SV=1	HUMAN	26
50	49.35	49.35	50.08	32.59	26.31	sp|P20020|AT2B1_HUMAN	Plasma membrane calcium-transporting ATPase 1 OS=Homo sapiens GN=ATP2B1 PE=1 SV=3	HUMAN	26
68	43.06	43.06	48.6	32.28	23.43	sp|P13591|NCAM1_HUMAN	Neural cell adhesion molecule 1 OS=Homo sapiens GN=NCAM1 PE=1 SV=3	HUMAN	26
80	39.92	39.92	66.74	53.72	48.14	sp|P00505|AATM_HUMAN	Aspartate aminotransferase, mitochondrial OS=Homo sapiens GN=GOT2 PE=1 SV=3	HUMAN	26
131	30.47	49.42	59	43.04	38.18	sp|P54652|HSP72_HUMAN	Heat shock-related 70 kDa protein 2 OS=Homo sapiens GN=HSPA2 PE=1 SV=1	HUMAN	26
134	30.25	30.25	82.09	54.03	54.03	sp|P04406|G3P_HUMAN	Glyceraldehyde-3-phosphate dehydrogenase OS=Homo sapiens GN=GAPDH PE=1 SV=3	HUMAN	26
48	50.03	50.03	66.4	39.12	27.78	tr|E5KLJ7|E5KLJ7_HUMAN	Mitochondrial dynamin-like 120 kDa protein OS=Homo sapiens GN=OPA1 PE=3 SV=1	HUMAN	25
54	47.64	47.64	44.39	23.08	18.68	sp|Q01484-5|ANK2_HUMAN	Isoform 4 of Ankyrin-2 OS=Homo sapiens GN=ANK2	HUMAN	25
93	37.72	44	77.04	54.51	42.49	sp|P08670|VIME_HUMAN	Vimentin OS=Homo sapiens GN=VIM PE=1 SV=4	HUMAN	25
98	36.87	46.87	61.31	23.88	22.32	sp|P12036|NFH_HUMAN	Neurofilament heavy polypeptide OS=Homo sapiens GN=NEFH PE=1 SV=4	HUMAN	25
566	9.47	34.07	61.8	57.03	54.91	sp|P68133|ACTS_HUMAN	Actin, alpha skeletal muscle OS=Homo sapiens GN=ACTA1 PE=1 SV=1	HUMAN	25
58	46.49	46.49	47.48	34.63	23.98	tr|A8K8U1|A8K8U1_HUMAN	cDNA FLJ77762, highly similar to Homo sapiens cullin-associated and neddylation-dissociated 1 (CAND1), mRNA OS=Homo sapiens PE=2 SV=1	HUMAN	24
64	44.39	44.39	68.13	51.03	40.63	sp|Q9UBB6-3|NCDN_HUMAN	Isoform 3 of Neurochondrin OS=Homo sapiens GN=NCDN	HUMAN	24
78	40.35	40.35	78.82	63.92	63.92	sp|P62258|1433E_HUMAN	14-3-3 protein epsilon OS=Homo sapiens GN=YWHAE PE=1 SV=1	HUMAN	24
82	39.31	39.31	40.3	19.51	14.06	sp|P49327|FAS_HUMAN	Fatty acid synthase OS=Homo sapiens GN=FASN PE=1 SV=3	HUMAN	24
95	37.61	37.61	61.11	45.52	41.76	tr|E9KL48|E9KL48_HUMAN	Epididymis tissue sperm binding protein Li 18mP OS=Homo sapiens GN=GLUD1 PE=2 SV=1	HUMAN	24
106	35.28	35.28	69.21	61.02	61.02	sp|P09471|GNAO_HUMAN	Guanine nucleotide-binding protein G(o) subunit alpha OS=Homo sapiens GN=GNAO1 PE=1 SV=4	HUMAN	24
154	27.79	42.07	53.66	25.74	23.25	sp|Q01814|AT2B2_HUMAN	Plasma membrane calcium-transporting ATPase 2 OS=Homo sapiens GN=ATP2B2 PE=1 SV=2	HUMAN	24
155	27.67	31.3	87.64	54.12	51.92	sp|P09972|ALDOC_HUMAN	Fructose-bisphosphate aldolase C OS=Homo sapiens GN=ALDOC PE=1 SV=2	HUMAN	24
289	18.52	47.55	48.05	37.41	31.09	sp|Q10567|AP1B1_HUMAN	AP-1 complex subunit beta-1 OS=Homo sapiens GN=AP1B1 PE=1 SV=2	HUMAN	24
57	46.64	46.64	53.87	28.13	21.96	sp|Q9NQ66|PLCB1_HUMAN	1-phosphatidylinositol-4,5-bisphosphate phosphodiesterase beta-1 OS=Homo sapiens GN=PLCB1 PE=1 SV=1	HUMAN	23
63	44.5	46.62	66.9	47.02	34.52	sp|P34932|HSP74_HUMAN	Heat shock 70 kDa protein 4 OS=Homo sapiens GN=HSPA4 PE=1 SV=4	HUMAN	23
74	41.34	41.34	49.45	24.14	19.84	tr|E7EN62|E7EN62_HUMAN	Uncharacterized protein OS=Homo sapiens GN=SYNJ1 PE=4 SV=1	HUMAN	23
90	37.87	37.87	67.66	55.39	55.39	tr|Q5U077|Q5U077_HUMAN	L-lactate dehydrogenase OS=Homo sapiens GN=LDHB PE=2 SV=1	HUMAN	23
165	27.1	45.8	57.73	36.64	26.1	sp|O95782|AP2A1_HUMAN	AP-2 complex subunit alpha-1 OS=Homo sapiens GN=AP2A1 PE=1 SV=3	HUMAN	23
190	25.08	43.69	82.7	66.74	57.75	tr|Q6IAT1|Q6IAT1_HUMAN	GDI2 protein OS=Homo sapiens GN=GDI2 PE=2 SV=1	HUMAN	23
62	44.76	44.76	63.72	50	40.71	sp|O75746|CMC1_HUMAN	Calcium-binding mitochondrial carrier protein Aralar1 OS=Homo sapiens GN=SLC25A12 PE=1 SV=2	HUMAN	22
70	42.79	42.79	65.19	31.92	28.41	sp|P49588|SYAC_HUMAN	Alanyl-tRNA synthetase, cytoplasmic OS=Homo sapiens GN=AARS PE=1 SV=2	HUMAN	22
76	41.01	41.01	93.76	64.99	58.27	tr|A8K4W6|A8K4W6_HUMAN	Phosphoglycerate kinase OS=Homo sapiens GN=PGK1 PE=2 SV=1	HUMAN	22
85	38.36	44.01	60.79	48.1	33.99	tr|Q59EJ3|Q59EJ3_HUMAN	Heat shock 70kDa protein 1A variant (Fragment) OS=Homo sapiens PE=2 SV=1	HUMAN	22
108	34.88	34.88	85.57	69.13	69.13	sp|Q9H115|SNAB_HUMAN	Beta-soluble NSF attachment protein OS=Homo sapiens GN=NAPB PE=1 SV=2	HUMAN	22
109	34.71	34.71	28.82	21.51	18.96	tr|E9PDG8|E9PDG8_HUMAN	Uncharacterized protein OS=Homo sapiens GN=SNAP91 PE=4 SV=1	HUMAN	22
1597	2	35.16	51.3	32.03	24.64	tr|Q5ISL0|Q5ISL0_MACFA	Cell adhesion molecule neural 1 protein (Fragment) OS=Macaca fascicularis PE=2 SV=1	MACFA	22
61	46.41	46.41	47.02	26.58	18.91	sp|O94856-8|NFASC_HUMAN	Isoform 8 of Neurofascin OS=Homo sapiens GN=NFASC	HUMAN	21
67	43.33	43.33	58.16	44.01	35.46	sp|Q01813|K6PP_HUMAN	6-phosphofructokinase type C OS=Homo sapiens GN=PFKP PE=1 SV=2	HUMAN	21
72	41.74	41.74	68.98	49.09	45.99	tr|Q53HU0|Q53HU0_HUMAN	Chaperonin containing TCP1, subunit 8 (Theta) variant (Fragment) OS=Homo sapiens PE=2 SV=1	HUMAN	21
77	40.41	40.41	42.49	17.03	11.21	sp|Q9Y4G6|TLN2_HUMAN	Talin-2 OS=Homo sapiens GN=TLN2 PE=1 SV=4	HUMAN	21
79	40.16	40.16	54.43	27.1	17	sp|Q02952|AKA12_HUMAN	A-kinase anchor protein 12 OS=Homo sapiens GN=AKAP12 PE=1 SV=4	HUMAN	21
97	37.15	37.15	76.68	48.19	39.03	tr|B4DDF7|B4DDF7_HUMAN	Uncharacterized protein OS=Homo sapiens GN=PPP2R1A PE=2 SV=1	HUMAN	21
103	36.11	36.11	70.8	52.8	44.4	tr|Q96IH1|Q96IH1_HUMAN	FSCN1 protein (Fragment) OS=Homo sapiens GN=FSCN1 PE=2 SV=1	HUMAN	21
112	34.19	34.19	67.87	54.51	46.57	tr|Q2VPS2|Q2VPS2_HUMAN	Syntaxin 1B alternative isoform deltaTM OS=Homo sapiens GN=STX1B PE=2 SV=1	HUMAN	21
151	28.18	33.68	61.28	53.69	39.72	sp|P00352|AL1A1_HUMAN	Retinal dehydrogenase 1 OS=Homo sapiens GN=ALDH1A1 PE=1 SV=2	HUMAN	21
153	27.92	43.49	64.72	43.44	35.28	tr|B2R853|B2R853_HUMAN	cDNA, FLJ93744, highly similar to Homo sapiens keratin 6E (KRT6E), mRNA OS=Homo sapiens PE=2 SV=1	HUMAN	21
1596	2	42.47	69.91	43.93	37.2	tr|B4DRR0|B4DRR0_HUMAN	cDNA FLJ53910, highly similar to Keratin, type II cytoskeletal 6A OS=Homo sapiens PE=2 SV=1	HUMAN	21
84	38.6	38.6	63.11	44.89	36.74	sp|O43301|HS12A_HUMAN	Heat shock 70 kDa protein 12A OS=Homo sapiens GN=HSPA12A PE=1 SV=2	HUMAN	20
88	38.04	38.04	63.91	41.05	33.47	sp|P35612|ADDB_HUMAN	Beta-adducin OS=Homo sapiens GN=ADD2 PE=1 SV=3	HUMAN	20
91	37.81	37.81	61.97	48.79	44.53	sp|P49419|AL7A1_HUMAN	Alpha-aminoadipic semialdehyde dehydrogenase OS=Homo sapiens GN=ALDH7A1 PE=1 SV=5	HUMAN	20
100	36.67	36.67	70.39	51.15	44.24	tr|Q4QQI8|Q4QQI8_HUMAN	RAP1, GTP-GDP dissociation stimulator 1 OS=Homo sapiens GN=RAP1GDS1 PE=2 SV=1	HUMAN	20
111	34.39	34.39	90.38	63.46	47.53	sp|P04075|ALDOA_HUMAN	Fructose-bisphosphate aldolase A OS=Homo sapiens GN=ALDOA PE=1 SV=2	HUMAN	20
121	32.3	38.86	63.56	31.78	24.06	sp|Q9H4G0|E41L1_HUMAN	Band 4.1-like protein 1 OS=Homo sapiens GN=EPB41L1 PE=1 SV=2	HUMAN	20
142	29.32	37.64	68.01	43.86	40.89	sp|P02533|K1C14_HUMAN	Keratin, type I cytoskeletal 14 OS=Homo sapiens GN=KRT14 PE=1 SV=4	HUMAN	20
1595	2	42.76	43.23	26.7	20.17	tr|F8WAT1|F8WAT1_HUMAN	Uncharacterized protein OS=Homo sapiens GN=NFASC PE=4 SV=1	HUMAN	20
66	43.76	43.76	64.71	28.41	17.22	tr|E5KNY5|E5KNY5_HUMAN	Leucine-rich PPR-motif containing OS=Homo sapiens GN=LRPPRC PE=4 SV=1	HUMAN	19
75	41.24	41.24	40.02	26.97	19.57	tr|A1L306|A1L306_HUMAN	TNR protein OS=Homo sapiens GN=TNR PE=2 SV=1	HUMAN	19
81	39.5	39.5	55.97	50.66	43.81	tr|Q53GL5|Q53GL5_HUMAN	Isocitrate dehydrogenase [NADP] (Fragment) OS=Homo sapiens PE=2 SV=1	NADP	19
83	39.13	39.69	65.46	38.9	29.8	tr|Q5CAQ5|Q5CAQ5_HUMAN	Tumor rejection antigen (Gp96) 1 OS=Homo sapiens GN=TRA1 PE=2 SV=1	HUMAN	19
86	38.12	38.12	55.53	33.67	28.89	sp|Q96QK1|VPS35_HUMAN	Vacuolar protein sorting-associated protein 35 OS=Homo sapiens GN=VPS35 PE=1 SV=2	HUMAN	19
89	38.01	38.01	40.24	25.32	21.09	tr|Q2TB59|Q2TB59_HUMAN	Nicotinamide nucleotide transhydrogenase OS=Homo sapiens GN=NNT PE=2 SV=1	HUMAN	19
94	37.62	37.62	60.54	45.26	36.56	sp|P05091|ALDH2_HUMAN	Aldehyde dehydrogenase, mitochondrial OS=Homo sapiens GN=ALDH2 PE=1 SV=2	HUMAN	19
113	34.09	34.09	76.87	68.72	47.36	sp|Q9Y2T3|GUAD_HUMAN	Guanine deaminase OS=Homo sapiens GN=GDA PE=1 SV=1	HUMAN	19
118	32.81	32.81	70.85	43.6	38.39	tr|Q6AI31|Q6AI31_HUMAN	Putative uncharacterized protein DKFZp781D2042 OS=Homo sapiens GN=DKFZp781D2042 PE=2 SV=1	HUMAN	19
126	31.08	31.08	85.31	69.23	64.69	sp|P60174|TPIS_HUMAN	Triosephosphate isomerase OS=Homo sapiens GN=TPI1 PE=1 SV=3	HUMAN	19
138	29.58	29.58	75.74	59.17	59.17	tr|Q6FHZ0|Q6FHZ0_HUMAN	Malate dehydrogenase OS=Homo sapiens GN=MDH2 PE=2 SV=1	HUMAN	19
175	26.35	30.46	83.27	53.88	53.88	sp|P27348|1433T_HUMAN	14-3-3 protein theta OS=Homo sapiens GN=YWHAQ PE=1 SV=1	HUMAN	19
96	37.34	37.34	49.91	40.63	34.14	tr|Q9BU08|Q9BU08_HUMAN	Putative uncharacterized protein (Fragment) OS=Homo sapiens PE=2 SV=1	HUMAN	18
101	36.65	36.65	77.75	45.51	31.61	tr|F8W8D1|F8W8D1_HUMAN	Uncharacterized protein OS=Homo sapiens GN=DNM1L PE=3 SV=1	HUMAN	18
104	35.68	39.93	57.95	41.74	28.9	sp|P11021|GRP78_HUMAN	78 kDa glucose-regulated protein OS=Homo sapiens GN=HSPA5 PE=1 SV=2	HUMAN	18
110	34.49	34.49	55.26	29.06	24.49	sp|Q8N573|OXR1_HUMAN	Oxidation resistance protein 1 OS=Homo sapiens GN=OXR1 PE=1 SV=2	HUMAN	18
115	33.2	33.2	48.17	35.39	29.57	tr|B2RBR9|B2RBR9_HUMAN	cDNA, FLJ95650, highly similar to Homo sapiens karyopherin (importin) beta 1 (KPNB1), mRNA OS=Homo sapiens PE=2 SV=1	HUMAN	18
119	32.56	32.56	70.4	46.94	35.13	tr|A8K132|A8K132_HUMAN	cDNA FLJ75476, highly similar to Homo sapiens glutaminase (GLS), mRNA OS=Homo sapiens PE=2 SV=1	HUMAN	18
128	30.95	30.95	90.81	76.68	57.95	sp|P21796|VDAC1_HUMAN	Voltage-dependent anion-selective channel protein 1 OS=Homo sapiens GN=VDAC1 PE=1 SV=2	HUMAN	18
132	30.46	30.47	54.09	34.27	33.89	tr|Q5T0I2|Q5T0I2_HUMAN	Gelsolin (Amyloidosis, Finnish type) OS=Homo sapiens GN=GSN PE=2 SV=1	HUMAN	18
146	28.61	28.9	59.41	44.14	33.89	tr|Q8IWE0|Q8IWE0_HUMAN	Calcium/calmodulin-dependent protein kinase II alpha OS=Homo sapiens GN=CAMK2A PE=2 SV=1	HUMAN	18
172	26.67	26.67	41.95	31.86	30.62	tr|A2A2U1|A2A2U1_HUMAN	Solute carrier family 1 (Glial high affinity glutamate transporter), member 2 OS=Homo sapiens GN=SLC1A2 PE=2 SV=1	HUMAN	18
195	24.59	24.59	90.13	81.17	81.17	sp|P09936|UCHL1_HUMAN	Ubiquitin carboxyl-terminal hydrolase isozyme L1 OS=Homo sapiens GN=UCHL1 PE=1 SV=2	HUMAN	18
210	23.62	30.03	67.48	44.58	33.92	sp|Q14194|DPYL1_HUMAN	Dihydropyrimidinase-related protein 1 OS=Homo sapiens GN=CRMP1 PE=1 SV=1	HUMAN	18
99	36.72	36.72	60.38	33.44	24.84	tr|Q59G10|Q59G10_HUMAN	Aldehyde dehydrogenase 1 family, member L1 variant (Fragment) OS=Homo sapiens PE=2 SV=1	HUMAN	17
102	36.14	36.14	32.3	20.16	14.23	sp|P78357|CNTP1_HUMAN	Contactin-associated protein 1 OS=Homo sapiens GN=CNTNAP1 PE=1 SV=1	HUMAN	17
105	35.39	35.39	81.83	46.22	32.19	sp|P17987|TCPA_HUMAN	T-complex protein 1 subunit alpha OS=Homo sapiens GN=TCP1 PE=1 SV=1	HUMAN	17
114	33.95	33.95	63.45	44.89	35.83	sp|P49418|AMPH_HUMAN	Amphiphysin OS=Homo sapiens GN=AMPH PE=1 SV=1	HUMAN	17
116	33.08	33.08	75.66	54.42	43.58	sp|P49411|EFTU_HUMAN	Elongation factor Tu, mitochondrial OS=Homo sapiens GN=TUFM PE=1 SV=2	HUMAN	17
120	32.55	32.55	71.67	60.53	44.79	sp|P17174|AATC_HUMAN	Aspartate aminotransferase, cytoplasmic OS=Homo sapiens GN=GOT1 PE=1 SV=3	HUMAN	17
124	31.52	31.52	37.88	20.78	17.79	sp|Q92823|NRCAM_HUMAN	Neuronal cell adhesion molecule OS=Homo sapiens GN=NRCAM PE=1 SV=3	HUMAN	17
125	31.23	31.23	72.25	48.39	41.74	tr|E7ES33|E7ES33_HUMAN	Uncharacterized protein OS=Homo sapiens GN=SEPT7 PE=3 SV=2	HUMAN	17
130	30.72	37.97	74.14	40.34	25.98	tr|E7ES43|E7ES43_HUMAN	Uncharacterized protein OS=Homo sapiens GN=HSPA4L PE=3 SV=2	HUMAN	17
139	29.48	29.48	60.8	44.6	40.34	sp|Q99962|SH3G2_HUMAN	Endophilin-A1 OS=Homo sapiens GN=SH3GL2 PE=1 SV=1	HUMAN	17
159	27.44	27.44	62.59	31.5	25.03	sp|P43304|GPDM_HUMAN	Glycerol-3-phosphate dehydrogenase, mitochondrial OS=Homo sapiens GN=GPD2 PE=1 SV=3	HUMAN	17
162	27.28	29.39	52.58	39.35	38.83	tr|Q86VA8|Q86VA8_HUMAN	Synapsin II OS=Homo sapiens GN=SYN2 PE=2 SV=1	HUMAN	17
226	21.76	28.69	88.57	62.04	53.88	tr|D0PNI1|D0PNI1_HUMAN	Tyrosine 3-monooxygenase/tryptophan 5-monooxygenase activation protein zeta polypeptide OS=Homo sapiens GN=YWHAZ PE=3 SV=1	HUMAN	17
346	16.08	24.63	82.11	51.63	49.19	sp|P31946|1433B_HUMAN	14-3-3 protein beta/alpha OS=Homo sapiens GN=YWHAB PE=1 SV=3	HUMAN	17
524	10.5	31.86	61.86	29.49	26.44	sp|P13647|K2C5_HUMAN	Keratin, type II cytoskeletal 5 OS=Homo sapiens GN=KRT5 PE=1 SV=3	HUMAN	17
1598	2	22.22	50.61	40	40	tr|Q13707|Q13707_HUMAN	ACTA2 protein (Fragment) OS=Homo sapiens GN=ACTA2 PE=2 SV=1	HUMAN	17
92	37.73	37.73	60.61	22.16	11.14	sp|P11137-3|MAP2_HUMAN	Isoform 3 of Microtubule-associated protein 2 OS=Homo sapiens GN=MAP2	HUMAN	16
123	31.64	31.64	68.33	52.5	47.5	sp|P31930|QCR1_HUMAN	Cytochrome b-c1 complex subunit 1, mitochondrial OS=Homo sapiens GN=UQCRC1 PE=1 SV=3	HUMAN	16
129	30.74	30.74	68.11	66.38	46.64	sp|P13489|RINI_HUMAN	Ribonuclease inhibitor OS=Homo sapiens GN=RNH1 PE=1 SV=2	HUMAN	16
136	29.83	29.83	43.8	24.92	20.97	sp|Q96GW7|PGCB_HUMAN	Brevican core protein OS=Homo sapiens GN=BCAN PE=1 SV=2	HUMAN	16
141	29.34	29.34	63.15	41.2	37.68	sp|Q9UI12|VATH_HUMAN	V-type proton ATPase subunit H OS=Homo sapiens GN=ATP6V1H PE=1 SV=1	HUMAN	16
164	27.19	27.19	29.55	13.24	10.6	tr|E9PF17|E9PF17_HUMAN	Uncharacterized protein OS=Homo sapiens GN=VCAN PE=4 SV=2	HUMAN	16
211	23.26	23.26	71.47	56.18	48.53	tr|B2R6K4|B2R6K4_HUMAN	cDNA, FLJ92996, highly similar to Homo sapiens guanine nucleotide binding protein (G protein), beta polypeptide 1 (GNB1), mRNA OS=Homo sapiens PE=2 SV=1	HUMAN	16
344	16.1	33.21	61.05	30.36	25.2	tr|C9JXE5|C9JXE5_HUMAN	Uncharacterized protein OS=Homo sapiens GN=DNM3 PE=3 SV=1	HUMAN	16
431	13.06	21.09	89.88	55.47	40.89	sp|P61981|1433G_HUMAN	14-3-3 protein gamma OS=Homo sapiens GN=YWHAG PE=1 SV=2	HUMAN	16
133	30.31	30.31	43.61	28.79	21.39	tr|F5H569|F5H569_HUMAN	Uncharacterized protein OS=Homo sapiens GN=ATP6V0A1 PE=4 SV=1	HUMAN	15
135	30.11	30.11	51.55	27.15	18.21	tr|Q6NUS1|Q6NUS1_HUMAN	PDCD6IP protein OS=Homo sapiens GN=PDCD6IP PE=1 SV=1	HUMAN	15
137	29.78	29.78	58.96	46.08	31.16	sp|Q01064|PDE1B_HUMAN	Calcium/calmodulin-dependent 3',5'-cyclic nucleotide phosphodiesterase 1B OS=Homo sapiens GN=PDE1B PE=1 SV=2	HUMAN	15
140	29.34	29.34	43.01	25.17	19.23	sp|P45974|UBP5_HUMAN	Ubiquitin carboxyl-terminal hydrolase 5 OS=Homo sapiens GN=USP5 PE=1 SV=2	HUMAN	15
147	28.57	28.57	64.58	55.08	46	tr|B4DV28|B4DV28_HUMAN	cDNA FLJ54170, highly similar to Cytosolic nonspecific dipeptidase OS=Homo sapiens PE=2 SV=1	HUMAN	15
152	27.99	31.51	56.17	27.85	20.56	tr|Q6ZTT1|Q6ZTT1_HUMAN	6-phosphofructokinase OS=Homo sapiens PE=2 SV=1	HUMAN	15
156	27.66	27.67	60.38	40.97	39.08	tr|B4DFY5|B4DFY5_HUMAN	Mitogen-activated protein kinase kinase 1, isoform CRA_d OS=Homo sapiens GN=MAP2K1 PE=2 SV=1	HUMAN	15
161	27.33	27.33	66.25	44.58	32.08	tr|B3KQT9|B3KQT9_HUMAN	Uncharacterized protein OS=Homo sapiens GN=PDIA3 PE=2 SV=1	HUMAN	15
174	26.42	26.42	69.86	53.11	46.17	tr|Q6DHZ2|Q6DHZ2_HUMAN	Protein kinase, cAMP-dependent, regulatory, type II, beta OS=Homo sapiens GN=PRKAR2B PE=2 SV=1	HUMAN	15
184	25.42	28.2	59.02	40.98	34.23	sp|O00499|BIN1_HUMAN	Myc box-dependent-interacting protein 1 OS=Homo sapiens GN=BIN1 PE=1 SV=1	HUMAN	15
204	24.04	24.04	47.3	34	26.43	tr|Q86YI5|Q86YI5_HUMAN	Dihydrolipoamide S-acetyltransferase OS=Homo sapiens GN=DLAT PE=2 SV=1	HUMAN	15
230	21.51	21.51	67.2	38.3	30.85	sp|Q9BPU6|DPYL5_HUMAN	Dihydropyrimidinase-related protein 5 OS=Homo sapiens GN=DPYSL5 PE=1 SV=1	HUMAN	15
309	17.75	25.81	78.05	51.22	48.78	sp|Q04917|1433F_HUMAN	14-3-3 protein eta OS=Homo sapiens GN=YWHAH PE=1 SV=4	HUMAN	15
338	16.34	23.62	59.94	33.19	21.35	tr|Q6DEN2|Q6DEN2_HUMAN	DPYSL3 protein OS=Homo sapiens GN=DPYSL3 PE=2 SV=1	HUMAN	15
780	6.12	29.01	57.29	29.6	26.85	sp|P08779|K1C16_HUMAN	Keratin, type I cytoskeletal 16 OS=Homo sapiens GN=KRT16 PE=1 SV=4	HUMAN	15
884	5.12	26.1	36.68	17.76	15.1	tr|Q68DH9|Q68DH9_HUMAN	Putative uncharacterized protein DKFZp686M088 OS=Homo sapiens GN=DKFZp686M088 PE=2 SV=1	HUMAN	15
117	32.85	32.85	48	26.3	14.37	sp|Q02218|ODO1_HUMAN	2-oxoglutarate dehydrogenase, mitochondrial OS=Homo sapiens GN=OGDH PE=1 SV=3	HUMAN	14
143	29.05	29.05	53	44.01	38.25	tr|C9JPG0|C9JPG0_HUMAN	Uncharacterized protein OS=Homo sapiens GN=SCRN1 PE=4 SV=2	HUMAN	14
144	29.02	29.02	53.56	20.4	16.18	tr|Q4LE36|Q4LE36_HUMAN	ACLY variant protein (Fragment) OS=Homo sapiens GN=ACLY variant protein PE=2 SV=1	HUMAN	14
145	28.91	28.91	44.23	31.02	18.14	sp|Q14764|MVP_HUMAN	Major vault protein OS=Homo sapiens GN=MVP PE=1 SV=4	HUMAN	14
149	28.27	28.27	47.9	23.49	16.28	sp|Q9NQC3|RTN4_HUMAN	Reticulon-4 OS=Homo sapiens GN=RTN4 PE=1 SV=2	HUMAN	14
158	27.55	27.55	76.68	74.61	65.28	sp|P84074|HPCA_HUMAN	Neuron-specific calcium-binding protein hippocalcin OS=Homo sapiens GN=HPCA PE=1 SV=2	HUMAN	14
160	27.39	27.39	55.2	21.12	15.1	tr|F5H4Z5|F5H4Z5_HUMAN	Uncharacterized protein OS=Homo sapiens GN=HYOU1 PE=3 SV=1	HUMAN	14
166	27.07	27.07	79.18	58.04	50.47	sp|P02649|APOE_HUMAN	Apolipoprotein E OS=Homo sapiens GN=APOE PE=1 SV=1	HUMAN	14
168	26.94	26.94	32.43	15.3	13.47	tr|F5H1H0|F5H1H0_HUMAN	Uncharacterized protein OS=Homo sapiens GN=L1CAM PE=4 SV=1	HUMAN	14
169	26.9	27.5	77.19	64.06	49.06	sp|P08758|ANXA5_HUMAN	Annexin A5 OS=Homo sapiens GN=ANXA5 PE=1 SV=2	HUMAN	14
176	26.35	26.35	67.11	52.68	50	sp|P12235|ADT1_HUMAN	ADP/ATP translocase 1 OS=Homo sapiens GN=SLC25A4 PE=1 SV=4	HUMAN	14
183	25.45	25.45	70.18	24.39	19.38	sp|P26232-5|CTNA2_HUMAN	Isoform 5 of Catenin alpha-2 OS=Homo sapiens GN=CTNNA2	HUMAN	14
186	25.28	25.28	35.51	15.97	12.66	tr|Q59EX4|Q59EX4_HUMAN	ATPase, aminophospholipid transporter (APLT), class I, type 8A, member 1 variant (Fragment) OS=Homo sapiens PE=2 SV=1	HUMAN	14
187	25.22	25.22	63.06	25.44	21.24	sp|P41250|SYG_HUMAN	Glycyl-tRNA synthetase OS=Homo sapiens GN=GARS PE=1 SV=3	HUMAN	14
191	25.07	25.07	85.39	50.56	49.81	sp|P02647|APOA1_HUMAN	Apolipoprotein A-I OS=Homo sapiens GN=APOA1 PE=1 SV=1	HUMAN	14
194	24.73	24.73	85.77	53.18	53.18	tr|F5GY37|F5GY37_HUMAN	Uncharacterized protein OS=Homo sapiens GN=PHB2 PE=4 SV=1	HUMAN	14
214	22.89	22.89	52.98	40.4	36.42	sp|P22695|QCR2_HUMAN	Cytochrome b-c1 complex subunit 2, mitochondrial OS=Homo sapiens GN=UQCRC2 PE=1 SV=3	HUMAN	14
216	22.81	22.81	65.95	43.37	36.56	sp|P06744|G6PI_HUMAN	Glucose-6-phosphate isomerase OS=Homo sapiens GN=GPI PE=1 SV=4	HUMAN	14
221	22.08	24.17	68.06	36.11	36.11	tr|Q75ME0|Q75ME0_HUMAN	Putative uncharacterized protein STX1A OS=Homo sapiens GN=STX1A PE=2 SV=1	HUMAN	14
239	21.26	21.26	51.06	33.78	27.06	sp|Q08209|PP2BA_HUMAN	Serine/threonine-protein phosphatase 2B catalytic subunit alpha isoform OS=Homo sapiens GN=PPP3CA PE=1 SV=1	HUMAN	14
308	17.77	32.2	48.71	24.36	15.74	sp|Q9ULD0|OGDHL_HUMAN	2-oxoglutarate dehydrogenase-like, mitochondrial OS=Homo sapiens GN=OGDHL PE=1 SV=3	HUMAN	14
323	16.97	23.15	82.71	50.51	40	sp|P54920|SNAA_HUMAN	Alpha-soluble NSF attachment protein OS=Homo sapiens GN=NAPA PE=1 SV=3	HUMAN	14
150	28.24	28.24	34.74	19.82	13.51	sp|Q16531|DDB1_HUMAN	DNA damage-binding protein 1 OS=Homo sapiens GN=DDB1 PE=1 SV=1	HUMAN	13
163	27.22	27.22	41.11	21.42	16.5	sp|O00410|IPO5_HUMAN	Importin-5 OS=Homo sapiens GN=IPO5 PE=1 SV=4	HUMAN	13
170	26.76	26.76	59.07	34.77	24.86	sp|Q02252|MMSA_HUMAN	Methylmalonate-semialdehyde dehydrogenase [acylating], mitochondrial OS=Homo sapiens GN=ALDH6A1 PE=1 SV=2	HUMAN	13
171	26.7	26.7	71.21	55.7	31.03	sp|P78371|TCPB_HUMAN	T-complex protein 1 subunit beta OS=Homo sapiens GN=CCT2 PE=1 SV=4	HUMAN	13
173	26.46	26.46	39.06	25.34	15.64	sp|P16615|AT2A2_HUMAN	Sarcoplasmic/endoplasmic reticulum calcium ATPase 2 OS=Homo sapiens GN=ATP2A2 PE=1 SV=1	HUMAN	13
177	26.21	26.21	67.8	33.14	26.7	sp|P54577|SYYC_HUMAN	Tyrosyl-tRNA synthetase, cytoplasmic OS=Homo sapiens GN=YARS PE=1 SV=4	HUMAN	13
178	26.09	26.09	60.97	39.42	32.43	tr|B7Z1V4|B7Z1V4_HUMAN	cDNA FLJ56034, highly similar to 4-aminobutyrate aminotransferase, mitochondrial (EC 2.6.1.19) OS=Homo sapiens PE=2 SV=1	HUMAN	13
181	25.71	25.71	75.19	45.77	34.23	sp|P55809|SCOT1_HUMAN	Succinyl-CoA:3-ketoacid-coenzyme A transferase 1, mitochondrial OS=Homo sapiens GN=OXCT1 PE=1 SV=1	HUMAN	13
185	25.29	25.29	53.24	29.44	23.24	tr|Q9UM02|Q9UM02_HUMAN	Prolyl endopeptidase OS=Homo sapiens PE=2 SV=1	HUMAN	13
193	24.78	24.78	100	94.56	88.44	tr|D9YZU5|D9YZU5_HUMAN	Hemoglobin, beta OS=Homo sapiens GN=HBB PE=3 SV=1	HUMAN	13
197	24.28	26.4	81.99	66.76	42.11	tr|B7Z5E3|B7Z5E3_HUMAN	L-lactate dehydrogenase OS=Homo sapiens GN=LDHA PE=2 SV=1	HUMAN	13
199	24.22	24.22	68.38	46.03	36.26	sp|Q16798|MAON_HUMAN	NADP-dependent malic enzyme, mitochondrial OS=Homo sapiens GN=ME3 PE=2 SV=2	HUMAN	13
202	24.14	24.14	86.4	59.56	55.51	tr|A8K401|A8K401_HUMAN	Prohibitin, isoform CRA_a OS=Homo sapiens GN=PHB PE=2 SV=1	HUMAN	13
207	23.81	23.81	79.65	64.56	55.79	tr|B1AKK2|B1AKK2_HUMAN	Dimethylarginine dimethylaminohydrolase 1 OS=Homo sapiens GN=DDAH1 PE=2 SV=1	HUMAN	13
234	21.42	21.42	65.35	40.92	40.92	tr|Q6LEU2|Q6LEU2_HUMAN	ATP1B1 protein (Fragment) OS=Homo sapiens GN=ATP1B1 PE=2 SV=1	HUMAN	13
240	21.24	27.56	77.18	59.44	50.14	sp|P04899|GNAI2_HUMAN	Guanine nucleotide-binding protein G(i) subunit alpha-2 OS=Homo sapiens GN=GNAI2 PE=1 SV=3	HUMAN	13
243	21.12	23.17	41.93	22.66	21.71	sp|P35611|ADDA_HUMAN	Alpha-adducin OS=Homo sapiens GN=ADD1 PE=1 SV=2	HUMAN	13
250	20.92	20.92	100	88.98	88.98	tr|Q6FHG5|Q6FHG5_HUMAN	SNCG protein OS=Homo sapiens GN=SNCG PE=2 SV=1	HUMAN	13
251	20.89	20.89	69.32	38.64	34.43	sp|P24752|THIL_HUMAN	Acetyl-CoA acetyltransferase, mitochondrial OS=Homo sapiens GN=ACAT1 PE=1 SV=1	HUMAN	13
252	20.83	20.83	75.73	62.62	49.03	sp|P60880|SNP25_HUMAN	Synaptosomal-associated protein 25 OS=Homo sapiens GN=SNAP25 PE=1 SV=1	HUMAN	13
253	20.74	22.08	84.29	73.3	63.35	sp|P62760|VISL1_HUMAN	Visinin-like protein 1 OS=Homo sapiens GN=VSNL1 PE=1 SV=2	HUMAN	13
256	20.45	20.45	56.76	30.18	28.6	tr|Q5TZC3|Q5TZC3_HUMAN	Protein kinase C and casein kinase substrate in neurons 1, isoform CRA_a OS=Homo sapiens GN=PACSIN1 PE=2 SV=1	HUMAN	13
298	18.06	18.06	59.94	37.78	34.94	tr|F5H098|F5H098_HUMAN	Malate dehydrogenase OS=Homo sapiens GN=MDH1 PE=3 SV=1	HUMAN	13
303	17.92	17.92	27.33	7.705	6.585	tr|B7ZMH3|B7ZMH3_HUMAN	DMXL2 protein OS=Homo sapiens GN=DMXL2 PE=2 SV=1	HUMAN	13
318	17.3	17.3	96.48	85.21	85.21	tr|D1MGQ2|D1MGQ2_HUMAN	Alpha-2 globin chain OS=Homo sapiens GN=HBA2 PE=3 SV=1	HUMAN	13
405	13.86	24.59	57.01	27.55	16.86	tr|B2RB32|B2RB32_HUMAN	Phosphorylase OS=Homo sapiens PE=2 SV=1	HUMAN	13
634	8.23	23.18	68.93	50.85	42.66	sp|P63096|GNAI1_HUMAN	Guanine nucleotide-binding protein G(i) subunit alpha-1 OS=Homo sapiens GN=GNAI1 PE=1 SV=2	HUMAN	13
771	6.32	21.01	39.92	13.69	11.48	sp|Q16720|AT2B3_HUMAN	Plasma membrane calcium-transporting ATPase 3 OS=Homo sapiens GN=ATP2B3 PE=1 SV=3	HUMAN	13
1421	2.17	24.8	68.46	53.69	46.31	tr|Q6I9V5|Q6I9V5_HUMAN	SLC25A6 protein OS=Homo sapiens GN=SLC25A6 PE=2 SV=1	HUMAN	13
148	28.52	28.52	50.18	21.43	12.12	sp|Q9ULU8|CAPS1_HUMAN	Calcium-dependent secretion activator 1 OS=Homo sapiens GN=CADPS PE=1 SV=3	HUMAN	12
157	27.59	27.59	63.7	28.83	19.13	tr|E9KL44|E9KL44_HUMAN	Epididymis tissue sperm binding protein Li 14m OS=Homo sapiens PE=2 SV=1	HUMAN	12
167	26.97	26.97	68.3	51.84	34.89	sp|Q14240|IF4A2_HUMAN	Eukaryotic initiation factor 4A-II OS=Homo sapiens GN=EIF4A2 PE=1 SV=2	HUMAN	12
179	25.82	25.82	51.74	15.31	9.639	sp|Q15075|EEA1_HUMAN	Early endosome antigen 1 OS=Homo sapiens GN=EEA1 PE=1 SV=2	HUMAN	12
182	25.62	25.62	61.73	34.9	27.02	sp|O43175|SERA_HUMAN	D-3-phosphoglycerate dehydrogenase OS=Homo sapiens GN=PHGDH PE=1 SV=4	HUMAN	12
189	25.18	25.19	56.64	44.23	37.04	tr|F5H4I0|F5H4I0_HUMAN	Dihydrolipoyl dehydrogenase OS=Homo sapiens GN=DLD PE=3 SV=1	HUMAN	12
192	24.95	24.95	65.81	28.01	21.54	tr|Q5I6Y6|Q5I6Y6_HUMAN	Lamin A/C transcript variant 1 OS=Homo sapiens GN=LMNA PE=2 SV=1	HUMAN	12
196	24.39	24.39	48.95	32.49	23.42	sp|P55084|ECHB_HUMAN	Trifunctional enzyme subunit beta, mitochondrial OS=Homo sapiens GN=HADHB PE=1 SV=3	HUMAN	12
198	24.26	24.26	65.75	37.6	30.31	sp|P07237|PDIA1_HUMAN	Protein disulfide-isomerase OS=Homo sapiens GN=P4HB PE=1 SV=3	HUMAN	12
200	24.2	24.23	50.1	23.94	17.04	sp|P78385|KRT83_HUMAN	Keratin, type II cuticular Hb3 OS=Homo sapiens GN=KRT83 PE=1 SV=2	HUMAN	12
201	24.2	24.2	57.8	40.73	33.41	sp|P43034|LIS1_HUMAN	Platelet-activating factor acetylhydrolase IB subunit alpha OS=Homo sapiens GN=PAFAH1B1 PE=1 SV=2	HUMAN	12
203	24.1	24.1	58.95	30.1	20.94	tr|G5E939|G5E939_HUMAN	Discs, large homolog 4 (Drosophila), isoform CRA_e OS=Homo sapiens GN=DLG4 PE=4 SV=1	HUMAN	12
205	23.91	23.91	85.03	63.64	63.64	tr|D9IAI1|D9IAI1_HUMAN	Phosphatidylethanolamine-binding protein 1 OS=Homo sapiens PE=2 SV=1	HUMAN	12
209	23.64	23.64	76.24	34.56	27.86	sp|Q05639|EF1A2_HUMAN	Elongation factor 1-alpha 2 OS=Homo sapiens GN=EEF1A2 PE=1 SV=1	HUMAN	12
215	22.81	25.01	74.72	39.86	26.2	sp|Q9NVA2-2|SEP11_HUMAN	Isoform 2 of Septin-11 OS=Homo sapiens GN=SEPT11	HUMAN	12
217	22.64	22.64	58.73	13.25	11.1	tr|Q17RZ5|Q17RZ5_HUMAN	Kinectin 1 (Kinesin receptor) OS=Homo sapiens GN=KTN1 PE=2 SV=1	HUMAN	12
222	22.02	22.02	68.4	63.68	63.68	sp|P61019|RAB2A_HUMAN	Ras-related protein Rab-2A OS=Homo sapiens GN=RAB2A PE=1 SV=1	HUMAN	12
223	21.9	21.9	81.5	75.77	75.33	sp|P80723|BASP1_HUMAN	Brain acid soluble protein 1 OS=Homo sapiens GN=BASP1 PE=1 SV=2	HUMAN	12
228	21.56	21.56	66.85	35.97	29.38	tr|B2R9K8|B2R9K8_HUMAN	cDNA, FLJ94440, highly similar to Homo sapiens chaperonin containing TCP1, subunit 6A (zeta 1)(CCT6A), mRNA OS=Homo sapiens PE=2 SV=1	HUMAN	12
245	20.99	20.99	55.03	21.74	21.74	tr|B2R659|B2R659_HUMAN	cDNA, FLJ92803, highly similar to Homo sapiens hydroxysteroid (17-beta) dehydrogenase 4 (HSD17B4), mRNA OS=Homo sapiens PE=2 SV=1	HUMAN	12
247	20.96	20.96	86.98	78.14	56.28	sp|P61106|RAB14_HUMAN	Ras-related protein Rab-14 OS=Homo sapiens GN=RAB14 PE=1 SV=4	HUMAN	12
255	20.65	20.65	63.27	25.58	24.04	tr|Q8TBI1|Q8TBI1_HUMAN	Monoamine oxidase B OS=Homo sapiens GN=MAOB PE=2 SV=1	HUMAN	12
259	20.33	20.62	57.14	28.57	25.29	tr|B9EKV4|B9EKV4_HUMAN	Aldehyde dehydrogenase 9 family, member A1 OS=Homo sapiens GN=ALDH9A1 PE=2 SV=1	HUMAN	12
261	20.19	24.01	60.11	32.28	25.23	tr|A8K3C3|A8K3C3_HUMAN	T-complex protein 1 subunit delta OS=Homo sapiens PE=2 SV=1	HUMAN	12
264	19.99	19.99	74.43	53.07	33.01	sp|P45880-1|VDAC2_HUMAN	Isoform 1 of Voltage-dependent anion-selective channel protein 2 OS=Homo sapiens GN=VDAC2	HUMAN	12
269	19.49	19.49	51.86	40.68	31.68	sp|Q9H9B4|SFXN1_HUMAN	Sideroflexin-1 OS=Homo sapiens GN=SFXN1 PE=1 SV=4	HUMAN	12
275	19.28	19.28	63.11	38.52	36.34	tr|Q53GF8|Q53GF8_HUMAN	Isocitrate dehydrogenase 3 (NAD) alpha variant (Fragment) OS=Homo sapiens PE=2 SV=1	HUMAN	12
296	18.12	18.12	57.37	30.29	23.86	tr|A8YXX4|A8YXX4_HUMAN	Glutamine synthetase OS=Homo sapiens GN=PIG59 PE=2 SV=1	HUMAN	12
445	12.69	14.78	69.09	52.73	47.27	sp|P20336|RAB3A_HUMAN	Ras-related protein Rab-3A OS=Homo sapiens GN=RAB3A PE=1 SV=1	HUMAN	12
569	9.4	19.88	43.81	30.1	20.19	tr|Q8N1F0|Q8N1F0_HUMAN	Serine/threonine-protein phosphatase OS=Homo sapiens GN=PPP3CB PE=2 SV=1	HUMAN	12
574	9.34	24.85	63.66	37.96	27.08	sp|Q04695|K1C17_HUMAN	Keratin, type I cytoskeletal 17 OS=Homo sapiens GN=KRT17 PE=1 SV=2	HUMAN	12
606	8.77	21.75	67.18	43.34	38.39	tr|Q6NVC0|Q6NVC0_HUMAN	SLC25A5 protein (Fragment) OS=Homo sapiens GN=SLC25A5 PE=2 SV=1	HUMAN	12
836	5.63	22.51	80.09	38.53	32.25	tr|Q53GE9|Q53GE9_HUMAN	Elongation factor 1-alpha (Fragment) OS=Homo sapiens PE=2 SV=1	HUMAN	12
1254	2.9	20.21	72.78	48.62	40.98	sp|P62140|PP1B_HUMAN	Serine/threonine-protein phosphatase PP1-beta catalytic subunit OS=Homo sapiens GN=PPP1CB PE=1 SV=3	HUMAN	12
180	25.81	25.81	53.92	32.84	22.39	tr|F5GXN1|F5GXN1_HUMAN	Uncharacterized protein OS=Homo sapiens GN=CPNE6 PE=4 SV=1	HUMAN	11
206	23.85	23.85	61.68	39.81	25.23	tr|Q546H9|Q546H9_HUMAN	Aldehyde dehydrogenase 5 family, member A1 (Succinate-semialdehyde dehydrogenase), isoform CRA_b OS=Homo sapiens GN=ALDH5A1 PE=2 SV=1	HUMAN	11
208	23.67	23.67	45.42	29.38	17.92	sp|Q7L0J3|SV2A_HUMAN	Synaptic vesicle glycoprotein 2A OS=Homo sapiens GN=SV2A PE=1 SV=1	HUMAN	11
212	23.22	23.22	59.67	25.99	18.88	sp|P13639|EF2_HUMAN	Elongation factor 2 OS=Homo sapiens GN=EEF2 PE=1 SV=4	HUMAN	11
218	22.43	22.43	78.34	66.43	52.71	sp|P16152|CBR1_HUMAN	Carbonyl reductase [NADPH] 1 OS=Homo sapiens GN=CBR1 PE=1 SV=3	HUMAN	11
219	22.36	22.36	56.29	48.8	38.32	tr|E7EQ40|E7EQ40_HUMAN	Uncharacterized protein OS=Homo sapiens GN=CAPZB PE=4 SV=1	HUMAN	11
224	21.87	22.32	56.83	28.83	18.33	sp|Q03252|LMNB2_HUMAN	Lamin-B2 OS=Homo sapiens GN=LMNB2 PE=1 SV=3	HUMAN	11
227	21.74	21.74	57.78	24.44	18.89	tr|Q53GY0|Q53GY0_HUMAN	Plastin 3 variant (Fragment) OS=Homo sapiens PE=2 SV=1	HUMAN	11
229	21.52	21.52	54.73	48.31	47.97	sp|Q9UK22|FBX2_HUMAN	F-box only protein 2 OS=Homo sapiens GN=FBXO2 PE=1 SV=2	HUMAN	11
231	21.49	21.49	86.22	70.47	44.09	tr|Q53G35|Q53G35_HUMAN	Phosphoglycerate mutase (Fragment) OS=Homo sapiens PE=2 SV=1	HUMAN	11
232	21.48	21.48	71.89	33.99	26.16	sp|P36871|PGM1_HUMAN	Phosphoglucomutase-1 OS=Homo sapiens GN=PGM1 PE=1 SV=3	HUMAN	11
233	21.43	21.43	43.08	20.91	19.34	sp|P11940|PABP1_HUMAN	Polyadenylate-binding protein 1 OS=Homo sapiens GN=PABPC1 PE=1 SV=2	HUMAN	11
235	21.38	21.38	57.84	20.1	13.53	tr|F5H2F4|F5H2F4_HUMAN	Uncharacterized protein OS=Homo sapiens GN=MTHFD1 PE=3 SV=1	HUMAN	11
236	21.3	21.3	52.78	39.12	25	sp|P23526|SAHH_HUMAN	Adenosylhomocysteinase OS=Homo sapiens GN=AHCY PE=1 SV=4	HUMAN	11
237	21.29	21.3	68.33	46.11	36.11	tr|Q1HBJ4|Q1HBJ4_HUMAN	Mitogen-activated protein kinase 1 OS=Homo sapiens GN=MAPK1 PE=4 SV=1	HUMAN	11
238	21.28	21.28	83.06	42.34	35.89	tr|Q5VU66|Q5VU66_HUMAN	Tropomyosin 3 OS=Homo sapiens GN=TPM3 PE=2 SV=1	HUMAN	11
241	21.22	21.22	58.15	31.16	25.54	tr|Q69YH7|Q69YH7_HUMAN	Putative uncharacterized protein DKFZp686J1364 (Fragment) OS=Homo sapiens GN=DKFZp686J1364 PE=2 SV=1	HUMAN	11
242	21.16	21.16	65.74	44.57	41.5	sp|P11177|ODPB_HUMAN	Pyruvate dehydrogenase E1 component subunit beta, mitochondrial OS=Homo sapiens GN=PDHB PE=1 SV=3	HUMAN	11
246	20.99	20.99	75.81	35.88	19.48	tr|E9PBJ5|E9PBJ5_HUMAN	Uncharacterized protein OS=Homo sapiens GN=SDHA PE=4 SV=1	HUMAN	11
248	20.94	20.94	34.56	13.69	10.35	tr|B7Z8N7|B7Z8N7_HUMAN	cDNA FLJ55440, highly similar to Mus musculus cytoplasmic FMR1 interacting protein 2 (Cyfip2), mRNA OS=Homo sapiens PE=2 SV=1	HUMAN	11
257	20.38	20.38	72.77	66.67	56.34	sp|P48047|ATPO_HUMAN	ATP synthase subunit O, mitochondrial OS=Homo sapiens GN=ATP5O PE=1 SV=1	HUMAN	11
262	20.19	20.19	61.96	54.12	48.24	tr|A8K766|A8K766_HUMAN	cDNA FLJ77343, highly similar to Homo sapiens electron-transfer-flavoprotein, beta polypeptide(ETFB), mRNA OS=Homo sapiens PE=2 SV=1	HUMAN	11
263	20.01	20.01	66.01	38.42	35.47	tr|Q53FV3|Q53FV3_HUMAN	COP9 signalosome subunit 4 variant (Fragment) OS=Homo sapiens PE=2 SV=1	HUMAN	11
265	19.97	19.97	74.86	56.28	55.74	tr|B4DF70|B4DF70_HUMAN	cDNA FLJ60461, highly similar to Peroxiredoxin-2 (EC 1.11.1.15) OS=Homo sapiens PE=2 SV=1	HUMAN	11
267	19.59	19.59	65.65	34.57	29.78	tr|E9PFW3|E9PFW3_HUMAN	Uncharacterized protein OS=Homo sapiens GN=AP2M1 PE=4 SV=1	HUMAN	11
281	18.88	18.88	55.12	30.03	16.72	sp|P15311|EZRI_HUMAN	Ezrin OS=Homo sapiens GN=EZR PE=1 SV=4	HUMAN	11
291	18.33	18.33	59.74	32.37	29.47	sp|O00154|BACH_HUMAN	Cytosolic acyl coenzyme A thioester hydrolase OS=Homo sapiens GN=ACOT7 PE=1 SV=3	HUMAN	11
297	18.08	20.22	73.03	45.15	39.39	sp|P62136|PP1A_HUMAN	Serine/threonine-protein phosphatase PP1-alpha catalytic subunit OS=Homo sapiens GN=PPP1CA PE=1 SV=1	HUMAN	11
305	17.89	17.89	73.14	49.19	46.6	tr|B3KUN1|B3KUN1_HUMAN	Serine/threonine-protein phosphatase OS=Homo sapiens GN=PPP2CA PE=2 SV=1	HUMAN	11
328	16.82	19.02	75.38	69.35	64.82	sp|Q06830|PRDX1_HUMAN	Peroxiredoxin-1 OS=Homo sapiens GN=PRDX1 PE=1 SV=1	HUMAN	11
341	16.24	16.24	64.09	58.01	53.59	sp|P61204|ARF3_HUMAN	ADP-ribosylation factor 3 OS=Homo sapiens GN=ARF3 PE=1 SV=2	HUMAN	11
342	16.18	18.42	84.17	41.01	31.89	sp|P12532|KCRU_HUMAN	Creatine kinase U-type, mitochondrial OS=Homo sapiens GN=CKMT1A PE=1 SV=1	HUMAN	11
347	16.03	16.03	40.34	19.58	14.79	tr|D3DP09|D3DP09_HUMAN	Tripartite motif-containing 2, isoform CRA_a OS=Homo sapiens GN=TRIM2 PE=4 SV=1	HUMAN	11
374	14.96	22.74	69.77	34.37	23.81	sp|Q92599|SEPT8_HUMAN	Septin-8 OS=Homo sapiens GN=SEPT8 PE=1 SV=4	HUMAN	11
377	14.86	14.86	49.76	15.77	14.79	tr|D3DSC5|D3DSC5_HUMAN	Neural cell adhesion molecule 2, isoform CRA_a (Fragment) OS=Homo sapiens GN=NCAM2 PE=4 SV=1	HUMAN	11
564	9.6	19.11	46.53	6.6	5.461	sp|P11277-3|SPTB1_HUMAN	Isoform 3 of Spectrin beta chain, erythrocyte OS=Homo sapiens GN=SPTB	HUMAN	11
213	22.95	22.95	59.75	30.9	22.82	tr|F5H4J7|F5H4J7_HUMAN	Uncharacterized protein OS=Homo sapiens GN=SLC3A2 PE=4 SV=1	HUMAN	10
220	22.25	22.25	46.07	20.5	13.77	sp|Q14697-2|GANAB_HUMAN	Isoform 2 of Neutral alpha-glucosidase AB OS=Homo sapiens GN=GANAB	HUMAN	10
225	21.82	21.82	74.7	50.6	27.92	tr|A8K288|A8K288_HUMAN	cDNA FLJ76322 OS=Homo sapiens PE=2 SV=1	HUMAN	10
244	21.02	21.02	43.6	33.5	29.31	sp|P00738|HPT_HUMAN	Haptoglobin OS=Homo sapiens GN=HP PE=1 SV=1	HUMAN	10
249	20.94	20.94	76.25	44.01	30.94	sp|Q02790|FKBP4_HUMAN	Peptidyl-prolyl cis-trans isomerase FKBP4 OS=Homo sapiens GN=FKBP4 PE=1 SV=3	HUMAN	10
260	20.25	20.25	79.91	45.33	25	tr|A5YVE9|A5YVE9_HUMAN	Mitochondrial PDHA1 OS=Homo sapiens GN=PDHA1 PE=2 SV=1	HUMAN	10
266	19.6	19.6	50.67	21.1	14.86	sp|P05771-2|KPCB_HUMAN	Isoform Beta-II of Protein kinase C beta type OS=Homo sapiens GN=PRKCB	HUMAN	10
270	19.48	19.48	63.21	37.28	30.37	tr|F5GXC8|F5GXC8_HUMAN	Uncharacterized protein OS=Homo sapiens GN=SUCLA2 PE=3 SV=1	HUMAN	10
276	19.25	19.25	71.47	40.1	31.62	sp|Q8IXJ6|SIRT2_HUMAN	NAD-dependent deacetylase sirtuin-2 OS=Homo sapiens GN=SIRT2 PE=1 SV=2	HUMAN	10
277	19.18	19.18	59.64	35.53	30.71	tr|Q59GE1|Q59GE1_HUMAN	H5 variant (Fragment) OS=Homo sapiens PE=2 SV=1	HUMAN	10
280	19.08	19.08	80.36	59.38	50.89	sp|P30041|PRDX6_HUMAN	Peroxiredoxin-6 OS=Homo sapiens GN=PRDX6 PE=1 SV=3	HUMAN	10
285	18.64	18.64	53.99	32.32	29.85	sp|Q969P0-3|IGSF8_HUMAN	Isoform 3 of Immunoglobulin superfamily member 8 OS=Homo sapiens GN=IGSF8	HUMAN	10
288	18.54	18.54	61.96	34.71	25.49	tr|B1ANK7|B1ANK7_HUMAN	Fumarate hydratase OS=Homo sapiens GN=FH PE=2 SV=1	HUMAN	10
290	18.5	18.5	88.07	65.14	51.38	sp|P00492|HPRT_HUMAN	Hypoxanthine-guanine phosphoribosyltransferase OS=Homo sapiens GN=HPRT1 PE=1 SV=2	HUMAN	10
307	17.79	17.79	64.18	31.77	22.39	sp|Q7L099|RUFY3_HUMAN	Protein RUFY3 OS=Homo sapiens GN=RUFY3 PE=1 SV=1	HUMAN	10
311	17.74	17.74	77.05	65.57	55.74	sp|P09417|DHPR_HUMAN	Dihydropteridine reductase OS=Homo sapiens GN=QDPR PE=1 SV=2	HUMAN	10
313	17.64	17.64	47.13	30.86	23.21	tr|Q53QM2|Q53QM2_HUMAN	ARP3 actin-related protein 3 homolog (Yeast), isoform CRA_a OS=Homo sapiens GN=ACTR3 PE=2 SV=1	HUMAN	10
314	17.6	17.6	54.21	35.15	28.22	sp|Q9NR46-2|SHLB2_HUMAN	Isoform 2 of Endophilin-B2 OS=Homo sapiens GN=SH3GLB2	HUMAN	10
316	17.54	17.54	61.35	31.09	19.08	sp|O94826|TOM70_HUMAN	Mitochondrial import receptor subunit TOM70 OS=Homo sapiens GN=TOMM70A PE=1 SV=1	HUMAN	10
317	17.42	17.42	60.74	31.09	16.91	tr|Q53H26|Q53H26_HUMAN	Transferrin variant (Fragment) OS=Homo sapiens PE=2 SV=1	HUMAN	10
322	17.03	17.03	47.46	31.98	28.93	sp|Q9Y639-5|NPTN_HUMAN	Isoform 5 of Neuroplastin OS=Homo sapiens GN=NPTN	HUMAN	10
332	16.68	18.95	39.29	26.48	18.89	sp|Q9HCH3|CPNE5_HUMAN	Copine-5 OS=Homo sapiens GN=CPNE5 PE=1 SV=2	HUMAN	10
337	16.5	16.5	69.08	42.06	34.54	sp|P50148|GNAQ_HUMAN	Guanine nucleotide-binding protein G(q) subunit alpha OS=Homo sapiens GN=GNAQ PE=1 SV=4	HUMAN	10
355	15.89	15.89	51.42	25.3	21.66	tr|B2RD79|B2RD79_HUMAN	Ubiquitin carboxyl-terminal hydrolase OS=Homo sapiens PE=2 SV=1	HUMAN	10
357	15.79	15.79	75.17	47.55	47.55	tr|Q53GE2|Q53GE2_HUMAN	Capping protein (Actin filament) muscle Z-line, alpha 2 variant (Fragment) OS=Homo sapiens PE=2 SV=1	HUMAN	10
395	14.12	16.26	74.3	52.11	49.65	sp|Q9Y277-2|VDAC3_HUMAN	Isoform 2 of Voltage-dependent anion-selective channel protein 3 OS=Homo sapiens GN=VDAC3	HUMAN	10
441	12.74	17.96	55.56	30.03	15.32	tr|A4D2J9|A4D2J9_HUMAN	Calcium/calmodulin-dependent protein kinase (CaM kinase) II beta OS=Homo sapiens GN=CAMK2B PE=4 SV=1	HUMAN	10
481	11.63	20.58	71.76	55.29	33.82	tr|Q6FHM2|Q6FHM2_HUMAN	GNB2 protein OS=Homo sapiens GN=GNB2 PE=2 SV=1	HUMAN	10
490	11.49	18.3	68.1	26.99	25.77	tr|Q6ZN40|Q6ZN40_HUMAN	Tropomyosin 1 (Alpha), isoform CRA_f OS=Homo sapiens GN=TPM1 PE=2 SV=1	HUMAN	10
610	8.64	15.84	40.96	9.14	5.846	tr|Q5TCU6|Q5TCU6_HUMAN	Talin 1 OS=Homo sapiens GN=TLN1 PE=2 SV=1	HUMAN	10
983	4.34	19.67	49.23	10.68	6.863	tr|Q3MIV8|Q3MIV8_HUMAN	Myosin, heavy chain 11, smooth muscle OS=Homo sapiens GN=MYH11 PE=2 SV=1	HUMAN	10
1115	3.76	20.5	60.95	20.71	15.38	sp|P78386|KRT85_HUMAN	Keratin, type II cuticular Hb5 OS=Homo sapiens GN=KRT85 PE=1 SV=1	HUMAN	10
1600	2	16.59	71.84	52.43	38.83	sp|P60880-2|SNP25_HUMAN	Isoform SNAP-25a of Synaptosomal-associated protein 25 OS=Homo sapiens GN=SNAP25	HUMAN	10
254	20.74	20.74	69.89	36.42	23.37	tr|D3DPU2|D3DPU2_HUMAN	Adenylyl cyclase-associated protein OS=Homo sapiens GN=CAP1 PE=3 SV=1	HUMAN	9
258	20.34	20.34	81.98	41.98	27.91	sp|P49821-2|NDUV1_HUMAN	Isoform 2 of NADH dehydrogenase [ubiquinone] flavoprotein 1, mitochondrial OS=Homo sapiens GN=NDUFV1	HUMAN	9
271	19.45	19.45	80.68	61.35	50.24	sp|P51149|RAB7A_HUMAN	Ras-related protein Rab-7a OS=Homo sapiens GN=RAB7A PE=1 SV=1	HUMAN	9
272	19.43	19.43	65.08	26.61	15.42	tr|G3XAD8|G3XAD8_HUMAN	Stress-induced-phosphoprotein 1 (Hsp70/Hsp90-organizing protein), isoform CRA_b OS=Homo sapiens GN=STIP1 PE=4 SV=1	HUMAN	9
274	19.29	19.29	55.07	26.39	16.1	sp|O95202|LETM1_HUMAN	LETM1 and EF-hand domain-containing protein 1, mitochondrial OS=Homo sapiens GN=LETM1 PE=1 SV=1	HUMAN	9
278	19.14	19.14	57.71	35.75	24.3	tr|Q5T6W5|Q5T6W5_HUMAN	Heterogeneous nuclear ribonucleoprotein K OS=Homo sapiens GN=HNRNPK PE=2 SV=1	HUMAN	9
279	19.08	19.08	69.49	28.81	23.94	sp|Q13228|SBP1_HUMAN	Selenium-binding protein 1 OS=Homo sapiens GN=SELENBP1 PE=1 SV=2	HUMAN	9
282	18.73	18.73	63.77	33.54	23.19	tr|E7EMK3|E7EMK3_HUMAN	Uncharacterized protein OS=Homo sapiens GN=FLOT2 PE=4 SV=1	HUMAN	9
283	18.65	18.65	60.61	40.15	28.54	tr|D7EHM2|D7EHM2_HUMAN	DNA damage-regulated overexpressed in cancer 45 protein OS=Homo sapiens GN=PTD004 PE=2 SV=1	HUMAN	9
284	18.65	18.65	66.51	33.02	30.44	tr|Q6IB58|Q6IB58_HUMAN	FLOT1 protein OS=Homo sapiens GN=FLOT1 PE=2 SV=1	HUMAN	9
287	18.56	19.34	55.56	35.43	23.69	sp|P40123|CAP2_HUMAN	Adenylyl cyclase-associated protein 2 OS=Homo sapiens GN=CAP2 PE=1 SV=1	HUMAN	9
293	18.27	18.27	83.94	56.42	48.62	tr|Q6FHR0|Q6FHR0_HUMAN	RAB11B protein (Fragment) OS=Homo sapiens GN=RAB11B PE=2 SV=1	HUMAN	9
294	18.24	18.24	57.14	30.38	23.34	tr|Q2M3B4|Q2M3B4_HUMAN	Tyrosine hydroxylase OS=Homo sapiens GN=TH PE=2 SV=1	HUMAN	9
295	18.14	18.14	48.41	13.82	10.64	sp|O75145|LIPA3_HUMAN	Liprin-alpha-3 OS=Homo sapiens GN=PPFIA3 PE=1 SV=3	HUMAN	9
300	18.03	18.03	52.56	24.2	14.42	tr|Q59ER5|Q59ER5_HUMAN	WD repeat-containing protein 1 isoform 1 variant (Fragment) OS=Homo sapiens PE=2 SV=1	HUMAN	9
304	17.91	17.91	63.93	25.61	17.94	sp|Q9NZN3|EHD3_HUMAN	EH domain-containing protein 3 OS=Homo sapiens GN=EHD3 PE=1 SV=2	HUMAN	9
306	17.8	17.8	62.39	43.36	43.36	tr|Q53Y06|Q53Y06_HUMAN	ATPase, H transporting, lysosomal 31kDa, V1 subunit E isoform 1 OS=Homo sapiens GN=ATP6V1E1 PE=2 SV=1	HUMAN	9
312	17.68	17.68	81.82	55.84	46.75	tr|Q59EJ5|Q59EJ5_HUMAN	Glutathione S-transferase M3 variant (Fragment) OS=Homo sapiens PE=2 SV=1	HUMAN	9
315	17.56	17.56	69.88	57.83	57.83	sp|P23528|COF1_HUMAN	Cofilin-1 OS=Homo sapiens GN=CFL1 PE=1 SV=3	HUMAN	9
319	17.12	17.12	63.06	43.33	33.33	sp|Q15435|PP1R7_HUMAN	Protein phosphatase 1 regulatory subunit 7 OS=Homo sapiens GN=PPP1R7 PE=1 SV=1	HUMAN	9
321	17.11	17.11	62.44	29.1	18.44	tr|A8K202|A8K202_HUMAN	5-aminoimidazole-4-carboxamide ribonucleotide formyltransferase/IMP cyclohydrolase, isoform CRA_g OS=Homo sapiens GN=ATIC PE=2 SV=1	HUMAN	9
324	16.92	19.06	59.91	23.2	17.2	tr|F5H897|F5H897_HUMAN	Uncharacterized protein OS=Homo sapiens GN=TRAP1 PE=3 SV=1	HUMAN	9
325	16.91	16.91	65.58	41.56	35.39	tr|B4DPD5|B4DPD5_HUMAN	cDNA FLJ56307, highly similar to Ubiquitin thioesterase protein OTUB1 (EC 3.4.-.-) OS=Homo sapiens PE=2 SV=1	HUMAN	9
330	16.8	16.8	70.3	56.36	52.12	tr|A8K486|A8K486_HUMAN	Peptidyl-prolyl cis-trans isomerase OS=Homo sapiens PE=2 SV=1	HUMAN	9
331	16.71	16.71	84.58	54.67	54.67	sp|P30044|PRDX5_HUMAN	Peroxiredoxin-5, mitochondrial OS=Homo sapiens GN=PRDX5 PE=1 SV=4	HUMAN	9
336	16.52	16.52	73.25	43.31	30.57	tr|Q6IBH0|Q6IBH0_HUMAN	SLC25A11 protein OS=Homo sapiens GN=SLC25A11 PE=2 SV=1	HUMAN	9
339	16.32	16.32	73.95	49.04	48.66	tr|B2R696|B2R696_HUMAN	Calbindin 1, 28kDa, isoform CRA_b OS=Homo sapiens GN=CALB1 PE=2 SV=1	HUMAN	9
343	16.11	16.11	69.62	45.38	38.46	sp|P00918|CAH2_HUMAN	Carbonic anhydrase 2 OS=Homo sapiens GN=CA2 PE=1 SV=2	HUMAN	9
348	16.01	16.01	47.46	23.02	15.71	tr|B7ZA04|B7ZA04_HUMAN	Uncharacterized protein OS=Homo sapiens GN=DYNC1I2 PE=2 SV=1	HUMAN	9
350	15.96	15.96	73.49	30.18	27.82	tr|B2R5T5|B2R5T5_HUMAN	Protein kinase, cAMP-dependent, regulatory, type I, alpha (Tissue specific extinguisher 1), isoform CRA_a OS=Homo sapiens GN=PRKAR1A PE=2 SV=1	HUMAN	9
354	15.93	15.93	90.2	71.57	71.57	tr|Q4W5L2|Q4W5L2_HUMAN	Putative uncharacterized protein SNCA (Fragment) OS=Homo sapiens GN=SNCA PE=2 SV=1	HUMAN	9
362	15.5	15.5	50.4	28.09	19.26	tr|Q53EM5|Q53EM5_HUMAN	Transketolase variant (Fragment) OS=Homo sapiens PE=2 SV=1	HUMAN	9
365	15.4	15.4	67.96	32.04	32.04	tr|B4DM97|B4DM97_HUMAN	cDNA FLJ55002, highly similar to Alpha-centractin OS=Homo sapiens PE=2 SV=1	HUMAN	9
368	15.33	15.33	70.45	38.64	38.26	sp|O75489|NDUS3_HUMAN	NADH dehydrogenase [ubiquinone] iron-sulfur protein 3, mitochondrial OS=Homo sapiens GN=NDUFS3 PE=1 SV=1	HUMAN	9
373	15.04	15.04	56.8	38.11	23.79	sp|P07339|CATD_HUMAN	Cathepsin D OS=Homo sapiens GN=CTSD PE=1 SV=1	HUMAN	9
380	14.73	16.9	35.82	27.4	23.08	sp|Q15323|K1H1_HUMAN	Keratin, type I cuticular Ha1 OS=Homo sapiens GN=KRT31 PE=2 SV=3	HUMAN	9
383	14.57	14.57	71.76	27.35	27.35	sp|Q99963-4|SH3G3_HUMAN	Isoform 4 of Endophilin-A3 OS=Homo sapiens GN=SH3GL3	HUMAN	9
385	14.56	14.56	49.01	25.39	19.43	sp|P36957|ODO2_HUMAN	Dihydrolipoyllysine-residue succinyltransferase component of 2-oxoglutarate dehydrogenase complex, mitochondrial OS=Homo sapiens GN=DLST PE=1 SV=4	HUMAN	9
398	14.04	14.04	66.33	48.98	44.9	tr|B2R692|B2R692_HUMAN	Ras homolog gene family, member B, isoform CRA_a OS=Homo sapiens GN=RHOB PE=2 SV=1	HUMAN	9
418	13.43	15.6	75.68	44.07	28.27	tr|B4DRS6|B4DRS6_HUMAN	cDNA FLJ58980, highly similar to Sideroflexin-3 OS=Homo sapiens PE=2 SV=1	HUMAN	9
439	12.81	12.81	84.96	63.91	51.88	sp|P05413|FABPH_HUMAN	Fatty acid-binding protein, heart OS=Homo sapiens GN=FABP3 PE=1 SV=4	HUMAN	9
458	12.29	12.29	52.94	33.61	30.67	tr|E9PH29|E9PH29_HUMAN	Uncharacterized protein OS=Homo sapiens GN=PRDX3 PE=4 SV=1	HUMAN	9
483	11.61	11.61	32.47	17.34	17.34	tr|Q8N169|Q8N169_HUMAN	Solute carrier family 1 (Glial high affinity glutamate transporter), member 3 OS=Homo sapiens GN=SLC1A3 PE=2 SV=1	HUMAN	9
671	7.67	15.32	75.56	57.78	51.11	sp|P18085|ARF4_HUMAN	ADP-ribosylation factor 4 OS=Homo sapiens GN=ARF4 PE=1 SV=3	HUMAN	9
687	7.38	16.84	53.72	18.08	15.13	sp|P17858|K6PL_HUMAN	6-phosphofructokinase, liver type OS=Homo sapiens GN=PFKL PE=1 SV=6	HUMAN	9
760	6.38	13.87	69.16	49.34	37.89	sp|Q96E17|RAB3C_HUMAN	Ras-related protein Rab-3C OS=Homo sapiens GN=RAB3C PE=2 SV=1	HUMAN	9
1051	4.03	17.2	80.86	25.08	23.76	tr|Q59GR8|Q59GR8_HUMAN	TPM1 protein variant (Fragment) OS=Homo sapiens PE=2 SV=1	HUMAN	9
1292	2.69	14.72	62.18	47.67	47.67	tr|B2RB70|B2RB70_HUMAN	Neurocalcin delta, isoform CRA_a OS=Homo sapiens GN=NCALD PE=2 SV=1	HUMAN	9
1444	2.13	22.09	59.4	19.08	10.24	tr|Q6NYC5|Q6NYC5_HUMAN	MAP2 protein (Fragment) OS=Homo sapiens GN=MAP2 PE=2 SV=1	HUMAN	9
1564	2.01	16.71	82.39	28.87	27.46	sp|P06753|TPM3_HUMAN	Tropomyosin alpha-3 chain OS=Homo sapiens GN=TPM3 PE=1 SV=1	HUMAN	9
1599	2	18.24	57.77	28.6	21.97	sp|P07101|TY3H_HUMAN	Tyrosine 3-monooxygenase OS=Homo sapiens GN=TH PE=1 SV=5	HUMAN	9
1602	2	12.52	54.34	39.73	39.73	sp|O95716|RAB3D_HUMAN	Ras-related protein Rab-3D OS=Homo sapiens GN=RAB3D PE=1 SV=1	HUMAN	9
268	19.54	19.54	66.2	34.32	17.5	tr|Q59H77|Q59H77_HUMAN	Chaperonin containing TCP1, subunit 3 (Gamma) variant (Fragment) OS=Homo sapiens PE=2 SV=1	HUMAN	8
286	18.6	18.6	51.68	19.18	10.83	tr|B3KXS5|B3KXS5_HUMAN	Lon protease homolog OS=Homo sapiens GN=LONP1 PE=2 SV=1	HUMAN	8
292	18.29	18.29	66.05	22.14	12.55	sp|Q96JE9|MAP6_HUMAN	Microtubule-associated protein 6 OS=Homo sapiens GN=MAP6 PE=1 SV=2	HUMAN	8
299	18.03	18.03	73.99	30.06	20.42	sp|P28838|AMPL_HUMAN	Cytosol aminopeptidase OS=Homo sapiens GN=LAP3 PE=1 SV=3	HUMAN	8
301	17.99	17.99	50.16	16.72	10.55	sp|O60282|KIF5C_HUMAN	Kinesin heavy chain isoform 5C OS=Homo sapiens GN=KIF5C PE=1 SV=1	HUMAN	8
302	17.97	17.97	73.04	36.39	25.65	sp|P21283|VATC1_HUMAN	V-type proton ATPase subunit C 1 OS=Homo sapiens GN=ATP6V1C1 PE=1 SV=4	HUMAN	8
310	17.74	17.75	42.01	19.46	14.18	sp|Q16799|RTN1_HUMAN	Reticulon-1 OS=Homo sapiens GN=RTN1 PE=1 SV=1	HUMAN	8
320	17.12	17.12	78.42	59.25	45.21	tr|Q32Q12|Q32Q12_HUMAN	Nucleoside diphosphate kinase OS=Homo sapiens GN=NME1-NME2 PE=2 SV=1	HUMAN	8
326	16.87	16.87	50.17	33.33	32.3	tr|Q8TAS0|Q8TAS0_HUMAN	ATP synthase gamma chain (Fragment) OS=Homo sapiens PE=2 SV=1	HUMAN	8
327	16.86	16.86	61.2	30.6	19.28	tr|B4DHQ3|B4DHQ3_HUMAN	Phosphoserine aminotransferase OS=Homo sapiens PE=2 SV=1	HUMAN	8
329	16.82	16.82	23.96	10.29	6.837	tr|C9JFM0|C9JFM0_HUMAN	Uncharacterized protein OS=Homo sapiens GN=PTPRZ1 PE=4 SV=1	HUMAN	8
333	16.68	16.68	48.31	23.45	18.47	sp|P30038|AL4A1_HUMAN	Delta-1-pyrroline-5-carboxylate dehydrogenase, mitochondrial OS=Homo sapiens GN=ALDH4A1 PE=1 SV=3	HUMAN	8
334	16.59	16.59	52.58	32.14	21.43	tr|D3DVW9|D3DVW9_HUMAN	Protein tyrosine phosphatase, non-receptor type substrate 1, isoform CRA_a OS=Homo sapiens GN=PTPNS1 PE=4 SV=1	HUMAN	8
335	16.55	16.55	48.99	21.1	17.8	sp|Q13153|PAK1_HUMAN	Serine/threonine-protein kinase PAK 1 OS=Homo sapiens GN=PAK1 PE=1 SV=2	HUMAN	8
340	16.31	16.31	64.1	31.73	25.64	tr|Q6FHY4|Q6FHY4_HUMAN	N-ethylmaleimide-sensitive factor attachment protein, gamma, isoform CRA_b OS=Homo sapiens GN=NAPG PE=2 SV=1	HUMAN	8
345	16.1	16.1	55.56	41.67	32.41	sp|Q9NUQ9|FA49B_HUMAN	Protein FAM49B OS=Homo sapiens GN=FAM49B PE=1 SV=1	HUMAN	8
351	15.95	15.96	59.38	24.18	20.31	tr|B4DUP2|B4DUP2_HUMAN	cDNA FLJ56155, highly similar to UTP--glucose-1-phosphate uridylyltransferase 2 (EC 2.7.7.9) OS=Homo sapiens PE=2 SV=1	HUMAN	8
352	15.95	15.96	29.85	19	10.18	tr|C9JIF9|C9JIF9_HUMAN	Uncharacterized protein OS=Homo sapiens GN=APEH PE=4 SV=1	HUMAN	8
353	15.93	15.93	60.84	31.28	27.34	tr|Q53H88|Q53H88_HUMAN	Dynactin 2 variant (Fragment) OS=Homo sapiens PE=2 SV=1	HUMAN	8
356	15.82	15.82	65.99	35.63	32.79	tr|Q9H3H0|Q9H3H0_HUMAN	Vacuolar ATP synthase subunit D homolog OS=Homo sapiens GN=VATD PE=2 SV=1	HUMAN	8
359	15.71	15.71	72.66	46.48	38.28	tr|Q08ET0|Q08ET0_HUMAN	Cell proliferation-inducing protein 47 OS=Homo sapiens GN=hCG_39985 PE=2 SV=1	HUMAN	8
360	15.63	15.63	69.97	54.95	41.74	tr|Q53XN3|Q53XN3_HUMAN	Electron transfer flavoprotein alpha-subunit OS=Homo sapiens GN=ETFA PE=2 SV=1	HUMAN	8
361	15.61	15.61	71.36	39.08	24.03	sp|P10636-7|TAU_HUMAN	Isoform Tau-E of Microtubule-associated protein tau OS=Homo sapiens GN=MAPT	HUMAN	8
364	15.4	16.42	89.91	62.39	45.41	sp|P28161|GSTM2_HUMAN	Glutathione S-transferase Mu 2 OS=Homo sapiens GN=GSTM2 PE=1 SV=2	HUMAN	8
375	14.95	14.96	61.7	39.63	19.68	sp|P35237|SPB6_HUMAN	Serpin B6 OS=Homo sapiens GN=SERPINB6 PE=1 SV=3	HUMAN	8
378	14.78	14.78	54.04	17.12	12.68	sp|A0MZ66|SHOT1_HUMAN	Shootin-1 OS=Homo sapiens GN=KIAA1598 PE=1 SV=4	HUMAN	8
382	14.59	14.59	62.39	37.91	33.43	sp|Q16698|DECR_HUMAN	2,4-dienoyl-CoA reductase, mitochondrial OS=Homo sapiens GN=DECR1 PE=1 SV=1	HUMAN	8
384	14.57	14.57	56.37	37.39	31.44	sp|P22626|ROA2_HUMAN	Heterogeneous nuclear ribonucleoproteins A2/B1 OS=Homo sapiens GN=HNRNPA2B1 PE=1 SV=2	HUMAN	8
386	14.55	14.55	50.21	35.27	26.97	tr|B2R983|B2R983_HUMAN	cDNA, FLJ94267, highly similar to Homo sapiens glutathione S-transferase omega 1 (GSTO1), mRNA OS=Homo sapiens PE=2 SV=1	HUMAN	8
389	14.4	14.4	54.22	44.58	40.36	sp|P29966|MARCS_HUMAN	Myristoylated alanine-rich C-kinase substrate OS=Homo sapiens GN=MARCKS PE=1 SV=4	HUMAN	8
391	14.24	14.24	83.61	70.59	50	tr|Q5U058|Q5U058_HUMAN	Growth associated protein 43 OS=Homo sapiens GN=GAP43 PE=2 SV=1	HUMAN	8
394	14.15	15.88	52.1	18.36	18.36	sp|O14531|DPYL4_HUMAN	Dihydropyrimidinase-related protein 4 OS=Homo sapiens GN=DPYSL4 PE=1 SV=2	HUMAN	8
396	14.11	14.11	67.72	36.71	24.68	sp|P15121|ALDR_HUMAN	Aldose reductase OS=Homo sapiens GN=AKR1B1 PE=1 SV=3	HUMAN	8
399	14.02	14.02	49.51	10.28	6.127	tr|A8CDT9|A8CDT9_HUMAN	MYO5A variant protein OS=Homo sapiens PE=2 SV=1	HUMAN	8
401	13.91	13.91	59.12	21.73	21.73	sp|Q99832|TCPH_HUMAN	T-complex protein 1 subunit eta OS=Homo sapiens GN=CCT7 PE=1 SV=2	HUMAN	8
408	13.76	13.76	38.85	21.58	18.71	tr|Q86YB0|Q86YB0_HUMAN	Glycoprotein M6A OS=Homo sapiens GN=GPM6A PE=2 SV=1	HUMAN	8
413	13.56	13.98	56.23	24.15	17.74	sp|O43865|SAHH2_HUMAN	Putative adenosylhomocysteinase 2 OS=Homo sapiens GN=AHCYL1 PE=1 SV=2	HUMAN	8
420	13.39	13.39	53.41	21.36	15.13	sp|Q9UEY8-2|ADDG_HUMAN	Isoform 1 of Gamma-adducin OS=Homo sapiens GN=ADD3	HUMAN	8
425	13.2	15.35	21.38	14.49	13.47	sp|Q7L1I2|SV2B_HUMAN	Synaptic vesicle glycoprotein 2B OS=Homo sapiens GN=SV2B PE=2 SV=1	HUMAN	8
429	13.11	13.11	55.86	26.44	18.12	sp|Q9Y512|SAM50_HUMAN	Sorting and assembly machinery component 50 homolog OS=Homo sapiens GN=SAMM50 PE=1 SV=3	HUMAN	8
440	12.76	12.76	69.31	50.79	43.39	tr|D3YTA9|D3YTA9_HUMAN	Uncharacterized protein OS=Homo sapiens GN=PPP3R1 PE=4 SV=1	HUMAN	8
446	12.62	12.62	64.67	51.33	32	tr|E7ETZ0|E7ETZ0_HUMAN	Uncharacterized protein OS=Homo sapiens GN=CALM1 PE=4 SV=1	HUMAN	8
461	12.27	12.27	70.48	50.95	42.38	sp|P09211|GSTP1_HUMAN	Glutathione S-transferase P OS=Homo sapiens GN=GSTP1 PE=1 SV=2	HUMAN	8
468	12.13	12.13	44.39	29.68	27.54	tr|Q6IRT1|Q6IRT1_HUMAN	Alcohol dehydrogenase 5 (Class III), chi polypeptide OS=Homo sapiens GN=ADH5 PE=2 SV=2	HUMAN	8
505	11.13	11.13	75.15	42.42	40.61	sp|P60981|DEST_HUMAN	Destrin OS=Homo sapiens GN=DSTN PE=1 SV=3	HUMAN	8
514	10.71	10.71	64.89	24.11	24.11	sp|Q07021|C1QBP_HUMAN	Complement component 1 Q subcomponent-binding protein, mitochondrial OS=Homo sapiens GN=C1QBP PE=1 SV=1	HUMAN	8
520	10.62	10.62	30.69	25.99	20.22	tr|A8K9L3|A8K9L3_HUMAN	Proteolipid protein 1 (Pelizaeus-Merzbacher disease, spastic paraplegia 2, uncomplicated), isoform CRA_b OS=Homo sapiens GN=PLP1 PE=2 SV=1	HUMAN	8
552	9.87	14.29	42.82	20.1	20.1	sp|Q9P1U1|ARP3B_HUMAN	Actin-related protein 3B OS=Homo sapiens GN=ACTR3B PE=1 SV=1	HUMAN	8
615	8.55	16.86	51.68	8.321	6.015	sp|Q7Z406|MYH14_HUMAN	Myosin-14 OS=Homo sapiens GN=MYH14 PE=1 SV=2	HUMAN	8
652	8	14.09	65.15	46.97	46.97	tr|Q5ISR4|Q5ISR4_MACFA	Synuclein beta (Fragment) OS=Macaca fascicularis PE=2 SV=1	MACFA	8
735	6.69	17.84	69.37	32.75	23.59	sp|P07951-2|TPM2_HUMAN	Isoform 2 of Tropomyosin beta chain OS=Homo sapiens GN=TPM2	HUMAN	8
754	6.43	15.73	48.5	32	23.25	sp|P36507|MP2K2_HUMAN	Dual specificity mitogen-activated protein kinase kinase 2 OS=Homo sapiens GN=MAP2K2 PE=1 SV=1	HUMAN	8
787	6.06	15.54	55.63	22.18	13.17	sp|P26038|MOES_HUMAN	Moesin OS=Homo sapiens GN=MSN PE=1 SV=3	HUMAN	8
802	5.96	11.43	77.58	59.39	47.27	tr|A9CQZ4|A9CQZ4_HUMAN	Dihydropyrimidinase-like 2 long form (Fragment) OS=Homo sapiens GN=DPYSL2 PE=2 SV=1	HUMAN	8
808	5.93	16.19	61.06	28.57	21.89	sp|Q14141|SEPT6_HUMAN	Septin-6 OS=Homo sapiens GN=SEPT6 PE=1 SV=4	HUMAN	8
822	5.8	15.82	58.98	14.54	10.07	tr|D3DRX6|D3DRX6_HUMAN	Kinesin family member 5B, isoform CRA_a OS=Homo sapiens GN=KIF5B PE=3 SV=1	HUMAN	8
918	4.79	17.54	97.28	74.83	49.66	tr|A0N071|A0N071_HUMAN	Delta globin OS=Homo sapiens GN=HBD PE=3 SV=1	HUMAN	8
1062	4	14.46	35.15	20.54	18.81	sp|Q14525|KT33B_HUMAN	Keratin, type I cuticular Ha3-II OS=Homo sapiens GN=KRT33B PE=2 SV=3	HUMAN	8
1112	3.79	14.04	71.11	53.89	43.33	tr|A4D0Z3|A4D0Z3_HUMAN	ADP-ribosylation factor 5 OS=Homo sapiens GN=ARF5 PE=2 SV=1	HUMAN	8
1147	3.55	13.81	64.25	50.78	50.78	sp|P61586|RHOA_HUMAN	Transforming protein RhoA OS=Homo sapiens GN=RHOA PE=1 SV=1	HUMAN	8
1168	3.44	13.39	55.32	28.19	28.19	sp|P42025|ACTY_HUMAN	Beta-centractin OS=Homo sapiens GN=ACTR1B PE=1 SV=1	HUMAN	8
1285	2.72	13.5	50.66	16.59	11.57	tr|A8K2H9|A8K2H9_HUMAN	cDNA FLJ78503, highly similar to Homo sapiens keratin 13 (KRT13), transcript variant 1, mRNA OS=Homo sapiens PE=2 SV=1	HUMAN	8
1347	2.43	15.06	57.29	20.75	13.55	tr|B0YJ88|B0YJ88_HUMAN	Radixin OS=Homo sapiens GN=RDX PE=2 SV=1	HUMAN	8
349	15.96	15.96	56.31	12.91	8.413	tr|F5GYW3|F5GYW3_HUMAN	Uncharacterized protein OS=Homo sapiens GN=CLIP2 PE=4 SV=1	HUMAN	7
358	15.76	15.76	58.51	35.11	21.54	tr|Q53GN6|Q53GN6_HUMAN	Proteasome 26S non-ATPase subunit 13 isoform 1 variant (Fragment) OS=Homo sapiens PE=2 SV=1	HUMAN	7
363	15.49	15.49	86.34	67.08	51.55	sp|O75947|ATP5H_HUMAN	ATP synthase subunit d, mitochondrial OS=Homo sapiens GN=ATP5H PE=1 SV=3	HUMAN	7
366	15.38	15.38	82.74	44.16	37.06	sp|P02686-3|MBP_HUMAN	Isoform 3 of Myelin basic protein OS=Homo sapiens GN=MBP	HUMAN	7
367	15.34	15.34	59.44	34.93	18.03	sp|O95299|NDUAA_HUMAN	NADH dehydrogenase [ubiquinone] 1 alpha subcomplex subunit 10, mitochondrial OS=Homo sapiens GN=NDUFA10 PE=1 SV=1	HUMAN	7
369	15.31	15.31	54.08	33.93	23.72	tr|F5GYQ1|F5GYQ1_HUMAN	Uncharacterized protein OS=Homo sapiens GN=ATP6V0D1 PE=4 SV=1	HUMAN	7
370	15.3	15.3	61.27	27.35	17.94	tr|B4E1T7|B4E1T7_HUMAN	Uncharacterized protein OS=Homo sapiens GN=PPP2R2A PE=2 SV=1	HUMAN	7
371	15.13	15.13	51.59	40.76	24.84	sp|Q14894|CRYM_HUMAN	Thiomorpholine-carboxylate dehydrogenase OS=Homo sapiens GN=CRYM PE=1 SV=1	HUMAN	7
372	15.07	15.07	51.94	14.37	7.319	sp|P18206|VINC_HUMAN	Vinculin OS=Homo sapiens GN=VCL PE=1 SV=4	HUMAN	7
376	14.9	14.9	70.69	41.95	35.63	tr|E9PR44|E9PR44_HUMAN	Uncharacterized protein OS=Homo sapiens GN=CRYAB PE=3 SV=1	HUMAN	7
379	14.76	14.76	57.42	34.45	18.42	tr|E9KL23|E9KL23_HUMAN	Epididymis secretory sperm binding protein Li 44a OS=Homo sapiens PE=2 SV=1	HUMAN	7
381	14.6	14.6	48.67	20.28	12.17	tr|E9PCN2|E9PCN2_HUMAN	Uncharacterized protein OS=Homo sapiens GN=GUCY1B3 PE=3 SV=1	HUMAN	7
387	14.41	14.41	40	16.98	14.68	tr|A8MV58|A8MV58_HUMAN	Uncharacterized protein OS=Homo sapiens GN=DBN1 PE=4 SV=1	HUMAN	7
388	14.4	14.4	69.6	47.58	37.89	sp|P22061|PIMT_HUMAN	Protein-L-isoaspartate(D-aspartate) O-methyltransferase OS=Homo sapiens GN=PCMT1 PE=1 SV=4	HUMAN	7
390	14.28	14.28	39.27	29.96	27.94	tr|Q5STM1|Q5STM1_HUMAN	Myelin oligodendrocyte glycoprotein OS=Homo sapiens GN=MOG PE=2 SV=3	HUMAN	7
392	14.2	14.2	63.78	33.01	28.53	sp|O00764|PDXK_HUMAN	Pyridoxal kinase OS=Homo sapiens GN=PDXK PE=1 SV=1	HUMAN	7
393	14.17	14.17	78.97	49.31	35.17	sp|P30084|ECHM_HUMAN	Enoyl-CoA hydratase, mitochondrial OS=Homo sapiens GN=ECHS1 PE=1 SV=4	HUMAN	7
400	13.96	13.96	31.07	27.32	16.07	sp|Q9P2U7|VGLU1_HUMAN	Vesicular glutamate transporter 1 OS=Homo sapiens GN=SLC17A7 PE=1 SV=1	HUMAN	7
402	13.91	13.91	52.95	24.47	12.24	sp|P48637|GSHB_HUMAN	Glutathione synthetase OS=Homo sapiens GN=GSS PE=1 SV=1	HUMAN	7
403	13.91	13.91	48.04	31.55	20.82	sp|Q9BXK5|B2L13_HUMAN	Bcl-2-like protein 13 OS=Homo sapiens GN=BCL2L13 PE=1 SV=1	HUMAN	7
404	13.89	13.89	73.85	36.66	32.35	sp|Q9UN36|NDRG2_HUMAN	Protein NDRG2 OS=Homo sapiens GN=NDRG2 PE=1 SV=2	HUMAN	7
406	13.81	13.83	41.41	19.44	12.25	tr|F5H5C4|F5H5C4_HUMAN	Protein kinase C OS=Homo sapiens GN=PRKCG PE=3 SV=1	HUMAN	7
407	13.78	13.78	47.14	26.09	23.57	tr|Q53YD7|Q53YD7_HUMAN	EEF1G protein OS=Homo sapiens GN=EEF1G PE=2 SV=1	HUMAN	7
409	13.68	13.68	28.85	11.65	7.706	tr|A8K143|A8K143_HUMAN	cDNA FLJ75342, highly similar to Homo sapiens solute carrier family 12, (potassium-chloride transporter) member 5 (SLC12A5), mRNA OS=Homo sapiens PE=2 SV=1	HUMAN	7
410	13.65	13.65	41.28	18.32	16.34	tr|B4DJV2|B4DJV2_HUMAN	Citrate synthase OS=Homo sapiens GN=CS PE=2 SV=1	HUMAN	7
411	13.64	13.64	60.83	36.8	21.96	sp|P37837|TALDO_HUMAN	Transaldolase OS=Homo sapiens GN=TALDO1 PE=1 SV=2	HUMAN	7
412	13.59	13.59	48.12	18.95	13.53	sp|Q9Y2J8|PADI2_HUMAN	Protein-arginine deiminase type-2 OS=Homo sapiens GN=PADI2 PE=1 SV=2	HUMAN	7
414	13.53	13.53	47.97	22.45	11.06	tr|Q59EG8|Q59EG8_HUMAN	Proteasome 26S non-ATPase subunit 2 variant (Fragment) OS=Homo sapiens PE=2 SV=1	HUMAN	7
415	13.46	13.46	65.75	43.38	43.38	tr|Q4L233|Q4L233_HUMAN	Brain-specific protein p25 alpha, isoform CRA_b OS=Homo sapiens GN=FREP1 PE=2 SV=1	HUMAN	7
416	13.44	13.46	67.87	46.99	37.35	tr|F8W1H5|F8W1H5_HUMAN	Uncharacterized protein OS=Homo sapiens GN=RAB5C PE=3 SV=1	HUMAN	7
417	13.44	13.44	34.38	29.02	22.77	tr|G3V5I3|G3V5I3_HUMAN	Serpin peptidase inhibitor, clade A (Alpha-1 antiproteinase, antitrypsin), member 3, isoform CRA_b OS=Homo sapiens GN=SERPINA3 PE=3 SV=1	HUMAN	7
421	13.31	13.31	44.18	22.33	14.51	tr|B4DGP8|B4DGP8_HUMAN	cDNA FLJ55574, highly similar to Calnexin OS=Homo sapiens PE=2 SV=1	HUMAN	7
422	13.3	13.3	55.12	39.93	32.01	sp|Q9Y6C9|MTCH2_HUMAN	Mitochondrial carrier homolog 2 OS=Homo sapiens GN=MTCH2 PE=1 SV=1	HUMAN	7
423	13.29	13.29	59.41	28.24	22.94	tr|Q5T3J0|Q5T3J0_HUMAN	Hyaluronan and proteoglycan link protein 2 OS=Homo sapiens GN=HAPLN2 PE=2 SV=1	HUMAN	7
424	13.28	13.28	50.18	37.72	31.67	tr|B2R5W6|B2R5W6_HUMAN	cDNA, FLJ92661, highly similar to Homo sapiens microtubule-associated protein, RP/EB family, member 3 (MAPRE3), mRNA OS=Homo sapiens PE=2 SV=1	HUMAN	7
430	13.07	13.07	86.77	55.03	42.33	sp|Q99497|PARK7_HUMAN	Protein DJ-1 OS=Homo sapiens GN=PARK7 PE=1 SV=2	HUMAN	7
432	12.98	12.98	40.22	28.21	24.58	tr|F5H5G1|F5H5G1_HUMAN	Uncharacterized protein OS=Homo sapiens GN=LSAMP PE=4 SV=1	HUMAN	7
433	12.96	12.96	44.77	24.22	12.29	sp|P11413-3|G6PD_HUMAN	Isoform 3 of Glucose-6-phosphate 1-dehydrogenase OS=Homo sapiens GN=G6PD	HUMAN	7
434	12.93	12.93	67.78	45.59	30.7	sp|Q08257|QOR_HUMAN	Quinone oxidoreductase OS=Homo sapiens GN=CRYZ PE=1 SV=1	HUMAN	7
435	12.85	12.85	50.86	24.83	13.53	sp|Q07866-7|KLC1_HUMAN	Isoform P of Kinesin light chain 1 OS=Homo sapiens GN=KLC1	HUMAN	7
436	12.84	12.84	42.66	24.1	24.1	tr|Q8NDM9|Q8NDM9_HUMAN	Putative uncharacterized protein DKFZp434D2429 (Fragment) OS=Homo sapiens GN=DKFZp434D2429 PE=2 SV=1	HUMAN	7
437	12.83	12.83	49.59	20.16	16.87	tr|E9PB14|E9PB14_HUMAN	Uncharacterized protein OS=Homo sapiens GN=PDHX PE=3 SV=1	HUMAN	7
444	12.72	12.72	58.4	34.37	26.61	tr|B2RCL4|B2RCL4_HUMAN	cDNA, FLJ96143, highly similar to Homo sapiens paralemmin (PALM), mRNA OS=Homo sapiens PE=2 SV=1	HUMAN	7
447	12.61	12.61	54.86	23.76	13.82	sp|O75306|NDUS2_HUMAN	NADH dehydrogenase [ubiquinone] iron-sulfur protein 2, mitochondrial OS=Homo sapiens GN=NDUFS2 PE=1 SV=2	HUMAN	7
449	12.58	12.58	46.75	37.92	20.52	sp|O43837|IDH3B_HUMAN	Isocitrate dehydrogenase [NAD] subunit beta, mitochondrial OS=Homo sapiens GN=IDH3B PE=1 SV=2	HUMAN	7
450	12.52	12.52	67.67	33.84	21.15	sp|Q9Y266|NUDC_HUMAN	Nuclear migration protein nudC OS=Homo sapiens GN=NUDC PE=1 SV=1	HUMAN	7
451	12.52	12.52	47.87	27.02	20.85	tr|B4DQJ8|B4DQJ8_HUMAN	6-phosphogluconate dehydrogenase, decarboxylating OS=Homo sapiens GN=PGD PE=2 SV=1	HUMAN	7
455	12.4	12.4	42.71	18.16	16.37	tr|B2RDF9|B2RDF9_HUMAN	cDNA, FLJ96591 OS=Homo sapiens PE=2 SV=1	HUMAN	7
456	12.35	12.35	62.62	22.43	14.72	sp|Q13838|DX39B_HUMAN	Spliceosome RNA helicase DDX39B OS=Homo sapiens GN=DDX39B PE=1 SV=1	HUMAN	7
459	12.28	12.28	52.34	18.88	16.55	tr|Q59GV0|Q59GV0_HUMAN	Propionyl Coenzyme A carboxylase, beta polypeptide variant (Fragment) OS=Homo sapiens PE=2 SV=1	HUMAN	7
460	12.27	12.27	46.45	33.87	29.06	sp|Q8N3J6-3|CADM2_HUMAN	Isoform 3 of Cell adhesion molecule 2 OS=Homo sapiens GN=CADM2	HUMAN	7
465	12.19	12.19	70.66	41.6	22.79	sp|Q9NZR1|TMOD2_HUMAN	Tropomodulin-2 OS=Homo sapiens GN=TMOD2 PE=1 SV=1	HUMAN	7
470	12.02	12.02	56.79	30.47	24.38	tr|Q8NCF7|Q8NCF7_HUMAN	cDNA FLJ90278 fis, clone NT2RP1000325, highly similar to Phosphate carrier protein, mitochondrialprecursor OS=Homo sapiens PE=2 SV=1	HUMAN	7
473	11.9	11.9	49.25	30.15	23.62	sp|Q8N126|CADM3_HUMAN	Cell adhesion molecule 3 OS=Homo sapiens GN=CADM3 PE=1 SV=1	HUMAN	7
474	11.86	11.86	53.48	34.43	34.43	tr|F5GWW0|F5GWW0_HUMAN	Uncharacterized protein OS=Homo sapiens GN=CTSB PE=3 SV=1	HUMAN	7
478	11.7	13.99	72.58	31.58	20.5	sp|Q15019|SEPT2_HUMAN	Septin-2 OS=Homo sapiens GN=SEPT2 PE=1 SV=1	HUMAN	7
480	11.68	11.68	26.51	16.91	16.91	sp|Q8N461|FXL16_HUMAN	F-box/LRR-repeat protein 16 OS=Homo sapiens GN=FBXL16 PE=1 SV=2	HUMAN	7
493	11.48	11.48	47.74	15.72	14.34	tr|Q52NV4|Q52NV4_HUMAN	Histidyl-tRNA synthetase OS=Homo sapiens GN=HRS PE=2 SV=1	HUMAN	7
497	11.31	11.31	38.93	13.55	12.02	tr|Q53FJ5|Q53FJ5_HUMAN	Prosaposin (Variant Gaucher disease and variant metachromatic leukodystrophy) variant (Fragment) OS=Homo sapiens PE=2 SV=1	HUMAN	7
501	11.21	11.21	64	31	27.33	tr|Q53R19|Q53R19_HUMAN	Actin related protein 2/3 complex, subunit 2, 34kDa, isoform CRA_a OS=Homo sapiens GN=ARPC2 PE=2 SV=1	HUMAN	7
502	11.2	11.26	37.92	21.82	21.82	sp|P35613|BASI_HUMAN	Basigin OS=Homo sapiens GN=BSG PE=1 SV=2	HUMAN	7
508	11.07	11.07	68.57	55.71	55.71	tr|Q53Y44|Q53Y44_HUMAN	Profilin OS=Homo sapiens GN=PFN1 PE=2 SV=1	HUMAN	7
510	10.9	10.9	53.33	41.54	36.92	tr|Q6IB11|Q6IB11_HUMAN	PGRMC1 protein OS=Homo sapiens GN=PGRMC1 PE=2 SV=1	HUMAN	7
513	10.72	10.72	30	15	15	tr|Q53HB8|Q53HB8_HUMAN	Oligodendrocyte myelin glycoprotein variant (Fragment) OS=Homo sapiens PE=2 SV=1	HUMAN	7
519	10.67	10.69	37.05	25.35	18.94	sp|O43488|ARK72_HUMAN	Aflatoxin B1 aldehyde reductase member 2 OS=Homo sapiens GN=AKR7A2 PE=1 SV=3	HUMAN	7
529	10.38	10.39	58.9	42.94	42.94	sp|P63208|SKP1_HUMAN	S-phase kinase-associated protein 1 OS=Homo sapiens GN=SKP1 PE=1 SV=2	HUMAN	7
559	9.69	9.69	27.48	14.58	14.58	tr|E7EQZ9|E7EQZ9_HUMAN	Uncharacterized protein OS=Homo sapiens GN=PRKCSH PE=4 SV=1	HUMAN	7
563	9.63	13.81	73.02	46.56	46.56	tr|Q5JR08|Q5JR08_HUMAN	Ras homolog gene family, member C (Fragment) OS=Homo sapiens GN=RHOC PE=2 SV=1	HUMAN	7
625	8.38	12.98	67.43	46.79	32.57	sp|P09488|GSTM1_HUMAN	Glutathione S-transferase Mu 1 OS=Homo sapiens GN=GSTM1 PE=1 SV=3	HUMAN	7
831	5.69	14.36	60.79	29.27	15.01	tr|E9PF82|E9PF82_HUMAN	Uncharacterized protein OS=Homo sapiens GN=CAMK2D PE=4 SV=1	HUMAN	7
1006	4.22	12.86	62.77	19.84	13.59	tr|Q6FGM0|Q6FGM0_HUMAN	SH3 domain GRB2-like 1 OS=Homo sapiens GN=SH3GL1 PE=2 SV=1	HUMAN	7
1119	3.69	13.42	30.55	17.42	15.27	sp|Q8N9I0|SYT2_HUMAN	Synaptotagmin-2 OS=Homo sapiens GN=SYT2 PE=1 SV=2	HUMAN	7
1255	2.9	10.08	59.1	25.86	20.84	sp|P27361|MK03_HUMAN	Mitogen-activated protein kinase 3 OS=Homo sapiens GN=MAPK3 PE=1 SV=4	HUMAN	7
1461	2.1	12.36	37.82	11.68	11.68	sp|Q58FF6|H90B4_HUMAN	Putative heat shock protein HSP 90-beta 4 OS=Homo sapiens GN=HSP90AB4P PE=5 SV=1	HUMAN	7
1520	2.04	15.42	64.78	37.19	22.41	tr|A8K7F6|A8K7F6_HUMAN	cDNA FLJ78244, highly similar to Homo sapiens eukaryotic translation initiation factor 4A, isoform 1 (EIF4A1), mRNA OS=Homo sapiens PE=2 SV=1	HUMAN	7
397	14.06	14.06	55.23	27.87	11.35	tr|Q9H021|Q9H021_HUMAN	Putative uncharacterized protein DKFZp761D171 (Fragment) OS=Homo sapiens GN=DKFZp761D171 PE=2 SV=1	HUMAN	6
419	13.41	13.41	42.08	23.68	12.97	tr|Q7Z5S8|Q7Z5S8_HUMAN	RAP1 GTPase activating protein OS=Homo sapiens GN=RAP1GAP PE=2 SV=1	HUMAN	6
426	13.2	13.2	71.13	36.01	22.32	tr|B7Z6Q4|B7Z6Q4_HUMAN	cDNA FLJ54837, highly similar to Inositol monophosphatase (EC 3.1.3.25) OS=Homo sapiens PE=2 SV=1	HUMAN	6
427	13.19	13.2	58.65	35.78	24.34	tr|B4E3A8|B4E3A8_HUMAN	Uncharacterized protein OS=Homo sapiens GN=SERPINB1 PE=2 SV=1	HUMAN	6
428	13.14	13.14	42.3	25.38	15.4	sp|P31146|COR1A_HUMAN	Coronin-1A OS=Homo sapiens GN=CORO1A PE=1 SV=4	HUMAN	6
438	12.81	12.81	55.91	24.14	15.52	tr|Q53G71|Q53G71_HUMAN	Calreticulin variant (Fragment) OS=Homo sapiens PE=2 SV=1	HUMAN	6
442	12.74	12.74	45.44	31.24	19.88	sp|P12955|PEPD_HUMAN	Xaa-Pro dipeptidase OS=Homo sapiens GN=PEPD PE=1 SV=3	HUMAN	6
443	12.74	12.74	51.47	38.48	27.7	sp|Q6PIU2|NCEH1_HUMAN	Neutral cholesterol ester hydrolase 1 OS=Homo sapiens GN=NCEH1 PE=1 SV=3	HUMAN	6
448	12.59	12.59	54.03	31.14	20.13	tr|A8K008|A8K008_HUMAN	cDNA FLJ78387 OS=Homo sapiens PE=2 SV=1	HUMAN	6
452	12.51	12.51	43.35	6.965	4.701	sp|Q92614-2|MY18A_HUMAN	Isoform 2 of Myosin-XVIIIa OS=Homo sapiens GN=MYO18A	HUMAN	6
454	12.43	12.43	64.09	31.89	19.81	sp|Q9H936|GHC1_HUMAN	Mitochondrial glutamate carrier 1 OS=Homo sapiens GN=SLC25A22 PE=1 SV=1	HUMAN	6
462	12.26	12.27	48.78	29.81	21.14	tr|Q2TU77|Q2TU77_HUMAN	Aging-associated protein 2 OS=Homo sapiens GN=AAG2 PE=2 SV=1	HUMAN	6
463	12.22	12.22	38.06	24.35	17.02	sp|P34949|MPI_HUMAN	Mannose-6-phosphate isomerase OS=Homo sapiens GN=MPI PE=1 SV=2	HUMAN	6
464	12.2	12.2	63.51	32.77	28.72	sp|Q96GD0|PLPP_HUMAN	Pyridoxal phosphate phosphatase OS=Homo sapiens GN=PDXP PE=1 SV=2	HUMAN	6
466	12.17	12.17	51.19	16.72	8.489	sp|P11498|PYC_HUMAN	Pyruvate carboxylase, mitochondrial OS=Homo sapiens GN=PC PE=1 SV=2	HUMAN	6
467	12.13	12.13	60.77	25.61	14.23	sp|O43237|DC1L2_HUMAN	Cytoplasmic dynein 1 light intermediate chain 2 OS=Homo sapiens GN=DYNC1LI2 PE=1 SV=1	HUMAN	6
469	12.05	12.05	48.91	32.12	26.28	sp|P47985|UCRI_HUMAN	Cytochrome b-c1 complex subunit Rieske, mitochondrial OS=Homo sapiens GN=UQCRFS1 PE=1 SV=2	HUMAN	6
471	12.01	12.01	48.95	38.14	30.33	tr|Q6IAL5|Q6IAL5_HUMAN	Putative uncharacterized protein tmp_locus_1 OS=Homo sapiens GN=SUCLG1 PE=2 SV=1	HUMAN	6
472	11.93	11.93	50.93	40.28	29.63	sp|P23284|PPIB_HUMAN	Peptidyl-prolyl cis-trans isomerase B OS=Homo sapiens GN=PPIB PE=1 SV=2	HUMAN	6
475	11.78	11.78	32.91	16.13	11.18	tr|Q53HA1|Q53HA1_HUMAN	Myelin associated glycoprotein isoform a variant (Fragment) OS=Homo sapiens PE=2 SV=1	HUMAN	6
476	11.71	11.71	63.56	25.14	17.8	tr|Q53F18|Q53F18_HUMAN	Homer 1 variant (Fragment) OS=Homo sapiens PE=2 SV=1	HUMAN	6
479	11.7	11.7	65.64	40.97	29.52	tr|Q7Z4Y4|Q7Z4Y4_HUMAN	GTP:AMP phosphotransferase OS=Homo sapiens PE=2 SV=1	HUMAN	6
484	11.59	13.81	65.85	42.77	20	sp|P14550|AK1A1_HUMAN	Alcohol dehydrogenase [NADP] OS=Homo sapiens GN=AKR1A1 PE=1 SV=3	HUMAN	6
485	11.57	11.57	51.79	12.5	9.341	sp|P05165|PCCA_HUMAN	Propionyl-CoA carboxylase alpha chain, mitochondrial OS=Homo sapiens GN=PCCA PE=1 SV=4	HUMAN	6
486	11.56	11.7	66.67	26.06	22.73	tr|F8W1S7|F8W1S7_HUMAN	Uncharacterized protein OS=Homo sapiens GN=HNRNPA1 PE=4 SV=1	HUMAN	6
487	11.55	11.55	35.76	25.15	19.7	sp|Q92561|PHYIP_HUMAN	Phytanoyl-CoA hydroxylase-interacting protein OS=Homo sapiens GN=PHYHIP PE=1 SV=1	HUMAN	6
488	11.52	11.52	64.01	38.75	29.76	tr|B2R960|B2R960_HUMAN	cDNA, FLJ94230, highly similar to Homo sapiens thioredoxin-like 1 (TXNL1), mRNA OS=Homo sapiens PE=2 SV=1	HUMAN	6
489	11.5	11.5	55.65	21.1	15.95	tr|E7EX81|E7EX81_HUMAN	Uncharacterized protein OS=Homo sapiens GN=NCL PE=4 SV=1	HUMAN	6
491	11.49	11.49	55.46	28.02	18.29	sp|Q13825|AUHM_HUMAN	Methylglutaconyl-CoA hydratase, mitochondrial OS=Homo sapiens GN=AUH PE=1 SV=1	HUMAN	6
492	11.49	11.49	57.23	38.99	23.9	tr|Q53FW2|Q53FW2_HUMAN	Ribose-phosphate pyrophosphokinase (Fragment) OS=Homo sapiens PE=2 SV=1	HUMAN	6
494	11.4	11.83	52.66	13.71	11.04	tr|E9PG21|E9PG21_HUMAN	Uncharacterized protein OS=Homo sapiens GN=DLG1 PE=4 SV=1	HUMAN	6
496	11.34	11.34	42.71	42.71	33.67	tr|F5H018|F5H018_HUMAN	Uncharacterized protein OS=Homo sapiens GN=RAN PE=4 SV=1	HUMAN	6
498	11.26	11.26	57.14	26.53	21.57	sp|Q02338|BDH_HUMAN	D-beta-hydroxybutyrate dehydrogenase, mitochondrial OS=Homo sapiens GN=BDH1 PE=1 SV=3	HUMAN	6
499	11.26	11.26	40.8	14.72	12.58	sp|Q8WWI5-3|CTL1_HUMAN	Isoform 3 of Choline transporter-like protein 1 OS=Homo sapiens GN=SLC44A1	HUMAN	6
500	11.25	11.25	55.59	25	25	tr|D3DNI3|D3DNI3_HUMAN	Profilin (Fragment) OS=Homo sapiens GN=PFN2 PE=3 SV=1	HUMAN	6
503	11.18	11.18	36.44	6.254	4.51	sp|P01024|CO3_HUMAN	Complement C3 OS=Homo sapiens GN=C3 PE=1 SV=2	HUMAN	6
504	11.15	11.15	33.06	20.33	15.4	tr|B7Z8A2|B7Z8A2_HUMAN	cDNA FLJ51671, highly similar to Prenylcysteine oxidase (EC 1.8.3.5) OS=Homo sapiens PE=2 SV=1	HUMAN	6
506	11.11	11.11	49.29	22.86	20.36	sp|P21912|DHSB_HUMAN	Succinate dehydrogenase [ubiquinone] iron-sulfur subunit, mitochondrial OS=Homo sapiens GN=SDHB PE=1 SV=3	HUMAN	6
507	11.08	11.08	75.57	39.37	35.75	tr|F5H0F3|F5H0F3_HUMAN	Uncharacterized protein OS=Homo sapiens GN=TAGLN3 PE=4 SV=1	HUMAN	6
509	11.05	11.05	70.36	41.9	28.85	tr|Q6FIC5|Q6FIC5_HUMAN	CLIC4 protein OS=Homo sapiens GN=CLIC4 PE=2 SV=1	HUMAN	6
511	10.84	10.84	29.74	9.04	6.82	sp|O95622|ADCY5_HUMAN	Adenylate cyclase type 5 OS=Homo sapiens GN=ADCY5 PE=2 SV=3	HUMAN	6
515	10.7	10.91	44.93	25.36	18.36	tr|Q6FHQ6|Q6FHQ6_HUMAN	Isocitrate dehydrogenase [NADP] (Fragment) OS=Homo sapiens GN=IDH1 PE=2 SV=1	NADP	6
516	10.69	10.69	50.08	14.09	10.53	sp|Q9NSD9|SYFB_HUMAN	Phenylalanyl-tRNA synthetase beta chain OS=Homo sapiens GN=FARSB PE=1 SV=3	HUMAN	6
523	10.56	10.56	33.24	20.95	17.88	tr|E7FJF4|E7FJF4_HUMAN	Ganglioside differentiation associated protein 1 OS=Homo sapiens GN=GDAP1 PE=2 SV=1	HUMAN	6
527	10.39	12.46	80.1	52.24	38.81	sp|Q9H0U4|RAB1B_HUMAN	Ras-related protein Rab-1B OS=Homo sapiens GN=RAB1B PE=1 SV=1	HUMAN	6
543	10.13	10.13	74.18	39.54	26.14	sp|Q9NUJ1|ABHDA_HUMAN	Abhydrolase domain-containing protein 10, mitochondrial OS=Homo sapiens GN=ABHD10 PE=1 SV=1	HUMAN	6
544	10.11	10.11	71.3	40.53	21.89	sp|O95433|AHSA1_HUMAN	Activator of 90 kDa heat shock protein ATPase homolog 1 OS=Homo sapiens GN=AHSA1 PE=1 SV=1	HUMAN	6
546	10.05	10.05	25.01	4.077	3.531	tr|D3DWB6|D3DWB6_HUMAN	Ubiquitin carboxyl-terminal hydrolase OS=Homo sapiens GN=USP9X PE=3 SV=1	HUMAN	6
558	9.7	9.7	33.61	13.85	12.67	sp|O00186|STXB3_HUMAN	Syntaxin-binding protein 3 OS=Homo sapiens GN=STXBP3 PE=1 SV=2	HUMAN	6
565	9.53	9.53	42.66	27.12	19.49	tr|B7ZLQ1|B7ZLQ1_HUMAN	OPCML protein OS=Homo sapiens GN=OPCML PE=2 SV=1	HUMAN	6
575	9.34	9.34	36.46	10.29	10.29	tr|B4E1E2|B4E1E2_HUMAN	cDNA FLJ61530, highly similar to Hepatocyte growth factor-regulated tyrosine kinase substrate OS=Homo sapiens PE=2 SV=1	HUMAN	6
576	9.33	9.33	46.11	10.93	7.789	tr|B1B0M1|B1B0M1_HUMAN	GRIP1 associated protein 1 OS=Homo sapiens GN=GRIPAP1 PE=4 SV=1	HUMAN	6
580	9.25	9.25	53.76	19.63	17.98	tr|Q0EFC6|Q0EFC6_HUMAN	HSR1 protein OS=Homo sapiens GN=HSR1 PE=4 SV=1	HUMAN	6
582	9.23	10.19	22.1	10.75	5.753	sp|O14594|NCAN_HUMAN	Neurocan core protein OS=Homo sapiens GN=NCAN PE=2 SV=3	HUMAN	6
589	9.08	9.77	48.68	27.78	19.05	sp|P51991|ROA3_HUMAN	Heterogeneous nuclear ribonucleoprotein A3 OS=Homo sapiens GN=HNRNPA3 PE=1 SV=2	HUMAN	6
590	9	9	35.45	12.21	9.221	sp|Q5IS80|A4_PANTR	Amyloid beta A4 protein OS=Pan troglodytes GN=APP PE=2 SV=1	PANTR	6
614	8.56	8.56	61.03	40.38	27.23	tr|Q7Z7M4|Q7Z7M4_HUMAN	Superoxide dismutase (Fragment) OS=Homo sapiens GN=SOD2 PE=2 SV=1	HUMAN	6
618	8.49	8.49	38.6	25.31	17.54	tr|E9PF41|E9PF41_HUMAN	Uncharacterized protein OS=Homo sapiens GN=ACTR2 PE=3 SV=1	HUMAN	6
621	8.47	8.47	39.53	17.8	17.8	tr|B5BUD5|B5BUD5_HUMAN	Protein phosphatase 1A isoform 1 (Fragment) OS=Homo sapiens GN=PPM1A PE=2 SV=1	HUMAN	6
637	8.2	12.31	52.74	40.8	31.84	sp|Q15286|RAB35_HUMAN	Ras-related protein Rab-35 OS=Homo sapiens GN=RAB35 PE=1 SV=1	HUMAN	6
653	8	12.07	48.37	37.67	37.67	tr|Q6FI54|Q6FI54_HUMAN	RAB5B protein OS=Homo sapiens GN=RAB5B PE=2 SV=1	HUMAN	6
654	8	8	59.06	28.19	28.19	sp|Q8N111|CEND_HUMAN	Cell cycle exit and neuronal differentiation protein 1 OS=Homo sapiens GN=CEND1 PE=2 SV=1	HUMAN	6
677	7.51	9.59	79.23	33.45	27.46	tr|G5E9I6|G5E9I6_HUMAN	Microtubule-associated protein, RP/EB family, member 2, isoform CRA_b OS=Homo sapiens GN=MAPRE2 PE=4 SV=1	HUMAN	6
748	6.52	12.91	42.82	28.96	22.03	sp|P13861|KAP2_HUMAN	cAMP-dependent protein kinase type II-alpha regulatory subunit OS=Homo sapiens GN=PRKAR2A PE=1 SV=2	HUMAN	6
791	6.03	11.99	86.57	40.3	40.3	tr|B4DJA5|B4DJA5_HUMAN	Uncharacterized protein OS=Homo sapiens GN=RAB5A PE=2 SV=1	HUMAN	6
809	5.92	11.3	52.21	19.93	13.28	sp|Q13555-9|KCC2G_HUMAN	Isoform 9 of Calcium/calmodulin-dependent protein kinase type II subunit gamma OS=Homo sapiens GN=CAMK2G	HUMAN	6
1044	4.06	11.11	51.47	22.65	22.65	sp|Q9HAV0|GBB4_HUMAN	Guanine nucleotide-binding protein subunit beta-4 OS=Homo sapiens GN=GNB4 PE=1 SV=3	HUMAN	6
1133	3.61	3.67	36.39	3.632	1.782	tr|B1AP66|B1AP66_HUMAN	Microtubule-actin crosslinking factor 1 (Fragment) OS=Homo sapiens GN=MACF1 PE=4 SV=1	HUMAN	6
1601	2	13.59	67.11	67.11	47.37	sp|P15531|NDKA_HUMAN	Nucleoside diphosphate kinase A OS=Homo sapiens GN=NME1 PE=1 SV=1	HUMAN	6
457	12.31	12.31	66.77	39.94	26.22	tr|Q5T945|Q5T945_HUMAN	Glyoxylate reductase/hydroxypyruvate reductase OS=Homo sapiens GN=GRHPR PE=2 SV=1	HUMAN	5
477	11.71	11.71	43.84	20.95	13.82	sp|Q9Y230|RUVB2_HUMAN	RuvB-like 2 OS=Homo sapiens GN=RUVBL2 PE=1 SV=3	HUMAN	5
482	11.62	11.62	63.4	34.75	17.24	sp|Q16795|NDUA9_HUMAN	NADH dehydrogenase [ubiquinone] 1 alpha subcomplex subunit 9, mitochondrial OS=Homo sapiens GN=NDUFA9 PE=1 SV=2	HUMAN	5
495	11.34	11.34	40.43	16.48	8.365	tr|Q9ULW9|Q9ULW9_HUMAN	3',5'-cyclic nucleotide phosphodiesterase 10A2 OS=Homo sapiens GN=PDE10A2 PE=2 SV=1	HUMAN	5
512	10.75	10.75	48.16	27.76	19.83	tr|B2RBR5|B2RBR5_HUMAN	cDNA, FLJ95645, highly similar to Homo sapiens guanine nucleotide binding protein (G protein), beta 5(GNB5), transcript variant 1, mRNA OS=Homo sapiens PE=2 SV=1	HUMAN	5
517	10.69	10.69	55.61	31.71	26.83	sp|P04792|HSPB1_HUMAN	Heat shock protein beta-1 OS=Homo sapiens GN=HSPB1 PE=1 SV=2	HUMAN	5
518	10.68	11.19	25	9.399	6.202	tr|B7Z8W8|B7Z8W8_HUMAN	cDNA FLJ54729, highly similar to Homo sapiens reticulon 3 (RTN3), transcript variant 2, mRNA OS=Homo sapiens PE=2 SV=1	HUMAN	5
521	10.6	10.6	50.2	21.34	17.07	sp|O60784|TOM1_HUMAN	Target of Myb protein 1 OS=Homo sapiens GN=TOM1 PE=1 SV=2	HUMAN	5
522	10.56	10.62	40.29	14.49	8.599	tr|Q8IY52|Q8IY52_HUMAN	DYNC1I1 protein OS=Homo sapiens GN=DYNC1I1 PE=2 SV=1	HUMAN	5
525	10.41	10.41	90.48	55.24	39.05	tr|G4XXL9|G4XXL9_HUMAN	Cytochrome c OS=Homo sapiens GN=CYCS PE=4 SV=1	HUMAN	5
528	10.39	10.39	47.33	25.7	21.12	sp|Q99536|VAT1_HUMAN	Synaptic vesicle membrane protein VAT-1 homolog OS=Homo sapiens GN=VAT1 PE=1 SV=2	HUMAN	5
530	10.35	10.35	41.94	17.39	14.58	sp|P55209|NP1L1_HUMAN	Nucleosome assembly protein 1-like 1 OS=Homo sapiens GN=NAP1L1 PE=1 SV=1	HUMAN	5
531	10.34	10.51	47.93	24.85	16.57	sp|Q6ZVM7|TM1L2_HUMAN	TOM1-like protein 2 OS=Homo sapiens GN=TOM1L2 PE=1 SV=1	HUMAN	5
532	10.33	10.33	51.71	19.41	12.07	sp|O95831|AIFM1_HUMAN	Apoptosis-inducing factor 1, mitochondrial OS=Homo sapiens GN=AIFM1 PE=1 SV=1	HUMAN	5
533	10.33	10.33	37.5	12.34	10.16	tr|B4DVZ9|B4DVZ9_HUMAN	cDNA FLJ61177, highly similar to Phosphatidylinositol-4-phosphate 5-kinasetype-1 gamma (EC 2.7.1.68) OS=Homo sapiens PE=2 SV=1	HUMAN	5
534	10.29	10.29	63.07	25.55	10.18	sp|P14868|SYDC_HUMAN	Aspartyl-tRNA synthetase, cytoplasmic OS=Homo sapiens GN=DARS PE=1 SV=2	HUMAN	5
535	10.28	10.28	51.99	35.43	22.85	sp|P19623|SPEE_HUMAN	Spermidine synthase OS=Homo sapiens GN=SRM PE=1 SV=1	HUMAN	5
536	10.24	10.24	62.28	29.39	28.51	tr|B2R6S5|B2R6S5_HUMAN	Cytidylate kinase, isoform CRA_a OS=Homo sapiens GN=CMPK PE=2 SV=1	HUMAN	5
537	10.19	10.19	44.81	14.47	8.323	tr|B5BU28|B5BU28_HUMAN	Catenin beta-1 OS=Homo sapiens GN=CTNNB1 PE=2 SV=1	HUMAN	5
538	10.18	10.18	25.11	11.9	6.71	tr|Q8TAM9|Q8TAM9_HUMAN	Intercellular adhesion molecule 5, telencephalin OS=Homo sapiens GN=ICAM5 PE=2 SV=1	HUMAN	5
539	10.17	10.17	54.73	45.27	35.81	tr|A4D2P2|A4D2P2_HUMAN	Ras-related C3 botulinum toxin substrate 1 (Rho family, small GTP binding protein Rac1) OS=Homo sapiens GN=RAC1 PE=3 SV=1	HUMAN	5
540	10.15	10.15	68.69	31.91	17.33	sp|Q14914|PTGR1_HUMAN	Prostaglandin reductase 1 OS=Homo sapiens GN=PTGR1 PE=1 SV=2	HUMAN	5
541	10.15	10.15	42.37	29.66	26.27	tr|B4E1U9|B4E1U9_HUMAN	cDNA FLJ54776, highly similar to Cell division control protein 42 homolog OS=Homo sapiens PE=2 SV=1	HUMAN	5
542	10.13	10.13	31.04	6.879	5.369	sp|Q9BTW9|TBCD_HUMAN	Tubulin-specific chaperone D OS=Homo sapiens GN=TBCD PE=1 SV=2	HUMAN	5
545	10.06	10.06	57.75	20.38	14.01	sp|P23381|SYWC_HUMAN	Tryptophanyl-tRNA synthetase, cytoplasmic OS=Homo sapiens GN=WARS PE=1 SV=2	HUMAN	5
547	10.03	10.03	65.24	29.34	15.38	sp|Q8N335|GPD1L_HUMAN	Glycerol-3-phosphate dehydrogenase 1-like protein OS=Homo sapiens GN=GPD1L PE=1 SV=1	HUMAN	5
548	10	10	44.28	27.36	27.36	sp|P02763|A1AG1_HUMAN	Alpha-1-acid glycoprotein 1 OS=Homo sapiens GN=ORM1 PE=1 SV=1	HUMAN	5
549	9.99	9.99	81.03	37.93	24.14	tr|Q6NS36|Q6NS36_HUMAN	Ferritin (Fragment) OS=Homo sapiens GN=FTH1 PE=2 SV=1	HUMAN	5
550	9.96	9.96	33.85	8.48	4.206	sp|P01023|A2MG_HUMAN	Alpha-2-macroglobulin OS=Homo sapiens GN=A2M PE=1 SV=3	HUMAN	5
551	9.96	9.96	35.06	13.85	13.85	sp|P02790|HEMO_HUMAN	Hemopexin OS=Homo sapiens GN=HPX PE=1 SV=2	HUMAN	5
553	9.87	9.87	48.09	12.25	8.208	sp|P42658|DPP6_HUMAN	Dipeptidyl aminopeptidase-like protein 6 OS=Homo sapiens GN=DPP6 PE=1 SV=2	HUMAN	5
554	9.86	10.71	48.12	12.97	8.02	sp|Q9UHD8|SEPT9_HUMAN	Septin-9 OS=Homo sapiens GN=SEPT9 PE=1 SV=2	HUMAN	5
555	9.83	9.83	31.41	11.52	11.52	tr|B4DVE1|B4DVE1_HUMAN	Uncharacterized protein OS=Homo sapiens GN=LGALS3BP PE=2 SV=1	HUMAN	5
557	9.76	9.76	75	60.64	33.51	sp|P01116-2|RASK_HUMAN	Isoform 2B of GTPase KRas OS=Homo sapiens GN=KRAS	HUMAN	5
560	9.66	9.66	45.74	11.91	7.578	tr|B4DKY1|B4DKY1_HUMAN	Uncharacterized protein OS=Homo sapiens GN=CARS PE=2 SV=1	HUMAN	5
562	9.65	9.65	32.71	15.02	10.49	tr|B7WPI6|B7WPI6_HUMAN	Uncharacterized protein OS=Homo sapiens GN=ACHE PE=4 SV=1	HUMAN	5
568	9.45	9.45	32.25	6.101	4.754	tr|G1UI17|G1UI17_HUMAN	Glycogen debranching enzyme (Fragment) OS=Homo sapiens GN=AGL PE=2 SV=1	HUMAN	5
570	9.39	9.39	53.26	26.82	20.69	sp|P00915|CAH1_HUMAN	Carbonic anhydrase 1 OS=Homo sapiens GN=CA1 PE=1 SV=2	HUMAN	5
571	9.38	9.38	31.84	9.617	7.283	sp|O14980|XPO1_HUMAN	Exportin-1 OS=Homo sapiens GN=XPO1 PE=1 SV=1	HUMAN	5
572	9.35	9.35	51.28	13.32	9.672	sp|O43776|SYNC_HUMAN	Asparaginyl-tRNA synthetase, cytoplasmic OS=Homo sapiens GN=NARS PE=1 SV=1	HUMAN	5
573	9.35	9.35	44.91	20.56	15.17	sp|P10909-2|CLUS_HUMAN	Isoform 2 of Clusterin OS=Homo sapiens GN=CLU	HUMAN	5
577	9.32	9.33	53.54	12.7	7.395	sp|Q6PCE3|PGM2L_HUMAN	Glucose 1,6-bisphosphate synthase OS=Homo sapiens GN=PGM2L1 PE=1 SV=3	HUMAN	5
578	9.29	9.29	78.24	38.34	33.16	tr|Q5U0J2|Q5U0J2_HUMAN	Cysteine and glycine-rich protein 1 OS=Homo sapiens GN=CSRP1 PE=2 SV=1	HUMAN	5
579	9.27	9.27	25.92	5.333	3.485	sp|Q9HCM2|PLXA4_HUMAN	Plexin-A4 OS=Homo sapiens GN=PLXNA4 PE=1 SV=4	HUMAN	5
581	9.24	9.24	70.57	22.34	22.34	sp|P10768|ESTD_HUMAN	S-formylglutathione hydrolase OS=Homo sapiens GN=ESD PE=1 SV=2	HUMAN	5
583	9.22	9.23	38.84	14.65	11.75	tr|F8VV40|F8VV40_HUMAN	Uncharacterized protein OS=Homo sapiens GN=LTA4H PE=4 SV=1	HUMAN	5
585	9.18	9.18	56.8	31.95	31.95	sp|P13073|COX41_HUMAN	Cytochrome c oxidase subunit 4 isoform 1, mitochondrial OS=Homo sapiens GN=COX4I1 PE=1 SV=1	HUMAN	5
587	9.15	9.15	37.86	22.33	22.33	sp|Q9H479|FN3K_HUMAN	Fructosamine-3-kinase OS=Homo sapiens GN=FN3K PE=1 SV=1	HUMAN	5
588	9.12	9.12	40.19	14.83	14.83	tr|A8K103|A8K103_HUMAN	cDNA FLJ75454, highly similar to Homo sapiens arrestin, beta 1 (ARRB1), transcript variant 1, mRNA OS=Homo sapiens PE=2 SV=1	HUMAN	5
591	8.98	8.98	53.8	27.72	27.72	tr|Q5U0C3|Q5U0C3_HUMAN	RAP1A, member of RAS oncogene family OS=Homo sapiens PE=2 SV=1	HUMAN	5
593	8.94	8.94	46.48	12.07	8.185	tr|B2R6D0|B2R6D0_HUMAN	cDNA, FLJ92896, highly similar to Homo sapiens proteasome (prosome, macropain) 26S subunit, non-ATPase, 1 (PSMD1), mRNA OS=Homo sapiens PE=2 SV=1	HUMAN	5
594	8.94	8.94	52.33	15.35	15.35	sp|Q9UJU6|DBNL_HUMAN	Drebrin-like protein OS=Homo sapiens GN=DBNL PE=1 SV=1	HUMAN	5
595	8.94	8.94	52.49	27.32	18.76	tr|E9KL42|E9KL42_HUMAN	Epididymis secretory sperm binding protein Li 188n OS=Homo sapiens PE=2 SV=1	HUMAN	5
596	8.92	8.92	32.43	4.401	3.724	tr|F8WB18|F8WB18_HUMAN	Uncharacterized protein OS=Homo sapiens GN=NRXN1 PE=4 SV=1	HUMAN	5
597	8.92	8.92	55.91	23.25	13.03	tr|Q53FR0|Q53FR0_HUMAN	Serine/threonine-protein phosphatase (Fragment) OS=Homo sapiens PE=2 SV=1	HUMAN	5
598	8.9	8.9	50.41	23.69	18.18	tr|B4DNJ6|B4DNJ6_HUMAN	Uncharacterized protein OS=Homo sapiens GN=STRAP PE=2 SV=1	HUMAN	5
599	8.89	8.89	42.86	20.19	20.19	tr|E7EUD0|E7EUD0_HUMAN	Uncharacterized protein OS=Homo sapiens GN=DKK3 PE=4 SV=2	HUMAN	5
602	8.83	8.83	51.59	11.46	4.611	sp|O75116|ROCK2_HUMAN	Rho-associated protein kinase 2 OS=Homo sapiens GN=ROCK2 PE=1 SV=4	HUMAN	5
603	8.82	8.82	56.59	34.07	34.07	sp|P36405|ARL3_HUMAN	ADP-ribosylation factor-like protein 3 OS=Homo sapiens GN=ARL3 PE=1 SV=2	HUMAN	5
604	8.8	8.81	51.37	31.69	31.69	sp|P10114|RAP2A_HUMAN	Ras-related protein Rap-2a OS=Homo sapiens GN=RAP2A PE=1 SV=1	HUMAN	5
605	8.79	8.79	51.95	16.48	12.13	sp|P62495|ERF1_HUMAN	Eukaryotic peptide chain release factor subunit 1 OS=Homo sapiens GN=ETF1 PE=1 SV=3	HUMAN	5
607	8.75	8.75	47.03	25	9.615	tr|A8K168|A8K168_HUMAN	Malic enzyme OS=Homo sapiens PE=2 SV=1	HUMAN	5
609	8.67	8.67	41.54	13.57	9.548	sp|Q06124|PTN11_HUMAN	Tyrosine-protein phosphatase non-receptor type 11 OS=Homo sapiens GN=PTPN11 PE=1 SV=2	HUMAN	5
611	8.63	8.63	63.13	18.72	15.92	sp|Q15257|PTPA_HUMAN	Serine/threonine-protein phosphatase 2A activator OS=Homo sapiens GN=PPP2R4 PE=1 SV=3	HUMAN	5
617	8.53	8.53	65.93	43.7	37.78	sp|P09382|LEG1_HUMAN	Galectin-1 OS=Homo sapiens GN=LGALS1 PE=1 SV=2	HUMAN	5
619	8.49	8.49	46.46	26.94	20.88	tr|Q6FHN9|Q6FHN9_HUMAN	MPST protein (Fragment) OS=Homo sapiens GN=MPST PE=2 SV=1	HUMAN	5
622	8.45	8.45	40.27	13.7	7.106	sp|P55060|XPO2_HUMAN	Exportin-2 OS=Homo sapiens GN=CSE1L PE=1 SV=3	HUMAN	5
623	8.44	8.44	43.6	15.02	14.78	sp|P48426|PI42A_HUMAN	Phosphatidylinositol-5-phosphate 4-kinase type-2 alpha OS=Homo sapiens GN=PIP4K2A PE=1 SV=2	HUMAN	5
627	8.36	8.36	56.66	24.46	17.03	sp|P12429|ANXA3_HUMAN	Annexin A3 OS=Homo sapiens GN=ANXA3 PE=1 SV=3	HUMAN	5
628	8.35	8.35	52.01	9.11	4.873	tr|E9PJP2|E9PJP2_HUMAN	Uncharacterized protein OS=Homo sapiens GN=C6orf174 PE=4 SV=1	HUMAN	5
629	8.33	8.33	50.7	27.46	21.83	sp|Q9BPW8|NIPS1_HUMAN	Protein NipSnap homolog 1 OS=Homo sapiens GN=NIPSNAP1 PE=1 SV=1	HUMAN	5
631	8.28	8.28	55.08	22.15	22.15	sp|P08574|CY1_HUMAN	Cytochrome c1, heme protein, mitochondrial OS=Homo sapiens GN=CYC1 PE=1 SV=3	HUMAN	5
632	8.28	8.28	55.84	35.06	28.57	tr|Q9BS35|Q9BS35_HUMAN	GMFB protein OS=Homo sapiens GN=GMFB PE=2 SV=1	HUMAN	5
633	8.26	8.26	29.31	15.52	13.1	sp|P14415|AT1B2_HUMAN	Sodium/potassium-transporting ATPase subunit beta-2 OS=Homo sapiens GN=ATP1B2 PE=1 SV=3	HUMAN	5
636	8.22	8.23	35.49	6.703	6.703	tr|G3V0H2|G3V0H2_HUMAN	Epidermal growth factor receptor pathway substrate 15-like 1, isoform CRA_c OS=Homo sapiens GN=EPS15L1 PE=4 SV=1	HUMAN	5
638	8.19	8.19	71.43	27.27	22.51	tr|E9PL09|E9PL09_HUMAN	Uncharacterized protein OS=Homo sapiens GN=RPS3 PE=3 SV=1	HUMAN	5
639	8.16	8.16	59.39	49.09	39.39	tr|B3KUY2|B3KUY2_HUMAN	Prostaglandin E synthase 3 (Cytosolic), isoform CRA_c OS=Homo sapiens GN=PTGES3 PE=2 SV=1	HUMAN	5
641	8.14	8.6	30.92	25.33	17.11	sp|Q96EQ0|SGTB_HUMAN	Small glutamine-rich tetratricopeptide repeat-containing protein beta OS=Homo sapiens GN=SGTB PE=1 SV=1	HUMAN	5
646	8.06	8.06	31.36	10.04	5.641	sp|O15294|OGT1_HUMAN	UDP-N-acetylglucosamine--peptide N-acetylglucosaminyltransferase 110 kDa subunit OS=Homo sapiens GN=OGT PE=1 SV=3	HUMAN	5
647	8.06	8.06	21.94	8.871	5.968	tr|A2RUN4|A2RUN4_HUMAN	Transporter OS=Homo sapiens GN=SLC6A3 PE=2 SV=1	HUMAN	5
658	7.97	7.98	42.28	15.43	12.05	sp|Q16566|KCC4_HUMAN	Calcium/calmodulin-dependent protein kinase type IV OS=Homo sapiens GN=CAMK4 PE=1 SV=1	HUMAN	5
659	7.97	7.97	50	12.97	8.919	tr|A3RJH1|A3RJH1_HUMAN	ATP-dependent RNA helicase DDX1 OS=Homo sapiens GN=DDX1 PE=2 SV=1	HUMAN	5
665	7.83	10.03	32.54	7.535	5.674	tr|E7EMJ1|E7EMJ1_HUMAN	Uncharacterized protein OS=Homo sapiens GN=ANK3 PE=4 SV=1	HUMAN	5
666	7.8	9.94	66.83	49.04	26.92	sp|Q9NRW1|RAB6B_HUMAN	Ras-related protein Rab-6B OS=Homo sapiens GN=RAB6B PE=1 SV=1	HUMAN	5
669	7.71	7.71	67.83	22.29	22.29	tr|B2RB06|B2RB06_HUMAN	cDNA, FLJ95242, highly similar to Homo sapiens L-3-hydroxyacyl-Coenzyme A dehydrogenase, short chain (HADHSC), mRNA OS=Homo sapiens PE=2 SV=1	HUMAN	5
673	7.63	7.63	40.33	15.21	7.438	tr|B7Z6L0|B7Z6L0_HUMAN	cDNA FLJ55482, highly similar to Annexin A11 OS=Homo sapiens PE=2 SV=1	HUMAN	5
680	7.48	7.48	48.17	22.56	20.12	sp|Q13011|ECH1_HUMAN	Delta(3,5)-Delta(2,4)-dienoyl-CoA isomerase, mitochondrial OS=Homo sapiens GN=ECH1 PE=1 SV=2	HUMAN	5
685	7.45	7.45	62.57	40.35	34.5	tr|Q53X45|Q53X45_HUMAN	Myosin regulatory light chain OS=Homo sapiens GN=MRLC3 PE=2 SV=1	HUMAN	5
690	7.35	7.35	57.85	33.72	29.12	sp|Q9UHY7|ENOPH_HUMAN	Enolase-phosphatase E1 OS=Homo sapiens GN=ENOPH1 PE=1 SV=1	HUMAN	5
696	7.26	7.26	55.71	32.38	23.81	sp|O00217|NDUS8_HUMAN	NADH dehydrogenase [ubiquinone] iron-sulfur protein 8, mitochondrial OS=Homo sapiens GN=NDUFS8 PE=1 SV=1	HUMAN	5
697	7.26	7.26	31.45	14.25	14.25	tr|B3KSH1|B3KSH1_HUMAN	HCG1784554, isoform CRA_a OS=Homo sapiens GN=EIF3F PE=2 SV=1	HUMAN	5
699	7.22	10.75	55.68	23.58	9.389	tr|Q86XU3|Q86XU3_HUMAN	Guanine nucleotide binding protein (G protein), alpha activating activity polypeptide, olfactory type OS=Homo sapiens GN=GNAL PE=2 SV=1	HUMAN	5
701	7.19	9.31	42.75	17.36	10.36	tr|B7ZB83|B7ZB83_HUMAN	cDNA, FLJ79447, highly similar to Nucleosome assembly protein 1-like 4 OS=Homo sapiens PE=2 SV=1	HUMAN	5
708	7.11	7.11	61.98	16.93	16.93	sp|Q9HC38|GLOD4_HUMAN	Glyoxalase domain-containing protein 4 OS=Homo sapiens GN=GLOD4 PE=1 SV=1	HUMAN	5
713	7.03	9.14	38.99	20.64	20.64	sp|O00194|RB27B_HUMAN	Ras-related protein Rab-27B OS=Homo sapiens GN=RAB27B PE=1 SV=4	HUMAN	5
716	6.98	7.42	53.58	18	14.52	tr|B3KM34|B3KM34_HUMAN	cDNA FLJ10132 fis, clone HEMBA1003046, highly similar to Mitochondrial-processing peptidase subunit beta, mitochondrial (EC 3.4.24.64) OS=Homo sapiens PE=2 SV=1	HUMAN	5
718	6.97	6.97	45.39	14.18	14.18	tr|Q53XZ9|Q53XZ9_HUMAN	Isovaleryl Coenzyme A dehydrogenase OS=Homo sapiens PE=2 SV=1	HUMAN	5
723	6.9	7	30.49	12.8	10.37	tr|Q8N956|Q8N956_HUMAN	Glycoprotein M6B, isoform CRA_e OS=Homo sapiens GN=GPM6B PE=2 SV=1	HUMAN	5
739	6.64	6.64	34.2	11.09	9.427	tr|B7Z386|B7Z386_HUMAN	cDNA FLJ57990, highly similar to Tyrosine-protein phosphatase non-receptor type 5 (EC 3.1.3.48) OS=Homo sapiens PE=2 SV=1	HUMAN	5
741	6.62	6.62	44.44	32.83	28.28	sp|Q9H3Z4|DNJC5_HUMAN	DnaJ homolog subfamily C member 5 OS=Homo sapiens GN=DNAJC5 PE=1 SV=1	HUMAN	5
756	6.41	8.95	46.28	19.41	14.89	sp|Q96FC7|PHIPL_HUMAN	Phytanoyl-CoA hydroxylase-interacting protein-like OS=Homo sapiens GN=PHYHIPL PE=2 SV=3	HUMAN	5
765	6.36	6.38	40.18	29.68	24.2	tr|Q59GF3|Q59GF3_HUMAN	Aquaporin 4 isoform a variant (Fragment) OS=Homo sapiens PE=2 SV=1	HUMAN	5
811	5.91	5.91	47.07	9.067	7.333	tr|B3KX72|B3KX72_HUMAN	Uncharacterized protein OS=Homo sapiens GN=HNRNPU PE=2 SV=1	HUMAN	5
817	5.87	5.87	34.53	11.1	6.783	sp|O60763-2|USO1_HUMAN	Isoform 2 of General vesicular transport factor p115 OS=Homo sapiens GN=USO1	HUMAN	5
833	5.68	8.62	50.93	15.38	13.53	sp|Q14344|GNA13_HUMAN	Guanine nucleotide-binding protein subunit alpha-13 OS=Homo sapiens GN=GNA13 PE=1 SV=2	HUMAN	5
859	5.38	7.51	29.61	8.007	8.007	sp|O75131|CPNE3_HUMAN	Copine-3 OS=Homo sapiens GN=CPNE3 PE=1 SV=1	HUMAN	5
879	5.17	9.44	79	29.5	26	sp|P61026|RAB10_HUMAN	Ras-related protein Rab-10 OS=Homo sapiens GN=RAB10 PE=1 SV=1	HUMAN	5
890	5.1	5.1	31.74	12.17	12.17	sp|P16930|FAAA_HUMAN	Fumarylacetoacetase OS=Homo sapiens GN=FAH PE=1 SV=2	HUMAN	5
1063	4	11	36.54	30.29	22.12	tr|Q6IAX4|Q6IAX4_HUMAN	RTN1 protein OS=Homo sapiens GN=RTN1 PE=2 SV=1	HUMAN	5
1064	4	8.79	64.09	31.49	31.49	tr|Q5JQ44|Q5JQ44_HUMAN	Putative uncharacterized protein DKFZp547A0616 (Fragment) OS=Homo sapiens GN=DKFZp547A0616 PE=2 SV=1	HUMAN	5
1259	2.87	8.87	32.98	12.21	9.85	sp|O76013|KRT36_HUMAN	Keratin, type I cuticular Ha6 OS=Homo sapiens GN=KRT36 PE=1 SV=1	HUMAN	5
1298	2.68	11.37	72.93	29.26	19.21	tr|B4DVY2|B4DVY2_HUMAN	cDNA FLJ54184, highly similar to Tropomyosin alpha-4 chain OS=Homo sapiens PE=2 SV=1	HUMAN	5
1332	2.5	9.1	45.45	13.24	8.134	sp|P13796|PLSL_HUMAN	Plastin-2 OS=Homo sapiens GN=LCP1 PE=1 SV=6	HUMAN	5
526	10.41	10.41	66.19	47.62	29.52	tr|Q5T9B7|Q5T9B7_HUMAN	Adenylate kinase 1 OS=Homo sapiens GN=AK1 PE=2 SV=1	HUMAN	4
556	9.81	9.81	38.15	9.839	4.435	sp|Q27J81-2|INF2_HUMAN	Isoform 2 of Inverted formin-2 OS=Homo sapiens GN=INF2	HUMAN	4
561	9.65	10.11	51.93	27	11.87	tr|A8K1X2|A8K1X2_HUMAN	Septin 3, isoform CRA_b OS=Homo sapiens GN=SEPT3 PE=2 SV=1	HUMAN	4
567	9.47	9.47	50.5	20.5	12.75	sp|Q9UPV7|K1045_HUMAN	Protein KIAA1045 OS=Homo sapiens GN=KIAA1045 PE=1 SV=2	HUMAN	4
584	9.19	9.19	58.2	26.93	16.1	tr|Q5VTS9|Q5VTS9_HUMAN	Solute carrier family 25, member 27 OS=Homo sapiens GN=SLC25A27 PE=2 SV=1	HUMAN	4
586	9.17	9.17	58.06	29.84	20.56	sp|O14818|PSA7_HUMAN	Proteasome subunit alpha type-7 OS=Homo sapiens GN=PSMA7 PE=1 SV=1	HUMAN	4
592	8.97	8.97	49.16	25.63	17.65	tr|B4E1J8|B4E1J8_HUMAN	cDNA FLJ56285, highly similar to ADP-ribosylation factor-like protein 8B OS=Homo sapiens PE=2 SV=1	HUMAN	4
600	8.87	8.87	55.5	16.99	12.44	sp|Q6YN16|HSDL2_HUMAN	Hydroxysteroid dehydrogenase-like protein 2 OS=Homo sapiens GN=HSDL2 PE=1 SV=1	HUMAN	4
601	8.85	8.91	55.56	27.11	22.22	sp|Q9UL25|RAB21_HUMAN	Ras-related protein Rab-21 OS=Homo sapiens GN=RAB21 PE=1 SV=3	HUMAN	4
608	8.7	8.7	76.7	41.75	40.78	tr|Q0VAS5|Q0VAS5_HUMAN	Histone H4 OS=Homo sapiens GN=HIST1H4H PE=2 SV=1	HUMAN	4
612	8.58	8.58	36.21	8.529	4.178	tr|Q68CN5|Q68CN5_HUMAN	Putative uncharacterized protein DKFZp686D17136 (Fragment) OS=Homo sapiens GN=DKFZp686D17136 PE=2 SV=2	HUMAN	4
613	8.58	8.58	49.66	15.81	7.732	tr|B9A001|B9A001_HUMAN	Uncharacterized protein OS=Homo sapiens GN=MPP6 PE=4 SV=1	HUMAN	4
620	8.48	8.48	39.82	8.498	4.249	sp|Q9NSE4|SYIM_HUMAN	Isoleucyl-tRNA synthetase, mitochondrial OS=Homo sapiens GN=IARS2 PE=1 SV=2	HUMAN	4
624	8.39	8.39	50.74	18.88	15.34	sp|P78318|IGBP1_HUMAN	Immunoglobulin-binding protein 1 OS=Homo sapiens GN=IGBP1 PE=1 SV=1	HUMAN	4
626	8.37	8.37	62.34	23.7	16.23	sp|Q16775|GLO2_HUMAN	Hydroxyacylglutathione hydrolase, mitochondrial OS=Homo sapiens GN=HAGH PE=1 SV=2	HUMAN	4
630	8.3	8.3	46.56	17.56	11.45	tr|B4DWU2|B4DWU2_HUMAN	cDNA FLJ54191, highly similar to Annexin A7 OS=Homo sapiens PE=2 SV=1	HUMAN	4
635	8.23	8.23	40.07	7.713	3.28	sp|Q9Y2A7|NCKP1_HUMAN	Nck-associated protein 1 OS=Homo sapiens GN=NCKAP1 PE=1 SV=1	HUMAN	4
640	8.15	8.15	58.7	27.72	23.91	sp|Q04760|LGUL_HUMAN	Lactoylglutathione lyase OS=Homo sapiens GN=GLO1 PE=1 SV=4	HUMAN	4
642	8.11	8.11	86.89	32.04	24.76	sp|Q9NP72|RAB18_HUMAN	Ras-related protein Rab-18 OS=Homo sapiens GN=RAB18 PE=1 SV=1	HUMAN	4
643	8.11	8.11	52.28	38.59	24.9	tr|Q5U0A0|Q5U0A0_HUMAN	Proteasome subunit alpha type OS=Homo sapiens PE=2 SV=1	HUMAN	4
644	8.09	8.09	77.11	17.67	17.67	sp|Q9P0L0|VAPA_HUMAN	Vesicle-associated membrane protein-associated protein A OS=Homo sapiens GN=VAPA PE=1 SV=3	HUMAN	4
645	8.07	8.07	54.78	21.07	13.76	sp|Q9UJZ1|STML2_HUMAN	Stomatin-like protein 2 OS=Homo sapiens GN=STOML2 PE=1 SV=1	HUMAN	4
648	8.05	8.05	55.95	21.15	21.15	tr|B4DW81|B4DW81_HUMAN	cDNA FLJ58863, highly similar to Protein NipSnap3A OS=Homo sapiens PE=2 SV=1	HUMAN	4
649	8.04	8.04	22.18	7.818	6	sp|Q9Y6I3-3|EPN1_HUMAN	Isoform 3 of Epsin-1 OS=Homo sapiens GN=EPN1	HUMAN	4
650	8.04	8.04	45.25	32.7	17.87	sp|P28074|PSB5_HUMAN	Proteasome subunit beta type-5 OS=Homo sapiens GN=PSMB5 PE=1 SV=3	HUMAN	4
651	8.01	8.01	35.54	13.51	6.486	sp|O15075|DCLK1_HUMAN	Serine/threonine-protein kinase DCLK1 OS=Homo sapiens GN=DCLK1 PE=1 SV=2	HUMAN	4
655	8	8	42.53	21.07	21.07	sp|Q92506|DHB8_HUMAN	Estradiol 17-beta-dehydrogenase 8 OS=Homo sapiens GN=HSD17B8 PE=1 SV=2	HUMAN	4
656	8	8	45.52	27.59	27.59	tr|Q59GA0|Q59GA0_HUMAN	Thy-1 cell surface antigen variant (Fragment) OS=Homo sapiens PE=2 SV=1	HUMAN	4
657	7.99	7.99	66.95	59.32	59.32	tr|Q69YG1|Q69YG1_HUMAN	Myotrophin OS=Homo sapiens GN=DKFZp761E1322 PE=2 SV=1	HUMAN	4
660	7.95	7.95	36.52	8.502	3.968	sp|Q9H2G2|SLK_HUMAN	STE20-like serine/threonine-protein kinase OS=Homo sapiens GN=SLK PE=1 SV=1	HUMAN	4
661	7.95	7.95	62.41	18.22	12.98	sp|P17980|PRS6A_HUMAN	26S protease regulatory subunit 6A OS=Homo sapiens GN=PSMC3 PE=1 SV=3	HUMAN	4
662	7.93	7.93	35.05	17.01	12.63	sp|Q8NFZ8|CADM4_HUMAN	Cell adhesion molecule 4 OS=Homo sapiens GN=CADM4 PE=1 SV=1	HUMAN	4
663	7.92	7.92	56.18	14.91	8.909	tr|Q53HG7|Q53HG7_HUMAN	Cortactin isoform a variant (Fragment) OS=Homo sapiens PE=2 SV=1	HUMAN	4
667	7.8	7.8	32.14	18.37	15.31	tr|Q9BQL0|Q9BQL0_HUMAN	Branched chain keto acid dehydrogenase E1, beta polypeptide OS=Homo sapiens GN=BCKDHB PE=2 SV=2	HUMAN	4
668	7.73	7.73	39.61	15.73	12.08	tr|B4DEN6|B4DEN6_HUMAN	cDNA FLJ55549, highly similar to 3-ketoacyl-CoA thiolase, peroxisomal (EC 2.3.1.16) OS=Homo sapiens PE=2 SV=1	HUMAN	4
670	7.68	7.68	63.96	20.72	20.72	tr|B4DF76|B4DF76_HUMAN	cDNA FLJ59191, highly similar to NADH dehydrogenase (ubiquinone) 1 alpha subcomplex subunit 13 (EC 1.6.5.3) OS=Homo sapiens PE=2 SV=1	HUMAN	4
672	7.64	7.64	52.48	15.6	10.64	tr|Q53FT5|Q53FT5_HUMAN	Proteasome 26S non-ATPase subunit 11 variant (Fragment) OS=Homo sapiens PE=2 SV=1	HUMAN	4
674	7.61	7.61	61.67	27.75	23.35	tr|Q4GHE1|Q4GHE1_HUMAN	Cytochrome c oxidase subunit 2 OS=Homo sapiens GN=COII PE=3 SV=1	HUMAN	4
675	7.55	7.55	75.78	45.31	36.72	tr|Q3MIH3|Q3MIH3_HUMAN	Ubiquitin A-52 residue ribosomal protein fusion product 1 OS=Homo sapiens GN=UBA52 PE=2 SV=1	HUMAN	4
678	7.51	7.51	38.6	19.8	17.79	tr|Q6FHH6|Q6FHH6_HUMAN	LANCL1 protein (Fragment) OS=Homo sapiens GN=LANCL1 PE=2 SV=1	HUMAN	4
681	7.47	7.47	56.06	22.15	17.3	sp|Q15181|IPYR_HUMAN	Inorganic pyrophosphatase OS=Homo sapiens GN=PPA1 PE=1 SV=2	HUMAN	4
683	7.46	7.46	85.71	62.14	37.86	sp|Q9NPJ3|ACO13_HUMAN	Acyl-coenzyme A thioesterase 13 OS=Homo sapiens GN=ACOT13 PE=1 SV=1	HUMAN	4
684	7.45	7.45	48.81	25	20.24	tr|G3V5Z7|G3V5Z7_HUMAN	Proteasome subunit alpha type OS=Homo sapiens GN=PSMA6 PE=3 SV=1	HUMAN	4
686	7.42	7.42	42.6	28.25	23.32	sp|P27144|KAD4_HUMAN	Adenylate kinase isoenzyme 4, mitochondrial OS=Homo sapiens GN=AK4 PE=1 SV=1	HUMAN	4
688	7.38	7.38	28.63	14.53	7.193	sp|Q9UKG1|DP13A_HUMAN	DCC-interacting protein 13-alpha OS=Homo sapiens GN=APPL1 PE=1 SV=1	HUMAN	4
689	7.37	7.37	41.93	16.71	13.88	tr|B4E3C3|B4E3C3_HUMAN	cDNA FLJ55610, highly similar to Protein arginine N-methyltransferase 1 (EC 2.1.1.-) OS=Homo sapiens PE=2 SV=1	HUMAN	4
693	7.35	7.35	38.12	38.12	27.07	tr|F8WCF6|F8WCF6_HUMAN	Uncharacterized protein OS=Homo sapiens GN=ARPC4 PE=4 SV=1	HUMAN	4
694	7.34	7.34	38.8	7.733	7.733	tr|B2R6K1|B2R6K1_HUMAN	cDNA, FLJ92992, highly similar to Homo sapiens methylmalonyl Coenzyme A mutase (MUT), nuclear gene encoding mitochondrial protein, mRNA OS=Homo sapiens PE=2 SV=1	HUMAN	4
695	7.34	7.34	44.77	13.81	12.47	sp|P55795|HNRH2_HUMAN	Heterogeneous nuclear ribonucleoprotein H2 OS=Homo sapiens GN=HNRNPH2 PE=1 SV=1	HUMAN	4
698	7.25	7.25	47.46	14.81	11.16	tr|C8KIL8|C8KIL8_HUMAN	Glutathion reductase delta8 alternative splicing variant OS=Homo sapiens GN=GSR PE=2 SV=1	HUMAN	4
700	7.22	7.22	42.7	10.36	7.849	tr|E7ERE4|E7ERE4_HUMAN	Uncharacterized protein OS=Homo sapiens GN=HNRNPR PE=4 SV=1	HUMAN	4
704	7.16	7.16	54.88	26.26	17.17	sp|Q8TAM6-2|ERMIN_HUMAN	Isoform 2 of Ermin OS=Homo sapiens GN=ERMN	HUMAN	4
705	7.14	7.14	40.27	16.49	13.24	tr|Q53FF5|Q53FF5_HUMAN	p47 protein isoform a variant (Fragment) OS=Homo sapiens PE=2 SV=1	HUMAN	4
706	7.12	7.12	36.31	13.97	10.43	tr|B3KUP9|B3KUP9_HUMAN	cDNA FLJ40361 fis, clone TESTI2034407, highly similar to NEDD8-activating enzyme E1 regulatory subunit OS=Homo sapiens PE=2 SV=1	HUMAN	4
707	7.12	7.12	63.86	36.55	18.47	tr|A8K750|A8K750_HUMAN	cDNA FLJ78041, highly similar to Homo sapiens NADH dehydrogenase (ubiquinone) flavoprotein 2, 24kDa (NDUFV2), mRNA OS=Homo sapiens PE=2 SV=1	HUMAN	4
709	7.1	7.1	61.97	45.07	45.07	tr|Q549C5|Q549C5_HUMAN	HCG2010808, isoform CRA_a OS=Homo sapiens GN=MST065 PE=2 SV=1	HUMAN	4
711	7.06	7.06	37.91	25.97	15.22	tr|F8WCY5|F8WCY5_HUMAN	Uncharacterized protein OS=Homo sapiens GN=RCN2 PE=4 SV=1	HUMAN	4
714	7.02	7.02	42.32	23.21	18.77	sp|Q9NRG7-2|D39U1_HUMAN	Isoform 2 of Epimerase family protein SDR39U1 OS=Homo sapiens GN=SDR39U1	HUMAN	4
717	6.98	6.98	61.29	32.9	25.16	tr|C9J0K6|C9J0K6_HUMAN	Uncharacterized protein OS=Homo sapiens GN=SRI PE=4 SV=1	HUMAN	4
719	6.97	6.97	52.5	22.92	19.17	sp|Q96C19|EFHD2_HUMAN	EF-hand domain-containing protein D2 OS=Homo sapiens GN=EFHD2 PE=1 SV=1	HUMAN	4
722	6.92	6.95	67.46	17.46	14.79	tr|E5RHW4|E5RHW4_HUMAN	Uncharacterized protein OS=Homo sapiens GN=ERLIN2 PE=4 SV=1	HUMAN	4
727	6.82	6.82	43.39	28.45	15.23	sp|O43681|ASNA_HUMAN	ATPase ASNA1 OS=Homo sapiens GN=ASNA1 PE=1 SV=2	HUMAN	4
729	6.8	6.8	83.18	51.4	40.19	sp|Q9UJC5|SH3L2_HUMAN	SH3 domain-binding glutamic acid-rich-like protein 2 OS=Homo sapiens GN=SH3BGRL2 PE=1 SV=2	HUMAN	4
730	6.79	6.79	21.8	6.158	6.158	tr|A6NCP5|A6NCP5_HUMAN	RICH2 protein OS=Homo sapiens GN=ARHGAP44 PE=2 SV=2	HUMAN	4
731	6.76	6.76	97.7	42.15	25.67	tr|Q6IBS9|Q6IBS9_HUMAN	HADH2 protein OS=Homo sapiens GN=HADH2 PE=2 SV=1	HUMAN	4
733	6.71	6.71	35.61	14.32	7.764	sp|Q1KMD3|HNRL2_HUMAN	Heterogeneous nuclear ribonucleoprotein U-like protein 2 OS=Homo sapiens GN=HNRNPUL2 PE=1 SV=1	HUMAN	4
736	6.66	6.66	23.93	6.386	3.395	sp|Q08174-2|PCDH1_HUMAN	Isoform 2 of Protocadherin-1 OS=Homo sapiens GN=PCDH1	HUMAN	4
740	6.62	6.62	37.56	6.105	4.096	sp|O75122|CLAP2_HUMAN	CLIP-associating protein 2 OS=Homo sapiens GN=CLASP2 PE=1 SV=2	HUMAN	4
743	6.57	6.57	38.66	23.64	15.34	tr|F5H113|F5H113_HUMAN	Uncharacterized protein OS=Homo sapiens GN=MGLL PE=4 SV=1	HUMAN	4
744	6.55	6.55	58.36	16.42	11.14	tr|A8K8L7|A8K8L7_HUMAN	Calcium binding protein 39, isoform CRA_a OS=Homo sapiens GN=CAB39 PE=2 SV=1	HUMAN	4
745	6.55	6.55	72	39.43	19.43	sp|O43181|NDUS4_HUMAN	NADH dehydrogenase [ubiquinone] iron-sulfur protein 4, mitochondrial OS=Homo sapiens GN=NDUFS4 PE=1 SV=1	HUMAN	4
746	6.53	6.53	28.66	7.01	5.361	sp|O75061-2|AUXI_HUMAN	Isoform 2 of Putative tyrosine-protein phosphatase auxilin OS=Homo sapiens GN=DNAJC6	HUMAN	4
747	6.53	6.53	66.78	15.61	15.61	tr|A8MUM4|A8MUM4_HUMAN	Uncharacterized protein OS=Homo sapiens GN=ANKRD29 PE=4 SV=1	HUMAN	4
750	6.47	6.47	37.7	3.968	3.241	sp|P07814|SYEP_HUMAN	Bifunctional aminoacyl-tRNA synthetase OS=Homo sapiens GN=EPRS PE=1 SV=5	HUMAN	4
751	6.47	6.47	58.77	21.85	14.46	sp|O95861-2|BPNT1_HUMAN	Isoform 2 of 3'(2'),5'-bisphosphate nucleotidase 1 OS=Homo sapiens GN=BPNT1	HUMAN	4
752	6.46	6.46	56.85	50.68	50.68	sp|O43169|CYB5B_HUMAN	Cytochrome b5 type B OS=Homo sapiens GN=CYB5B PE=1 SV=2	HUMAN	4
755	6.42	6.42	43.56	14.99	14.99	tr|A2RRB8|A2RRB8_HUMAN	A kinase (PRKA) anchor protein 5 OS=Homo sapiens GN=AKAP5 PE=2 SV=1	HUMAN	4
757	6.41	6.41	29.05	6.765	3.816	sp|O14617|AP3D1_HUMAN	AP-3 complex subunit delta-1 OS=Homo sapiens GN=AP3D1 PE=1 SV=1	HUMAN	4
758	6.39	6.39	53.01	10.84	10.84	tr|Q9UPE4|Q9UPE4_HUMAN	Putative mitochondrial inner membrane protein import receptor OS=Homo sapiens GN=hTIM44 PE=2 SV=1	HUMAN	4
762	6.37	6.38	66.49	24.2	11.7	tr|B4DKF8|B4DKF8_HUMAN	Pleckstrin and Sec7 domain containing 3, isoform CRA_a OS=Homo sapiens GN=PSD3 PE=2 SV=1	HUMAN	4
764	6.37	6.37	69.9	46.6	37.86	sp|O75964|ATP5L_HUMAN	ATP synthase subunit g, mitochondrial OS=Homo sapiens GN=ATP5L PE=1 SV=3	HUMAN	4
770	6.33	6.33	56.91	25	25	tr|Q5W0H4|Q5W0H4_HUMAN	Tumor protein, translationally-controlled 1 OS=Homo sapiens GN=TPT1 PE=2 SV=1	HUMAN	4
773	6.25	6.25	35.02	18.99	10.55	tr|B4E1D3|B4E1D3_HUMAN	Uncharacterized protein OS=Homo sapiens GN=FGB PE=2 SV=1	HUMAN	4
776	6.19	6.19	38.45	6.207	4.914	tr|C9JMG9|C9JMG9_HUMAN	Uncharacterized protein OS=Homo sapiens GN=IQSEC1 PE=4 SV=1	HUMAN	4
778	6.14	6.14	60.84	19.21	13.05	sp|P62195|PRS8_HUMAN	26S protease regulatory subunit 8 OS=Homo sapiens GN=PSMC5 PE=1 SV=1	HUMAN	4
779	6.13	6.13	30.02	5.268	5.268	tr|Q1L857|Q1L857_HUMAN	Ceruloplasmin (Fragment) OS=Homo sapiens PE=2 SV=1	HUMAN	4
793	6.02	6.02	26.82	12.26	12.26	tr|Q53HP2|Q53HP2_HUMAN	Tripeptidyl-peptidase I variant (Fragment) OS=Homo sapiens PE=2 SV=1	HUMAN	4
794	6.02	6.02	74.6	34.92	34.92	sp|Q99880|H2B1L_HUMAN	Histone H2B type 1-L OS=Homo sapiens GN=HIST1H2BL PE=1 SV=3	HUMAN	4
799	5.97	6.01	88.59	29.53	21.48	sp|P16949|STMN1_HUMAN	Stathmin OS=Homo sapiens GN=STMN1 PE=1 SV=3	HUMAN	4
800	5.97	5.97	51.64	22.95	15.57	sp|Q99426|TBCB_HUMAN	Tubulin-folding cofactor B OS=Homo sapiens GN=TBCB PE=1 SV=2	HUMAN	4
810	5.92	5.92	50.16	16.61	10.22	sp|P08247|SYPH_HUMAN	Synaptophysin OS=Homo sapiens GN=SYP PE=1 SV=3	HUMAN	4
823	5.8	5.8	48.95	6.188	6.188	tr|B2RDX5|B2RDX5_HUMAN	cDNA, FLJ96812, highly similar to Homo sapiens threonyl-tRNA synthetase (TARS), mRNA OS=Homo sapiens PE=2 SV=1	HUMAN	4
824	5.77	5.77	42.35	9.179	9.179	sp|Q9H845|ACAD9_HUMAN	Acyl-CoA dehydrogenase family member 9, mitochondrial OS=Homo sapiens GN=ACAD9 PE=1 SV=1	HUMAN	4
825	5.77	5.77	39	21.67	21.67	tr|Q2NLC9|Q2NLC9_HUMAN	PURA protein (Fragment) OS=Homo sapiens GN=PURA PE=2 SV=1	HUMAN	4
827	5.75	5.75	39	8.6	8.6	tr|E9KL26|E9KL26_HUMAN	Epididymis tissue protein Li 173 OS=Homo sapiens PE=2 SV=1	HUMAN	4
834	5.68	5.68	37.71	32.2	17.8	tr|Q6P5S8|Q6P5S8_HUMAN	IGK@ protein OS=Homo sapiens GN=IGK@ PE=1 SV=1	HUMAN	4
838	5.61	5.62	48.3	18.71	15.65	sp|P06748|NPM_HUMAN	Nucleophosmin OS=Homo sapiens GN=NPM1 PE=1 SV=2	HUMAN	4
841	5.6	5.6	47.9	16.43	16.43	sp|O75323|NIPS2_HUMAN	Protein NipSnap homolog 2 OS=Homo sapiens GN=GBAS PE=1 SV=1	HUMAN	4
844	5.59	5.59	66.92	50.77	42.31	tr|Q6FHL9|Q6FHL9_HUMAN	PEA15 protein OS=Homo sapiens GN=PEA15 PE=2 SV=1	HUMAN	4
846	5.52	5.52	50.57	18.39	18.39	sp|Q14847|LASP1_HUMAN	LIM and SH3 domain protein 1 OS=Homo sapiens GN=LASP1 PE=1 SV=2	HUMAN	4
847	5.51	5.51	30.65	6.605	6.605	sp|O95140|MFN2_HUMAN	Mitofusin-2 OS=Homo sapiens GN=MFN2 PE=1 SV=3	HUMAN	4
851	5.49	5.49	39.85	13.79	9.004	tr|Q53HL9|Q53HL9_HUMAN	Sorting nexin 1 isoform a variant (Fragment) OS=Homo sapiens PE=2 SV=1	HUMAN	4
883	5.13	5.13	36.2	4.592	2.658	tr|Q2M5E1|Q2M5E1_HUMAN	Citron OS=Homo sapiens GN=CIT PE=2 SV=1	HUMAN	4
926	4.73	4.78	19.22	3.081	2.249	sp|O00468|AGRIN_HUMAN	Agrin OS=Homo sapiens GN=AGRN PE=1 SV=4	HUMAN	4
934	4.65	4.65	31.25	8.669	5.847	sp|P11169|GTR3_HUMAN	Solute carrier family 2, facilitated glucose transporter member 3 OS=Homo sapiens GN=SLC2A3 PE=1 SV=1	HUMAN	4
946	4.55	8.62	43.28	13.87	10.5	tr|Q6MZX7|Q6MZX7_HUMAN	Putative uncharacterized protein DKFZp686M24218 OS=Homo sapiens GN=DKFZp686M24218 PE=1 SV=1	HUMAN	4
949	4.53	6.65	39.73	12.5	7.877	sp|P23368|MAOM_HUMAN	NAD-dependent malic enzyme, mitochondrial OS=Homo sapiens GN=ME2 PE=1 SV=1	HUMAN	4
984	4.34	4.34	33.8	8.451	6.056	sp|Q8N5V2|NGEF_HUMAN	Ephexin-1 OS=Homo sapiens GN=NGEF PE=2 SV=2	HUMAN	4
988	4.33	4.33	32.26	11.76	8.918	sp|P04040|CATA_HUMAN	Catalase OS=Homo sapiens GN=CAT PE=1 SV=3	HUMAN	4
992	4.31	4.31	59.31	42.07	30.34	sp|Q9UI09|NDUAC_HUMAN	NADH dehydrogenase [ubiquinone] 1 alpha subcomplex subunit 12 OS=Homo sapiens GN=NDUFA12 PE=1 SV=1	HUMAN	4
1009	4.21	4.21	27.84	2.817	1.32	sp|Q07954|LRP1_HUMAN	Prolow-density lipoprotein receptor-related protein 1 OS=Homo sapiens GN=LRP1 PE=1 SV=2	HUMAN	4
1109	3.8	5.55	63.87	27.23	25.13	sp|Q9UM19|HPCL4_HUMAN	Hippocalcin-like protein 4 OS=Homo sapiens GN=HPCAL4 PE=2 SV=3	HUMAN	4
1126	3.65	3.65	36	6.345	6.345	sp|Q96RQ3|MCCA_HUMAN	Methylcrotonoyl-CoA carboxylase subunit alpha, mitochondrial OS=Homo sapiens GN=MCCC1 PE=1 SV=3	HUMAN	4
1134	3.61	3.61	41.72	7.867	6.655	sp|Q8IVF2-3|AHNK2_HUMAN	Isoform 3 of Protein AHNAK2 OS=Homo sapiens GN=AHNAK2	HUMAN	4
1141	3.57	3.57	25.37	7.96	7.96	tr|E9K900|E9K900_HUMAN	NADH-ubiquinone oxidoreductase chain 5 OS=Homo sapiens GN=ND5 PE=3 SV=1	HUMAN	4
1293	2.69	6.83	33.7	11.37	4.022	tr|Q4LE54|Q4LE54_HUMAN	PICALM variant protein (Fragment) OS=Homo sapiens GN=PICALM variant protein PE=2 SV=1	HUMAN	4
1364	2.35	6.48	36.3	16.11	12.02	sp|P78356|PI42B_HUMAN	Phosphatidylinositol-5-phosphate 4-kinase type-2 beta OS=Homo sapiens GN=PIP4K2B PE=1 SV=1	HUMAN	4
1445	2.13	8.71	31.41	18.11	12.72	tr|Q5EBM2|Q5EBM2_HUMAN	Putative uncharacterized protein OS=Homo sapiens PE=2 SV=1	HUMAN	4
1603	2	8.48	41.86	8.408	6.798	tr|B1GX77|B1GX77_HUMAN	PAK3b protein OS=Homo sapiens GN=PAK3 PE=2 SV=1	HUMAN	4
1604	2	7.08	51.74	20.08	20.08	tr|B4DN54|B4DN54_HUMAN	cDNA FLJ55111, highly similar to Sorting and assembly machinery component 50 homolog OS=Homo sapiens PE=2 SV=1	HUMAN	4
1606	2	6.24	50.58	34.3	28.49	tr|Q71U02|Q71U02_HUMAN	Regulatory myosin light chain long version OS=Homo sapiens PE=2 SV=1	HUMAN	4
616	8.54	8.54	55.03	17.55	8.481	tr|B3KPB3|B3KPB3_HUMAN	cDNA FLJ31537 fis, clone NT2RI2000704, highly similar to ATPase family AAA domain-containing protein 3A OS=Homo sapiens PE=2 SV=1	HUMAN	3
676	7.53	7.53	46.72	20.92	8.759	sp|O60268|K0513_HUMAN	Uncharacterized protein KIAA0513 OS=Homo sapiens GN=KIAA0513 PE=2 SV=1	HUMAN	3
679	7.48	7.48	58.07	17.35	7.229	sp|Q13303-3|KCAB2_HUMAN	Isoform 3 of Voltage-gated potassium channel subunit beta-2 OS=Homo sapiens GN=KCNAB2	HUMAN	3
682	7.46	7.46	56.23	28.38	12.2	sp|Q9H7Z7|PGES2_HUMAN	Prostaglandin E synthase 2 OS=Homo sapiens GN=PTGES2 PE=1 SV=1	HUMAN	3
691	7.35	7.35	85.06	58.44	32.47	sp|P00441|SODC_HUMAN	Superoxide dismutase [Cu-Zn] OS=Homo sapiens GN=SOD1 PE=1 SV=2	HUMAN	3
692	7.35	7.35	67.69	49.23	26.92	sp|Q6FI13|H2A2A_HUMAN	Histone H2A type 2-A OS=Homo sapiens GN=HIST2H2AA3 PE=1 SV=3	HUMAN	3
702	7.19	7.19	43.52	14.92	8.703	sp|Q9HCC0|MCCB_HUMAN	Methylcrotonoyl-CoA carboxylase beta chain, mitochondrial OS=Homo sapiens GN=MCCC2 PE=1 SV=1	HUMAN	3
703	7.17	7.17	46.24	29.75	16.49	sp|Q68D91|MBLC2_HUMAN	Metallo-beta-lactamase domain-containing protein 2 OS=Homo sapiens GN=MBLAC2 PE=1 SV=3	HUMAN	3
710	7.07	7.07	47.64	26.97	7.416	tr|C9JEU5|C9JEU5_HUMAN	Uncharacterized protein OS=Homo sapiens GN=FGG PE=4 SV=1	HUMAN	3
712	7.05	7.05	33.4	22.65	8.637	sp|O00629|IMA4_HUMAN	Importin subunit alpha-4 OS=Homo sapiens GN=KPNA4 PE=1 SV=1	HUMAN	3
715	7.01	7.01	38.07	4.771	2.863	sp|P06756|ITAV_HUMAN	Integrin alpha-V OS=Homo sapiens GN=ITGAV PE=1 SV=2	HUMAN	3
720	6.94	6.94	29.44	12.03	5.386	sp|O95970|LGI1_HUMAN	Leucine-rich glioma-inactivated protein 1 OS=Homo sapiens GN=LGI1 PE=1 SV=1	HUMAN	3
721	6.93	6.93	81.44	62.89	37.11	tr|Q9UNM1|Q9UNM1_HUMAN	Chaperonin 10-related protein (Fragment) OS=Homo sapiens GN=EPFP1 PE=2 SV=1	HUMAN	3
724	6.87	6.89	43.66	20	10.14	sp|P22694-7|KAPCB_HUMAN	Isoform 7 of cAMP-dependent protein kinase catalytic subunit beta OS=Homo sapiens GN=PRKACB	HUMAN	3
725	6.86	6.86	35.41	11.87	8.171	tr|B1Q2A9|B1Q2A9_HUMAN	HCG40446, isoform CRA_b OS=Homo sapiens GN=URCC2 PE=2 SV=1	HUMAN	3
726	6.83	6.84	48.74	14.29	8.964	tr|Q5SQQ7|Q5SQQ7_HUMAN	Calcium/calmodulin-dependent protein kinase ID OS=Homo sapiens GN=CAMK1D PE=2 SV=1	HUMAN	3
728	6.8	6.8	36.18	9.556	5.688	tr|A8K5U1|A8K5U1_HUMAN	cDNA FLJ76850, highly similar to Homo sapiens glutamate receptor, metabotropic 3 (GRM3), mRNA OS=Homo sapiens PE=2 SV=1	HUMAN	3
732	6.71	6.71	49.45	8.201	5.263	tr|D3DTX6|D3DTX6_HUMAN	Protein phosphatase 1, regulatory subunit 9B, spinophilin, isoform CRA_b OS=Homo sapiens GN=PPP1R9B PE=4 SV=1	HUMAN	3
737	6.66	6.66	54.02	12.64	6.513	sp|Q9UQB8-6|BAIP2_HUMAN	Isoform 6 of Brain-specific angiogenesis inhibitor 1-associated protein 2 OS=Homo sapiens GN=BAIAP2	HUMAN	3
738	6.65	6.65	48.1	24.56	9.873	sp|P31153|METK2_HUMAN	S-adenosylmethionine synthase isoform type-2 OS=Homo sapiens GN=MAT2A PE=1 SV=1	HUMAN	3
742	6.59	6.59	42.14	2.637	1.572	sp|Q14008-2|CKAP5_HUMAN	Isoform 2 of Cytoskeleton-associated protein 5 OS=Homo sapiens GN=CKAP5	HUMAN	3
749	6.51	6.51	51.52	13.05	8.625	tr|Q7Z2Q5|Q7Z2Q5_HUMAN	C-terminal binding protein 1 OS=Homo sapiens GN=CTBP1 PE=2 SV=1	HUMAN	3
753	6.45	6.45	45.74	24.29	11.04	tr|Q53HW2|Q53HW2_HUMAN	Ribosomal protein P0 variant (Fragment) OS=Homo sapiens PE=2 SV=1	HUMAN	3
759	6.39	6.39	63.1	21.73	13.39	tr|Q546Z2|Q546Z2_HUMAN	3'-hydroxyisobutyrate dehydrogenase OS=Homo sapiens GN=NS5ATP1 PE=2 SV=1	HUMAN	3
761	6.38	6.38	43.24	17.69	8.354	tr|F8WAH7|F8WAH7_HUMAN	Uncharacterized protein OS=Homo sapiens GN=FAM82A2 PE=4 SV=1	HUMAN	3
763	6.37	6.37	50	14.21	8.158	sp|C9JTQ0|ANR63_HUMAN	Ankyrin repeat domain-containing protein 63 OS=Homo sapiens GN=ANKRD63 PE=4 SV=1	HUMAN	3
766	6.35	6.35	59.58	10.62	7.852	sp|P35998|PRS7_HUMAN	26S protease regulatory subunit 7 OS=Homo sapiens GN=PSMC2 PE=1 SV=3	HUMAN	3
767	6.35	6.35	38.97	18.43	10.88	sp|Q15293|RCN1_HUMAN	Reticulocalbin-1 OS=Homo sapiens GN=RCN1 PE=1 SV=1	HUMAN	3
768	6.34	6.34	76.19	26.53	19.73	sp|Q13404|UB2V1_HUMAN	Ubiquitin-conjugating enzyme E2 variant 1 OS=Homo sapiens GN=UBE2V1 PE=1 SV=2	HUMAN	3
769	6.34	6.34	18.18	12.45	10.08	tr|Q6N090|Q6N090_HUMAN	Putative uncharacterized protein DKFZp686G21220 (Fragment) OS=Homo sapiens GN=DKFZp686G21220 PE=1 SV=1	HUMAN	3
772	6.28	6.28	52.99	25.37	18.66	sp|P30042|ES1_HUMAN	ES1 protein homolog, mitochondrial OS=Homo sapiens GN=C21orf33 PE=1 SV=3	HUMAN	3
774	6.25	6.25	54.55	30.52	18.83	sp|Q96A26|F162A_HUMAN	Protein FAM162A OS=Homo sapiens GN=FAM162A PE=1 SV=2	HUMAN	3
775	6.22	6.22	58.26	18.49	12.04	sp|Q00796|DHSO_HUMAN	Sorbitol dehydrogenase OS=Homo sapiens GN=SORD PE=1 SV=4	HUMAN	3
777	6.19	6.19	40	11.68	7.129	sp|Q9Y3I0|RTCB_HUMAN	tRNA-splicing ligase RtcB homolog OS=Homo sapiens GN=C22orf28 PE=1 SV=1	HUMAN	3
781	6.12	6.12	41.67	16.25	6.875	sp|Q9UQ03|COR2B_HUMAN	Coronin-2B OS=Homo sapiens GN=CORO2B PE=2 SV=4	HUMAN	3
782	6.12	6.12	28.2	7.015	5.089	sp|Q9H1V8|S6A17_HUMAN	Sodium-dependent neutral amino acid transporter SLC6A17 OS=Homo sapiens GN=SLC6A17 PE=2 SV=3	HUMAN	3
783	6.11	6.11	58.77	18	8.884	sp|Q07960|RHG01_HUMAN	Rho GTPase-activating protein 1 OS=Homo sapiens GN=ARHGAP1 PE=1 SV=1	HUMAN	3
784	6.11	6.11	43.66	8.955	8.955	tr|B4DVN1|B4DVN1_HUMAN	Uncharacterized protein OS=Homo sapiens GN=DNAJB6 PE=2 SV=1	HUMAN	3
785	6.1	6.1	27.35	19.37	11.4	sp|Q8N987|NECA1_HUMAN	N-terminal EF-hand calcium-binding protein 1 OS=Homo sapiens GN=NECAB1 PE=1 SV=1	HUMAN	3
786	6.08	6.08	26.66	2.263	1.764	tr|Q5HY54|Q5HY54_HUMAN	Filamin A, alpha (Actin binding protein 280) OS=Homo sapiens GN=FLNA PE=2 SV=1	HUMAN	3
788	6.06	6.06	53.89	25.75	13.77	tr|B7Z7L3|B7Z7L3_HUMAN	Uncharacterized protein OS=Homo sapiens GN=CYB5R3 PE=2 SV=1	HUMAN	3
789	6.06	6.06	56.67	31.67	18.89	sp|O43617|TPPC3_HUMAN	Trafficking protein particle complex subunit 3 OS=Homo sapiens GN=TRAPPC3 PE=1 SV=1	HUMAN	3
790	6.04	6.04	41.63	11.28	11.28	tr|D3DPK5|D3DPK5_HUMAN	SH3 domain binding glutamic acid-rich protein like 3, isoform CRA_a (Fragment) OS=Homo sapiens GN=SH3BGRL3 PE=4 SV=1	HUMAN	3
792	6.03	6.03	31.05	6.846	6.846	tr|Q6PKC0|Q6PKC0_HUMAN	GMP reductase OS=Homo sapiens GN=GMPR2 PE=2 SV=1	HUMAN	3
795	6.01	6.01	31.08	4.219	4.219	sp|Q92945|FUBP2_HUMAN	Far upstream element-binding protein 2 OS=Homo sapiens GN=KHSRP PE=1 SV=4	HUMAN	3
796	6	6	37.69	24.62	24.62	tr|E9PR17|E9PR17_HUMAN	Uncharacterized protein OS=Homo sapiens GN=CD59 PE=4 SV=1	HUMAN	3
797	6	6	42.21	23.38	23.38	sp|Q86U28|ISCA2_HUMAN	Iron-sulfur cluster assembly 2 homolog, mitochondrial OS=Homo sapiens GN=ISCA2 PE=1 SV=2	HUMAN	3
798	6	6	19.4	15.09	15.09	tr|A6NFX8|A6NFX8_HUMAN	Uncharacterized protein OS=Homo sapiens GN=NUDT5 PE=3 SV=1	HUMAN	3
801	5.97	5.97	43.26	29.21	19.66	tr|Q2LE71|Q2LE71_HUMAN	Actin related protein 2/3 complex OS=Homo sapiens GN=ARPC3 PE=2 SV=1	HUMAN	3
803	5.96	5.96	48.21	8.608	5.308	tr|E9PRY8|E9PRY8_HUMAN	Uncharacterized protein OS=Homo sapiens GN=EEF1D PE=3 SV=1	HUMAN	3
804	5.96	5.96	56.82	12.26	12.26	tr|Q6ZMU0|Q6ZMU0_HUMAN	Delta-aminolevulinic acid dehydratase OS=Homo sapiens PE=2 SV=1	HUMAN	3
805	5.95	5.95	42.33	12.43	12.43	sp|Q16543|CDC37_HUMAN	Hsp90 co-chaperone Cdc37 OS=Homo sapiens GN=CDC37 PE=1 SV=1	HUMAN	3
806	5.94	5.96	61.38	35.98	21.69	sp|Q9NRV9|HEBP1_HUMAN	Heme-binding protein 1 OS=Homo sapiens GN=HEBP1 PE=1 SV=1	HUMAN	3
807	5.94	5.94	47.45	21.57	14.12	tr|Q6IB71|Q6IB71_HUMAN	Proteasome subunit alpha type OS=Homo sapiens GN=PSMA3 PE=2 SV=1	HUMAN	3
812	5.9	5.9	32.73	7.199	4.387	sp|P21399|ACOC_HUMAN	Cytoplasmic aconitate hydratase OS=Homo sapiens GN=ACO1 PE=1 SV=3	HUMAN	3
813	5.89	5.89	49.23	14.11	8.09	tr|E7ESI6|E7ESI6_HUMAN	Uncharacterized protein OS=Homo sapiens GN=TXNRD1 PE=3 SV=2	HUMAN	3
814	5.89	5.89	28.61	10.82	10.82	tr|A0PJG2|A0PJG2_HUMAN	LPHN1 protein (Fragment) OS=Homo sapiens GN=LPHN1 PE=2 SV=1	HUMAN	3
815	5.88	5.88	70	36.5	16.5	sp|P61086|UBE2K_HUMAN	Ubiquitin-conjugating enzyme E2 K OS=Homo sapiens GN=UBE2K PE=1 SV=3	HUMAN	3
816	5.88	5.88	63.64	45.45	25.25	sp|P14621|ACYP2_HUMAN	Acylphosphatase-2 OS=Homo sapiens GN=ACYP2 PE=1 SV=2	HUMAN	3
818	5.87	5.87	48.09	34.61	14.25	sp|P51553|IDH3G_HUMAN	Isocitrate dehydrogenase [NAD] subunit gamma, mitochondrial OS=Homo sapiens GN=IDH3G PE=1 SV=1	HUMAN	3
819	5.86	5.86	43.66	9.701	6.343	sp|O60684|IMA7_HUMAN	Importin subunit alpha-7 OS=Homo sapiens GN=KPNA6 PE=1 SV=1	HUMAN	3
820	5.85	5.85	58.16	41.84	31.91	sp|Q86Y39|NDUAB_HUMAN	NADH dehydrogenase [ubiquinone] 1 alpha subcomplex subunit 11 OS=Homo sapiens GN=NDUFA11 PE=1 SV=3	HUMAN	3
821	5.82	5.82	48.49	21.37	10.68	tr|Q53GB6|Q53GB6_HUMAN	Actin related protein 2/3 complex subunit 1A variant (Fragment) OS=Homo sapiens PE=2 SV=1	HUMAN	3
826	5.76	5.76	35.44	8.108	6.006	tr|G5E9Y2|G5E9Y2_HUMAN	Uncharacterized protein OS=Homo sapiens GN=XPNPEP1 PE=4 SV=1	HUMAN	3
828	5.74	5.74	35.74	12.64	12.64	sp|Q01105-2|SET_HUMAN	Isoform 2 of Protein SET OS=Homo sapiens GN=SET	HUMAN	3
829	5.73	5.73	37.67	23.72	15.35	tr|C9JF17|C9JF17_HUMAN	Uncharacterized protein OS=Homo sapiens GN=APOD PE=4 SV=1	HUMAN	3
830	5.7	5.7	50	22.73	22.73	sp|P56556|NDUA6_HUMAN	NADH dehydrogenase [ubiquinone] 1 alpha subcomplex subunit 6 OS=Homo sapiens GN=NDUFA6 PE=1 SV=3	HUMAN	3
832	5.69	5.69	79.12	18.47	15.66	tr|Q6IBM2|Q6IBM2_HUMAN	PSME1 protein OS=Homo sapiens GN=PSME1 PE=2 SV=1	HUMAN	3
835	5.64	5.64	72.11	35.79	21.58	sp|P62166|NCS1_HUMAN	Neuronal calcium sensor 1 OS=Homo sapiens GN=NCS1 PE=1 SV=2	HUMAN	3
837	5.62	5.66	63.77	44.93	44.93	sp|P56385|ATP5I_HUMAN	ATP synthase subunit e, mitochondrial OS=Homo sapiens GN=ATP5I PE=1 SV=2	HUMAN	3
839	5.6	5.6	68.3	11.44	11.44	tr|A8K9A4|A8K9A4_HUMAN	cDNA FLJ75154, highly similar to Homo sapiens heterogeneous nuclear ribonucleoprotein C (C1/C2), mRNA OS=Homo sapiens PE=2 SV=1	HUMAN	3
840	5.6	5.6	43.88	7.533	7.533	sp|Q9NPQ8|RIC8A_HUMAN	Synembryn-A OS=Homo sapiens GN=RIC8A PE=1 SV=3	HUMAN	3
842	5.6	5.6	45.69	20.05	12.44	tr|Q597H1|Q597H1_HUMAN	Transformation-related protein 14 OS=Homo sapiens GN=TRG14 PE=2 SV=1	HUMAN	3
843	5.59	5.59	57.06	10.09	6.628	tr|B7Z9Z7|B7Z9Z7_HUMAN	cDNA, FLJ79011, highly similar to Rabphilin-3A OS=Homo sapiens PE=2 SV=1	HUMAN	3
845	5.55	5.55	48.6	24.58	24.58	sp|O60888|CUTA_HUMAN	Protein CutA OS=Homo sapiens GN=CUTA PE=1 SV=2	HUMAN	3
848	5.51	5.51	45.49	26.64	15.16	sp|Q7Z4W1|DCXR_HUMAN	L-xylulose reductase OS=Homo sapiens GN=DCXR PE=1 SV=2	HUMAN	3
850	5.49	5.49	41.47	4.456	3.599	sp|Q9UQB3-2|CTND2_HUMAN	Isoform 2 of Catenin delta-2 OS=Homo sapiens GN=CTNND2	HUMAN	3
852	5.49	5.49	35.37	7.098	4.11	tr|B5MBY2|B5MBY2_HUMAN	Uncharacterized protein OS=Homo sapiens GN=DGKB PE=4 SV=1	HUMAN	3
853	5.47	5.47	60.23	29.68	12.1	sp|Q8IW45|CARKD_HUMAN	Carbohydrate kinase domain-containing protein OS=Homo sapiens GN=CARKD PE=1 SV=1	HUMAN	3
854	5.46	5.46	46.36	22.73	22.73	tr|Q53YJ2|Q53YJ2_HUMAN	Dermcidin OS=Homo sapiens GN=PIF PE=2 SV=1	HUMAN	3
855	5.45	5.45	60.29	20.1	20.1	tr|B3KVQ9|B3KVQ9_HUMAN	Protein phosphatase 1, regulatory (Inhibitor) subunit 1B (Dopamine and cAMP regulated phosphoprotein, DARPP-32), isoform CRA_b OS=Homo sapiens GN=PPP1R1B PE=2 SV=1	HUMAN	3
856	5.41	5.41	29.7	4.64	4.64	tr|D6W5G0|D6W5G0_HUMAN	AP2 associated kinase 1, isoform CRA_a OS=Homo sapiens GN=AAK1 PE=4 SV=1	HUMAN	3
857	5.4	5.4	18.42	16.37	11.99	sp|Q9BQA1|MEP50_HUMAN	Methylosome protein 50 OS=Homo sapiens GN=WDR77 PE=1 SV=1	HUMAN	3
858	5.39	5.39	27.81	14.1	4.762	sp|Q9H598|VIAAT_HUMAN	Vesicular inhibitory amino acid transporter OS=Homo sapiens GN=SLC32A1 PE=1 SV=2	HUMAN	3
860	5.38	5.38	64.93	17.06	17.06	sp|Q9GZP4|PITH1_HUMAN	PITH domain-containing protein 1 OS=Homo sapiens GN=PITHD1 PE=1 SV=1	HUMAN	3
861	5.37	5.37	51.03	13.59	9.231	tr|B4DLZ5|B4DLZ5_HUMAN	N-acetylglucosamine kinase OS=Homo sapiens GN=NAGK PE=2 SV=1	HUMAN	3
862	5.35	5.35	83.57	17.84	15.02	tr|Q7LD69|Q7LD69_HUMAN	NADH-ubiquinone oxidoreductase Fe-S protein 7 variant OS=Homo sapiens PE=2 SV=1	HUMAN	3
863	5.34	5.34	43.56	10.73	6.867	tr|Q5J793|Q5J793_HUMAN	cGMP-stimulated phosphodiesterase 4 OS=Homo sapiens GN=PDE2A PE=2 SV=1	HUMAN	3
864	5.34	5.34	63.3	27.09	8.374	tr|Q05D08|Q05D08_HUMAN	PA2G4 protein (Fragment) OS=Homo sapiens GN=PA2G4 PE=2 SV=1	HUMAN	3
865	5.33	5.33	52.03	7.134	3.936	tr|Q68DF1|Q68DF1_HUMAN	Putative uncharacterized protein DKFZp779B0247 OS=Homo sapiens GN=DKFZp779B0247 PE=2 SV=1	HUMAN	3
866	5.33	5.33	42.69	21.15	18.46	sp|Q9UHG2|PCSK1_HUMAN	ProSAAS OS=Homo sapiens GN=PCSK1N PE=1 SV=1	HUMAN	3
867	5.31	5.31	54.04	28.28	18.18	sp|Q9BUR5|APOO_HUMAN	Apolipoprotein O OS=Homo sapiens GN=APOO PE=1 SV=1	HUMAN	3
868	5.3	5.3	37.6	11.63	9.302	tr|B7Z4W5|B7Z4W5_HUMAN	Cysteine conjugate-beta lyase; cytoplasmic (Glutamine transaminase K, kyneurenine aminotransferase), isoform CRA_b OS=Homo sapiens GN=CCBL1 PE=2 SV=1	HUMAN	3
870	5.29	5.29	65.93	25.19	25.19	tr|E7DVW5|E7DVW5_HUMAN	Fatty acid binding protein 5 (Psoriasis-associated) OS=Homo sapiens GN=FABP5 PE=3 SV=1	HUMAN	3
871	5.27	5.27	43.73	5.394	5.394	tr|F5H126|F5H126_HUMAN	Uncharacterized protein OS=Homo sapiens GN=SYT7 PE=4 SV=1	HUMAN	3
872	5.27	5.27	66.38	31.03	31.03	tr|Q5H9R2|Q5H9R2_HUMAN	Putative uncharacterized protein DKFZp781K1356 OS=Homo sapiens GN=DKFZp781K1356 PE=2 SV=1	HUMAN	3
873	5.24	5.24	24.34	17.99	17.99	tr|Q2YDC2|Q2YDC2_HUMAN	HCG1985580, isoform CRA_f OS=Homo sapiens GN=PDCD6 PE=2 SV=1	HUMAN	3
874	5.23	5.23	31.94	7.984	4.188	sp|Q8WY54-3|PPM1E_HUMAN	Isoform 3 of Protein phosphatase 1E OS=Homo sapiens GN=PPM1E	HUMAN	3
875	5.23	5.23	47.28	6.485	5.021	sp|Q9NUU7|DD19A_HUMAN	ATP-dependent RNA helicase DDX19A OS=Homo sapiens GN=DDX19A PE=1 SV=1	HUMAN	3
876	5.22	5.22	43.41	13.17	10.18	sp|Q9NZL9|MAT2B_HUMAN	Methionine adenosyltransferase 2 subunit beta OS=Homo sapiens GN=MAT2B PE=1 SV=1	HUMAN	3
877	5.21	5.21	37.79	4.807	3.487	sp|Q9Y4C0-3|NRX3A_HUMAN	Isoform 3a of Neurexin-3-alpha OS=Homo sapiens GN=NRXN3	HUMAN	3
878	5.2	5.2	23.39	6.428	2.616	tr|A8K9T9|A8K9T9_HUMAN	cDNA FLJ75059, highly similar to Homo sapiens phosphoribosylformylglycinamidine synthase (FGAR amidotransferase) (PFAS), mRNA OS=Homo sapiens PE=2 SV=1	HUMAN	3
880	5.17	5.17	28.03	8.574	4.528	sp|O95373|IPO7_HUMAN	Importin-7 OS=Homo sapiens GN=IPO7 PE=1 SV=1	HUMAN	3
881	5.16	5.16	43.67	7.305	5.844	tr|Q15483|Q15483_HUMAN	S-laminin (Fragment) OS=Homo sapiens PE=2 SV=1	HUMAN	3
885	5.12	5.12	50.31	28.93	23.9	tr|B7Z268|B7Z268_HUMAN	Single-stranded DNA binding protein 1, isoform CRA_c OS=Homo sapiens GN=SSBP1 PE=2 SV=1	HUMAN	3
886	5.12	5.12	30.92	14.98	14.98	sp|Q8WW59|SPRY4_HUMAN	SPRY domain-containing protein 4 OS=Homo sapiens GN=SPRYD4 PE=1 SV=2	HUMAN	3
887	5.11	5.11	40	15.29	12.06	sp|Q8TD22|SFXN5_HUMAN	Sideroflexin-5 OS=Homo sapiens GN=SFXN5 PE=2 SV=1	HUMAN	3
888	5.11	5.11	29.62	11.46	11.46	sp|Q9NT62|ATG3_HUMAN	Ubiquitin-like-conjugating enzyme ATG3 OS=Homo sapiens GN=ATG3 PE=1 SV=1	HUMAN	3
889	5.1	5.1	34.02	12.52	6.168	tr|B4DLW8|B4DLW8_HUMAN	cDNA FLJ59339, highly similar to Probable ATP-dependent RNA helicase DDX5 (EC 3.6.1.-) OS=Homo sapiens PE=2 SV=1	HUMAN	3
891	5.09	5.09	42.42	17.05	17.05	tr|C9J9K3|C9J9K3_HUMAN	Uncharacterized protein OS=Homo sapiens GN=RPSA PE=3 SV=1	HUMAN	3
892	5.09	5.09	39.57	15.03	12.88	tr|E7EM64|E7EM64_HUMAN	Uncharacterized protein OS=Homo sapiens GN=COPS6 PE=4 SV=1	HUMAN	3
893	5.09	5.09	42.12	8.219	8.219	sp|P49406|RM19_HUMAN	39S ribosomal protein L19, mitochondrial OS=Homo sapiens GN=MRPL19 PE=1 SV=2	HUMAN	3
894	5.08	5.08	56.8	22.82	19.42	sp|P11233|RALA_HUMAN	Ras-related protein Ral-A OS=Homo sapiens GN=RALA PE=1 SV=1	HUMAN	3
896	5.06	5.06	44.14	11.08	5.618	sp|O94819|KBTBB_HUMAN	Kelch repeat and BTB domain-containing protein 11 OS=Homo sapiens GN=KBTBD11 PE=1 SV=1	HUMAN	3
897	5.04	5.04	49.05	7.143	7.143	sp|O14979|HNRDL_HUMAN	Heterogeneous nuclear ribonucleoprotein D-like OS=Homo sapiens GN=HNRPDL PE=1 SV=3	HUMAN	3
898	5.04	5.04	43.97	43.97	43.97	tr|Q6ICS3|Q6ICS3_HUMAN	Dynein, light chain, Tctex-type 3 (Fragment) OS=Homo sapiens GN=TCTE1L PE=2 SV=1	HUMAN	3
901	4.97	4.97	35.98	6.156	4.788	sp|Q96AQ6|PBIP1_HUMAN	Pre-B-cell leukemia transcription factor-interacting protein 1 OS=Homo sapiens GN=PBXIP1 PE=1 SV=1	HUMAN	3
902	4.95	4.95	31.29	8.245	8.245	sp|Q96IJ6-2|GMPPA_HUMAN	Isoform 2 of Mannose-1-phosphate guanyltransferase alpha OS=Homo sapiens GN=GMPPA	HUMAN	3
905	4.92	5.2	32.1	9.091	5.114	sp|Q8IWA5-3|CTL2_HUMAN	Isoform 3 of Choline transporter-like protein 2 OS=Homo sapiens GN=SLC44A2	HUMAN	3
907	4.88	4.88	48.02	15.59	10.64	tr|Q59GW6|Q59GW6_HUMAN	Acetyl-CoA acetyltransferase, cytosolic variant (Fragment) OS=Homo sapiens PE=2 SV=1	HUMAN	3
909	4.87	4.87	39.85	16.48	16.48	sp|O15400|STX7_HUMAN	Syntaxin-7 OS=Homo sapiens GN=STX7 PE=1 SV=4	HUMAN	3
[truncated: 712 more rows]
