# Supplementary material for: Anatomo-proteomic characterization of human basal ganglia: focus on striatum and globus pallidus
Source: Mol Brain. 2014 Nov 18;7:83. doi: 10.1186/s13041-014-0083-9 (PMC4236423; doi:10.1186/s13041-014-0083-9)
Supplement: Additional file 3: — Proteins identified in Lateral Globus Pallidus (GPe). [file 13041_2014_83_MOESM3_ESM.xlsx]

## Sheet: RAW
N	Unused	Total	%Cov	%Cov(50)	%Cov(95)	Accession	Name	Species	Peptides(95%)			Biological Processes	Molecular Function	PANTHER ID
1	291.65	291.65	76.62	65.08	59.18	sp|Q13813-2|SPTA2_HUMAN	Isoform 2 of Spectrin alpha chain, brain OS=Homo sapiens GN=SPTAN1	HUMAN	167
2	200.85	200.85	73.9	60.07	52.66	tr|B2ZZ89|B2ZZ89_HUMAN	Spectrin beta non-erythrocytic 1 OS=Homo sapiens GN=SPTBN1 PE=2 SV=1	HUMAN	124
2	0	200.85	73.9	60.07	52.66	sp|Q01082|SPTB2_HUMAN	Spectrin beta chain, brain 1 OS=Homo sapiens GN=SPTBN1 PE=1 SV=2	HUMAN	124
2	0	199.83	75.94	61.94	54.26	tr|D6W5C0|D6W5C0_HUMAN	Spectrin, beta, non-erythrocytic 1, isoform CRA_b OS=Homo sapiens GN=SPTBN1 PE=4 SV=1	HUMAN	123
3	138.84	138.84	67.85	57.72	46.8	sp|Q00610-2|CLH1_HUMAN	Isoform 2 of Clathrin heavy chain 1 OS=Homo sapiens GN=CLTC	HUMAN	80
3	0	138.38	66.39	56.48	45.79	sp|Q00610|CLH1_HUMAN	Clathrin heavy chain 1 OS=Homo sapiens GN=CLTC PE=1 SV=5	HUMAN	80
4	96.02	96.02	86.84	79.15	78.29	tr|F6KPG5|F6KPG5_HUMAN	Albumin (Fragment) OS=Homo sapiens PE=2 SV=1	HUMAN	55
4	0	96.02	82.2	74.92	74.11	tr|E7ESU5|E7ESU5_HUMAN	Uncharacterized protein OS=Homo sapiens GN=ALB PE=4 SV=2	HUMAN	56
4	0	96.02	83.42	76.03	75.21	sp|P02768|ALBU_HUMAN	Serum albumin OS=Homo sapiens GN=ALB PE=1 SV=2	HUMAN	56
5	82.08	82.08	76.74	51.65	45.5	tr|E7ESP9|E7ESP9_HUMAN	Uncharacterized protein OS=Homo sapiens GN=NEFM PE=3 SV=1	HUMAN	45
5	0	82.08	76.74	51.65	45.5	tr|A5YM63|A5YM63_HUMAN	NEFM protein OS=Homo sapiens GN=NEFM PE=2 SV=1	HUMAN	45
5	0	82.08	73.47	49.45	43.56	sp|P07197|NFM_HUMAN	Neurofilament medium polypeptide OS=Homo sapiens GN=NEFM PE=1 SV=3	HUMAN	45
6	79.9	79.9	63.82	52.33	49.07	sp|P04264|K2C1_HUMAN	Keratin, type II cytoskeletal 1 OS=Homo sapiens GN=KRT1 PE=1 SV=6	HUMAN	48
7	79.41	79.41	76.05	59.81	56.56	tr|B7Z5J7|B7Z5J7_HUMAN	cDNA FLJ58682, highly similar to Vesicle-fusing ATPase (EC 3.6.4.6) OS=Homo sapiens PE=2 SV=1	HUMAN	43
7	0	79.41	75.54	59.41	56.18	sp|P46459|NSF_HUMAN	Vesicle-fusing ATPase OS=Homo sapiens GN=NSF PE=1 SV=3	HUMAN	43
8	78.2	78.2	57.91	44.73	40.82	tr|F5H6J6|F5H6J6_HUMAN	Uncharacterized protein OS=Homo sapiens GN=ATP1A3 PE=3 SV=1	HUMAN	48
8	0	78.2	57.91	44.73	40.82	tr|B7Z401|B7Z401_HUMAN	cDNA FLJ54717, highly similar to Sodium/potassium-transporting ATPase alpha-3 chain (EC 3.6.3.9) OS=Homo sapiens PE=2 SV=1	HUMAN	48
8	0	78.2	57.75	45.21	41.26	tr|Q53ES0|Q53ES0_HUMAN	NaﲯATPase alpha 3 subunit variant (Fragment) OS=Homo sapiens PE=2 SV=1	HUMAN	48
8	0	78.2	57.02	44.64	40.74	tr|B7Z9V4|B7Z9V4_HUMAN	cDNA, FLJ78968, highly similar to Sodium/potassium-transporting ATPase alpha-3 chain (EC 3.6.3.9) OS=Homo sapiens PE=2 SV=1	HUMAN	48
8	0	78.2	57.02	44.64	40.74	tr|B7Z2T0|B7Z2T0_HUMAN	Uncharacterized protein OS=Homo sapiens GN=ATP1A3 PE=2 SV=1	HUMAN	48
8	0	78.2	57.75	45.21	41.26	sp|P13637|AT1A3_HUMAN	Sodium/potassium-transporting ATPase subunit alpha-3 OS=Homo sapiens GN=ATP1A3 PE=1 SV=3	HUMAN	48
8	0	76.56	57.99	45.78	42.52	tr|E9PC07|E9PC07_HUMAN	Uncharacterized protein OS=Homo sapiens GN=ATP1A3 PE=3 SV=2	HUMAN	48
8	0	76.16	50.82	36.62	34.09	tr|E9PC51|E9PC51_HUMAN	Uncharacterized protein OS=Homo sapiens GN=ATP1A3 PE=3 SV=1	HUMAN	48
9	75.63	75.63	61.86	55.53	55.4	tr|A2A274|A2A274_HUMAN	Aconitase 2, mitochondrial OS=Homo sapiens GN=ACO2 PE=4 SV=1	HUMAN	49
9	0	75.63	63.85	57.31	57.18	sp|Q99798|ACON_HUMAN	Aconitate hydratase, mitochondrial OS=Homo sapiens GN=ACO2 PE=1 SV=2	HUMAN	49
9	0	73.62	62.94	55.85	55.72	tr|B4DZ08|B4DZ08_HUMAN	cDNA FLJ51705, highly similar to Aconitate hydratase, mitochondrial (EC 4.2.1.3) OS=Homo sapiens PE=2 SV=1	HUMAN	46
9	0	73.62	62.44	54.49	54.36	tr|B2RBW5|B2RBW5_HUMAN	cDNA, FLJ95737, highly similar to Homo sapiens aconitase 2, mitochondrial (ACO2), nuclear geneencoding mitochondrial protein, mRNA OS=Homo sapiens PE=2 SV=1	HUMAN	46
9	0	73.62	62.55	55.85	55.72	tr|F5H2A5|F5H2A5_HUMAN	Uncharacterized protein OS=Homo sapiens GN=ACO2 PE=4 SV=1	HUMAN	46
10	74.29	74.29	83.66	68.65	55.42	sp|P08133|ANXA6_HUMAN	Annexin A6 OS=Homo sapiens GN=ANXA6 PE=1 SV=3	HUMAN	37
10	0	72.26	84.24	68.49	54.6	tr|E9PGK1|E9PGK1_HUMAN	Uncharacterized protein OS=Homo sapiens GN=ANXA6 PE=3 SV=1	HUMAN	36
11	72.98	72.98	71.31	53.76	41.93	tr|E5KLJ7|E5KLJ7_HUMAN	Mitochondrial dynamin-like 120 kDa protein OS=Homo sapiens GN=OPA1 PE=3 SV=1	HUMAN	34
11	0	72.98	71.31	53.76	41.93	sp|O60313-2|OPA1_HUMAN	Isoform 2 of Dynamin-like 120 kDa protein, mitochondrial OS=Homo sapiens GN=OPA1	HUMAN	34
11	0	72.98	72.6	55.83	43.54	sp|O60313|OPA1_HUMAN	Dynamin-like 120 kDa protein, mitochondrial OS=Homo sapiens GN=OPA1 PE=1 SV=3	HUMAN	34
11	0	72.08	71.31	52.76	41.93	tr|E5KLM1|E5KLM1_HUMAN	Mitochondrial dynamin-like 120 kDa protein OS=Homo sapiens PE=3 SV=1	HUMAN	34
11	0	72.08	72.6	54.79	43.54	tr|E5KLM2|E5KLM2_HUMAN	Mitochondrial dynamin-like 120 kDa protein OS=Homo sapiens PE=3 SV=1	HUMAN	34
11	0	70.93	71.82	51.43	39.8	tr|E5KLJ5|E5KLJ5_HUMAN	Mitochondrial dynamin-like 120 kDa protein OS=Homo sapiens GN=OPA1 PE=3 SV=1	HUMAN	33
11	0	70.93	73.11	53.37	41.31	tr|E5KLJ6|E5KLJ6_HUMAN	Mitochondrial dynamin-like 120 kDa protein OS=Homo sapiens GN=OPA1 PE=3 SV=1	HUMAN	33
12	71.79	71.79	71.78	51.76	43.91	sp|P07900-2|HS90A_HUMAN	Isoform 2 of Heat shock protein HSP 90-alpha OS=Homo sapiens GN=HSP90AA1	HUMAN	41
12	0	71.79	74.18	60.38	51.23	sp|P07900|HS90A_HUMAN	Heat shock protein HSP 90-alpha OS=Homo sapiens GN=HSP90AA1 PE=1 SV=5	HUMAN	41
13	67.44	67.44	65.74	49.07	44.79	sp|Q05193|DYN1_HUMAN	Dynamin-1 OS=Homo sapiens GN=DNM1 PE=1 SV=2	HUMAN	39
13	0	67.44	65.89	49.53	45.21	sp|Q05193-4|DYN1_HUMAN	Isoform 4 of Dynamin-1 OS=Homo sapiens GN=DNM1	HUMAN	39
13	0	67.44	64.63	49.82	45.48	sp|Q05193-3|DYN1_HUMAN	Isoform 3 of Dynamin-1 OS=Homo sapiens GN=DNM1	HUMAN	39
14	66.36	66.36	77.97	69.68	68.55	sp|P14618-2|KPYM_HUMAN	Isoform M1 of Pyruvate kinase isozymes M1/M2 OS=Homo sapiens GN=PKM2	HUMAN	43
15	65.95	65.95	65.24	48.16	41.64	sp|P11216|PYGB_HUMAN	Glycogen phosphorylase, brain form OS=Homo sapiens GN=PYGB PE=1 SV=5	HUMAN	37
16	65.28	65.28	54.05	20.57	13.76	sp|Q15149-3|PLEC_HUMAN	Isoform 3 of Plectin OS=Homo sapiens GN=PLEC	HUMAN	59
16	0	65.21	54	20.55	13.75	sp|Q15149-2|PLEC_HUMAN	Isoform 2 of Plectin OS=Homo sapiens GN=PLEC	HUMAN	59
16	0	63.87	53.64	20.44	13.55	sp|Q15149-7|PLEC_HUMAN	Isoform 7 of Plectin OS=Homo sapiens GN=PLEC	HUMAN	58
16	0	63.18	53.75	20.4	13.52	sp|Q15149-8|PLEC_HUMAN	Isoform 8 of Plectin OS=Homo sapiens GN=PLEC	HUMAN	58
16	0	63.1	53.43	20.36	13.5	sp|Q15149-9|PLEC_HUMAN	Isoform 9 of Plectin OS=Homo sapiens GN=PLEC	HUMAN	58
16	0	62.94	53.27	20.3	13.46	sp|Q15149-5|PLEC_HUMAN	Isoform 5 of Plectin OS=Homo sapiens GN=PLEC	HUMAN	58
16	0	62.94	53.27	20.3	13.46	sp|Q15149-4|PLEC_HUMAN	Isoform 4 of Plectin OS=Homo sapiens GN=PLEC	HUMAN	58
16	0	62.92	53.64	20.28	13.45	sp|Q15149-6|PLEC_HUMAN	Isoform 6 of Plectin OS=Homo sapiens GN=PLEC	HUMAN	58
16	0	61.45	52.5	19.71	13.07	sp|Q15149|PLEC_HUMAN	Plectin OS=Homo sapiens GN=PLEC PE=1 SV=3	HUMAN	58
17	64.64	64.64	71.24	60.03	48.15	sp|Q16891|IMMT_HUMAN	Mitochondrial inner membrane protein OS=Homo sapiens GN=IMMT PE=1 SV=1	HUMAN	35
17	0	64.64	72.29	60.91	48.86	sp|Q16891-2|IMMT_HUMAN	Isoform 2 of Mitochondrial inner membrane protein OS=Homo sapiens GN=IMMT	HUMAN	35
17	0	62.45	74.96	60.48	47.82	tr|B9A067|B9A067_HUMAN	Uncharacterized protein OS=Homo sapiens GN=IMMT PE=4 SV=2	HUMAN	34
18	64.53	64.53	67.07	51.53	36.21	tr|Q1HE25|Q1HE25_HUMAN	Actinin alpha 1 isoform b OS=Homo sapiens GN=ACTN1 PE=2 SV=1	HUMAN	30
19	63.84	63.84	79.63	60.77	57.91	tr|Q68CM6|Q68CM6_HUMAN	STXBP1 protein OS=Homo sapiens GN=stxbp1 PE=2 SV=1	HUMAN	40
19	0	63.84	79.63	60.77	57.91	sp|P61764|STXB1_HUMAN	Syntaxin-binding protein 1 OS=Homo sapiens GN=STXBP1 PE=1 SV=1	HUMAN	40
20	63.68	63.68	76.27	71.5	69.59	tr|Q59GB4|Q59GB4_HUMAN	Dihydropyrimidinase-like 2 variant (Fragment) OS=Homo sapiens PE=2 SV=1	HUMAN	54
21	63.39	63.39	66.1	59.25	59.25	sp|P13645|K1C10_HUMAN	Keratin, type I cytoskeletal 10 OS=Homo sapiens GN=KRT10 PE=1 SV=6	HUMAN	39
22	63.31	63.31	82.55	67.71	64.4	sp|P10809|CH60_HUMAN	60 kDa heat shock protein, mitochondrial OS=Homo sapiens GN=HSPD1 PE=1 SV=2	HUMAN	38
22	0.01	62.42	82.07	67.84	64.85	tr|B3GQS7|B3GQS7_HUMAN	Mitochondrial heat shock 60kD protein 1 variant 1 OS=Homo sapiens GN=HSPD1 PE=2 SV=1	HUMAN	38
23	62.5	62.5	45.91	26.5	19.89	sp|P46821|MAP1B_HUMAN	Microtubule-associated protein 1B OS=Homo sapiens GN=MAP1B PE=1 SV=2	HUMAN	34
24	60.75	60.75	82.24	65.95	55.94	sp|O00429-6|DNM1L_HUMAN	Isoform 6 of Dynamin-1-like protein OS=Homo sapiens GN=DNM1L	HUMAN	32
24	0	60.41	81.49	62.85	55.79	tr|Q59GN9|Q59GN9_HUMAN	Dynamin-like protein DYNIV-11 variant (Fragment) OS=Homo sapiens PE=2 SV=1	HUMAN	32
24	0	60.41	77.37	59.67	52.97	tr|F8W8D1|F8W8D1_HUMAN	Uncharacterized protein OS=Homo sapiens GN=DNM1L PE=3 SV=1	HUMAN	32
24	0	58.46	76.55	61.09	51.58	tr|D3DUW5|D3DUW5_HUMAN	Dynamin 1-like, isoform CRA_c OS=Homo sapiens GN=DNM1L PE=3 SV=1	HUMAN	31
24	0	58.46	82.07	65.49	55.3	sp|O00429|DNM1L_HUMAN	Dynamin-1-like protein OS=Homo sapiens GN=DNM1L PE=1 SV=2	HUMAN	31
25	60.67	60.67	68.83	58.57	55.06	tr|B4DJA0|B4DJA0_HUMAN	NADH dehydrogenase (Ubiquinone) Fe-S protein 1, 75kDa (NADH-coenzyme Q reductase), isoform CRA_a OS=Homo sapiens GN=NDUFS1 PE=2 SV=1	HUMAN	35
25	0	60.67	68.5	59.7	56.12	tr|E5KRK5|E5KRK5_HUMAN	Mitochondrial NADH-ubiquinone oxidoreductase 75 kDa subunit OS=Homo sapiens GN=NDUFS1 PE=3 SV=1	HUMAN	35
25	0	60.67	68.5	59.7	56.12	sp|P28331|NDUS1_HUMAN	NADH-ubiquinone oxidoreductase 75 kDa subunit, mitochondrial OS=Homo sapiens GN=NDUFS1 PE=1 SV=3	HUMAN	35
25	0	59.25	71.04	63.73	59.85	tr|B4DUC1|B4DUC1_HUMAN	Uncharacterized protein OS=Homo sapiens GN=NDUFS1 PE=2 SV=1	HUMAN	34
26	60.41	60.41	55.25	40.23	35.5	tr|E7ENR4|E7ENR4_HUMAN	Uncharacterized protein OS=Homo sapiens GN=HK1 PE=3 SV=1	HUMAN	30
26	0	60.41	54.41	40.23	35.5	tr|B3KXY9|B3KXY9_HUMAN	cDNA FLJ46359 fis, clone TESTI4049786, highly similar to Hexokinase-1 (EC 2.7.1.1) OS=Homo sapiens PE=2 SV=1	HUMAN	30
26	0	60.41	56.24	41.59	36.7	sp|P19367-3|HXK1_HUMAN	Isoform 3 of Hexokinase-1 OS=Homo sapiens GN=HK1	HUMAN	30
26	0	60.41	54.16	40.36	35.62	tr|Q59FD4|Q59FD4_HUMAN	Hexokinase 1 isoform HKI variant (Fragment) OS=Homo sapiens PE=2 SV=1	HUMAN	30
26	0	60.41	54.32	41.86	36.94	tr|B4DG62|B4DG62_HUMAN	Uncharacterized protein OS=Homo sapiens GN=HK1 PE=2 SV=1	HUMAN	30
26	0	60.41	54.2	41.77	36.86	tr|A8K7J7|A8K7J7_HUMAN	cDNA FLJ78173, highly similar to Homo sapiens hexokinase 1 (HK1) mRNA OS=Homo sapiens PE=2 SV=1	HUMAN	30
26	0	60.41	54.2	41.77	36.86	sp|P19367|HXK1_HUMAN	Hexokinase-1 OS=Homo sapiens GN=HK1 PE=1 SV=3	HUMAN	30
26	0	60.41	54.92	42.32	37.35	sp|P19367-4|HXK1_HUMAN	Isoform 4 of Hexokinase-1 OS=Homo sapiens GN=HK1	HUMAN	30
26	0	60.41	54.26	41.81	36.9	sp|P19367-2|HXK1_HUMAN	Isoform 2 of Hexokinase-1 OS=Homo sapiens GN=HK1	HUMAN	30
27	58.82	58.82	83.89	77.64	70.91	tr|B3KPS3|B3KPS3_HUMAN	cDNA FLJ32131 fis, clone PEBLM2000267, highly similar to Tubulin alpha-ubiquitous chain OS=Homo sapiens PE=2 SV=1	HUMAN	42
27	0	58.82	72.73	71.62	65.41	sp|P68363|TBA1B_HUMAN	Tubulin alpha-1B chain OS=Homo sapiens GN=TUBA1B PE=1 SV=1	HUMAN	42
27	0	56.7	72.73	68.07	61.86	tr|A8JZY9|A8JZY9_HUMAN	cDNA FLJ78587 OS=Homo sapiens PE=2 SV=1	HUMAN	41
27	0	56.7	75.24	74.04	67.31	tr|B3KT06|B3KT06_HUMAN	cDNA FLJ37398 fis, clone BRAMY2027467, highly similar to Tubulin alpha-ubiquitous chain OS=Homo sapiens PE=2 SV=1	HUMAN	41
28	58.55	62.6	81.02	68.75	62.96	sp|P14136|GFAP_HUMAN	Glial fibrillary acidic protein OS=Homo sapiens GN=GFAP PE=1 SV=1	HUMAN	45
28	0	61.15	80.14	65.3	59.59	sp|P14136-2|GFAP_HUMAN	Isoform 2 of Glial fibrillary acidic protein OS=Homo sapiens GN=GFAP	HUMAN	44
28	0	61.15	77.96	66.36	60.56	tr|E9PAX3|E9PAX3_HUMAN	Uncharacterized protein OS=Homo sapiens GN=GFAP PE=3 SV=1	HUMAN	44
28	0	61.15	77.96	66.36	60.56	sp|P14136-3|GFAP_HUMAN	Isoform 3 of Glial fibrillary acidic protein OS=Homo sapiens GN=GFAP	HUMAN	44
28	0	60.58	83.54	68.8	62.65	tr|B4E192|B4E192_HUMAN	Uncharacterized protein OS=Homo sapiens GN=GFAP PE=2 SV=1	HUMAN	44
28	0	60.58	80.24	67.47	61.45	tr|B4DJW0|B4DJW0_HUMAN	cDNA FLJ55696, highly similar to Glial fibrillary acidic protein, astrocyte OS=Homo sapiens PE=2 SV=1	HUMAN	44
29	58.12	58.12	53.48	44.81	35.51	tr|E1P647|E1P647_HUMAN	Adaptor-related protein complex 2, beta 1 subunit, isoform CRA_b OS=Homo sapiens GN=AP2B1 PE=4 SV=1	HUMAN	29
29	0	58.12	52.69	44.15	34.98	tr|E1P646|E1P646_HUMAN	Adaptor-related protein complex 2, beta 1 subunit, isoform CRA_d OS=Homo sapiens GN=AP2B1 PE=4 SV=1	HUMAN	29
29	0	58.12	52.58	44.06	34.91	tr|A8K916|A8K916_HUMAN	cDNA FLJ78481, highly similar to Homo sapiens adaptor-related protein complex 2, beta 1 subunit, mRNA OS=Homo sapiens PE=2 SV=1	HUMAN	29
29	0	58.12	53.36	44.72	35.43	sp|P63010|AP2B1_HUMAN	AP-2 complex subunit beta OS=Homo sapiens GN=AP2B1 PE=1 SV=1	HUMAN	29
29	0	58.12	52.58	44.06	34.91	sp|P63010-2|AP2B1_HUMAN	Isoform 2 of AP-2 complex subunit beta OS=Homo sapiens GN=AP2B1	HUMAN	29
29	0	57.67	51.21	42.69	34.91	tr|A8K0G3|A8K0G3_HUMAN	cDNA FLJ78733, highly similar to Homo sapiens adaptor-related protein complex 2, beta 1 subunit (AP2B1), transcript variant 1, mRNA OS=Homo sapiens PE=2 SV=1	HUMAN	29
29	0	55.81	52.03	43.36	34.05	tr|E1P648|E1P648_HUMAN	Adaptor-related protein complex 2, beta 1 subunit, isoform CRA_c OS=Homo sapiens GN=AP2B1 PE=4 SV=1	HUMAN	28
30	57.88	57.88	77.03	70.72	70.27	sp|P04350|TBB4A_HUMAN	Tubulin beta-4A chain OS=Homo sapiens GN=TUBB4A PE=1 SV=2	HUMAN	51
31	56.81	56.81	79.57	67.7	61.52	sp|P09543|CN37_HUMAN	2',3'-cyclic-nucleotide 3'-phosphodiesterase OS=Homo sapiens GN=CNP PE=1 SV=2	HUMAN	32
31	0	55.32	81.8	69.33	62.84	sp|P09543-2|CN37_HUMAN	Isoform CNPI of 2',3'-cyclic-nucleotide 3'-phosphodiesterase OS=Homo sapiens GN=CNP	HUMAN	31
32	56.2	56.2	71.98	57.43	50.77	sp|P11142|HSP7C_HUMAN	Heat shock cognate 71 kDa protein OS=Homo sapiens GN=HSPA8 PE=1 SV=1	HUMAN	39
32	0	54.17	71.29	56.3	49.44	tr|E9PKE3|E9PKE3_HUMAN	Uncharacterized protein OS=Homo sapiens GN=HSPA8 PE=3 SV=1	HUMAN	38
33	56.14	56.14	66.77	55.75	53.32	sp|P38606|VATA_HUMAN	V-type proton ATPase catalytic subunit A OS=Homo sapiens GN=ATP6V1A PE=1 SV=2	HUMAN	33
33	0	56.14	68.15	58.9	56.34	tr|B7Z1R5|B7Z1R5_HUMAN	Uncharacterized protein OS=Homo sapiens GN=ATP6V1A PE=2 SV=1	HUMAN	33
34	55.16	55.16	73.38	66.67	62.19	sp|P60028|GDIA_PANTR	Rab GDP dissociation inhibitor alpha OS=Pan troglodytes GN=GDI1 PE=2 SV=1	PANTR	35
34	0	55.16	73.38	66.67	62.19	sp|P31150|GDIA_HUMAN	Rab GDP dissociation inhibitor alpha OS=Homo sapiens GN=GDI1 PE=1 SV=2	HUMAN	35
35	54.89	54.89	47.53	29.85	26.4	sp|Q9NQ66|PLCB1_HUMAN	1-phosphatidylinositol-4,5-bisphosphate phosphodiesterase beta-1 OS=Homo sapiens GN=PLCB1 PE=1 SV=1	HUMAN	30
36	54.86	54.86	41.42	18.5	12.76	sp|Q01484-4|ANK2_HUMAN	Isoform 3 of Ankyrin-2 OS=Homo sapiens GN=ANK2	HUMAN	38
37	53.92	53.92	80	70.65	63.18	sp|P78371|TCPB_HUMAN	T-complex protein 1 subunit beta OS=Homo sapiens GN=CCT2 PE=1 SV=4	HUMAN	30
37	0	53.92	79.44	70.65	63.18	tr|B5BTY7|B5BTY7_HUMAN	T-complex protein 1 subunit beta OS=Homo sapiens GN=CCT2 PE=2 SV=1	HUMAN	30
37	0	51.83	83.2	74.39	66.19	tr|B7Z243|B7Z243_HUMAN	cDNA FLJ50480, highly similar to T-complex protein 1 subunit beta OS=Homo sapiens PE=2 SV=1	HUMAN	29
37	0	51.81	77.94	68.6	61.12	tr|A8K402|A8K402_HUMAN	cDNA FLJ75037, highly similar to Homo sapiens chaperonin containing TCP1, subunit 2 (beta) (CCT2),mRNA OS=Homo sapiens PE=2 SV=1	HUMAN	29
37	0	51.81	81.15	74.39	66.19	tr|B7ZAT2|B7ZAT2_HUMAN	Chaperonin containing TCP1, subunit 2 (Beta), isoform CRA_c OS=Homo sapiens GN=CCT2 PE=2 SV=1	HUMAN	29
38	53.82	53.82	68.19	50.29	45.27	tr|Q53H26|Q53H26_HUMAN	Transferrin variant (Fragment) OS=Homo sapiens PE=2 SV=1	HUMAN	27
38	0	51.8	70.92	47.56	42.55	sp|P02787|TRFE_HUMAN	Serotransferrin OS=Homo sapiens GN=TF PE=1 SV=3	HUMAN	26
39	53.53	53.53	79.86	67.99	66.55	sp|P17987|TCPA_HUMAN	T-complex protein 1 subunit alpha OS=Homo sapiens GN=TCP1 PE=1 SV=1	HUMAN	31
40	52.91	52.91	72.33	58.41	54.43	sp|P25705|ATPA_HUMAN	ATP synthase subunit alpha, mitochondrial OS=Homo sapiens GN=ATP5A1 PE=1 SV=1	HUMAN	31
40	0	50.86	76.94	61.63	57.26	tr|A8K092|A8K092_HUMAN	ATP synthase subunit alpha OS=Homo sapiens GN=ATP5A1 PE=2 SV=1	HUMAN	29
41	52.33	52.33	62.66	50.62	35.11	sp|P55072|TERA_HUMAN	Transitional endoplasmic reticulum ATPase OS=Homo sapiens GN=VCP PE=1 SV=4	HUMAN	28
42	52.13	52.13	66.52	51.85	49.63	sp|O43301|HS12A_HUMAN	Heat shock 70 kDa protein 12A OS=Homo sapiens GN=HSPA12A PE=1 SV=2	HUMAN	29
43	51.6	51.6	65.62	47.67	36.95	sp|Q92598|HS105_HUMAN	Heat shock protein 105 kDa OS=Homo sapiens GN=HSPH1 PE=1 SV=1	HUMAN	26
43	0	51.6	69.16	50.25	38.94	sp|Q92598-2|HS105_HUMAN	Isoform Beta of Heat shock protein 105 kDa OS=Homo sapiens GN=HSPH1	HUMAN	26
43	0	49.36	65.23	45.93	35.23	tr|B4DYH1|B4DYH1_HUMAN	Heat shock 105kDa/110kDa protein 1, isoform CRA_b OS=Homo sapiens GN=HSPH1 PE=2 SV=1	HUMAN	25
43	0	49.36	66.59	47.74	36.47	sp|Q92598-3|HS105_HUMAN	Isoform 3 of Heat shock protein 105 kDa OS=Homo sapiens GN=HSPH1	HUMAN	25
44	51.3	51.3	65.69	47.9	36.58	tr|F5GX05|F5GX05_HUMAN	Uncharacterized protein OS=Homo sapiens GN=EPB41L3 PE=4 SV=1	HUMAN	23
44	0	51.3	65.69	47.9	36.58	tr|B7Z4I5|B7Z4I5_HUMAN	cDNA FLJ58675, highly similar to Band 4.1-like protein 3 OS=Homo sapiens PE=2 SV=1	HUMAN	23
44	0	51.16	52.71	38.27	29.07	sp|Q9Y2J2|E41L3_HUMAN	Band 4.1-like protein 3 OS=Homo sapiens GN=EPB41L3 PE=1 SV=2	HUMAN	23
45	51.19	51.19	70.26	53.83	50	tr|Q53HU0|Q53HU0_HUMAN	Chaperonin containing TCP1, subunit 8 (Theta) variant (Fragment) OS=Homo sapiens PE=2 SV=1	HUMAN	27
45	0	51.11	66.24	53.83	50	sp|P50990|TCPQ_HUMAN	T-complex protein 1 subunit theta OS=Homo sapiens GN=CCT8 PE=1 SV=4	HUMAN	27
46	50.29	50.29	72.73	66.34	61.7	sp|P05091|ALDH2_HUMAN	Aldehyde dehydrogenase, mitochondrial OS=Homo sapiens GN=ALDH2 PE=1 SV=2	HUMAN	30
46	0	48.14	68.47	61.12	56.48	tr|Q53FB6|Q53FB6_HUMAN	Mitochondrial aldehyde dehydrogenase 2 variant (Fragment) OS=Homo sapiens PE=2 SV=1	HUMAN	28
47	50.25	50.25	47.54	34.09	26.13	sp|Q12860|CNTN1_HUMAN	Contactin-1 OS=Homo sapiens GN=CNTN1 PE=1 SV=1	HUMAN	27
47	0	50.25	48.06	34.46	26.42	sp|Q12860-2|CNTN1_HUMAN	Isoform 2 of Contactin-1 OS=Homo sapiens GN=CNTN1	HUMAN	27
48	50.05	61.53	77.15	66.93	64.93	sp|Q16352|AINX_HUMAN	Alpha-internexin OS=Homo sapiens GN=INA PE=1 SV=2	HUMAN	37
49	49.82	49.82	85.02	76.27	71.66	sp|P06733|ENOA_HUMAN	Alpha-enolase OS=Homo sapiens GN=ENO1 PE=1 SV=2	HUMAN	37
50	49.75	49.75	63.98	54.84	51.97	tr|E9KL48|E9KL48_HUMAN	Epididymis tissue sperm binding protein Li 18mP OS=Homo sapiens GN=GLUD1 PE=2 SV=1	HUMAN	30
50	0	49.75	68.17	60.12	56.97	tr|B4DMF5|B4DMF5_HUMAN	Glutamate dehydrogenase OS=Homo sapiens PE=2 SV=1	HUMAN	30
50	0	49.75	63.98	54.84	51.97	sp|P00367|DHE3_HUMAN	Glutamate dehydrogenase 1, mitochondrial OS=Homo sapiens GN=GLUD1 PE=1 SV=2	HUMAN	30
50	0	49.68	66.94	62.45	59.18	tr|F5GYQ4|F5GYQ4_HUMAN	Glutamate dehydrogenase OS=Homo sapiens GN=GLUD1 PE=3 SV=1	HUMAN	30
50	0	47.72	59.86	50.72	47.85	tr|Q53GW3|Q53GW3_HUMAN	Glutamate dehydrogenase 1 variant (Fragment) OS=Homo sapiens PE=2 SV=1	HUMAN	29
51	49.45	49.45	64.45	51.47	44.69	sp|O75746|CMC1_HUMAN	Calcium-binding mitochondrial carrier protein Aralar1 OS=Homo sapiens GN=SLC25A12 PE=1 SV=2	HUMAN	24
51	0	49.45	63.72	51.47	44.69	tr|B3KMV8|B3KMV8_HUMAN	cDNA FLJ12766 fis, clone NT2RP2001520, highly similar to Calcium-binding mitochondrial carrier protein Aralar1 OS=Homo sapiens PE=2 SV=1	HUMAN	24
52	48.93	48.93	88.28	73.16	71.46	sp|P06576|ATPB_HUMAN	ATP synthase subunit beta, mitochondrial OS=Homo sapiens GN=ATP5B PE=1 SV=3	HUMAN	29
53	48.77	48.81	42.72	20.81	13.24	sp|Q14204|DYHC1_HUMAN	Cytoplasmic dynein 1 heavy chain 1 OS=Homo sapiens GN=DYNC1H1 PE=1 SV=5	HUMAN	51
54	48.23	48.23	60.8	46.63	41.4	sp|P43304|GPDM_HUMAN	Glycerol-3-phosphate dehydrogenase, mitochondrial OS=Homo sapiens GN=GPD2 PE=1 SV=3	HUMAN	25
54	0	48.23	60.32	48.92	43.43	tr|Q53T76|Q53T76_HUMAN	Putative uncharacterized protein GPD2 (Fragment) OS=Homo sapiens GN=GPD2 PE=2 SV=1	HUMAN	25
54	0	48.23	66.56	56.41	50.08	sp|P43304-2|GPDM_HUMAN	Isoform 2 of Glycerol-3-phosphate dehydrogenase, mitochondrial OS=Homo sapiens GN=GPD2	HUMAN	25
54	0	46.16	59.97	45.25	40.03	tr|A8K1Z2|A8K1Z2_HUMAN	cDNA FLJ78475, highly similar to Homo sapiens glycerol-3-phosphate dehydrogenase 2 (mitochondrial) (GPD2), mRNA OS=Homo sapiens PE=2 SV=1	HUMAN	24
55	48.23	48.23	59.92	49.25	45.69	sp|Q9UBB6-3|NCDN_HUMAN	Isoform 3 of Neurochondrin OS=Homo sapiens GN=NCDN	HUMAN	31
55	0	48.12	57.89	49.38	45.82	sp|Q9UBB6|NCDN_HUMAN	Neurochondrin OS=Homo sapiens GN=NCDN PE=1 SV=1	HUMAN	31
55	0	48.12	59.27	50.56	46.91	sp|Q9UBB6-2|NCDN_HUMAN	Isoform 2 of Neurochondrin OS=Homo sapiens GN=NCDN	HUMAN	31
56	47.61	47.61	52.18	39.11	27.23	sp|Q9ULD0|OGDHL_HUMAN	2-oxoglutarate dehydrogenase-like, mitochondrial OS=Homo sapiens GN=OGDHL PE=1 SV=3	HUMAN	22
57	47.17	47.17	72.44	59.97	52.51	tr|Q59H77|Q59H77_HUMAN	Chaperonin containing TCP1, subunit 3 (Gamma) variant (Fragment) OS=Homo sapiens PE=2 SV=1	HUMAN	24
57	0	47.17	76.63	66.28	58.05	tr|Q5SZY0|Q5SZY0_HUMAN	Chaperonin containing TCP1, subunit 3 (Gamma) OS=Homo sapiens GN=CCT3 PE=2 SV=1	HUMAN	24
57	0	47.17	73.53	63.6	55.7	tr|E9PAQ6|E9PAQ6_HUMAN	Uncharacterized protein OS=Homo sapiens GN=CCT3 PE=3 SV=1	HUMAN	24
57	0	47.17	76.63	66.28	58.05	tr|B3KX11|B3KX11_HUMAN	cDNA FLJ44436 fis, clone UTERU2019706, highly similar to T-complex protein 1 subunit gamma OS=Homo sapiens PE=2 SV=1	HUMAN	24
57	0	47.17	73.39	63.49	55.6	sp|P49368|TCPG_HUMAN	T-complex protein 1 subunit gamma OS=Homo sapiens GN=CCT3 PE=1 SV=4	HUMAN	24
57	0	47.1	75.6	69.2	60.6	tr|B4DUR8|B4DUR8_HUMAN	Uncharacterized protein OS=Homo sapiens GN=CCT3 PE=2 SV=1	HUMAN	24
58	47.13	47.13	44.66	30.28	22.2	tr|F8W7D2|F8W7D2_HUMAN	Uncharacterized protein OS=Homo sapiens GN=NFASC PE=4 SV=1	HUMAN	23
58	0	47.13	44.66	30.28	22.2	sp|O94856-11|NFASC_HUMAN	Isoform 11 of Neurofascin OS=Homo sapiens GN=NFASC	HUMAN	23
58	0	46.91	43.38	29.41	21.57	tr|F8W8X7|F8W8X7_HUMAN	Uncharacterized protein OS=Homo sapiens GN=NFASC PE=4 SV=1	HUMAN	23
58	0	46.91	43.38	29.41	21.57	sp|O94856-6|NFASC_HUMAN	Isoform 6 of Neurofascin OS=Homo sapiens GN=NFASC	HUMAN	23
58	0	46.87	44.14	30.62	22.41	sp|O94856-3|NFASC_HUMAN	Isoform 3 of Neurofascin OS=Homo sapiens GN=NFASC	HUMAN	23
58	0	46.84	43.95	30.49	22.32	sp|O94856-8|NFASC_HUMAN	Isoform 8 of Neurofascin OS=Homo sapiens GN=NFASC	HUMAN	23
58	0	46.7	42.24	28.64	21	tr|F8W9B6|F8W9B6_HUMAN	Uncharacterized protein OS=Homo sapiens GN=NFASC PE=4 SV=1	HUMAN	23
58	0	46.7	42.24	28.64	21	sp|O94856-7|NFASC_HUMAN	Isoform 7 of Neurofascin OS=Homo sapiens GN=NFASC	HUMAN	23
58	0	46.62	41.88	28.39	20.82	tr|F8W792|F8W792_HUMAN	Uncharacterized protein OS=Homo sapiens GN=NFASC PE=4 SV=1	HUMAN	23
58	0	46.62	41.88	28.39	20.82	sp|O94856-13|NFASC_HUMAN	Isoform 13 of Neurofascin OS=Homo sapiens GN=NFASC	HUMAN	23
58	0	46.16	39.42	26.73	19.6	sp|O94856|NFASC_HUMAN	Neurofascin OS=Homo sapiens GN=NFASC PE=1 SV=4	HUMAN	23
58	0	45.8	40.92	26.88	19.67	sp|O94856-5|NFASC_HUMAN	Isoform 5 of Neurofascin OS=Homo sapiens GN=NFASC	HUMAN	23
59	46.97	46.97	68.8	57	57	tr|Q96IH1|Q96IH1_HUMAN	FSCN1 protein (Fragment) OS=Homo sapiens GN=FSCN1 PE=2 SV=1	HUMAN	29
59	0	46.97	69.78	57.81	57.81	sp|Q16658|FSCN1_HUMAN	Fascin OS=Homo sapiens GN=FSCN1 PE=1 SV=3	HUMAN	29
60	46.61	46.61	63.45	57.88	47.87	sp|P49419|AL7A1_HUMAN	Alpha-aminoadipic semialdehyde dehydrogenase OS=Homo sapiens GN=ALDH7A1 PE=1 SV=5	HUMAN	30
60	0	46.61	65.36	61.06	50.49	sp|P49419-2|AL7A1_HUMAN	Isoform 2 of Alpha-aminoadipic semialdehyde dehydrogenase OS=Homo sapiens GN=ALDH7A1	HUMAN	30
61	45.43	45.43	54.63	36.48	29.02	sp|P22314|UBA1_HUMAN	Ubiquitin-like modifier-activating enzyme 1 OS=Homo sapiens GN=UBA1 PE=1 SV=3	HUMAN	26
62	44.99	44.99	52.22	36.12	28.18	sp|Q14697|GANAB_HUMAN	Neutral alpha-glucosidase AB OS=Homo sapiens GN=GANAB PE=1 SV=3	HUMAN	20
62	0.01	42.82	50.72	33.13	25.36	sp|Q14697-2|GANAB_HUMAN	Isoform 2 of Neutral alpha-glucosidase AB OS=Homo sapiens GN=GANAB	HUMAN	19
62	0	44.99	48.34	34.27	26.73	tr|B4DJ30|B4DJ30_HUMAN	cDNA FLJ61290, highly similar to Neutral alpha-glucosidase AB OS=Homo sapiens PE=2 SV=1	HUMAN	20
63	44.91	44.91	65.32	53.36	45.29	tr|A8K132|A8K132_HUMAN	cDNA FLJ75476, highly similar to Homo sapiens glutaminase (GLS), mRNA OS=Homo sapiens PE=2 SV=1	HUMAN	29
63	0	44.91	65.32	53.36	45.29	sp|O94925|GLSK_HUMAN	Glutaminase kidney isoform, mitochondrial OS=Homo sapiens GN=GLS PE=1 SV=1	HUMAN	29
64	44.8	44.8	68.09	59.22	52.48	sp|Q9BPU6|DPYL5_HUMAN	Dihydropyrimidinase-related protein 5 OS=Homo sapiens GN=DPYSL5 PE=1 SV=1	HUMAN	27
65	44.46	44.46	54.75	37.16	30.16	tr|E9PLK3|E9PLK3_HUMAN	Uncharacterized protein OS=Homo sapiens GN=NPEPPS PE=4 SV=1	HUMAN	22
65	0.01	44.31	54.21	35.74	30.16	tr|B7Z899|B7Z899_HUMAN	cDNA FLJ55506, highly similar to Puromycin-sensitive aminopeptidase (EC3.4.11.-) OS=Homo sapiens PE=2 SV=1	HUMAN	22
65	0	44.46	54.52	37	30.03	sp|P55786|PSA_HUMAN	Puromycin-sensitive aminopeptidase OS=Homo sapiens GN=NPEPPS PE=1 SV=2	HUMAN	22
66	44.16	48.73	66.67	42.57	38.5	sp|P35908|K22E_HUMAN	Keratin, type II cytoskeletal 2 epidermal OS=Homo sapiens GN=KRT2 PE=1 SV=2	HUMAN	26
67	44.09	44.09	58.03	37.86	36.36	sp|Q5IS50|DPP6_PANTR	Dipeptidyl aminopeptidase-like protein 6 OS=Pan troglodytes GN=DPP6 PE=2 SV=1	PANTR	24
68	44.06	44.98	68.86	64.04	56.18	sp|P35527|K1C9_HUMAN	Keratin, type I cytoskeletal 9 OS=Homo sapiens GN=KRT9 PE=1 SV=3	HUMAN	29
69	44.02	44.02	58.1	58.1	51.85	sp|P23526|SAHH_HUMAN	Adenosylhomocysteinase OS=Homo sapiens GN=AHCY PE=1 SV=4	HUMAN	26
70	43.71	43.71	67.75	40.8	34.46	sp|P38646|GRP75_HUMAN	Stress-70 protein, mitochondrial OS=Homo sapiens GN=HSPA9 PE=1 SV=2	HUMAN	26
70	0	43.71	67.07	41.65	35.19	tr|B7Z4V2|B7Z4V2_HUMAN	Uncharacterized protein OS=Homo sapiens GN=HSPA9 PE=2 SV=1	HUMAN	26
71	43.69	43.69	75.54	64.65	61.26	sp|P17174|AATC_HUMAN	Aspartate aminotransferase, cytoplasmic OS=Homo sapiens GN=GOT1 PE=1 SV=3	HUMAN	26
71	0	41.64	76.03	61.99	58.6	tr|Q2TU84|Q2TU84_HUMAN	Aspartate aminotransferase OS=Homo sapiens GN=GIG18 PE=2 SV=1	HUMAN	25
72	43.49	47.97	67.24	56.63	48.83	tr|A8K5I0|A8K5I0_HUMAN	Heat shock 70kDa protein 1A OS=Homo sapiens GN=HSPA1B PE=2 SV=1	HUMAN	27
72	0	47.97	67.24	56.63	48.83	sp|P08107|HSP71_HUMAN	Heat shock 70 kDa protein 1A/1B OS=Homo sapiens GN=HSPA1A PE=1 SV=5	HUMAN	27
72	0	45.93	64.88	50.07	43.02	tr|Q59EJ3|Q59EJ3_HUMAN	Heat shock 70kDa protein 1A variant (Fragment) OS=Homo sapiens PE=2 SV=1	HUMAN	26
72	0	44.93	63.86	53.48	48.95	tr|B4DNT8|B4DNT8_HUMAN	cDNA FLJ54370, highly similar to Heat shock 70 kDa protein 1 OS=Homo sapiens PE=2 SV=1	HUMAN	25
73	43.34	52.61	62.06	45.3	40.88	tr|B3KQI5|B3KQI5_HUMAN	cDNA FLJ90522 fis, clone NT2RP4000108, highly similar to Neurofilament triplet L protein OS=Homo sapiens PE=2 SV=1	HUMAN	29
73	0	52.61	62.06	45.3	40.88	sp|P07196|NFL_HUMAN	Neurofilament light polypeptide OS=Homo sapiens GN=NEFL PE=1 SV=3	HUMAN	29
74	43.29	43.29	61.84	38.78	29.04	tr|Q59G10|Q59G10_HUMAN	Aldehyde dehydrogenase 1 family, member L1 variant (Fragment) OS=Homo sapiens PE=2 SV=1	HUMAN	20
74	0	43.29	64.3	41.02	30.71	sp|O75891|AL1L1_HUMAN	Cytosolic 10-formyltetrahydrofolate dehydrogenase OS=Homo sapiens GN=ALDH1L1 PE=1 SV=2	HUMAN	20
74	0	41.25	65.52	38.69	28.38	tr|Q53HP5|Q53HP5_HUMAN	Formyltetrahydrofolate dehydrogenase isoform a variant (Fragment) OS=Homo sapiens PE=2 SV=1	HUMAN	19
74	0	41.25	64.3	39.8	29.49	tr|Q53H87|Q53H87_HUMAN	Formyltetrahydrofolate dehydrogenase isoform a variant (Fragment) OS=Homo sapiens PE=2 SV=1	HUMAN	19
75	43.25	43.25	50.64	41.33	35.84	sp|Q01813|K6PP_HUMAN	6-phosphofructokinase type C OS=Homo sapiens GN=PFKP PE=1 SV=2	HUMAN	22
76	42.83	45.93	78.97	57.51	46.35	sp|P08670|VIME_HUMAN	Vimentin OS=Homo sapiens GN=VIM PE=1 SV=4	HUMAN	26
76	0	43.99	75.87	58.7	46.64	tr|B0YJC4|B0YJC4_HUMAN	Uncharacterized protein OS=Homo sapiens GN=VIM PE=3 SV=1	HUMAN	25
77	42.45	42.45	48.86	30.33	22.76	tr|A8K8U1|A8K8U1_HUMAN	cDNA FLJ77762, highly similar to Homo sapiens cullin-associated and neddylation-dissociated 1 (CAND1), mRNA OS=Homo sapiens PE=2 SV=1	HUMAN	23
77	0	42.45	48.86	30.33	22.76	sp|Q86VP6|CAND1_HUMAN	Cullin-associated NEDD8-dissociated protein 1 OS=Homo sapiens GN=CAND1 PE=1 SV=2	HUMAN	23
78	42.44	42.45	53.95	37.8	25.54	tr|Q6NUS1|Q6NUS1_HUMAN	PDCD6IP protein OS=Homo sapiens GN=PDCD6IP PE=1 SV=1	HUMAN	19
78	0	42.45	52.46	37.8	25.54	tr|E9PFU1|E9PFU1_HUMAN	Uncharacterized protein OS=Homo sapiens GN=PDCD6IP PE=4 SV=1	HUMAN	19
78	0	40.31	52.76	36.41	24.08	sp|Q8WUM4|PDC6I_HUMAN	Programmed cell death 6-interacting protein OS=Homo sapiens GN=PDCD6IP PE=1 SV=1	HUMAN	18
79	41.47	41.47	58.06	51.78	42.78	tr|A8K7B7|A8K7B7_HUMAN	Protein phosphatase 2 (Formerly 2A), regulatory subunit A (PR 65), alpha isoform OS=Homo sapiens GN=PPP2R1A PE=2 SV=1	HUMAN	22
79	0	41.47	58.06	51.78	42.78	sp|P30153|2AAA_HUMAN	Serine/threonine-protein phosphatase 2A 65 kDa regulatory subunit A alpha isoform OS=Homo sapiens GN=PPP2R1A PE=1 SV=4	HUMAN	22
79	0	41.47	58.03	52.68	43.52	tr|B4DDF7|B4DDF7_HUMAN	Uncharacterized protein OS=Homo sapiens GN=PPP2R1A PE=2 SV=1	HUMAN	22
79	0	39.32	56.94	51.35	41.8	tr|B4DQY1|B4DQY1_HUMAN	cDNA FLJ56133, highly similar to Serine/threonine-protein phosphatase 2A 65 kDa regulatory subunit A alpha isoform OS=Homo sapiens PE=2 SV=1	HUMAN	21
80	41.08	41.08	70.06	61.38	61.38	tr|Q5U077|Q5U077_HUMAN	L-lactate dehydrogenase OS=Homo sapiens GN=LDHB PE=2 SV=1	HUMAN	27
80	0	41.08	70.06	61.38	61.38	sp|P07195|LDHB_HUMAN	L-lactate dehydrogenase B chain OS=Homo sapiens GN=LDHB PE=1 SV=2	HUMAN	27
81	40.93	40.93	46.15	26.83	15.56	sp|Q02952-3|AKA12_HUMAN	Isoform 3 of A-kinase anchor protein 12 OS=Homo sapiens GN=AKAP12	HUMAN	21
81	0	40.78	45.96	26.72	15.5	sp|Q02952-2|AKA12_HUMAN	Isoform 2 of A-kinase anchor protein 12 OS=Homo sapiens GN=AKAP12	HUMAN	21
81	0	40.2	44	25.25	14.65	sp|Q02952|AKA12_HUMAN	A-kinase anchor protein 12 OS=Homo sapiens GN=AKAP12 PE=1 SV=4	HUMAN	21
82	40.87	40.87	56.78	41.72	30.27	tr|Q5I6Y6|Q5I6Y6_HUMAN	Lamin A/C transcript variant 1 OS=Homo sapiens GN=LMNA PE=2 SV=1	HUMAN	18
82	0	40.87	56.78	41.72	30.27	sp|P02545|LMNA_HUMAN	Prelamin-A/C OS=Homo sapiens GN=LMNA PE=1 SV=1	HUMAN	18
82	0	40.87	58.14	45.11	32.74	tr|Q6UYC3|Q6UYC3_HUMAN	Lamin A/C OS=Homo sapiens GN=LMNA PE=2 SV=1	HUMAN	18
82	0	40.87	59.44	48.43	35.14	sp|P02545-2|LMNA_HUMAN	Isoform C of Prelamin-A/C OS=Homo sapiens GN=LMNA	HUMAN	18
82	0	38.57	56.33	39.61	28.16	tr|Q5I6Y4|Q5I6Y4_HUMAN	Lamin A/C transcript variant 1 OS=Homo sapiens GN=LMNA PE=2 SV=1	HUMAN	17
82	0	38.57	56.62	41.48	29.5	sp|P02545-3|LMNA_HUMAN	Isoform ADelta10 of Prelamin-A/C OS=Homo sapiens GN=LMNA	HUMAN	17
83	40.84	49.17	57.02	24.46	24.46	sp|P12036|NFH_HUMAN	Neurofilament heavy polypeptide OS=Homo sapiens GN=NEFH PE=1 SV=4	HUMAN	27
83	0	47.08	57.67	24.92	24.92	tr|F8WC76|F8WC76_HUMAN	Uncharacterized protein OS=Homo sapiens GN=NEFH PE=3 SV=1	HUMAN	26
84	40.23	40.23	62.6	50.08	43.11	tr|E7EPA7|E7EPA7_HUMAN	Uncharacterized protein OS=Homo sapiens GN=TKT PE=4 SV=1	HUMAN	20
84	0	40.23	68.58	54.86	47.22	tr|B4E022|B4E022_HUMAN	Uncharacterized protein OS=Homo sapiens GN=TKT PE=2 SV=1	HUMAN	20
84	0	40.23	63.4	50.72	43.66	sp|P29401|TKT_HUMAN	Transketolase OS=Homo sapiens GN=TKT PE=1 SV=3	HUMAN	20
84	0	40.23	61.96	50.72	43.66	tr|Q53EM5|Q53EM5_HUMAN	Transketolase variant (Fragment) OS=Homo sapiens PE=2 SV=1	HUMAN	20
84	0	40.23	61.17	50.08	43.11	tr|B4DE31|B4DE31_HUMAN	cDNA FLJ54957, highly similar to Transketolase (EC 2.2.1.1) OS=Homo sapiens PE=2 SV=1	HUMAN	20
85	39.97	39.97	90.89	72.66	55.88	tr|A8K4W6|A8K4W6_HUMAN	Phosphoglycerate kinase OS=Homo sapiens GN=PGK1 PE=2 SV=1	HUMAN	24
85	0	39.97	90.89	72.66	55.88	sp|P00558|PGK1_HUMAN	Phosphoglycerate kinase 1 OS=Homo sapiens GN=PGK1 PE=1 SV=3	HUMAN	24
86	39.82	45.63	50.96	34.05	24.06	sp|Q9H4G0|E41L1_HUMAN	Band 4.1-like protein 1 OS=Homo sapiens GN=EPB41L1 PE=1 SV=2	HUMAN	23
87	39.69	39.69	73.45	57.74	52.88	sp|P49411|EFTU_HUMAN	Elongation factor Tu, mitochondrial OS=Homo sapiens GN=TUFM PE=1 SV=2	HUMAN	21
88	39.65	75.86	48.36	43.21	38.75	tr|B1AKY9|B1AKY9_HUMAN	ATPase, Naﲯ transporting, alpha 2 () polypeptide OS=Homo sapiens GN=ATP1A2 PE=3 SV=1	HUMAN	44
88	0	75.86	47.84	42.75	38.33	sp|P50993|AT1A2_HUMAN	Sodium/potassium-transporting ATPase subunit alpha-2 OS=Homo sapiens GN=ATP1A2 PE=1 SV=1	HUMAN	44
88	0	75.86	51.21	46.04	41.29	tr|B3KRI1|B3KRI1_HUMAN	cDNA FLJ34298 fis, clone FEBRA2006357, highly similar to Sodium/potassium-transporting ATPase alpha-2 chain (EC 3.6.3.9) OS=Homo sapiens PE=2 SV=1	HUMAN	44
88	0	73.8	46.96	41.86	37.45	tr|B2RAQ4|B2RAQ4_HUMAN	cDNA, FLJ95053, highly similar to Homo sapiens ATPase, Naﲯ transporting, alpha 2 () polypeptide(ATP1A2), mRNA OS=Homo sapiens PE=2 SV=1	HUMAN	43
88	0	72.12	51.09	43.91	40.65	tr|F5GXJ7|F5GXJ7_HUMAN	Uncharacterized protein OS=Homo sapiens GN=ATP1A2 PE=3 SV=1	HUMAN	43
89	39.53	39.53	48.88	35.14	28.33	sp|O94973|AP2A2_HUMAN	AP-2 complex subunit alpha-2 OS=Homo sapiens GN=AP2A2 PE=1 SV=2	HUMAN	24
89	0	39.31	47.45	35.11	28.3	sp|O94973-2|AP2A2_HUMAN	Isoform 2 of AP-2 complex subunit alpha-2 OS=Homo sapiens GN=AP2A2	HUMAN	24
89	0	36.99	48.39	34.52	27.63	tr|B7Z5S9|B7Z5S9_HUMAN	cDNA FLJ61359, highly similar to Adapter-relatedprotein complex 2 alpha- 2 subunit OS=Homo sapiens PE=2 SV=1	HUMAN	23
90	39.37	39.37	67.04	50.88	47.35	sp|P48735|IDHP_HUMAN	Isocitrate dehydrogenase [NADP], mitochondrial OS=Homo sapiens GN=IDH2 PE=1 SV=2	HUMAN	22
90	0	39.37	64.82	50.88	47.35	tr|Q53GL5|Q53GL5_HUMAN	Isocitrate dehydrogenase [NADP] (Fragment) OS=Homo sapiens PE=2 SV=1	NADP	22
90	0	37.11	63.75	53.75	49.75	tr|B4DFL2|B4DFL2_HUMAN	Isocitrate dehydrogenase [NADP] OS=Homo sapiens GN=IDH2 PE=2 SV=1	NADP	21
91	39.11	39.11	71.86	52.09	46.28	sp|P00505|AATM_HUMAN	Aspartate aminotransferase, mitochondrial OS=Homo sapiens GN=GOT2 PE=1 SV=3	HUMAN	28
91	0	36.91	77.9	60.11	53.37	tr|B3KUZ8|B3KUZ8_HUMAN	Aspartate aminotransferase OS=Homo sapiens PE=2 SV=1	HUMAN	27
92	39.02	39.02	32.7	25.46	20.21	tr|A1L306|A1L306_HUMAN	TNR protein OS=Homo sapiens GN=TNR PE=2 SV=1	HUMAN	20
92	0	38.44	30.27	23.56	18.7	sp|Q92752|TENR_HUMAN	Tenascin-R OS=Homo sapiens GN=TNR PE=1 SV=3	HUMAN	20
93	39	39	67.92	44.75	42.38	sp|P30101|PDIA3_HUMAN	Protein disulfide-isomerase A3 OS=Homo sapiens GN=PDIA3 PE=1 SV=4	HUMAN	22
93	0	39	67.71	47.08	44.58	tr|B3KQT9|B3KQT9_HUMAN	Uncharacterized protein OS=Homo sapiens GN=PDIA3 PE=2 SV=1	HUMAN	22
93	0	38.93	63.71	46.6	44.12	tr|G5EA52|G5EA52_HUMAN	Protein disulfide isomerase family A, member 3, isoform CRA_b OS=Homo sapiens GN=PDIA3 PE=4 SV=1	HUMAN	22
93	0	37.5	61.44	44.33	41.86	tr|B3KQT2|B3KQT2_HUMAN	cDNA PSEC0148 fis, clone PLACE1007202, highly similar to Protein disulfide-isomerase A3 (EC 5.3.4.1) OS=Homo sapiens PE=2 SV=1	HUMAN	21
94	38.91	38.91	74.93	69.97	59.78	tr|Q8WVW5|Q8WVW5_HUMAN	Putative uncharacterized protein (Fragment) OS=Homo sapiens PE=2 SV=1	HUMAN	26
94	0	37.53	80.9	70.79	60.39	tr|B4E3A4|B4E3A4_HUMAN	cDNA FLJ57283, highly similar to Actin, cytoplasmic 2 OS=Homo sapiens PE=2 SV=1	HUMAN	25
94	0	37.53	76.8	67.2	57.33	sp|P63261|ACTG_HUMAN	Actin, cytoplasmic 2 OS=Homo sapiens GN=ACTG1 PE=1 SV=1	HUMAN	25
94	0	37.53	72	67.2	57.33	tr|Q53GK6|Q53GK6_HUMAN	Beta actin variant (Fragment) OS=Homo sapiens PE=2 SV=1	HUMAN	25
94	0	37.53	72	67.2	57.33	tr|Q53G76|Q53G76_HUMAN	Beta actin variant (Fragment) OS=Homo sapiens PE=2 SV=1	HUMAN	25
94	0	37.53	72	67.2	57.33	tr|Q1KLZ0|Q1KLZ0_HUMAN	HCG15971, isoform CRA_a OS=Homo sapiens GN=PS1TP5BP1 PE=2 SV=1	HUMAN	25
94	0	37.53	72	67.2	57.33	sp|P60709|ACTB_HUMAN	Actin, cytoplasmic 1 OS=Homo sapiens GN=ACTB PE=1 SV=1	HUMAN	25
94	0	37.25	75.68	66.67	64.56	tr|F5H0N0|F5H0N0_HUMAN	Uncharacterized protein OS=Homo sapiens GN=ACTG1 PE=3 SV=1	HUMAN	25
94	0	37.25	66.67	63.25	61.25	tr|B4E335|B4E335_HUMAN	Uncharacterized protein OS=Homo sapiens GN=ACTB PE=2 SV=1	HUMAN	25
95	38.72	38.72	67.2	52.85	45.1	sp|Q9NVA2-2|SEP11_HUMAN	Isoform 2 of Septin-11 OS=Homo sapiens GN=SEPT11	HUMAN	19
95	0	38.53	65.5	54.08	46.15	tr|E9KL32|E9KL32_HUMAN	Epididymis tissue protein Li 179 OS=Homo sapiens GN=SEPT11 PE=2 SV=1	HUMAN	19
95	0	38.53	65.74	53.7	45.83	tr|D6RER5|D6RER5_HUMAN	Uncharacterized protein OS=Homo sapiens GN=SEPT11 PE=3 SV=1	HUMAN	19
95	0	38.53	65.5	54.08	46.15	sp|Q9NVA2|SEP11_HUMAN	Septin-11 OS=Homo sapiens GN=SEPT11 PE=1 SV=3	HUMAN	19
95	0	38.53	64.24	54.59	46.59	tr|D6RGI3|D6RGI3_HUMAN	Septin 11, isoform CRA_b OS=Homo sapiens GN=SEPT11 PE=3 SV=1	HUMAN	19
96	38.61	42.94	58.1	38.99	34.1	sp|P11021|GRP78_HUMAN	78 kDa glucose-regulated protein OS=Homo sapiens GN=HSPA5 PE=1 SV=2	HUMAN	22
96	0	40.84	58.64	40.7	35.38	tr|Q5IST7|Q5IST7_MACFA	Heat-shock 70-kDa protein 5 (Fragment) OS=Macaca fascicularis PE=2 SV=1	MACFA	21
97	38.51	55.13	82.47	74.16	63.6	tr|Q6IAT1|Q6IAT1_HUMAN	GDI2 protein OS=Homo sapiens GN=GDI2 PE=2 SV=1	HUMAN	33
97	0	55.13	81.74	73.5	63.03	tr|E7EU23|E7EU23_HUMAN	Uncharacterized protein OS=Homo sapiens GN=GDI2 PE=4 SV=1	HUMAN	33
97	0	55.13	81.74	73.5	63.03	tr|B4DLV7|B4DLV7_HUMAN	cDNA FLJ60299, highly similar to Rab GDP dissociation inhibitor beta OS=Homo sapiens PE=2 SV=1	HUMAN	33
97	0	55.13	82.47	74.16	63.6	sp|P50395|GDIB_HUMAN	Rab GDP dissociation inhibitor beta OS=Homo sapiens GN=GDI2 PE=1 SV=2	HUMAN	33
98	38.47	38.47	63.69	53.76	37.16	sp|P17600|SYN1_HUMAN	Synapsin-1 OS=Homo sapiens GN=SYN1 PE=1 SV=3	HUMAN	24
98	0	38.47	65.77	56.65	39.16	sp|P17600-2|SYN1_HUMAN	Isoform IB of Synapsin-1 OS=Homo sapiens GN=SYN1	HUMAN	24
99	38.25	38.25	75.07	67.19	64.3	sp|P12277|KCRB_HUMAN	Creatine kinase B-type OS=Homo sapiens GN=CKB PE=1 SV=1	HUMAN	29
100	38.14	38.14	67.68	57.19	50.25	tr|E9PBU3|E9PBU3_HUMAN	Uncharacterized protein OS=Homo sapiens GN=ATIC PE=4 SV=1	HUMAN	21
100	0	38.14	67.57	57.09	50.17	sp|P31939|PUR9_HUMAN	Bifunctional purine biosynthesis protein PURH OS=Homo sapiens GN=ATIC PE=1 SV=3	HUMAN	21
100	0	36.04	66.39	54.9	47.97	tr|B2R7P8|B2R7P8_HUMAN	cDNA, FLJ93545, highly similar to Homo sapiens 5-aminoimidazole-4-carboxamide ribonucleotide formyltransferase/IMP cyclohydrolase (ATIC), mRNA OS=Homo sapiens PE=2 SV=1	HUMAN	20
101	38.08	38.08	70.65	55.19	40.9	sp|P21281|VATB2_HUMAN	V-type proton ATPase subunit B, brain isoform OS=Homo sapiens GN=ATP6V1B2 PE=1 SV=3	HUMAN	20
102	38.03	38.03	70.93	56.02	36.75	sp|P31040|DHSA_HUMAN	Succinate dehydrogenase [ubiquinone] flavoprotein subunit, mitochondrial OS=Homo sapiens GN=SDHA PE=1 SV=2	HUMAN	22
102	0	35.96	76.84	61.92	39.97	tr|D6RFM5|D6RFM5_HUMAN	Uncharacterized protein OS=Homo sapiens GN=SDHA PE=4 SV=1	HUMAN	21
103	37.99	37.99	38.69	27.62	25.29	sp|P13591|NCAM1_HUMAN	Neural cell adhesion molecule 1 OS=Homo sapiens GN=NCAM1 PE=1 SV=3	HUMAN	23
103	0	35.85	36.91	26.65	24.29	sp|P13591-1|NCAM1_HUMAN	Isoform 2 of Neural cell adhesion molecule 1 OS=Homo sapiens GN=NCAM1	HUMAN	22
104	37.79	37.79	48.76	30.89	23.97	sp|P49588|SYAC_HUMAN	Alanyl-tRNA synthetase, cytoplasmic OS=Homo sapiens GN=AARS PE=1 SV=2	HUMAN	19
104	0	37.79	46.37	30.14	23.39	tr|E7ETK8|E7ETK8_HUMAN	Uncharacterized protein OS=Homo sapiens GN=AARS PE=3 SV=1	HUMAN	19
104	0	37.79	46.07	30.14	23.39	tr|B4DR45|B4DR45_HUMAN	cDNA FLJ61339, highly similar to Alanyl-tRNA synthetase (EC 6.1.1.7) OS=Homo sapiens PE=2 SV=1	HUMAN	19
105	37.76	41.56	34.76	16.94	11.41	tr|E9PGC8|E9PGC8_HUMAN	Uncharacterized protein OS=Homo sapiens GN=MAP1A PE=4 SV=1	HUMAN	28
105	0	40.87	36.82	17.48	11.49	sp|P78559|MAP1A_HUMAN	Microtubule-associated protein 1A OS=Homo sapiens GN=MAP1A PE=1 SV=6	HUMAN	27
106	37.66	37.66	55.99	22.68	18.48	tr|A8MWX9|A8MWX9_HUMAN	Uncharacterized protein OS=Homo sapiens GN=DCTN1 PE=4 SV=2	HUMAN	20
106	0	37.61	55.39	22.5	18.33	tr|A8MY36|A8MY36_HUMAN	Uncharacterized protein OS=Homo sapiens GN=DCTN1 PE=4 SV=2	HUMAN	20
106	0	37.59	55.09	22.38	18.23	sp|Q14203|DCTN1_HUMAN	Dynactin subunit 1 OS=Homo sapiens GN=DCTN1 PE=1 SV=3	HUMAN	20
106	0	37.54	53.99	22.38	18.23	tr|Q6MZZ3|Q6MZZ3_HUMAN	Putative uncharacterized protein DKFZp686I0746 OS=Homo sapiens GN=DKFZp686I0746 PE=2 SV=1	HUMAN	20
106	0	35.98	57.26	24.13	19.49	sp|Q14203-2|DCTN1_HUMAN	Isoform p135 of Dynactin subunit 1 OS=Homo sapiens GN=DCTN1	HUMAN	19
106	0	35.65	54.77	21.44	17.15	tr|E9PFS5|E9PFS5_HUMAN	Uncharacterized protein OS=Homo sapiens GN=DCTN1 PE=4 SV=1	HUMAN	19
106	0	35.59	54.51	21.15	16.92	tr|E9PGE1|E9PGE1_HUMAN	Uncharacterized protein OS=Homo sapiens GN=DCTN1 PE=4 SV=1	HUMAN	19
106	0	35.59	54.03	21.15	16.92	tr|E7EUR0|E7EUR0_HUMAN	Uncharacterized protein OS=Homo sapiens GN=DCTN1 PE=4 SV=1	HUMAN	19
106	0	35.58	53.9	21.1	16.88	tr|E7EX90|E7EX90_HUMAN	Uncharacterized protein OS=Homo sapiens GN=DCTN1 PE=4 SV=1	HUMAN	19
107	37.66	37.66	80.78	72.94	61.57	sp|P62258|1433E_HUMAN	14-3-3 protein epsilon OS=Homo sapiens GN=YWHAE PE=1 SV=1	HUMAN	25
108	37.6	70.1	45.45	37.73	37.05	tr|F5H3A1|F5H3A1_HUMAN	Uncharacterized protein OS=Homo sapiens GN=ATP1A1 PE=3 SV=1	HUMAN	46
108	0	70.1	45.45	37.73	37.05	sp|P05023|AT1A1_HUMAN	Sodium/potassium-transporting ATPase subunit alpha-1 OS=Homo sapiens GN=ATP1A1 PE=1 SV=1	HUMAN	46
108	0	70.1	44.87	37.73	37.05	tr|B7Z2T5|B7Z2T5_HUMAN	cDNA FLJ55427, highly similar to Sodium/potassium-transporting ATPase alpha-1 chain (EC 3.6.3.9) OS=Homo sapiens PE=2 SV=1	HUMAN	46
109	37.14	37.14	61.03	47.69	43.42	sp|P36871|PGM1_HUMAN	Phosphoglucomutase-1 OS=Homo sapiens GN=PGM1 PE=1 SV=3	HUMAN	19
109	0	35.04	59.48	47.03	42.57	tr|F5H857|F5H857_HUMAN	Uncharacterized protein OS=Homo sapiens GN=PGM1 PE=3 SV=1	HUMAN	18
109	0	35.04	59.48	47.03	42.57	tr|B4DFP1|B4DFP1_HUMAN	cDNA FLJ51818, highly similar to Phosphoglucomutase-1 (EC 5.4.2.2) OS=Homo sapiens PE=2 SV=1	HUMAN	18
110	37.08	37.08	66.95	55.37	53.11	sp|P09471|GNAO_HUMAN	Guanine nucleotide-binding protein G(o) subunit alpha OS=Homo sapiens GN=GNAO1 PE=1 SV=4	HUMAN	25
111	36.96	36.96	66.8	58.4	50.6	sp|P80404|GABT_HUMAN	4-aminobutyrate aminotransferase, mitochondrial OS=Homo sapiens GN=ABAT PE=1 SV=3	HUMAN	23
111	0	35.49	59.22	54.95	47.38	tr|B7Z1V4|B7Z1V4_HUMAN	cDNA FLJ56034, highly similar to 4-aminobutyrate aminotransferase, mitochondrial (EC 2.6.1.19) OS=Homo sapiens PE=2 SV=1	HUMAN	22
112	36.24	36.24	50.26	18.62	14.18	tr|Q60FE2|Q60FE2_HUMAN	MYH9 variant protein OS=Homo sapiens GN=MYH9 PE=2 SV=1	HUMAN	22
112	0	36.24	50.26	18.62	14.18	sp|P35579|MYH9_HUMAN	Myosin-9 OS=Homo sapiens GN=MYH9 PE=1 SV=4	HUMAN	22
113	35.98	35.98	81.39	72.22	62.22	tr|Q1HBJ4|Q1HBJ4_HUMAN	Mitogen-activated protein kinase 1 OS=Homo sapiens GN=MAPK1 PE=4 SV=1	HUMAN	18
113	0	35.98	84.2	74.71	64.37	tr|B4DHN0|B4DHN0_HUMAN	Uncharacterized protein OS=Homo sapiens GN=MAPK1 PE=2 SV=1	HUMAN	18
113	0	35.98	81.39	72.22	62.22	sp|P28482|MK01_HUMAN	Mitogen-activated protein kinase 1 OS=Homo sapiens GN=MAPK1 PE=1 SV=3	HUMAN	18
114	35.83	35.83	61.42	50.11	46.56	tr|B7Z3K9|B7Z3K9_HUMAN	Fructose-bisphosphate aldolase OS=Homo sapiens PE=2 SV=1	HUMAN	28
114	0	35.83	76.1	62.09	57.69	sp|P09972|ALDOC_HUMAN	Fructose-bisphosphate aldolase C OS=Homo sapiens GN=ALDOC PE=1 SV=2	HUMAN	28
114	0	33.74	72.02	58.93	54.17	tr|A8MVZ9|A8MVZ9_HUMAN	Fructose-bisphosphate aldolase OS=Homo sapiens GN=ALDOC PE=3 SV=1	HUMAN	27
115	35.82	35.83	57.25	52.16	52.16	tr|A4QPA9|A4QPA9_HUMAN	Mitogen-activated protein kinase kinase 1 OS=Homo sapiens GN=MAP2K1 PE=2 SV=1	HUMAN	20
115	0	35.83	57.25	52.16	52.16	sp|Q02750|MP2K1_HUMAN	Dual specificity mitogen-activated protein kinase kinase 1 OS=Homo sapiens GN=MAP2K1 PE=1 SV=2	HUMAN	20
115	0	33.81	52.02	46.63	46.63	tr|B4DFY5|B4DFY5_HUMAN	Mitogen-activated protein kinase kinase 1, isoform CRA_d OS=Homo sapiens GN=MAP2K1 PE=2 SV=1	HUMAN	19
115	0	33.81	58.04	53.68	53.68	sp|Q02750-2|MP2K1_HUMAN	Isoform 2 of Dual specificity mitogen-activated protein kinase kinase 1 OS=Homo sapiens GN=MAP2K1	HUMAN	19
116	35.71	41.93	67.49	49.13	43.29	tr|A0EJG6|A0EJG6_HUMAN	Long form collapsin response mediator protein 1 OS=Homo sapiens GN=CRMP1 PE=2 SV=1	HUMAN	24
116	0	40.52	76.57	58.57	50	sp|Q14194|DPYL1_HUMAN	Dihydropyrimidinase-related protein 1 OS=Homo sapiens GN=CRMP1 PE=1 SV=1	HUMAN	23
116	0	40.12	75.26	57.19	50.18	tr|E9PD68|E9PD68_HUMAN	Uncharacterized protein OS=Homo sapiens GN=CRMP1 PE=4 SV=1	HUMAN	23
116	0	40.12	75.8	57.6	50.53	tr|B3KV96|B3KV96_HUMAN	cDNA FLJ16285 fis, clone OCBBF2004038, highly similar to Dihydropyrimidinase-related protein 1 OS=Homo sapiens PE=2 SV=1	HUMAN	23
117	35.68	35.68	74.58	46.57	34.14	tr|Q9BU08|Q9BU08_HUMAN	Putative uncharacterized protein (Fragment) OS=Homo sapiens PE=2 SV=1	HUMAN	19
117	0.02	34.88	72.27	44.36	33.83	tr|A8K2X8|A8K2X8_HUMAN	cDNA FLJ78433, highly similar to Homo sapiens chaperonin containing TCP1, subunit 5 (epsilon) (CCT5), mRNA OS=Homo sapiens PE=2 SV=1	HUMAN	18
117	0	35.68	74.31	46.4	34.01	sp|P48643|TCPE_HUMAN	T-complex protein 1 subunit epsilon OS=Homo sapiens GN=CCT5 PE=1 SV=1	HUMAN	19
117	0	35.14	71.98	47.47	34.44	tr|E7EWW2|E7EWW2_HUMAN	Uncharacterized protein OS=Homo sapiens GN=CCT5 PE=3 SV=2	HUMAN	18
117	0	35.14	72.98	48.13	34.91	tr|B4DZT5|B4DZT5_HUMAN	cDNA FLJ53116, highly similar to T-complex protein 1 subunit epsilon OS=Homo sapiens PE=2 SV=1	HUMAN	18
117	0	34.46	71.81	48.15	36.42	tr|E7ENZ3|E7ENZ3_HUMAN	Uncharacterized protein OS=Homo sapiens GN=CCT5 PE=4 SV=1	HUMAN	18
117	0	33.58	76.92	46.73	33.85	tr|E9PCA1|E9PCA1_HUMAN	Uncharacterized protein OS=Homo sapiens GN=CCT5 PE=3 SV=1	HUMAN	18
117	0	33.58	78.33	48.31	34.99	tr|B7ZAR1|B7ZAR1_HUMAN	Uncharacterized protein OS=Homo sapiens GN=CCT5 PE=2 SV=1	HUMAN	18
117	0	33.58	78.33	48.31	34.99	tr|B4DDU6|B4DDU6_HUMAN	cDNA FLJ50442, highly similar to T-complex protein 1 subunit epsilon OS=Homo sapiens PE=2 SV=1	HUMAN	18
118	35.32	35.32	63.87	47.31	43.51	sp|P14868|SYDC_HUMAN	Aspartyl-tRNA synthetase, cytoplasmic OS=Homo sapiens GN=DARS PE=1 SV=2	HUMAN	19
118	0	33.92	62.82	47.44	43.38	tr|D3DP78|D3DP78_HUMAN	Aspartyl-tRNA synthetase, isoform CRA_b OS=Homo sapiens GN=DARS PE=3 SV=1	HUMAN	18
119	35.27	35.27	72.92	44.7	36.17	sp|P54577|SYYC_HUMAN	Tyrosyl-tRNA synthetase, cytoplasmic OS=Homo sapiens GN=YARS PE=1 SV=4	HUMAN	18
120	35.01	35.01	73.17	55.12	48.05	sp|P43034|LIS1_HUMAN	Platelet-activating factor acetylhydrolase IB subunit alpha OS=Homo sapiens GN=PAFAH1B1 PE=1 SV=2	HUMAN	20
121	34.97	34.97	73.27	50.58	48.85	sp|P55809|SCOT1_HUMAN	Succinyl-CoA:3-ketoacid-coenzyme A transferase 1, mitochondrial OS=Homo sapiens GN=OXCT1 PE=1 SV=1	HUMAN	24
121	0	32.93	70.77	48.08	46.35	tr|Q6IAV5|Q6IAV5_HUMAN	OXCT protein OS=Homo sapiens GN=OXCT PE=2 SV=1	HUMAN	22
121	0	32.93	73.27	46.54	44.81	tr|B2R5V2|B2R5V2_HUMAN	cDNA, FLJ92639, highly similar to Homo sapiens 3-oxoacid CoA transferase (OXCT), nuclear geneencoding mitochondrial protein, mRNA OS=Homo sapiens PE=2 SV=1	HUMAN	20
122	34.94	34.94	65.56	48.99	44.01	tr|Q53HV2|Q53HV2_HUMAN	Chaperonin containing TCP1, subunit 7 (Eta) variant (Fragment) OS=Homo sapiens PE=2 SV=1	HUMAN	18
122	0	34.94	65.56	48.99	44.01	sp|Q99832|TCPH_HUMAN	T-complex protein 1 subunit eta OS=Homo sapiens GN=CCT7 PE=1 SV=2	HUMAN	18
122	0	32.84	60.59	44.01	39.04	tr|Q6IBT3|Q6IBT3_HUMAN	CCT7 protein OS=Homo sapiens GN=CCT7 PE=2 SV=1	HUMAN	17
122	0	32.84	65.93	47.9	42.48	tr|B7Z4T9|B7Z4T9_HUMAN	Chaperonin containing TCP1, subunit 7 (Eta), isoform CRA_c OS=Homo sapiens GN=CCT7 PE=2 SV=1	HUMAN	17
123	34.89	64.39	77.76	56.63	47.79	sp|P08238|HS90B_HUMAN	Heat shock protein HSP 90-beta OS=Homo sapiens GN=HSP90AB1 PE=1 SV=4	HUMAN	37
123	0	62.23	76.68	56.85	47.52	tr|B4DMA2|B4DMA2_HUMAN	cDNA FLJ54023, highly similar to Heat shock protein HSP 90-beta OS=Homo sapiens PE=2 SV=1	HUMAN	36
123	0	57.51	75.63	55.46	46.5	tr|B4DGL0|B4DGL0_HUMAN	cDNA FLJ53619, highly similar to Heat shock protein HSP 90-beta OS=Homo sapiens PE=2 SV=1	HUMAN	34
124	34.41	34.41	49.8	27.94	20.98	tr|F5H2F4|F5H2F4_HUMAN	Uncharacterized protein OS=Homo sapiens GN=MTHFD1 PE=3 SV=1	HUMAN	18
124	0	34.41	52.19	30.48	22.89	tr|G3V2B8|G3V2B8_HUMAN	Uncharacterized protein OS=Homo sapiens GN=MTHFD1 PE=3 SV=1	HUMAN	18
124	0	34.41	52.19	30.48	22.89	sp|P11586|C1TC_HUMAN	C-1-tetrahydrofolate synthase, cytoplasmic OS=Homo sapiens GN=MTHFD1 PE=1 SV=3	HUMAN	18
124	0	34.37	50.59	27.94	20.98	tr|B7Z809|B7Z809_HUMAN	cDNA FLJ56016, highly similar to C-1-tetrahydrofolate synthase, cytoplasmic OS=Homo sapiens PE=2 SV=1	HUMAN	18
125	34.18	36.26	56.53	45.02	45.02	tr|Q86VA8|Q86VA8_HUMAN	Synapsin II OS=Homo sapiens GN=SYN2 PE=2 SV=1	HUMAN	25
125	0	34.18	57.98	44.94	44.94	tr|B3KSV8|B3KSV8_HUMAN	cDNA FLJ37145 fis, clone BRACE2024781, highly similar to Synapsin-2 OS=Homo sapiens PE=2 SV=1	HUMAN	24
126	34.15	34.15	53.18	36.27	31.53	sp|P41250|SYG_HUMAN	Glycyl-tRNA synthetase OS=Homo sapiens GN=GARS PE=1 SV=3	HUMAN	19
127	33.78	33.78	78.21	69.55	58.51	sp|P04406|G3P_HUMAN	Glyceraldehyde-3-phosphate dehydrogenase OS=Homo sapiens GN=GAPDH PE=1 SV=3	HUMAN	31
128	33.59	33.59	55.92	34.99	29.89	sp|P35612|ADDB_HUMAN	Beta-adducin OS=Homo sapiens GN=ADD2 PE=1 SV=3	HUMAN	20
128	0	33.59	55.99	35.83	30.61	tr|Q05DK5|Q05DK5_HUMAN	ADD2 protein (Fragment) OS=Homo sapiens GN=ADD2 PE=2 SV=1	HUMAN	20
129	33.3	33.3	82.32	53.89	47.37	sp|Q96KP4|CNDP2_HUMAN	Cytosolic non-specific dipeptidase OS=Homo sapiens GN=CNDP2 PE=1 SV=2	HUMAN	20
129	0	33.15	78.19	55.29	48.6	tr|B4DV28|B4DV28_HUMAN	cDNA FLJ54170, highly similar to Cytosolic nonspecific dipeptidase OS=Homo sapiens PE=2 SV=1	HUMAN	20
130	33.21	33.21	52.29	41.34	26.8	tr|F5GXN1|F5GXN1_HUMAN	Uncharacterized protein OS=Homo sapiens GN=CPNE6 PE=4 SV=1	HUMAN	15
130	0	33.21	54.22	45.42	29.44	sp|O95741|CPNE6_HUMAN	Copine-6 OS=Homo sapiens GN=CPNE6 PE=1 SV=3	HUMAN	15
130	0	33.03	50.49	41.34	26.8	tr|B7Z1M3|B7Z1M3_HUMAN	cDNA FLJ55997, highly similar to Copine-6 OS=Homo sapiens PE=2 SV=1	HUMAN	15
131	33.12	33.12	68.59	54.14	41.81	sp|P28838|AMPL_HUMAN	Cytosol aminopeptidase OS=Homo sapiens GN=LAP3 PE=1 SV=3	HUMAN	16
131	0	33.09	66.19	57.58	44.47	sp|P28838-2|AMPL_HUMAN	Isoform 2 of Cytosol aminopeptidase OS=Homo sapiens GN=LAP3	HUMAN	16
132	33	35.19	54.62	42.44	26.41	sp|P08237|K6PF_HUMAN	6-phosphofructokinase, muscle type OS=Homo sapiens GN=PFKM PE=1 SV=2	HUMAN	16
132	0	35.15	53.95	44.31	27.58	tr|Q96I60|Q96I60_HUMAN	6-phosphofructokinase (Fragment) OS=Homo sapiens GN=PFKM PE=2 SV=2	HUMAN	16
132	0	35.15	53.81	44.19	27.5	sp|P08237-2|K6PF_HUMAN	Isoform 2 of 6-phosphofructokinase, muscle type OS=Homo sapiens GN=PFKM	HUMAN	16
132	0	34.56	50.06	36.9	24.21	tr|Q6ZTT1|Q6ZTT1_HUMAN	6-phosphofructokinase OS=Homo sapiens PE=2 SV=1	HUMAN	16
133	32.85	35.03	73.91	51.49	40.5	sp|Q16181|SEPT7_HUMAN	Septin-7 OS=Homo sapiens GN=SEPT7 PE=1 SV=2	HUMAN	18
133	0	33.91	73.85	48.85	40.6	tr|E7EPK1|E7EPK1_HUMAN	Uncharacterized protein OS=Homo sapiens GN=SEPT7 PE=3 SV=1	HUMAN	18
133	0	33.91	73.85	48.85	40.6	sp|Q16181-2|SEPT7_HUMAN	Isoform 2 of Septin-7 OS=Homo sapiens GN=SEPT7	HUMAN	18
133	0	33.91	71.33	48.85	40.6	tr|E7ES33|E7ES33_HUMAN	Uncharacterized protein OS=Homo sapiens GN=SEPT7 PE=3 SV=2	HUMAN	18
133	0	33.91	73.67	49.19	40.88	tr|A4GYY8|A4GYY8_HUMAN	Putative uncharacterized protein DKFZp686F17268 (Fragment) OS=Homo sapiens GN=DKFZp686F17268 PE=2 SV=1	HUMAN	18
133	0	33.91	71.46	51.08	42.45	tr|Q8TC62|Q8TC62_HUMAN	Septin 7 OS=Homo sapiens GN=SEPT7 PE=2 SV=3	HUMAN	18
133	0	33.91	71.29	50.96	42.34	tr|Q3LIE9|Q3LIE9_HUMAN	Predicted protein product of Nbla02942 OS=Homo sapiens GN=Nbla02942 PE=2 SV=1	HUMAN	18
134	32.74	34.85	74.24	56.51	54.02	tr|B7Z5E3|B7Z5E3_HUMAN	L-lactate dehydrogenase OS=Homo sapiens GN=LDHA PE=2 SV=1	HUMAN	20
134	0	34.85	78.61	61.45	58.73	sp|P00338|LDHA_HUMAN	L-lactate dehydrogenase A chain OS=Homo sapiens GN=LDHA PE=1 SV=2	HUMAN	20
135	32.69	32.69	76.61	69.41	65.04	sp|Q8IXJ6|SIRT2_HUMAN	NAD-dependent deacetylase sirtuin-2 OS=Homo sapiens GN=SIRT2 PE=1 SV=2	HUMAN	17
135	0	32.69	80.76	73.17	68.56	sp|Q8IXJ6-3|SIRT2_HUMAN	Isoform 3 of NAD-dependent deacetylase sirtuin-2 OS=Homo sapiens GN=SIRT2	HUMAN	17
135	0	32.69	84.66	76.7	71.88	sp|Q8IXJ6-2|SIRT2_HUMAN	Isoform 2 of NAD-dependent deacetylase sirtuin-2 OS=Homo sapiens GN=SIRT2	HUMAN	17
136	32.14	33.39	53.77	42.64	36.98	sp|O43865|SAHH2_HUMAN	Putative adenosylhomocysteinase 2 OS=Homo sapiens GN=AHCYL1 PE=1 SV=2	HUMAN	19
137	32.08	32.08	53.71	26.96	19.96	sp|O60282|KIF5C_HUMAN	Kinesin heavy chain isoform 5C OS=Homo sapiens GN=KIF5C PE=1 SV=1	HUMAN	15
138	32.07	32.08	59.67	42.77	20.63	sp|P13639|EF2_HUMAN	Elongation factor 2 OS=Homo sapiens GN=EEF2 PE=1 SV=4	HUMAN	14
139	31.81	31.81	67.59	45.86	29.83	tr|A8K690|A8K690_HUMAN	cDNA FLJ76863, highly similar to Homo sapiens stress-induced-phosphoprotein 1 (Hsp70/Hsp90-organizing protein) (STIP1), mRNA OS=Homo sapiens PE=2 SV=1	HUMAN	14
139	0	31.81	67.59	45.86	29.83	sp|P31948|STIP1_HUMAN	Stress-induced-phosphoprotein 1 OS=Homo sapiens GN=STIP1 PE=1 SV=1	HUMAN	14
139	0	31.76	60.51	42.2	27.46	tr|G3XAD8|G3XAD8_HUMAN	Stress-induced-phosphoprotein 1 (Hsp70/Hsp90-organizing protein), isoform CRA_b OS=Homo sapiens GN=STIP1 PE=4 SV=1	HUMAN	14
140	31.78	31.78	36.31	14.2	10.86	sp|Q9Y4G6|TLN2_HUMAN	Talin-2 OS=Homo sapiens GN=TLN2 PE=1 SV=4	HUMAN	21
141	31.72	31.72	82.87	69.23	69.23	sp|P60174|TPIS_HUMAN	Triosephosphate isomerase OS=Homo sapiens GN=TPI1 PE=1 SV=3	HUMAN	21
141	0	31.72	88.35	79.52	79.52	sp|P60174-1|TPIS_HUMAN	Isoform 2 of Triosephosphate isomerase OS=Homo sapiens GN=TPI1	HUMAN	21
141	0	29.66	88.35	73.9	73.9	tr|Q53HE2|Q53HE2_HUMAN	Triosephosphate isomerase (Fragment) OS=Homo sapiens PE=2 SV=1	HUMAN	20
142	31.63	31.63	56.42	44.21	42.32	tr|D3DPU2|D3DPU2_HUMAN	Adenylyl cyclase-associated protein OS=Homo sapiens GN=CAP1 PE=3 SV=1	HUMAN	22
142	0	30.45	52.63	40.42	38.53	sp|Q01518|CAP1_HUMAN	Adenylyl cyclase-associated protein 1 OS=Homo sapiens GN=CAP1 PE=1 SV=5	HUMAN	20
142	0	29.33	56.64	43.81	41.81	tr|B4DI38|B4DI38_HUMAN	Adenylyl cyclase-associated protein OS=Homo sapiens PE=2 SV=1	HUMAN	20
143	31.52	31.52	59.24	34.73	27.26	tr|E9KL44|E9KL44_HUMAN	Epididymis tissue sperm binding protein Li 14m OS=Homo sapiens PE=2 SV=1	HUMAN	15
143	0	31.52	59.24	34.73	27.26	sp|P40939|ECHA_HUMAN	Trifunctional enzyme subunit alpha, mitochondrial OS=Homo sapiens GN=HADHA PE=1 SV=2	HUMAN	15
144	31.43	31.43	44.98	36.61	36.4	tr|Q8IWE0|Q8IWE0_HUMAN	Calcium/calmodulin-dependent protein kinase II alpha OS=Homo sapiens GN=CAMK2A PE=2 SV=1	HUMAN	21
144	0	31.43	44.98	36.61	36.4	tr|Q7LDD5|Q7LDD5_HUMAN	Calcium/calmodulin-dependent protein kinase (CaM kinase) II alpha, isoform CRA_a OS=Homo sapiens GN=CAMK2A PE=2 SV=1	HUMAN	21
144	0	31.43	43.97	35.79	35.58	tr|A8K161|A8K161_HUMAN	Calcium/calmodulin-dependent protein kinase (CaM kinase) II alpha, isoform CRA_b OS=Homo sapiens GN=CAMK2A PE=2 SV=1	HUMAN	21
144	0	31.43	44.98	36.61	36.4	sp|Q9UQM7|KCC2A_HUMAN	Calcium/calmodulin-dependent protein kinase type II subunit alpha OS=Homo sapiens GN=CAMK2A PE=1 SV=2	HUMAN	21
144	0	31.43	43.97	35.79	35.58	sp|Q9UQM7-2|KCC2A_HUMAN	Isoform B of Calcium/calmodulin-dependent protein kinase type II subunit alpha OS=Homo sapiens GN=CAMK2A	HUMAN	21
145	31.32	37.71	76.45	59.28	46.51	sp|P00352|AL1A1_HUMAN	Retinal dehydrogenase 1 OS=Homo sapiens GN=ALDH1A1 PE=1 SV=2	HUMAN	23
146	31.29	31.29	73.29	49.1	49.1	tr|Q2VPS2|Q2VPS2_HUMAN	Syntaxin 1B alternative isoform deltaTM OS=Homo sapiens GN=STX1B PE=2 SV=1	HUMAN	23
146	0	31.16	64.24	47.22	47.22	sp|P61266|STX1B_HUMAN	Syntaxin-1B OS=Homo sapiens GN=STX1B PE=2 SV=1	HUMAN	23
147	31.27	31.27	62.48	29.89	26.32	sp|Q96JE9|MAP6_HUMAN	Microtubule-associated protein 6 OS=Homo sapiens GN=MAP6 PE=1 SV=2	HUMAN	15
148	31.25	39.55	66.52	54.53	41.81	tr|B3SXQ8|B3SXQ8_HUMAN	Collapsin response mediator protein 4 long variant OS=Homo sapiens GN=LCRMP PE=2 SV=1	HUMAN	28
148	0.01	38.69	66.52	54.53	41.81	tr|Q6DEN2|Q6DEN2_HUMAN	DPYSL3 protein OS=Homo sapiens GN=DPYSL3 PE=2 SV=1	HUMAN	28
149	31.23	31.23	44.47	31.53	22.61	tr|Q53FR4|Q53FR4_HUMAN	Vacuolar protein sorting 35 variant (Fragment) OS=Homo sapiens PE=2 SV=1	HUMAN	15
149	0	31.23	44.47	31.53	22.61	sp|Q96QK1|VPS35_HUMAN	Vacuolar protein sorting-associated protein 35 OS=Homo sapiens GN=VPS35 PE=1 SV=2	HUMAN	15
150	31.15	31.15	36.38	19.32	16.62	sp|Q9Y2Q0-2|AT8A1_HUMAN	Isoform 2 of Probable phospholipid-transporting ATPase IA OS=Homo sapiens GN=ATP8A1	HUMAN	16
150	0	31.12	35.64	19.2	16.52	tr|E7EUK4|E7EUK4_HUMAN	Uncharacterized protein OS=Homo sapiens GN=ATP8A1 PE=4 SV=1	HUMAN	16
150	0	31.12	35.68	19.32	16.62	tr|Q32M35|Q32M35_HUMAN	ATP8A1 protein OS=Homo sapiens GN=ATP8A1 PE=2 SV=1	HUMAN	16
150	0	31.12	35.68	19.32	16.62	sp|Q9Y2Q0-3|AT8A1_HUMAN	Isoform 3 of Probable phospholipid-transporting ATPase IA OS=Homo sapiens GN=ATP8A1	HUMAN	16
150	0	31.09	34.28	19.07	16.41	sp|Q9Y2Q0|AT8A1_HUMAN	Probable phospholipid-transporting ATPase IA OS=Homo sapiens GN=ATP8A1 PE=1 SV=1	HUMAN	16
150	0	31.02	36.87	18.86	16.23	tr|Q59EX4|Q59EX4_HUMAN	ATPase, aminophospholipid transporter (APLT), class I, type 8A, member 1 variant (Fragment) OS=Homo sapiens PE=2 SV=1	HUMAN	16
151	31.12	50.36	64.16	47.89	39.91	sp|P54652|HSP72_HUMAN	Heat shock-related 70 kDa protein 2 OS=Homo sapiens GN=HSPA2 PE=1 SV=1	HUMAN	29
152	31.12	31.12	54.06	34.22	34.22	tr|Q59ET3|Q59ET3_HUMAN	Chaperonin containing TCP1, subunit 6A isoform a variant (Fragment) OS=Homo sapiens PE=2 SV=1	HUMAN	17
152	0	31.12	53.86	34.09	34.09	sp|P40227|TCPZ_HUMAN	T-complex protein 1 subunit zeta OS=Homo sapiens GN=CCT6A PE=1 SV=3	HUMAN	17
152	0	31.12	51.79	34.09	34.09	tr|B2R9K8|B2R9K8_HUMAN	cDNA, FLJ94440, highly similar to Homo sapiens chaperonin containing TCP1, subunit 6A (zeta 1)(CCT6A), mRNA OS=Homo sapiens PE=2 SV=1	HUMAN	17
152	0	28.96	55.4	33.6	33.6	tr|B4DPJ8|B4DPJ8_HUMAN	Uncharacterized protein OS=Homo sapiens GN=CCT6A PE=2 SV=1	HUMAN	16
153	31.05	31.05	27.67	14.3	14.3	tr|E9PF17|E9PF17_HUMAN	Uncharacterized protein OS=Homo sapiens GN=VCAN PE=4 SV=2	HUMAN	21
153	0	30.93	28.2	13.89	13.89	sp|P13611-3|CSPG2_HUMAN	Isoform V2 of Versican core protein OS=Homo sapiens GN=VCAN	HUMAN	21
153	0	27.24	17.23	6.714	6.714	sp|P13611|CSPG2_HUMAN	Versican core protein OS=Homo sapiens GN=VCAN PE=1 SV=3	HUMAN	21
153	0	27.21	17.16	6.686	6.686	tr|Q59FG9|Q59FG9_HUMAN	Chondroitin sulfate proteoglycan 2 (Versican) variant (Fragment) OS=Homo sapiens PE=2 SV=1	HUMAN	21
153	0	25.21	16.68	6.439	6.439	sp|P13611-5|CSPG2_HUMAN	Isoform Vint of Versican core protein OS=Homo sapiens GN=VCAN	HUMAN	20
154	30.9	33.48	75.27	63.46	54.95	sp|P04075|ALDOA_HUMAN	Fructose-bisphosphate aldolase A OS=Homo sapiens GN=ALDOA PE=1 SV=2	HUMAN	20
155	30.83	30.83	83.04	77.03	73.85	sp|P21796|VDAC1_HUMAN	Voltage-dependent anion-selective channel protein 1 OS=Homo sapiens GN=VDAC1 PE=1 SV=2	HUMAN	22
156	30.57	30.57	69.72	58.69	47.85	tr|Q546H9|Q546H9_HUMAN	Aldehyde dehydrogenase 5 family, member A1 (Succinate-semialdehyde dehydrogenase), isoform CRA_b OS=Homo sapiens GN=ALDH5A1 PE=2 SV=1	HUMAN	19
156	0	30.57	68.07	57.3	46.72	tr|G5E949|G5E949_HUMAN	Aldehyde dehydrogenase 5 family, member A1 (Succinate-semialdehyde dehydrogenase), isoform CRA_a OS=Homo sapiens GN=ALDH5A1 PE=4 SV=1	HUMAN	19
156	0	30.57	69.72	58.69	47.85	sp|P51649|SSDH_HUMAN	Succinate-semialdehyde dehydrogenase, mitochondrial OS=Homo sapiens GN=ALDH5A1 PE=1 SV=2	HUMAN	19
156	0	30.17	66.73	55.7	47.85	tr|A8K435|A8K435_HUMAN	cDNA FLJ78564, highly similar to Homo sapiens aldehyde dehydrogenase 5 family, member A1 (succinate-semialdehyde dehydrogenase) (ALDH5A1), nuclear gene encoding mitochondrial protein, transcript variant 2, mRNA OS=Homo sapiens PE=2 SV=1	HUMAN	19
157	30.54	30.54	75	54.74	46.12	tr|E5KNH5|E5KNH5_HUMAN	Mitochondrial NADH dehydrogenase ubiquinone flavoprotein 1 OS=Homo sapiens PE=4 SV=1	HUMAN	15
157	0	30.54	75	54.74	46.12	sp|P49821|NDUV1_HUMAN	NADH dehydrogenase [ubiquinone] flavoprotein 1, mitochondrial OS=Homo sapiens GN=NDUFV1 PE=1 SV=4	HUMAN	15
157	0	30.54	74.18	55.58	46.83	tr|G3V0I5|G3V0I5_HUMAN	NADH dehydrogenase (Ubiquinone) flavoprotein 1, 51kDa, isoform CRA_c OS=Homo sapiens GN=NDUFV1 PE=4 SV=1	HUMAN	15
157	0	30.54	74.51	55.82	47.03	sp|P49821-2|NDUV1_HUMAN	Isoform 2 of NADH dehydrogenase [ubiquinone] flavoprotein 1, mitochondrial OS=Homo sapiens GN=NDUFV1	HUMAN	15
157	0	28.4	72.84	52.59	43.97	tr|Q53G70|Q53G70_HUMAN	NADH dehydrogenase (Ubiquinone) flavoprotein 1, 51kDa variant (Fragment) OS=Homo sapiens PE=2 SV=1	HUMAN	14
158	30.53	30.53	64.05	45.97	45.97	tr|F5H4I0|F5H4I0_HUMAN	Dihydrolipoyl dehydrogenase OS=Homo sapiens GN=DLD PE=3 SV=1	HUMAN	19
158	0	30.53	59.72	41.45	41.45	sp|P09622|DLDH_HUMAN	Dihydrolipoyl dehydrogenase, mitochondrial OS=Homo sapiens GN=DLD PE=1 SV=2	HUMAN	19
158	0	30.53	62.09	45.97	45.97	tr|B4DFL1|B4DFL1_HUMAN	Dihydrolipoyl dehydrogenase OS=Homo sapiens PE=2 SV=1	HUMAN	19
158	0	28.45	56.38	39.92	39.92	tr|E9PEX6|E9PEX6_HUMAN	Uncharacterized protein OS=Homo sapiens GN=DLD PE=4 SV=1	HUMAN	18
158	0	28.45	55.76	39.92	39.92	tr|B4DMK9|B4DMK9_HUMAN	cDNA FLJ56112, highly similar to Dihydrolipoyl dehydrogenase, mitochondrial (EC 1.8.1.4) OS=Homo sapiens PE=2 SV=1	HUMAN	18
159	30.52	30.52	57.83	46.75	46.51	tr|B4DHQ3|B4DHQ3_HUMAN	Phosphoserine aminotransferase OS=Homo sapiens PE=2 SV=1	HUMAN	20
159	0	30.42	62.7	52.43	52.16	sp|Q9Y617|SERC_HUMAN	Phosphoserine aminotransferase OS=Homo sapiens GN=PSAT1 PE=1 SV=2	HUMAN	20
160	30.49	30.49	50.07	32.72	29.73	tr|B7Z6N2|B7Z6N2_HUMAN	cDNA FLJ56154, highly similar to Gelsolin OS=Homo sapiens PE=2 SV=1	HUMAN	18
160	0	30.39	50.13	33.83	30.73	tr|B7Z373|B7Z373_HUMAN	Gelsolin (Amyloidosis, Finnish type), isoform CRA_b OS=Homo sapiens GN=GSN PE=2 SV=1	HUMAN	18
160	0	30.38	45.27	32.1	29.16	tr|Q5T0I2|Q5T0I2_HUMAN	Gelsolin (Amyloidosis, Finnish type) OS=Homo sapiens GN=GSN PE=2 SV=1	HUMAN	18
160	0	30.38	47.9	33.96	30.85	tr|F5H1A8|F5H1A8_HUMAN	Uncharacterized protein OS=Homo sapiens GN=GSN PE=4 SV=1	HUMAN	18
160	0	30.38	46.89	33.25	30.2	tr|B7Z9A0|B7Z9A0_HUMAN	cDNA FLJ56212, highly similar to Gelsolin OS=Homo sapiens PE=2 SV=1	HUMAN	18
160	0	30.38	48.43	34.34	31.19	tr|A2A418|A2A418_HUMAN	Gelsolin (Amyloidosis, Finnish type) OS=Homo sapiens GN=GSN PE=2 SV=1	HUMAN	18
160	0	30.38	45.27	32.1	29.16	sp|P06396|GELS_HUMAN	Gelsolin OS=Homo sapiens GN=GSN PE=1 SV=1	HUMAN	18
160	0	30.38	48.43	34.34	31.19	sp|P06396-2|GELS_HUMAN	Isoform 2 of Gelsolin OS=Homo sapiens GN=GSN	HUMAN	18
160	0	30.15	48.09	33.48	32.34	tr|F5H8M4|F5H8M4_HUMAN	Uncharacterized protein OS=Homo sapiens GN=GSN PE=4 SV=1	HUMAN	18
160	0	30.15	48.09	33.48	32.34	tr|B7Z2X4|B7Z2X4_HUMAN	cDNA FLJ53327, highly similar to Gelsolin OS=Homo sapiens PE=2 SV=1	HUMAN	18
160	0	28.94	47.69	31.75	28.53	tr|F8WA45|F8WA45_HUMAN	Uncharacterized protein OS=Homo sapiens GN=GSN PE=4 SV=1	HUMAN	17
160	0	28.94	46.43	31.75	28.53	tr|B7Z992|B7Z992_HUMAN	cDNA FLJ53698, highly similar to Gelsolin OS=Homo sapiens PE=2 SV=1	HUMAN	17
161	30.45	30.45	56.25	38.64	33.71	sp|P07101|TY3H_HUMAN	Tyrosine 3-monooxygenase OS=Homo sapiens GN=TH PE=1 SV=5	HUMAN	16
161	0	30.45	55.29	40.72	35.53	tr|B7ZL73|B7ZL73_HUMAN	TH protein OS=Homo sapiens GN=TH PE=2 SV=1	HUMAN	17
161	0	30.45	54.12	41.05	35.81	sp|P07101-3|TY3H_HUMAN	Isoform 2 of Tyrosine 3-monooxygenase OS=Homo sapiens GN=TH	HUMAN	16
161	0	30.4	52.53	41.21	35.96	sp|P07101-4|TY3H_HUMAN	Isoform 4 of Tyrosine 3-monooxygenase OS=Homo sapiens GN=TH	HUMAN	16
161	0	30.4	49.62	38.93	33.97	sp|P07101-2|TY3H_HUMAN	Isoform 1 of Tyrosine 3-monooxygenase OS=Homo sapiens GN=TH	HUMAN	16
162	30.33	30.33	47.39	21.28	13.06	sp|P11137-3|MAP2_HUMAN	Isoform 3 of Microtubule-associated protein 2 OS=Homo sapiens GN=MAP2	HUMAN	16
162	0	30.31	47.29	21.24	13.03	sp|P11137|MAP2_HUMAN	Microtubule-associated protein 2 OS=Homo sapiens GN=MAP2 PE=1 SV=4	HUMAN	16
163	30.31	30.31	77.51	61.54	51.18	tr|Q6FHZ0|Q6FHZ0_HUMAN	Malate dehydrogenase OS=Homo sapiens GN=MDH2 PE=2 SV=1	HUMAN	20
163	0	30.15	73.08	61.54	51.18	sp|P40926|MDHM_HUMAN	Malate dehydrogenase, mitochondrial OS=Homo sapiens GN=MDH2 PE=1 SV=3	HUMAN	20
163	0	30.15	76.58	65.82	54.75	tr|Q75MT9|Q75MT9_HUMAN	Malate dehydrogenase (Fragment) OS=Homo sapiens GN=MDH2 PE=2 SV=1	HUMAN	20
163	0	30.15	78.03	68.2	56.72	tr|Q0QF37|Q0QF37_HUMAN	Malate dehydrogenase (Fragment) OS=Homo sapiens GN=MDH2 PE=2 SV=1	HUMAN	20
164	30.23	30.23	67.38	54.97	40.4	sp|Q16798|MAON_HUMAN	NADP-dependent malic enzyme, mitochondrial OS=Homo sapiens GN=ME3 PE=2 SV=2	HUMAN	15
164	0	29.7	66.09	53.7	42	tr|E9PMB9|E9PMB9_HUMAN	Malic enzyme OS=Homo sapiens GN=ME3 PE=3 SV=1	HUMAN	15
164	0	28.08	63.74	51.32	36.75	tr|Q8TBJ0|Q8TBJ0_HUMAN	Malic enzyme OS=Homo sapiens GN=ME3 PE=2 SV=1	HUMAN	14
164	0	28.08	61.92	51.16	36.59	tr|B2R995|B2R995_HUMAN	Malic enzyme OS=Homo sapiens PE=2 SV=1	HUMAN	14
165	30.11	32.45	56.33	43.67	35.6	tr|E7EV99|E7EV99_HUMAN	Uncharacterized protein OS=Homo sapiens GN=ADD1 PE=4 SV=1	HUMAN	18
165	0	32.45	53.7	41.63	33.94	tr|E7ENY0|E7ENY0_HUMAN	Uncharacterized protein OS=Homo sapiens GN=ADD1 PE=4 SV=1	HUMAN	18
165	0	32.45	48.17	37.45	30.53	sp|P35611|ADDA_HUMAN	Alpha-adducin OS=Homo sapiens GN=ADD1 PE=1 SV=2	HUMAN	18
165	0	32.45	46.22	35.94	29.3	sp|P35611-3|ADDA_HUMAN	Isoform 3 of Alpha-adducin OS=Homo sapiens GN=ADD1	HUMAN	18
165	0	32.45	52.27	41.69	33.99	tr|A2A3N8|A2A3N8_HUMAN	Adducin 1 (Alpha) OS=Homo sapiens GN=ADD1 PE=4 SV=1	HUMAN	18
165	0	32.45	54.83	43.74	35.66	sp|P35611-2|ADDA_HUMAN	Isoform 2 of Alpha-adducin OS=Homo sapiens GN=ADD1	HUMAN	18
165	0	30.11	51.51	39.88	32.18	tr|Q86XM2|Q86XM2_HUMAN	ADD1 protein OS=Homo sapiens GN=ADD1 PE=2 SV=1	HUMAN	17
166	29.79	32.15	54.4	36.79	26.19	sp|P34932|HSP74_HUMAN	Heat shock 70 kDa protein 4 OS=Homo sapiens GN=HSPA4 PE=1 SV=4	HUMAN	18
166	0	32.15	52.5	36.79	26.19	tr|B4DH02|B4DH02_HUMAN	cDNA FLJ50510, highly similar to Heat shock 70 kDa protein 4 OS=Homo sapiens PE=2 SV=1	HUMAN	18
167	29.69	32.9	49.09	18.17	12.85	sp|P35580|MYH10_HUMAN	Myosin-10 OS=Homo sapiens GN=MYH10 PE=1 SV=3	HUMAN	18
167	0	32.83	49.47	18.09	12.8	tr|B2RWP9|B2RWP9_HUMAN	MYH10 protein OS=Homo sapiens GN=MYH10 PE=2 SV=1	HUMAN	18
167	0	32.8	48.69	18.02	12.75	tr|F8W6L6|F8W6L6_HUMAN	Uncharacterized protein OS=Homo sapiens GN=MYH10 PE=4 SV=1	HUMAN	18
167	0	32.8	48.69	18.02	12.75	sp|P35580-2|MYH10_HUMAN	Isoform 2 of Myosin-10 OS=Homo sapiens GN=MYH10	HUMAN	18
167	0	32.78	48.57	17.98	12.72	sp|P35580-3|MYH10_HUMAN	Isoform 3 of Myosin-10 OS=Homo sapiens GN=MYH10	HUMAN	18
167	0	32.75	48.33	17.89	12.66	tr|F8VTL3|F8VTL3_HUMAN	Uncharacterized protein OS=Homo sapiens GN=MYH10 PE=4 SV=1	HUMAN	18
167	0	32.64	48.07	17.79	12.59	tr|Q4LE45|Q4LE45_HUMAN	MYH10 variant protein (Fragment) OS=Homo sapiens GN=MYH10 variant protein PE=2 SV=1	HUMAN	18
167	0	30.45	48.28	17.36	12.04	tr|Q149N4|Q149N4_HUMAN	Myosin, heavy chain 10, non-muscle OS=Homo sapiens GN=MYH10 PE=2 SV=1	HUMAN	17
168	29.61	29.61	57.79	34.9	34.9	sp|O43175|SERA_HUMAN	D-3-phosphoglycerate dehydrogenase OS=Homo sapiens GN=PHGDH PE=1 SV=4	HUMAN	18
169	29.27	29.45	71.88	55.62	50.94	sp|P08758|ANXA5_HUMAN	Annexin A5 OS=Homo sapiens GN=ANXA5 PE=1 SV=2	HUMAN	16
170	29.12	29.12	51.55	35.35	32.73	sp|P09960|LKHA4_HUMAN	Leukotriene A-4 hydrolase OS=Homo sapiens GN=LTA4H PE=1 SV=2	HUMAN	15
170	0	28.11	52.64	35.6	34.07	tr|F8VV40|F8VV40_HUMAN	Uncharacterized protein OS=Homo sapiens GN=LTA4H PE=4 SV=1	HUMAN	15
170	0	28.11	51.69	37.25	35.65	tr|B4DVZ8|B4DVZ8_HUMAN	cDNA FLJ52432, highly similar to Leukotriene A-4 hydrolase (EC 3.3.2.6) OS=Homo sapiens PE=2 SV=1	HUMAN	15
171	28.96	30.01	61.01	43.71	37.59	sp|O14531|DPYL4_HUMAN	Dihydropyrimidinase-related protein 4 OS=Homo sapiens GN=DPYSL4 PE=1 SV=2	HUMAN	19
172	28.77	37.32	81.11	73.04	69.82	tr|Q6FHV6|Q6FHV6_HUMAN	Enolase OS=Homo sapiens GN=ENO2 PE=2 SV=1	HUMAN	21
172	0	37.32	81.11	73.04	69.82	sp|P09104|ENOG_HUMAN	Gamma-enolase OS=Homo sapiens GN=ENO2 PE=1 SV=3	HUMAN	21
172	0	35.21	76.04	67.97	64.75	tr|A8K3B0|A8K3B0_HUMAN	Enolase OS=Homo sapiens PE=2 SV=1	HUMAN	20
173	28.71	28.71	55.57	31.35	27.19	sp|P05771-2|KPCB_HUMAN	Isoform Beta-II of Protein kinase C beta type OS=Homo sapiens GN=PRKCB	HUMAN	18
174	28.69	28.69	53.11	39.96	34.28	sp|P30038|AL4A1_HUMAN	Delta-1-pyrroline-5-carboxylate dehydrogenase, mitochondrial OS=Homo sapiens GN=ALDH4A1 PE=1 SV=3	HUMAN	16
175	28.64	28.64	39.55	31.18	29.09	sp|P43004|EAA2_HUMAN	Excitatory amino acid transporter 2 OS=Homo sapiens GN=SLC1A2 PE=1 SV=2	HUMAN	19
175	0	28.64	37.17	31.68	29.56	tr|A2A2U1|A2A2U1_HUMAN	Solute carrier family 1 (Glial high affinity glutamate transporter), member 2 OS=Homo sapiens GN=SLC1A2 PE=2 SV=1	HUMAN	19
175	0	28.64	37.17	31.68	29.56	sp|P43004-2|EAA2_HUMAN	Isoform 2 of Excitatory amino acid transporter 2 OS=Homo sapiens GN=SLC1A2	HUMAN	19
175	0	26.58	35.76	27.43	25.35	tr|Q59FL6|Q59FL6_HUMAN	Solute carrier family 1, member 2 variant (Fragment) OS=Homo sapiens PE=2 SV=1	HUMAN	18
176	28.55	28.55	62.54	48.61	41.18	tr|Q6NVC0|Q6NVC0_HUMAN	SLC25A5 protein (Fragment) OS=Homo sapiens GN=SLC25A5 PE=2 SV=1	HUMAN	18
176	0	28.55	67.79	52.68	44.63	sp|P05141|ADT2_HUMAN	ADP/ATP translocase 2 OS=Homo sapiens GN=SLC25A5 PE=1 SV=7	HUMAN	18
177	28.35	28.35	57.09	42.72	30.41	sp|Q01064|PDE1B_HUMAN	Calcium/calmodulin-dependent 3',5'-cyclic nucleotide phosphodiesterase 1B OS=Homo sapiens GN=PDE1B PE=1 SV=2	HUMAN	16
177	0	28.21	58.18	46.26	32.93	tr|B4DK72|B4DK72_HUMAN	Uncharacterized protein OS=Homo sapiens GN=PDE1B PE=2 SV=1	HUMAN	16
177	0	28.21	55.81	44.38	31.59	sp|Q01064-2|PDE1B_HUMAN	Isoform PDE1B2 of Calcium/calmodulin-dependent 3',5'-cyclic nucleotide phosphodiesterase 1B OS=Homo sapiens GN=PDE1B	HUMAN	16
178	28.13	28.13	53.69	27.19	22.95	tr|E7EVH7|E7EVH7_HUMAN	Uncharacterized protein OS=Homo sapiens PE=4 SV=1	HUMAN	14
178	0	28.12	62.15	34.55	29.17	tr|F8W6L3|F8W6L3_HUMAN	Uncharacterized protein OS=Homo sapiens GN=KLC1 PE=4 SV=1	HUMAN	14
178	0	28.12	57.12	34.55	29.17	tr|B4DGB3|B4DGB3_HUMAN	cDNA FLJ61233, highly similar to Kinesin light chain 1 OS=Homo sapiens PE=2 SV=1	HUMAN	14
178	0	28.11	56.35	31.59	26.67	tr|G3V5R9|G3V5R9_HUMAN	Uncharacterized protein OS=Homo sapiens GN=KLC1 PE=4 SV=1	HUMAN	14
178	0	28.11	55.56	31.14	26.29	sp|Q07866-9|KLC1_HUMAN	Isoform I of Kinesin light chain 1 OS=Homo sapiens GN=KLC1	HUMAN	14
178	0	28.11	57.66	32.78	27.68	tr|Q7RTQ8|Q7RTQ8_HUMAN	Kinesin light chain 1O OS=Homo sapiens GN=KNS2 PE=2 SV=1	HUMAN	14
178	0	28.11	56.82	32.31	27.27	tr|Q7RTQ1|Q7RTQ1_HUMAN	Kinesin light chain 1K OS=Homo sapiens GN=KNS2 PE=2 SV=1	HUMAN	14
178	0	28.11	56.82	32.31	27.27	sp|Q07866-5|KLC1_HUMAN	Isoform K of Kinesin light chain 1 OS=Homo sapiens GN=KLC1	HUMAN	14
178	0	28.11	55.29	31.89	26.92	tr|Q7RTQ0|Q7RTQ0_HUMAN	Kinesin light chain 1N OS=Homo sapiens GN=KNS2 PE=2 SV=1	HUMAN	14
178	0	28.11	54.5	31.44	26.54	tr|Q7RTP8|Q7RTP8_HUMAN	Kinesin light chain 1J OS=Homo sapiens GN=KNS2 PE=2 SV=1	HUMAN	14
178	0	28.11	59.42	34.08	28.77	sp|Q07866-7|KLC1_HUMAN	Isoform P of Kinesin light chain 1 OS=Homo sapiens GN=KLC1	HUMAN	14
178	0	28.11	54.94	31.69	26.75	sp|Q07866-6|KLC1_HUMAN	Isoform N of Kinesin light chain 1 OS=Homo sapiens GN=KLC1	HUMAN	14
178	0	28.11	54.16	31.24	26.37	sp|Q07866-4|KLC1_HUMAN	Isoform J of Kinesin light chain 1 OS=Homo sapiens GN=KLC1	HUMAN	14
178	0	28.11	58.12	34.73	29.32	sp|Q07866|KLC1_HUMAN	Kinesin light chain 1 OS=Homo sapiens GN=KLC1 PE=1 SV=2	HUMAN	14
178	0	28.11	60.44	36.12	30.49	sp|Q07866-8|KLC1_HUMAN	Isoform S of Kinesin light chain 1 OS=Homo sapiens GN=KLC1	HUMAN	14
178	0	28.11	59.04	35.28	29.79	sp|Q07866-3|KLC1_HUMAN	Isoform G of Kinesin light chain 1 OS=Homo sapiens GN=KLC1	HUMAN	14
178	0	28.11	53.42	32.41	27.36	tr|Q7RTQ3|Q7RTQ3_HUMAN	Kinesin light chain 1D OS=Homo sapiens GN=KNS2 PE=2 SV=1	HUMAN	14
178	0	28.11	53.86	32.68	27.59	tr|Q7RTQ2|Q7RTQ2_HUMAN	Kinesin light chain 1E OS=Homo sapiens GN=KNS2 PE=2 SV=1	HUMAN	14
178	0	28.11	53.86	32.68	27.59	tr|G3V3H3|G3V3H3_HUMAN	Uncharacterized protein OS=Homo sapiens GN=KLC1 PE=4 SV=1	HUMAN	14
178	0	28.11	53.07	32.2	27.18	tr|F8VTM4|F8VTM4_HUMAN	Uncharacterized protein OS=Homo sapiens GN=KLC1 PE=4 SV=1	HUMAN	14
178	0	28.11	56.59	34.97	29.53	tr|B5BU63|B5BU63_HUMAN	Kinesin light chain 1 OS=Homo sapiens GN=KLC1 PE=2 SV=1	HUMAN	14
178	0	28.11	59.11	36.99	31.23	tr|Q7RTQ9|Q7RTQ9_HUMAN	Kinesin light chain 1A OS=Homo sapiens GN=KNS2 PE=2 SV=1	HUMAN	14
178	0	28.11	58.14	36.38	30.71	tr|Q7RTQ7|Q7RTQ7_HUMAN	Kinesin light chain 1F OS=Homo sapiens GN=KNS2 PE=2 SV=1	HUMAN	14
178	0	28.11	57.71	36.12	30.49	tr|G3V2E7|G3V2E7_HUMAN	Uncharacterized protein OS=Homo sapiens GN=KLC1 PE=4 SV=1	HUMAN	14
178	0	28.11	56.79	35.54	30	sp|Q07866-2|KLC1_HUMAN	Isoform C of Kinesin light chain 1 OS=Homo sapiens GN=KLC1	HUMAN	14
178	0	26.16	57.03	30.19	25.24	tr|Q7RTQ4|Q7RTQ4_HUMAN	Kinesin light chain 1M OS=Homo sapiens GN=KNS2 PE=2 SV=1	HUMAN	13
178	0	25.97	52.46	25.96	21.72	tr|B4DS14|B4DS14_HUMAN	cDNA FLJ55519, highly similar to Kinesin light chain 1 OS=Homo sapiens PE=2 SV=1	HUMAN	13
179	28.1	28.1	70.64	56.09	41.77	sp|Q9HCJ6|VAT1L_HUMAN	Synaptic vesicle membrane protein VAT-1 homolog-like OS=Homo sapiens GN=VAT1L PE=1 SV=2	HUMAN	19
179	0	28.1	69.93	56.09	41.77	tr|A8K288|A8K288_HUMAN	cDNA FLJ76322 OS=Homo sapiens PE=2 SV=1	HUMAN	19
180	28.01	30.92	84.08	70.61	65.71	tr|D0PNI1|D0PNI1_HUMAN	Tyrosine 3-monooxygenase/tryptophan 5-monooxygenase activation protein zeta polypeptide OS=Homo sapiens GN=YWHAZ PE=3 SV=1	HUMAN	21
180	0	30.92	84.08	70.61	65.71	sp|P63104|1433Z_HUMAN	14-3-3 protein zeta/delta OS=Homo sapiens GN=YWHAZ PE=1 SV=1	HUMAN	21
181	27.73	47.03	61.3	39.04	29.53	tr|B2RCS5|B2RCS5_HUMAN	Actinin, alpha 2, isoform CRA_b OS=Homo sapiens GN=ACTN2 PE=2 SV=1	HUMAN	23
181	0.01	45.42	60.29	37.02	27.52	sp|P35609|ACTN2_HUMAN	Alpha-actinin-2 OS=Homo sapiens GN=ACTN2 PE=1 SV=1	HUMAN	22
181	0	39.89	56.41	36.49	28.77	tr|B7Z2N5|B7Z2N5_HUMAN	cDNA FLJ51840, highly similar to Alpha-actinin-2 OS=Homo sapiens PE=2 SV=1	HUMAN	20
182	27.62	27.62	67.42	39.86	21.66	sp|P26038|MOES_HUMAN	Moesin OS=Homo sapiens GN=MSN PE=1 SV=3	HUMAN	14
183	27.54	27.54	48.49	29.61	18.25	sp|P36776|LONM_HUMAN	Lon protease homolog, mitochondrial OS=Homo sapiens GN=LONP1 PE=1 SV=2	HUMAN	13
183	0	27.54	50.95	31.73	19.55	tr|Q8N8K8|Q8N8K8_HUMAN	Lon protease homolog OS=Homo sapiens PE=2 SV=1	HUMAN	13
183	0	27.54	53.77	33.49	20.64	tr|Q2VPA0|Q2VPA0_HUMAN	Lon protease homolog (Fragment) OS=Homo sapiens GN=LONP1 PE=2 SV=1	HUMAN	13
183	0	27.54	49.4	30.77	18.96	tr|B3KXS5|B3KXS5_HUMAN	Lon protease homolog OS=Homo sapiens GN=LONP1 PE=2 SV=1	HUMAN	13
183	0	27.54	52.78	33.61	20.71	tr|B3KU28|B3KU28_HUMAN	Lon protease homolog OS=Homo sapiens PE=2 SV=1	HUMAN	13
183	0	27.53	49.27	31.8	19.6	tr|B4DPX0|B4DPX0_HUMAN	Lon protease homolog OS=Homo sapiens PE=2 SV=1	HUMAN	13
183	0	27.27	48.49	28.15	18.25	tr|E5KMH8|E5KMH8_HUMAN	Lon protease homolog OS=Homo sapiens PE=3 SV=1	HUMAN	13
183	0	27.21	47.76	28.88	18.25	tr|E5KMI6|E5KMI6_HUMAN	Lon protease homolog OS=Homo sapiens PE=3 SV=1	HUMAN	13
183	0	26.76	57.4	35.78	22.94	tr|F5GZ27|F5GZ27_HUMAN	Lon protease homolog OS=Homo sapiens GN=LONP1 PE=3 SV=1	HUMAN	13
184	27.49	27.49	46.77	17.43	13.56	tr|E5KNY5|E5KNY5_HUMAN	Leucine-rich PPR-motif containing OS=Homo sapiens GN=LRPPRC PE=4 SV=1	HUMAN	15
184	0	27.49	46.77	17.43	13.56	sp|P42704|LPPRC_HUMAN	Leucine-rich PPR motif-containing protein, mitochondrial OS=Homo sapiens GN=LRPPRC PE=1 SV=3	HUMAN	15
185	27.41	27.41	32.37	16.98	11.63	sp|P78357|CNTP1_HUMAN	Contactin-associated protein 1 OS=Homo sapiens GN=CNTNAP1 PE=1 SV=1	HUMAN	13
186	27.41	27.41	59.24	38.86	38.86	tr|Q6AI31|Q6AI31_HUMAN	Putative uncharacterized protein DKFZp781D2042 OS=Homo sapiens GN=DKFZp781D2042 PE=2 SV=1	HUMAN	14
186	0	27.41	59.24	38.86	38.86	sp|P21579|SYT1_HUMAN	Synaptotagmin-1 OS=Homo sapiens GN=SYT1 PE=1 SV=1	HUMAN	14
187	27.29	27.29	62.27	35.75	29.16	sp|P52306|GDS1_HUMAN	Rap1 GTPase-GDP dissociation stimulator 1 OS=Homo sapiens GN=RAP1GDS1 PE=1 SV=3	HUMAN	13
187	0	27.29	58.98	35.75	29.16	tr|B3KNU0|B3KNU0_HUMAN	cDNA FLJ30470 fis, clone BRAWH1000040, highly similar to Rap1 GTPase-GDP dissociation stimulator 1 OS=Homo sapiens PE=2 SV=1	HUMAN	13
187	0	27.28	61.35	35.69	29.11	tr|Q4QQI8|Q4QQI8_HUMAN	RAP1, GTP-GDP dissociation stimulator 1 OS=Homo sapiens GN=RAP1GDS1 PE=2 SV=1	HUMAN	13
187	0	26.79	70.35	38.76	34.3	tr|E9PH06|E9PH06_HUMAN	Uncharacterized protein OS=Homo sapiens GN=RAP1GDS1 PE=4 SV=1	HUMAN	13
187	0	26.79	62.61	35.78	31.66	tr|Q499L7|Q499L7_HUMAN	RAP1GDS1 protein OS=Homo sapiens GN=RAP1GDS1 PE=2 SV=1	HUMAN	13
187	0	26.79	62.54	35.84	31.72	sp|P52306-2|GDS1_HUMAN	Isoform 2 of Rap1 GTPase-GDP dissociation stimulator 1 OS=Homo sapiens GN=RAP1GDS1	HUMAN	13
188	27.24	27.27	35.53	23.48	16.14	sp|P20020-5|AT2B1_HUMAN	Isoform E of Plasma membrane calcium-transporting ATPase 1 OS=Homo sapiens GN=ATP2B1	HUMAN	15
188	0	27.26	35.37	23.38	16.07	sp|P20020-2|AT2B1_HUMAN	Isoform A of Plasma membrane calcium-transporting ATPase 1 OS=Homo sapiens GN=ATP2B1	HUMAN	15
188	0	27.22	36.49	23.23	15.96	sp|P20020-6|AT2B1_HUMAN	Isoform K of Plasma membrane calcium-transporting ATPase 1 OS=Homo sapiens GN=ATP2B1	HUMAN	15
188	0	27.08	35.41	22.54	15.49	sp|P20020-3|AT2B1_HUMAN	Isoform B of Plasma membrane calcium-transporting ATPase 1 OS=Homo sapiens GN=ATP2B1	HUMAN	15
188	0	26.96	33.31	22.02	15.13	sp|P20020-4|AT2B1_HUMAN	Isoform C of Plasma membrane calcium-transporting ATPase 1 OS=Homo sapiens GN=ATP2B1	HUMAN	15
188	0	26.92	33.07	21.86	15.02	sp|P20020|AT2B1_HUMAN	Plasma membrane calcium-transporting ATPase 1 OS=Homo sapiens GN=ATP2B1 PE=1 SV=3	HUMAN	15
189	27.22	30.23	61.97	44.16	38.59	sp|P50991|TCPD_HUMAN	T-complex protein 1 subunit delta OS=Homo sapiens GN=CCT4 PE=1 SV=4	HUMAN	17
189	0	29.44	61.7	47.62	43.06	tr|B7Z9L0|B7Z9L0_HUMAN	T-complex protein 1 subunit delta OS=Homo sapiens GN=CCT4 PE=2 SV=1	HUMAN	17
189	0	28.15	57.14	39.33	33.77	tr|A8K3C3|A8K3C3_HUMAN	T-complex protein 1 subunit delta OS=Homo sapiens PE=2 SV=1	HUMAN	16
189	0	27.22	60.9	42.04	38.9	tr|F5H5W3|F5H5W3_HUMAN	T-complex protein 1 subunit delta OS=Homo sapiens GN=CCT4 PE=3 SV=1	HUMAN	16
189	0	27.22	60.9	42.04	38.9	tr|B7Z8B1|B7Z8B1_HUMAN	T-complex protein 1 subunit delta OS=Homo sapiens PE=2 SV=1	HUMAN	16
190	27.14	27.14	56.68	43.32	37.03	tr|B7Z3T7|B7Z3T7_HUMAN	Uncharacterized protein OS=Homo sapiens GN=PDHA1 PE=2 SV=1	HUMAN	18
190	0	27.14	57.69	44.1	37.69	sp|P08559|ODPA_HUMAN	Pyruvate dehydrogenase E1 component subunit alpha, somatic form, mitochondrial OS=Homo sapiens GN=PDHA1 PE=1 SV=3	HUMAN	18
190	0	27.14	52.34	40.19	34.35	tr|A5YVE9|A5YVE9_HUMAN	Mitochondrial PDHA1 OS=Homo sapiens GN=PDHA1 PE=2 SV=1	HUMAN	18
190	0	24.95	58.5	41.23	34.26	tr|B7Z3X5|B7Z3X5_HUMAN	Uncharacterized protein OS=Homo sapiens GN=PDHA1 PE=2 SV=1	HUMAN	16
190	0	24.95	54.87	41.28	34.87	tr|B2R5P7|B2R5P7_HUMAN	cDNA, FLJ92558, highly similar to Homo sapiens pyruvate dehydrogenase (lipoamide) alpha 1 (PDHA1), mRNA OS=Homo sapiens PE=2 SV=1	HUMAN	17
191	27	27	43.18	34.58	27.48	sp|Q02252|MMSA_HUMAN	Methylmalonate-semialdehyde dehydrogenase [acylating], mitochondrial OS=Homo sapiens GN=ALDH6A1 PE=1 SV=2	HUMAN	17
191	0	26.66	40.75	30.84	27.48	tr|Q53FN8|Q53FN8_HUMAN	Aldehyde dehydrogenase 6A1 variant (Fragment) OS=Homo sapiens PE=2 SV=1	HUMAN	17
191	0	26.55	38.5	32.71	27.48	tr|Q53H94|Q53H94_HUMAN	Aldehyde dehydrogenase 6A1 variant (Fragment) OS=Homo sapiens PE=2 SV=1	HUMAN	17
191	0	24.85	41.76	32.95	25.67	tr|B4DFS8|B4DFS8_HUMAN	cDNA FLJ51820, highly similar to Methylmalonate-semialdehyde dehydrogenase[acylating], mitochondrial (EC 1.2.1.27) OS=Homo sapiens PE=2 SV=1	HUMAN	16
192	26.97	26.97	64.9	43.71	43.71	sp|P22695|QCR2_HUMAN	Cytochrome b-c1 complex subunit 2, mitochondrial OS=Homo sapiens GN=UQCRC2 PE=1 SV=3	HUMAN	19
193	26.79	51.79	76.18	68.99	62.47	sp|Q13885|TBB2A_HUMAN	Tubulin beta-2A chain OS=Homo sapiens GN=TUBB2A PE=1 SV=1	HUMAN	45
193	0	50.06	76.18	65.62	59.1	tr|B2R6L0|B2R6L0_HUMAN	cDNA, FLJ93005, highly similar to Homo sapiens tubulin, beta polypeptide (TUBB), mRNA OS=Homo sapiens PE=2 SV=1	HUMAN	44
194	26.65	26.65	58.81	39.9	33.01	tr|Q59ER5|Q59ER5_HUMAN	WD repeat-containing protein 1 isoform 1 variant (Fragment) OS=Homo sapiens PE=2 SV=1	HUMAN	15
194	0	26.65	58.91	41.09	33.99	tr|Q53H17|Q53H17_HUMAN	WD repeat-containing protein 1 isoform 1 variant (Fragment) OS=Homo sapiens PE=2 SV=1	HUMAN	15
194	0	26.65	58.91	41.09	33.99	tr|Q53GN4|Q53GN4_HUMAN	WD repeat domain 1, isoform CRA_a (Fragment) OS=Homo sapiens GN=WDR1 PE=2 SV=1	HUMAN	15
194	0	26.65	58.91	41.09	33.99	sp|O75083|WDR1_HUMAN	WD repeat-containing protein 1 OS=Homo sapiens GN=WDR1 PE=1 SV=4	HUMAN	15
194	0	26.46	54.2	36.41	33.94	tr|A8MVA9|A8MVA9_HUMAN	Uncharacterized protein OS=Homo sapiens GN=WDR1 PE=4 SV=2	HUMAN	15
195	26.43	26.43	65.25	36.02	33.69	sp|Q13228|SBP1_HUMAN	Selenium-binding protein 1 OS=Homo sapiens GN=SELENBP1 PE=1 SV=2	HUMAN	13
196	26.15	26.15	59.14	29.05	26.07	tr|D3DP09|D3DP09_HUMAN	Tripartite motif-containing 2, isoform CRA_a OS=Homo sapiens GN=TRIM2 PE=4 SV=1	HUMAN	14
196	0	26.15	61.29	30.11	27.02	sp|Q9C040|TRIM2_HUMAN	Tripartite motif-containing protein 2 OS=Homo sapiens GN=TRIM2 PE=1 SV=1	HUMAN	14
197	25.96	42.64	51.9	35.99	31.24	tr|B2RB32|B2RB32_HUMAN	Phosphorylase OS=Homo sapiens PE=2 SV=1	HUMAN	22
197	0	42.64	51.9	35.99	31.24	sp|P11217|PYGM_HUMAN	Glycogen phosphorylase, muscle form OS=Homo sapiens GN=PYGM PE=1 SV=6	HUMAN	22
197	0	42.64	51.32	36.42	31.61	tr|F5GZH7|F5GZH7_HUMAN	Phosphorylase OS=Homo sapiens GN=PYGM PE=3 SV=1	HUMAN	22
197	0	42.64	51.32	36.42	31.61	tr|B4DRW6|B4DRW6_HUMAN	Phosphorylase OS=Homo sapiens PE=2 SV=1	HUMAN	22
197	0	38.11	53.85	36.07	30.77	tr|A6NDY6|A6NDY6_HUMAN	Phosphorylase OS=Homo sapiens GN=PYGM PE=2 SV=1	HUMAN	20
198	25.91	25.91	64.52	57.77	42.23	tr|B4E3A8|B4E3A8_HUMAN	Uncharacterized protein OS=Homo sapiens GN=SERPINB1 PE=2 SV=1	HUMAN	14
198	0	25.91	58.05	51.98	37.99	sp|P30740|ILEU_HUMAN	Leukocyte elastase inhibitor OS=Homo sapiens GN=SERPINB1 PE=1 SV=1	HUMAN	14
199	25.88	25.88	74.01	53.79	53.79	sp|P16152|CBR1_HUMAN	Carbonyl reductase [NADPH] 1 OS=Homo sapiens GN=CBR1 PE=1 SV=3	HUMAN	14
200	25.76	25.76	79.53	68.46	55.03	sp|Q9H115|SNAB_HUMAN	Beta-soluble NSF attachment protein OS=Homo sapiens GN=NAPB PE=1 SV=2	HUMAN	15
200	0	23.7	75.83	60.26	47.02	tr|B4DIV0|B4DIV0_HUMAN	cDNA FLJ52546, highly similar to Beta-soluble NSF attachment protein OS=Homo sapiens PE=2 SV=1	HUMAN	14
201	25.58	25.58	59.62	47	33.12	sp|P02649|APOE_HUMAN	Apolipoprotein E OS=Homo sapiens GN=APOE PE=1 SV=1	HUMAN	11
202	25.44	25.44	41.06	28.77	22.43	tr|Q9ULW9|Q9ULW9_HUMAN	3',5'-cyclic nucleotide phosphodiesterase 10A2 OS=Homo sapiens GN=PDE10A2 PE=2 SV=1	HUMAN	14
202	0.01	25.36	40.44	29.14	22.72	sp|Q9Y233|PDE10_HUMAN	cAMP and cAMP-inhibited cGMP 3',5'-cyclic phosphodiesterase 10A OS=Homo sapiens GN=PDE10A PE=1 SV=1	HUMAN	14
202	0	25.44	41.06	28.77	22.43	sp|Q9Y233-2|PDE10_HUMAN	Isoform PDE10A2 of cAMP and cAMP-inhibited cGMP 3',5'-cyclic phosphodiesterase 10A OS=Homo sapiens GN=PDE10A	HUMAN	14
203	25.42	25.42	79.79	65.28	61.14	sp|P84074|HPCA_HUMAN	Neuron-specific calcium-binding protein hippocalcin OS=Homo sapiens GN=HPCA PE=1 SV=2	HUMAN	14
203	0	23.82	73.58	59.07	54.92	tr|Q5U068|Q5U068_HUMAN	Hippocalcin OS=Homo sapiens PE=2 SV=1	HUMAN	13
203	0	23.82	77.17	61.96	57.61	tr|Q5ISP4|Q5ISP4_MACFA	Hippocalcin (Fragment) OS=Macaca fascicularis PE=2 SV=1	MACFA	13
204	25.25	25.25	55.42	46.89	31.44	sp|Q9HCC0|MCCB_HUMAN	Methylcrotonoyl-CoA carboxylase beta chain, mitochondrial OS=Homo sapiens GN=MCCC2 PE=1 SV=1	HUMAN	11
204	0	23.08	56.95	47.81	31.24	sp|Q9HCC0-2|MCCB_HUMAN	Isoform 2 of Methylcrotonoyl-CoA carboxylase beta chain, mitochondrial OS=Homo sapiens GN=MCCC2	HUMAN	10
205	25.21	35.29	56.52	47.41	39.13	sp|Q92599|SEPT8_HUMAN	Septin-8 OS=Homo sapiens GN=SEPT8 PE=1 SV=4	HUMAN	19
205	0	33.7	64.87	55.04	40.52	tr|B7ZVZ1|B7ZVZ1_HUMAN	SEPT8 protein OS=Homo sapiens GN=SEPT8 PE=2 SV=1	HUMAN	18
205	0	33.7	62.95	53.41	39.32	tr|A6NFQ9|A6NFQ9_HUMAN	Uncharacterized protein OS=Homo sapiens GN=SEPT8 PE=3 SV=1	HUMAN	18
205	0	33.21	57.69	48.19	39.14	tr|F6W7K9|F6W7K9_HUMAN	Uncharacterized protein OS=Homo sapiens GN=SEPT8 PE=3 SV=1	HUMAN	18
205	0	33.21	59.3	49.53	40.23	tr|A6NMH6|A6NMH6_HUMAN	Uncharacterized protein OS=Homo sapiens GN=SEPT8 PE=3 SV=1	HUMAN	18
205	0	33.21	59.44	49.65	40.33	sp|Q92599-2|SEPT8_HUMAN	Isoform 2 of Septin-8 OS=Homo sapiens GN=SEPT8	HUMAN	18
206	25.16	25.16	68.24	55.29	55.29	tr|B2R6K4|B2R6K4_HUMAN	cDNA, FLJ92996, highly similar to Homo sapiens guanine nucleotide binding protein (G protein), beta polypeptide 1 (GNB1), mRNA OS=Homo sapiens PE=2 SV=1	HUMAN	19
206	0	25.16	68.24	55.29	55.29	sp|P62873|GBB1_HUMAN	Guanine nucleotide-binding protein G(I)/G(S)/G(T) subunit beta-1 OS=Homo sapiens GN=GNB1 PE=1 SV=3	HUMAN	19
206	0	23.13	62.95	49.7	49.7	tr|Q1RMY8|Q1RMY8_HUMAN	GNB1 protein (Fragment) OS=Homo sapiens GN=GNB1 PE=2 SV=1	HUMAN	17
207	25.08	25.54	62.36	35.71	33.4	tr|B9EKV4|B9EKV4_HUMAN	Aldehyde dehydrogenase 9 family, member A1 OS=Homo sapiens GN=ALDH9A1 PE=2 SV=1	HUMAN	18
207	0	25.54	63.16	37.45	35.02	sp|P49189|AL9A1_HUMAN	4-trimethylaminobutyraldehyde dehydrogenase OS=Homo sapiens GN=ALDH9A1 PE=1 SV=3	HUMAN	18
207	0	25.54	59.84	36.42	34.06	tr|B4DX14|B4DX14_HUMAN	cDNA FLJ53231, highly similar to 4-trimethylaminobutyraldehyde dehydrogenase(EC 1.2.1.47) OS=Homo sapiens PE=2 SV=1	HUMAN	18
207	0	25.54	60.54	38.22	35.74	tr|B4DE91|B4DE91_HUMAN	cDNA FLJ55534, highly similar to 4-trimethylaminobutyraldehyde dehydrogenase (EC 1.2.1.47) OS=Homo sapiens PE=2 SV=1	HUMAN	18
208	25.04	25.04	61.05	32.72	27.49	sp|Q06124-2|PTN11_HUMAN	Isoform 2 of Tyrosine-protein phosphatase non-receptor type 11 OS=Homo sapiens GN=PTPN11	HUMAN	14
208	0	25.04	60.8	32.5	27.3	sp|Q06124|PTN11_HUMAN	Tyrosine-protein phosphatase non-receptor type 11 OS=Homo sapiens GN=PTPN11 PE=1 SV=2	HUMAN	14
209	25.02	25.02	31.58	21.64	14.09	tr|Q2TB59|Q2TB59_HUMAN	Nicotinamide nucleotide transhydrogenase OS=Homo sapiens GN=NNT PE=2 SV=1	HUMAN	12
209	0	25.02	31.58	21.64	14.09	sp|Q13423|NNTM_HUMAN	NAD(P) transhydrogenase, mitochondrial OS=Homo sapiens GN=NNT PE=1 SV=3	HUMAN	12
210	24.95	24.95	25.83	18.74	17.85	tr|E9PDG8|E9PDG8_HUMAN	Uncharacterized protein OS=Homo sapiens GN=SNAP91 PE=4 SV=1	HUMAN	18
210	0	24.95	25.69	18.63	17.75	sp|O60641|AP180_HUMAN	Clathrin coat assembly protein AP180 OS=Homo sapiens GN=SNAP91 PE=1 SV=2	HUMAN	18
210	0	22.85	26.79	16.87	15.99	tr|F5GWN7|F5GWN7_HUMAN	Uncharacterized protein OS=Homo sapiens GN=SNAP91 PE=4 SV=1	HUMAN	15
210	0	22.85	24.74	17.45	16.53	tr|E5RI02|E5RI02_HUMAN	Uncharacterized protein OS=Homo sapiens GN=SNAP91 PE=4 SV=1	HUMAN	15
210	0	22.85	23.98	16.91	16.02	tr|E1P549|E1P549_HUMAN	Synaptosomal-associated protein, 91kDa homolog (Mouse), isoform CRA_a OS=Homo sapiens GN=SNAP91 PE=4 SV=1	HUMAN	15
211	24.87	24.87	76.88	70.35	66.33	sp|Q06830|PRDX1_HUMAN	Peroxiredoxin-1 OS=Homo sapiens GN=PRDX1 PE=1 SV=1	HUMAN	15
212	24.72	24.72	54.47	44.74	42.89	sp|O00154|BACH_HUMAN	Cytosolic acyl coenzyme A thioester hydrolase OS=Homo sapiens GN=ACOT7 PE=1 SV=3	HUMAN	16
212	0.02	24.52	60.57	46.57	46.57	sp|O00154-5|BACH_HUMAN	Isoform 5 of Cytosolic acyl coenzyme A thioester hydrolase OS=Homo sapiens GN=ACOT7	HUMAN	16
212	0	24.42	60.65	48.22	48.22	sp|O00154-4|BACH_HUMAN	Isoform 4 of Cytosolic acyl coenzyme A thioester hydrolase OS=Homo sapiens GN=ACOT7	HUMAN	16
212	0	24.42	57.45	49.54	49.54	sp|O00154-6|BACH_HUMAN	Isoform 6 of Cytosolic acyl coenzyme A thioester hydrolase OS=Homo sapiens GN=ACOT7	HUMAN	16
213	24.69	24.69	29.95	21.45	19.35	sp|P45974|UBP5_HUMAN	Ubiquitin carboxyl-terminal hydrolase 5 OS=Homo sapiens GN=USP5 PE=1 SV=2	HUMAN	14
213	0	24.69	30.78	22.04	19.88	sp|P45974-2|UBP5_HUMAN	Isoform Short of Ubiquitin carboxyl-terminal hydrolase 5 OS=Homo sapiens GN=USP5	HUMAN	14
214	24.63	24.63	58.44	30.38	25.32	sp|P55084|ECHB_HUMAN	Trifunctional enzyme subunit beta, mitochondrial OS=Homo sapiens GN=HADHB PE=1 SV=3	HUMAN	12
214	0	24.63	55.09	31.86	26.55	tr|B4E2W0|B4E2W0_HUMAN	Uncharacterized protein OS=Homo sapiens GN=HADHB PE=2 SV=1	HUMAN	12
214	0	22.55	53.52	28.36	23.24	tr|B4DY96|B4DY96_HUMAN	cDNA FLJ55769, highly similar to Trifunctional enzyme subunit beta, mitochondrial OS=Homo sapiens PE=2 SV=1	HUMAN	11
215	24.55	24.55	78.69	74.59	71.31	sp|P09417|DHPR_HUMAN	Dihydropteridine reductase OS=Homo sapiens GN=QDPR PE=1 SV=2	HUMAN	20
216	24.43	24.43	46.03	26.63	25.21	tr|Q5VU08|Q5VU08_HUMAN	Adducin 3 (Gamma) OS=Homo sapiens GN=ADD3 PE=2 SV=1	HUMAN	14
216	0	24.43	46.56	26.93	25.5	tr|Q59EK1|Q59EK1_HUMAN	Adducin 3 isoform a variant (Fragment) OS=Homo sapiens PE=2 SV=1	HUMAN	14
216	0	24.43	46.03	26.63	25.21	sp|Q9UEY8|ADDG_HUMAN	Gamma-adducin OS=Homo sapiens GN=ADD3 PE=1 SV=1	HUMAN	14
216	0	24.43	48.22	27.89	26.41	sp|Q9UEY8-2|ADDG_HUMAN	Isoform 1 of Gamma-adducin OS=Homo sapiens GN=ADD3	HUMAN	14
217	24.29	24.29	63.3	52.29	43.73	sp|P62140|PP1B_HUMAN	Serine/threonine-protein phosphatase PP1-beta catalytic subunit OS=Homo sapiens GN=PPP1CB PE=1 SV=3	HUMAN	14
217	0	22.19	61.54	53.85	44.48	tr|B4DJ75|B4DJ75_HUMAN	Serine/threonine-protein phosphatase OS=Homo sapiens PE=2 SV=1	HUMAN	13
218	24.1	24.1	55.29	34.56	30.45	tr|E5KS55|E5KS55_HUMAN	Mitochondrial succinyl-CoA ligase [ADP-forming] subunit beta OS=Homo sapiens PE=3 SV=1	ADP-forming	12
218	0	24.1	63.21	39.51	34.81	tr|B7ZAF6|B7ZAF6_HUMAN	Succinate-CoA ligase, ADP-forming, beta subunit, isoform CRA_d OS=Homo sapiens GN=SUCLA2 PE=2 SV=1	HUMAN	12
218	0	24.1	63.21	39.51	34.81	tr|B4DRV2|B4DRV2_HUMAN	cDNA FLJ53646, highly similar to Succinyl-CoA ligase (ADP-forming) beta-chain, mitochondrial (EC 6.2.1.5) OS=Homo sapiens PE=2 SV=1	HUMAN	12
218	0	24.1	58.77	39.51	34.81	tr|F5GXC8|F5GXC8_HUMAN	Uncharacterized protein OS=Homo sapiens GN=SUCLA2 PE=3 SV=1	HUMAN	12
218	0	24.1	51.4	34.56	30.45	tr|E5KS60|E5KS60_HUMAN	Mitochondrial succinyl-CoA ligase [ADP-forming] subunit beta OS=Homo sapiens PE=3 SV=1	ADP-forming	12
218	0	24.1	51.4	34.56	30.45	sp|Q9P2R7|SUCB1_HUMAN	Succinyl-CoA ligase [ADP-forming] subunit beta, mitochondrial OS=Homo sapiens GN=SUCLA2 PE=1 SV=3	HUMAN	12
218	0	24.1	53.97	36.28	31.97	sp|Q9P2R7-2|SUCB1_HUMAN	Isoform 2 of Succinyl-CoA ligase [ADP-forming] subunit beta, mitochondrial OS=Homo sapiens GN=SUCLA2	HUMAN	12
218	0	21.99	61.29	37.47	32.75	tr|Q7Z503|Q7Z503_HUMAN	Beta-succinyl CoA synthetase OS=Homo sapiens PE=2 SV=1	HUMAN	11
218	0	21.99	50.42	30.3	26.27	tr|Q6N0B1|Q6N0B1_HUMAN	Putative uncharacterized protein DKFZp686D0880 (Fragment) OS=Homo sapiens GN=DKFZp686D0880 PE=2 SV=1	HUMAN	11
219	23.99	23.99	74.13	58.99	53.63	tr|E9KL35|E9KL35_HUMAN	Epididymis tissue sperm binding protein Li 3a OS=Homo sapiens PE=2 SV=1	HUMAN	15
219	0	23.99	74.13	58.99	53.63	sp|P63244|GBLP_HUMAN	Guanine nucleotide-binding protein subunit beta-2-like 1 OS=Homo sapiens GN=GNB2L1 PE=1 SV=3	HUMAN	15
220	23.92	23.92	68.45	43.06	26.79	tr|B7Z242|B7Z242_HUMAN	Uncharacterized protein OS=Homo sapiens GN=MAOB PE=2 SV=1	HUMAN	14
220	0	23.92	66.35	41.73	25.96	sp|P27338|AOFB_HUMAN	Amine oxidase [flavin-containing] B OS=Homo sapiens GN=MAOB PE=1 SV=3	HUMAN	14
220	0	23.3	64.62	40	25.96	tr|Q8TBI1|Q8TBI1_HUMAN	Monoamine oxidase B OS=Homo sapiens GN=MAOB PE=2 SV=1	HUMAN	14
220	0	22.65	58.88	41.85	32.85	tr|B7Z5H3|B7Z5H3_HUMAN	Uncharacterized protein OS=Homo sapiens GN=MAOB PE=2 SV=1	HUMAN	14
221	23.9	23.9	74.41	60.24	59.45	tr|Q53G35|Q53G35_HUMAN	Phosphoglycerate mutase (Fragment) OS=Homo sapiens PE=2 SV=1	HUMAN	15
221	0	23.9	69.29	60.24	59.45	tr|Q6FHU2|Q6FHU2_HUMAN	Phosphoglycerate mutase (Fragment) OS=Homo sapiens GN=PGAM1 PE=2 SV=1	HUMAN	15
221	0	23.9	69.29	60.24	59.45	tr|F2Z2J9|F2Z2J9_HUMAN	Phosphoglycerate mutase OS=Homo sapiens PE=3 SV=1	HUMAN	15
221	0	23.9	69.29	60.24	59.45	sp|P18669|PGAM1_HUMAN	Phosphoglycerate mutase 1 OS=Homo sapiens GN=PGAM1 PE=1 SV=2	HUMAN	15
221	0	23.71	62.2	60.24	59.45	tr|Q6P6D7|Q6P6D7_HUMAN	Phosphoglycerate mutase OS=Homo sapiens GN=PGAM1 PE=2 SV=1	HUMAN	15
221	0	22.44	70.47	54.72	53.94	tr|Q0D2Q6|Q0D2Q6_HUMAN	Phosphoglycerate mutase OS=Homo sapiens GN=PGAM1 PE=2 SV=1	HUMAN	14
222	23.89	23.89	49.84	31.41	25.66	sp|O94826|TOM70_HUMAN	Mitochondrial import receptor subunit TOM70 OS=Homo sapiens GN=TOMM70A PE=1 SV=1	HUMAN	11
222	0	22.35	53.69	33.33	26.35	tr|B4DZ87|B4DZ87_HUMAN	Uncharacterized protein OS=Homo sapiens GN=TOMM70A PE=2 SV=1	HUMAN	10
223	23.88	23.88	32.05	14.82	10.9	tr|G3XAF4|G3XAF4_HUMAN	L1 cell adhesion molecule, isoform CRA_a OS=Homo sapiens GN=L1CAM PE=4 SV=1	HUMAN	13
223	0	23.84	32.99	14.74	10.84	tr|F5H1H0|F5H1H0_HUMAN	Uncharacterized protein OS=Homo sapiens GN=L1CAM PE=4 SV=1	HUMAN	13
223	0	23.84	31.87	14.74	10.84	tr|Q7Z3Z9|Q7Z3Z9_HUMAN	L1 cell adhesion molecule (Fragment) OS=Homo sapiens GN=L1CAM PE=2 SV=1	HUMAN	13
223	0	23.84	31.82	14.72	10.82	tr|A8K139|A8K139_HUMAN	cDNA FLJ76744, highly similar to Homo sapiens L1 cell adhesion molecule (L1CAM), transcript variant 1, mRNA OS=Homo sapiens PE=2 SV=1	HUMAN	13
223	0	23.84	31.82	14.72	10.82	sp|P32004|L1CAM_HUMAN	Neural cell adhesion molecule L1 OS=Homo sapiens GN=L1CAM PE=1 SV=2	HUMAN	13
223	0	23.84	31.92	14.76	10.85	sp|P32004-2|L1CAM_HUMAN	Isoform 2 of Neural cell adhesion molecule L1 OS=Homo sapiens GN=L1CAM	HUMAN	13
223	0	23.83	32.88	14.69	10.8	tr|F5H025|F5H025_HUMAN	Uncharacterized protein OS=Homo sapiens GN=L1CAM PE=4 SV=1	HUMAN	13
223	0	22.66	31.41	14.18	10.42	tr|A4ZYW4|A4ZYW4_HUMAN	Non-neural L1CAM OS=Homo sapiens GN=L1CAM PE=2 SV=1	HUMAN	12
224	23.78	23.78	39.18	14.35	13.42	sp|Q9NQC3|RTN4_HUMAN	Reticulon-4 OS=Homo sapiens GN=RTN4 PE=1 SV=2	HUMAN	13
225	23.76	23.76	40.71	22.35	17.53	tr|Q59F90|Q59F90_HUMAN	Brevican isoform 1 variant (Fragment) OS=Homo sapiens PE=2 SV=1	HUMAN	12
225	0	23.76	37.98	20.86	16.36	sp|Q96GW7|PGCB_HUMAN	Brevican core protein OS=Homo sapiens GN=BCAN PE=1 SV=2	HUMAN	12
226	23.66	26.44	50.22	32.97	26.2	tr|A1A4E9|A1A4E9_HUMAN	Keratin 13 OS=Homo sapiens GN=KRT13 PE=2 SV=1	HUMAN	18
226	0.01	27.08	53.81	35.48	28.1	sp|P13646-3|K1C13_HUMAN	Isoform 3 of Keratin, type I cytoskeletal 13 OS=Homo sapiens GN=KRT13	HUMAN	18
226	0	27	52.18	32.53	25.76	sp|P13646|K1C13_HUMAN	Keratin, type I cytoskeletal 13 OS=Homo sapiens GN=KRT13 PE=1 SV=4	HUMAN	18
226	0	23.2	66.56	42.21	35.06	tr|B4DL17|B4DL17_HUMAN	cDNA FLJ52558, highly similar to Keratin, type I cytoskeletal 13 OS=Homo sapiens PE=2 SV=1	HUMAN	14
227	23.66	23.66	56.7	30.83	26.61	sp|P11413-3|G6PD_HUMAN	Isoform 3 of Glucose-6-phosphate 1-dehydrogenase OS=Homo sapiens GN=G6PD	HUMAN	14
227	0	23.6	57.28	32.62	28.16	tr|A8K8D9|A8K8D9_HUMAN	Glucose-6-phosphate 1-dehydrogenase OS=Homo sapiens PE=2 SV=1	HUMAN	14
227	0	23.6	57.28	32.62	28.16	sp|P11413|G6PD_HUMAN	Glucose-6-phosphate 1-dehydrogenase OS=Homo sapiens GN=G6PD PE=1 SV=4	HUMAN	14
227	0	23.6	52.58	29.95	25.85	sp|P11413-2|G6PD_HUMAN	Isoform Long of Glucose-6-phosphate 1-dehydrogenase OS=Homo sapiens GN=G6PD	HUMAN	14
227	0	23.58	60.42	35.37	30.53	tr|Q2VF42|Q2VF42_HUMAN	Glucose-6-phosphate 1-dehydrogenase (Fragment) OS=Homo sapiens GN=G6PD PE=2 SV=1	HUMAN	14
227	0	23.58	57.05	35.37	30.53	tr|Q2Q9H2|Q2Q9H2_HUMAN	Glucose-6-phosphate 1-dehydrogenase (Fragment) OS=Homo sapiens GN=G6PD PE=2 SV=1	HUMAN	14
228	23.57	23.57	59.58	43.33	29.37	sp|P31930|QCR1_HUMAN	Cytochrome b-c1 complex subunit 1, mitochondrial OS=Homo sapiens GN=UQCRC1 PE=1 SV=3	HUMAN	11
229	23.5	23.5	46.33	32.46	28.38	sp|Q969P0|IGSF8_HUMAN	Immunoglobulin superfamily member 8 OS=Homo sapiens GN=IGSF8 PE=1 SV=1	HUMAN	12
229	0	23.5	53.99	37.83	33.08	sp|Q969P0-3|IGSF8_HUMAN	Isoform 3 of Immunoglobulin superfamily member 8 OS=Homo sapiens GN=IGSF8	HUMAN	12
230	23.47	23.47	62.72	39.25	31.9	sp|P06744|G6PI_HUMAN	Glucose-6-phosphate isomerase OS=Homo sapiens GN=GPI PE=1 SV=4	HUMAN	16
230	0	23.47	61.58	41.24	33.52	tr|B4DVJ0|B4DVJ0_HUMAN	Glucose-6-phosphate isomerase OS=Homo sapiens PE=2 SV=1	HUMAN	16
230	0	23.35	61.34	38.49	31.28	tr|B4DG39|B4DG39_HUMAN	Glucose-6-phosphate isomerase OS=Homo sapiens GN=GPI PE=2 SV=1	HUMAN	16
230	0	23.35	59.81	41.32	33.58	tr|B4DE36|B4DE36_HUMAN	Glucose-6-phosphate isomerase OS=Homo sapiens PE=2 SV=1	HUMAN	16
231	23.43	23.43	92.52	88.44	88.44	tr|D9YZU5|D9YZU5_HUMAN	Hemoglobin, beta OS=Homo sapiens GN=HBB PE=3 SV=1	HUMAN	15
231	0	23.43	92.52	88.44	88.44	sp|P68871|HBB_HUMAN	Hemoglobin subunit beta OS=Homo sapiens GN=HBB PE=1 SV=2	HUMAN	15
231	0	21.46	91.84	75.51	75.51	tr|C8C504|C8C504_HUMAN	Beta-globin OS=Homo sapiens GN=HBB PE=3 SV=1	HUMAN	14
232	23.37	39.93	42.3	34.5	23.51	tr|F5H801|F5H801_HUMAN	Uncharacterized protein OS=Homo sapiens GN=OGDH PE=4 SV=1	HUMAN	19
232	0	39.93	40.43	32.97	22.47	tr|E9PBM1|E9PBM1_HUMAN	Uncharacterized protein OS=Homo sapiens GN=OGDH PE=4 SV=1	HUMAN	19
232	0	39.93	40.43	32.97	22.47	tr|B4E2U9|B4E2U9_HUMAN	cDNA FLJ54748, highly similar to 2-oxoglutarate dehydrogenase E1 component, mitochondrial (EC 1.2.4.2) OS=Homo sapiens PE=2 SV=1	HUMAN	19
232	0	39.93	40.27	32.84	22.39	sp|Q02218|ODO1_HUMAN	2-oxoglutarate dehydrogenase, mitochondrial OS=Homo sapiens GN=OGDH PE=1 SV=3	HUMAN	19
232	0	39.91	39.85	32.5	22.15	tr|E9PDF2|E9PDF2_HUMAN	Uncharacterized protein OS=Homo sapiens GN=OGDH PE=4 SV=1	HUMAN	19
232	0	39.88	39.69	32.37	22.06	tr|E9PCR7|E9PCR7_HUMAN	Uncharacterized protein OS=Homo sapiens GN=OGDH PE=4 SV=1	HUMAN	19
232	0	36.42	41.07	32.34	22.59	tr|B4DF00|B4DF00_HUMAN	cDNA FLJ53308, highly similar to 2-oxoglutarate dehydrogenase E1 component, mitochondrial (EC 1.2.4.2) OS=Homo sapiens PE=2 SV=1	HUMAN	18
233	23.35	23.35	77.59	57.53	52.51	sp|Q99623|PHB2_HUMAN	Prohibitin-2 OS=Homo sapiens GN=PHB2 PE=1 SV=2	HUMAN	16
233	0	21.9	79.78	57.3	51.69	tr|F5GY37|F5GY37_HUMAN	Uncharacterized protein OS=Homo sapiens GN=PHB2 PE=4 SV=1	HUMAN	15
234	23.29	23.29	48.22	36.04	35.79	tr|Q59GE1|Q59GE1_HUMAN	H5 variant (Fragment) OS=Homo sapiens PE=2 SV=1	HUMAN	12
234	0	23.29	50.26	37.57	37.3	tr|G3XAH0|G3XAH0_HUMAN	HCG2002594, isoform CRA_c OS=Homo sapiens GN=SEPT5 PE=3 SV=1	HUMAN	12
235	23.19	23.19	58.57	40.13	29.5	sp|P31146|COR1A_HUMAN	Coronin-1A OS=Homo sapiens GN=CORO1A PE=1 SV=4	HUMAN	11
236	23.15	25.29	59.23	49.64	39.81	sp|P12532|KCRU_HUMAN	Creatine kinase U-type, mitochondrial OS=Homo sapiens GN=CKMT1A PE=1 SV=1	HUMAN	14
237	23.02	23.02	71.56	67.56	54.67	tr|Q6FGJ9|Q6FGJ9_HUMAN	GSTM3 protein OS=Homo sapiens GN=GSTM3 PE=2 SV=1	HUMAN	13
237	0	23.02	71.56	67.56	54.67	sp|P21266|GSTM3_HUMAN	Glutathione S-transferase Mu 3 OS=Homo sapiens GN=GSTM3 PE=1 SV=3	HUMAN	13
237	0	20.89	69.7	61.9	49.35	tr|Q59EJ5|Q59EJ5_HUMAN	Glutathione S-transferase M3 variant (Fragment) OS=Homo sapiens PE=2 SV=1	HUMAN	12
238	22.99	22.99	75.75	45.51	43.41	tr|B4DM97|B4DM97_HUMAN	cDNA FLJ55002, highly similar to Alpha-centractin OS=Homo sapiens PE=2 SV=1	HUMAN	14
238	0	22.99	70.74	40.43	38.56	sp|P61163|ACTZ_HUMAN	Alpha-centractin OS=Homo sapiens GN=ACTR1A PE=1 SV=1	HUMAN	14
239	22.95	22.95	30.57	25.03	19.61	tr|Q53X12|Q53X12_HUMAN	Vacuolar-type H()-ATPase OS=Homo sapiens PE=2 SV=1	HUMAN	13
239	0	22.95	30.35	24.85	19.47	tr|F5H569|F5H569_HUMAN	Uncharacterized protein OS=Homo sapiens GN=ATP6V0A1 PE=4 SV=1	HUMAN	13
239	0	22.95	30.31	24.82	19.45	tr|B7Z3B7|B7Z3B7_HUMAN	ATPase, H transporting, lysosomal V0 subunit a1, isoform CRA_a OS=Homo sapiens GN=ATP6V0A1 PE=2 SV=1	HUMAN	13
239	0	22.95	30.35	24.85	19.47	sp|Q93050|VPP1_HUMAN	V-type proton ATPase 116 kDa subunit a isoform 1 OS=Homo sapiens GN=ATP6V0A1 PE=1 SV=3	HUMAN	13
239	0	22.95	30.57	25.03	19.61	sp|Q93050-1|VPP1_HUMAN	Isoform 2 of V-type proton ATPase 116 kDa subunit a isoform 1 OS=Homo sapiens GN=ATP6V0A1	HUMAN	13
239	0	22.13	29.12	23.71	19.61	tr|Q53ET5|Q53ET5_HUMAN	ATPase, H transporting, lysosomal V0 subunit a isoform 1 variant (Fragment) OS=Homo sapiens PE=2 SV=1	HUMAN	13
240	22.87	22.87	31.81	19.27	16.31	tr|A8K6Q3|A8K6Q3_HUMAN	cDNA FLJ75880, highly similar to Homo sapiens synaptic vesicle glycoprotein 2A (SV2A), mRNA OS=Homo sapiens PE=2 SV=1	HUMAN	11
240	0	22.87	31.81	19.27	16.31	sp|Q7L0J3|SV2A_HUMAN	Synaptic vesicle glycoprotein 2A OS=Homo sapiens GN=SV2A PE=1 SV=1	HUMAN	11
240	0	20.83	31.67	18.04	14.81	sp|Q7L0J3-2|SV2A_HUMAN	Isoform 2 of Synaptic vesicle glycoprotein 2A OS=Homo sapiens GN=SV2A	HUMAN	10
241	22.84	22.84	60.45	33.98	23.16	sp|Q9Y2J8|PADI2_HUMAN	Protein-arginine deiminase type-2 OS=Homo sapiens GN=PADI2 PE=1 SV=2	HUMAN	12
241	0	21.27	56.28	37.7	25.87	tr|B4DIU3|B4DIU3_HUMAN	Uncharacterized protein OS=Homo sapiens GN=PADI2 PE=2 SV=1	HUMAN	11
242	22.79	24.17	57.81	39.03	24.89	tr|Q9BYW9|Q9BYW9_HUMAN	Adenylyl cyclase-associated protein OS=Homo sapiens GN=CAP2 PE=2 SV=2	HUMAN	14
242	0	24.17	57.44	38.78	24.74	sp|P40123|CAP2_HUMAN	Adenylyl cyclase-associated protein 2 OS=Homo sapiens GN=CAP2 PE=1 SV=1	HUMAN	14
242	0	23.39	50.11	30.38	26.16	tr|E9PDI2|E9PDI2_HUMAN	Adenylyl cyclase-associated protein OS=Homo sapiens GN=CAP2 PE=3 SV=1	HUMAN	14
242	0	23.39	50.11	30.38	26.16	tr|B7Z4M3|B7Z4M3_HUMAN	Adenylyl cyclase-associated protein OS=Homo sapiens PE=2 SV=1	HUMAN	14
243	22.78	22.79	48.06	36.93	26.48	sp|O00499|BIN1_HUMAN	Myc box-dependent-interacting protein 1 OS=Homo sapiens GN=BIN1 PE=1 SV=1	HUMAN	12
243	0	21.81	49.09	38.18	28.55	sp|O00499-5|BIN1_HUMAN	Isoform IID of Myc box-dependent-interacting protein 1 OS=Homo sapiens GN=BIN1	HUMAN	12
243	0	21.81	53.36	41.5	31.03	sp|O00499-3|BIN1_HUMAN	Isoform IIC1 of Myc box-dependent-interacting protein 1 OS=Homo sapiens GN=BIN1	HUMAN	12
244	22.65	22.65	43.78	21.05	14.11	sp|Q14764|MVP_HUMAN	Major vault protein OS=Homo sapiens GN=MVP PE=1 SV=4	HUMAN	10
244	0	20.43	44.31	21.2	13.77	tr|B4DXN0|B4DXN0_HUMAN	cDNA FLJ53371, highly similar to Major vault protein OS=Homo sapiens PE=2 SV=1	HUMAN	9
245	22.63	36	48	26.61	21.6	sp|O95782|AP2A1_HUMAN	AP-2 complex subunit alpha-1 OS=Homo sapiens GN=AP2A1 PE=1 SV=3	HUMAN	22
245	0	36	49.11	27.23	22.09	sp|O95782-2|AP2A1_HUMAN	Isoform B of AP-2 complex subunit alpha-1 OS=Homo sapiens GN=AP2A1	HUMAN	22
246	22.44	22.44	66.99	56.8	56.8	sp|P60880|SNP25_HUMAN	Synaptosomal-associated protein 25 OS=Homo sapiens GN=SNAP25 PE=1 SV=1	HUMAN	15
247	22.38	22.38	73.09	66.82	65.02	sp|P09936|UCHL1_HUMAN	Ubiquitin carboxyl-terminal hydrolase isozyme L1 OS=Homo sapiens GN=UCHL1 PE=1 SV=2	HUMAN	15
247	0	20.72	69.01	66.2	64.32	tr|D6RBT8|D6RBT8_HUMAN	Uncharacterized protein OS=Homo sapiens GN=UCHL1 PE=4 SV=1	HUMAN	14
247	0	20.22	70.05	63.29	61.35	tr|D6RE83|D6RE83_HUMAN	Uncharacterized protein OS=Homo sapiens GN=UCHL1 PE=4 SV=1	HUMAN	14
248	22.35	22.35	53.07	47.13	36.21	sp|P00390|GSHR_HUMAN	Glutathione reductase, mitochondrial OS=Homo sapiens GN=GSR PE=1 SV=2	HUMAN	12
248	0	22.12	50.94	46.97	39.46	sp|P00390-2|GSHR_HUMAN	Isoform Cytoplasmic of Glutathione reductase, mitochondrial OS=Homo sapiens GN=GSR	HUMAN	12
248	0	20.5	51.52	45.23	33.67	tr|C8KIL8|C8KIL8_HUMAN	Glutathion reductase delta8 alternative splicing variant OS=Homo sapiens GN=GSR PE=2 SV=1	HUMAN	11
249	22.2	22.2	54.72	37.8	33.66	tr|B2RAN1|B2RAN1_HUMAN	cDNA, FLJ95012, highly similar to Homo sapiens UDP-glucose pyrophosphorylase 2 (UGP2), mRNA OS=Homo sapiens PE=2 SV=1	HUMAN	12
249	0.01	22.2	54.93	37.14	33.08	tr|E7EUC7|E7EUC7_HUMAN	Uncharacterized protein OS=Homo sapiens GN=UGP2 PE=4 SV=1	HUMAN	12
249	0.01	22.2	55.12	37.8	33.66	tr|C9JKD6|C9JKD6_HUMAN	Uncharacterized protein OS=Homo sapiens GN=UGP2 PE=4 SV=1	HUMAN	12
249	0.01	22.2	54.93	37.14	33.08	tr|B4DUP2|B4DUP2_HUMAN	cDNA FLJ56155, highly similar to UTP--glucose-1-phosphate uridylyltransferase 2 (EC 2.7.7.9) OS=Homo sapiens PE=2 SV=1	HUMAN	12
249	0.01	22.2	53.15	37.8	33.66	sp|Q16851|UGPA_HUMAN	UTP--glucose-1-phosphate uridylyltransferase OS=Homo sapiens GN=UGP2 PE=1 SV=5	HUMAN	12
249	0.01	22.08	51.31	38.63	34.41	sp|Q16851-2|UGPA_HUMAN	Isoform 2 of UTP--glucose-1-phosphate uridylyltransferase OS=Homo sapiens GN=UGP2	HUMAN	12
250	21.93	50.48	64	41.49	33.26	sp|O43707|ACTN4_HUMAN	Alpha-actinin-4 OS=Homo sapiens GN=ACTN4 PE=1 SV=2	HUMAN	26
251	21.84	24.02	56.53	31.53	22.44	tr|Q53G55|Q53G55_HUMAN	TNF receptor-associated protein 1 variant (Fragment) OS=Homo sapiens PE=2 SV=1	HUMAN	12
251	0	24.02	60.06	34.1	24.27	tr|F5H897|F5H897_HUMAN	Uncharacterized protein OS=Homo sapiens GN=TRAP1 PE=3 SV=1	HUMAN	12
251	0	24.02	55.79	31.76	22.6	tr|Q9BV61|Q9BV61_HUMAN	TRAP1 protein (Fragment) OS=Homo sapiens GN=TRAP1 PE=2 SV=2	HUMAN	12
251	0	24.02	55.4	31.53	22.44	sp|Q12931|TRAP1_HUMAN	Heat shock protein 75 kDa, mitochondrial OS=Homo sapiens GN=TRAP1 PE=1 SV=3	HUMAN	12
251	0	22.62	60.06	32.41	22.58	tr|B4DR68|B4DR68_HUMAN	cDNA FLJ58608, highly similar to Heat shock protein 75 kDa, mitochondrial OS=Homo sapiens PE=2 SV=1	HUMAN	11
251	0	21.84	53.49	29.59	20.48	tr|Q59EK6|Q59EK6_HUMAN	TNF receptor-associated protein 1 variant (Fragment) OS=Homo sapiens PE=2 SV=1	HUMAN	11
251	0	21.84	54.26	30.4	21.31	tr|Q53FS6|Q53FS6_HUMAN	TNF receptor-associated protein 1 variant (Fragment) OS=Homo sapiens PE=2 SV=1	HUMAN	11
252	21.8	21.8	53.04	45.95	45.95	sp|Q9UK22|FBX2_HUMAN	F-box only protein 2 OS=Homo sapiens GN=FBXO2 PE=1 SV=2	HUMAN	11
253	21.79	21.79	72.15	46.12	45.66	tr|Q4L233|Q4L233_HUMAN	Brain-specific protein p25 alpha, isoform CRA_b OS=Homo sapiens GN=FREP1 PE=2 SV=1	HUMAN	12
253	0	21.79	72.15	46.12	45.66	sp|O94811|TPPP_HUMAN	Tubulin polymerization-promoting protein OS=Homo sapiens GN=TPPP PE=1 SV=1	HUMAN	12
254	21.76	21.76	72.67	57.36	46.85	tr|Q53XN3|Q53XN3_HUMAN	Electron transfer flavoprotein alpha-subunit OS=Homo sapiens GN=ETFA PE=2 SV=1	HUMAN	11
254	0	21.76	72.67	57.36	46.85	sp|P13804|ETFA_HUMAN	Electron transfer flavoprotein subunit alpha, mitochondrial OS=Homo sapiens GN=ETFA PE=1 SV=1	HUMAN	11
254	0	19.63	78.87	62.68	50.35	tr|B4DT43|B4DT43_HUMAN	Uncharacterized protein OS=Homo sapiens GN=ETFA PE=2 SV=1	HUMAN	10
255	21.74	21.74	65.8	40.04	36.58	tr|Q53GE9|Q53GE9_HUMAN	Elongation factor 1-alpha (Fragment) OS=Homo sapiens PE=2 SV=1	HUMAN	12
255	0	21.67	64.72	40.04	36.58	tr|Q6IPT9|Q6IPT9_HUMAN	Elongation factor 1-alpha OS=Homo sapiens GN=EEF1A1 PE=2 SV=1	HUMAN	12
255	0	21.67	65.8	40.04	36.58	tr|Q6IPS9|Q6IPS9_HUMAN	Elongation factor 1-alpha OS=Homo sapiens GN=EEF1A1 PE=2 SV=1	HUMAN	12
255	0	21.67	65.8	40.04	36.58	tr|Q6IPN6|Q6IPN6_HUMAN	Elongation factor 1-alpha OS=Homo sapiens GN=EEF1A1 PE=2 SV=1	HUMAN	12
255	0	21.67	65.8	40.04	36.58	tr|Q53HQ7|Q53HQ7_HUMAN	Elongation factor 1-alpha (Fragment) OS=Homo sapiens PE=2 SV=1	HUMAN	12
255	0	21.67	65.8	40.04	36.58	sp|P68104|EF1A1_HUMAN	Elongation factor 1-alpha 1 OS=Homo sapiens GN=EEF1A1 PE=1 SV=1	HUMAN	12
255	0	21.67	61.04	40.04	36.58	tr|Q53HM9|Q53HM9_HUMAN	Elongation factor 1-alpha (Fragment) OS=Homo sapiens PE=2 SV=1	HUMAN	12
255	0	21.67	62.12	40.04	36.58	sp|Q5VTE0|EF1A3_HUMAN	Putative elongation factor 1-alpha-like 3 OS=Homo sapiens GN=EEF1A1P5 PE=5 SV=1	HUMAN	12
255	0	21.62	63.64	40.04	36.58	tr|Q53HR5|Q53HR5_HUMAN	Elongation factor 1-alpha (Fragment) OS=Homo sapiens PE=2 SV=1	HUMAN	12
255	0	21.41	64.29	38.53	36.58	tr|Q53G85|Q53G85_HUMAN	Elongation factor 1-alpha (Fragment) OS=Homo sapiens PE=2 SV=1	HUMAN	12
255	0	20.36	60.61	34.85	31.39	tr|Q53GA1|Q53GA1_HUMAN	Elongation factor 1-alpha (Fragment) OS=Homo sapiens PE=2 SV=1	HUMAN	11
256	21.68	21.68	40.93	21.6	14.13	sp|O00410|IPO5_HUMAN	Importin-5 OS=Homo sapiens GN=IPO5 PE=1 SV=4	HUMAN	10
256	0	21.61	40.27	21.26	13.9	sp|O00410-3|IPO5_HUMAN	Isoform 3 of Importin-5 OS=Homo sapiens GN=IPO5	HUMAN	10
257	21.68	21.68	33.22	27.4	14.84	tr|B2RBR9|B2RBR9_HUMAN	cDNA, FLJ95650, highly similar to Homo sapiens karyopherin (importin) beta 1 (KPNB1), mRNA OS=Homo sapiens PE=2 SV=1	HUMAN	11
257	0	21.68	33.22	27.4	14.84	sp|Q14974|IMB1_HUMAN	Importin subunit beta-1 OS=Homo sapiens GN=KPNB1 PE=1 SV=2	HUMAN	11
258	21.61	21.61	68.93	52.66	40.83	tr|Q9BTT5|Q9BTT5_HUMAN	Similar to NADH dehydrogenase (Ubiquinone) 1 alpha subcomplex, 9 (39kD) (Fragment) OS=Homo sapiens PE=2 SV=1	HUMAN	11
258	0	21.61	61.8	47.21	36.6	sp|Q16795|NDUA9_HUMAN	NADH dehydrogenase [ubiquinone] 1 alpha subcomplex subunit 9, mitochondrial OS=Homo sapiens GN=NDUFA9 PE=1 SV=2	HUMAN	11
258	0	19.82	59.15	44.56	33.95	tr|A8K4V2|A8K4V2_HUMAN	cDNA FLJ75930, highly similar to Homo sapiens NADH dehydrogenase (ubiquinone) 1 alpha subcomplex, 9, 39kDa (NDUFA9), mRNA OS=Homo sapiens PE=2 SV=1	HUMAN	10
259	21.54	21.54	39.46	26.65	19.79	sp|Q9NVE7|PANK4_HUMAN	Pantothenate kinase 4 OS=Homo sapiens GN=PANK4 PE=1 SV=1	HUMAN	10
259	0	21.54	37	26.38	19.59	tr|B4DHW9|B4DHW9_HUMAN	cDNA FLJ56439, highly similar to Pantothenate kinase 4 (EC 2.7.1.33) OS=Homo sapiens PE=2 SV=1	HUMAN	10
260	21.53	21.53	57.76	42.57	39.93	tr|Q6LEU2|Q6LEU2_HUMAN	ATP1B1 protein (Fragment) OS=Homo sapiens GN=ATP1B1 PE=2 SV=1	HUMAN	15
260	0	21.53	57.76	42.57	39.93	tr|A3KLL5|A3KLL5_HUMAN	ATPase, Naﲯ transporting, beta 1 polypeptide, isoform CRA_a OS=Homo sapiens GN=ATP1B1 PE=2 SV=1	HUMAN	15
260	0	21.53	57.76	42.57	39.93	sp|P05026|AT1B1_HUMAN	Sodium/potassium-transporting ATPase subunit beta-1 OS=Homo sapiens GN=ATP1B1 PE=1 SV=1	HUMAN	15
260	0	21.53	57.81	42.86	40.2	sp|P05026-2|AT1B1_HUMAN	Isoform 2 of Sodium/potassium-transporting ATPase subunit beta-1 OS=Homo sapiens GN=ATP1B1	HUMAN	15
260	0	20.87	63.73	41.02	41.02	tr|A6NGH2|A6NGH2_HUMAN	Uncharacterized protein OS=Homo sapiens GN=ATP1B1 PE=2 SV=3	HUMAN	15
260	0	20.87	67.61	48.99	48.99	tr|B7Z9S8|B7Z9S8_HUMAN	Uncharacterized protein OS=Homo sapiens GN=ATP1B1 PE=2 SV=1	HUMAN	15
261	21.38	21.38	61.32	45.29	40.97	sp|Q99536|VAT1_HUMAN	Synaptic vesicle membrane protein VAT-1 homolog OS=Homo sapiens GN=VAT1 PE=1 SV=2	HUMAN	12
262	21.35	21.35	54.83	44.32	38.35	sp|Q99962|SH3G2_HUMAN	Endophilin-A1 OS=Homo sapiens GN=SH3GL2 PE=1 SV=1	HUMAN	12
262	0	19.23	63.44	50.18	42.65	tr|Q8IZ09|Q8IZ09_HUMAN	SH3GL2 protein OS=Homo sapiens GN=SH3GL2 PE=2 SV=1	HUMAN	11
262	0	19.23	68.02	56.68	48.18	tr|Q3V639|Q3V639_HUMAN	Endophilin A1 BAR domain OS=Homo sapiens GN=SH3GL2 PE=2 SV=1	HUMAN	11
263	21.33	21.33	61.46	50.32	44.59	sp|Q14894|CRYM_HUMAN	Thiomorpholine-carboxylate dehydrogenase OS=Homo sapiens GN=CRYM PE=1 SV=1	HUMAN	11
264	21.27	21.27	64.67	44.67	39.33	tr|Q53R19|Q53R19_HUMAN	Actin related protein 2/3 complex, subunit 2, 34kDa, isoform CRA_a OS=Homo sapiens GN=ARPC2 PE=2 SV=1	HUMAN	11
264	0	21.27	64.67	44.67	39.33	sp|O15144|ARPC2_HUMAN	Actin-related protein 2/3 complex subunit 2 OS=Homo sapiens GN=ARPC2 PE=1 SV=1	HUMAN	11
265	21.23	21.23	84.91	63.68	63.68	sp|P61019|RAB2A_HUMAN	Ras-related protein Rab-2A OS=Homo sapiens GN=RAB2A PE=1 SV=1	HUMAN	12
266	21.1	25.62	49.5	25.06	19.45	tr|Q5CAQ5|Q5CAQ5_HUMAN	Tumor rejection antigen (Gp96) 1 OS=Homo sapiens GN=TRA1 PE=2 SV=1	HUMAN	16
266	0	25.62	49.44	25.03	19.43	sp|P14625|ENPL_HUMAN	Endoplasmin OS=Homo sapiens GN=HSP90B1 PE=1 SV=1	HUMAN	16
267	21.08	21.08	46.92	30.29	30.29	tr|A8YXX4|A8YXX4_HUMAN	Glutamine synthetase OS=Homo sapiens GN=PIG59 PE=2 SV=1	HUMAN	12
267	0	21.08	46.92	30.29	30.29	sp|P15104|GLNA_HUMAN	Glutamine synthetase OS=Homo sapiens GN=GLUL PE=1 SV=4	HUMAN	12
268	21.08	21.08	72.79	59.86	57.14	sp|P45880|VDAC2_HUMAN	Voltage-dependent anion-selective channel protein 2 OS=Homo sapiens GN=VDAC2 PE=1 SV=2	HUMAN	16
268	0	21.08	75.62	62.19	59.36	sp|P45880-2|VDAC2_HUMAN	Isoform 2 of Voltage-dependent anion-selective channel protein 2 OS=Homo sapiens GN=VDAC2	HUMAN	16
268	0	21.08	69.26	56.96	54.37	sp|P45880-1|VDAC2_HUMAN	Isoform 1 of Voltage-dependent anion-selective channel protein 2 OS=Homo sapiens GN=VDAC2	HUMAN	16
269	21.01	21.01	52.92	35.69	35.69	sp|P14550|AK1A1_HUMAN	Alcohol dehydrogenase [NADP] OS=Homo sapiens GN=AKR1A1 PE=1 SV=3	HUMAN	12
270	20.97	20.97	41.47	33.64	27.19	tr|C9JPG0|C9JPG0_HUMAN	Uncharacterized protein OS=Homo sapiens GN=SCRN1 PE=4 SV=2	HUMAN	11
270	0	20.97	43.48	35.27	28.5	sp|Q12765|SCRN1_HUMAN	Secernin-1 OS=Homo sapiens GN=SCRN1 PE=1 SV=2	HUMAN	11
270	0	20.97	39.17	33.64	27.19	tr|B4DHM0|B4DHM0_HUMAN	cDNA FLJ59687, highly similar to Secernin-1 OS=Homo sapiens PE=2 SV=1	HUMAN	11
271	20.88	20.88	51.57	32.75	32.75	tr|B1ANK7|B1ANK7_HUMAN	Fumarate hydratase OS=Homo sapiens GN=FH PE=2 SV=1	HUMAN	12
271	0	20.88	51.57	32.75	32.75	sp|P07954|FUMH_HUMAN	Fumarate hydratase, mitochondrial OS=Homo sapiens GN=FH PE=1 SV=3	HUMAN	12
271	0	20.88	56.32	35.76	35.76	sp|P07954-2|FUMH_HUMAN	Isoform Cytoplasmic of Fumarate hydratase, mitochondrial OS=Homo sapiens GN=FH	HUMAN	12
272	20.76	20.76	62.98	43.83	34.04	tr|B4DQJ8|B4DQJ8_HUMAN	6-phosphogluconate dehydrogenase, decarboxylating OS=Homo sapiens GN=PGD PE=2 SV=1	HUMAN	11
272	0	20.76	61.28	42.65	33.13	tr|A8K2Y9|A8K2Y9_HUMAN	6-phosphogluconate dehydrogenase, decarboxylating OS=Homo sapiens GN=PGD PE=2 SV=1	HUMAN	11
272	0	20.76	61.28	42.65	33.13	sp|P52209|6PGD_HUMAN	6-phosphogluconate dehydrogenase, decarboxylating OS=Homo sapiens GN=PGD PE=1 SV=3	HUMAN	11
272	0	19.48	60.3	40.35	30.37	tr|B4E2U0|B4E2U0_HUMAN	6-phosphogluconate dehydrogenase, decarboxylating OS=Homo sapiens PE=2 SV=1	HUMAN	10
272	0	19.48	60.3	40.35	30.37	tr|F5H7U0|F5H7U0_HUMAN	6-phosphogluconate dehydrogenase, decarboxylating OS=Homo sapiens GN=PGD PE=3 SV=1	HUMAN	10
273	20.76	20.76	80.42	76.19	62.43	sp|Q99497|PARK7_HUMAN	Protein DJ-1 OS=Homo sapiens GN=PARK7 PE=1 SV=2	HUMAN	13
274	20.68	20.68	54.02	50.19	41.76	tr|B2R696|B2R696_HUMAN	Calbindin 1, 28kDa, isoform CRA_b OS=Homo sapiens GN=CALB1 PE=2 SV=1	HUMAN	11
274	0	20.68	54.02	50.19	41.76	sp|P05937|CALB1_HUMAN	Calbindin OS=Homo sapiens GN=CALB1 PE=1 SV=2	HUMAN	11
275	20.64	27.73	78.78	56.73	50.61	sp|P27348|1433T_HUMAN	14-3-3 protein theta OS=Homo sapiens GN=YWHAQ PE=1 SV=1	HUMAN	18
275	0	27.54	77.12	58.9	52.54	tr|Q5ISS9|Q5ISS9_MACFA	Tyrosine 3-monooxygenase/tryptophan 5-monooxygenase activation protein theta isoform (Fragment) OS=Macaca fascicularis PE=2 SV=1	MACFA	18
276	20.59	20.59	71.1	61.47	49.08	sp|P09488|GSTM1_HUMAN	Glutathione S-transferase Mu 1 OS=Homo sapiens GN=GSTM1 PE=1 SV=3	HUMAN	11
277	20.59	20.59	51.52	37.73	30.83	sp|P12955|PEPD_HUMAN	Xaa-Pro dipeptidase OS=Homo sapiens GN=PEPD PE=1 SV=3	HUMAN	10
277	0	18.46	46.68	35.62	30.09	tr|A8MX47|A8MX47_HUMAN	Uncharacterized protein OS=Homo sapiens GN=PEPD PE=2 SV=2	HUMAN	9
277	0	18.33	47.67	35.5	28.6	tr|A8K3Z1|A8K3Z1_HUMAN	cDNA FLJ75447, highly similar to Homo sapiens peptidase D, mRNA OS=Homo sapiens PE=2 SV=1	HUMAN	9
277	0	18.33	44.83	35.5	28.6	tr|A8K416|A8K416_HUMAN	cDNA FLJ78212, highly similar to Human prolidase (imidodipeptidase) mRNA OS=Homo sapiens PE=2 SV=1	HUMAN	9
278	20.56	20.56	53.09	34.75	24.73	sp|Q7L099|RUFY3_HUMAN	Protein RUFY3 OS=Homo sapiens GN=RUFY3 PE=1 SV=1	HUMAN	11
278	0.04	19.09	39.03	25.81	16.94	sp|Q7L099-3|RUFY3_HUMAN	Isoform 3 of Protein RUFY3 OS=Homo sapiens GN=RUFY3	HUMAN	10
278	0	19.08	55.63	33.55	23.18	tr|B4DKC2|B4DKC2_HUMAN	Uncharacterized protein OS=Homo sapiens GN=RUFY3 PE=2 SV=1	HUMAN	10
278	0	19.08	54.71	34.94	24.14	tr|B4DG59|B4DG59_HUMAN	cDNA FLJ60105, highly similar to Protein RUFY3 OS=Homo sapiens PE=2 SV=1	HUMAN	10
279	20.51	20.51	54.21	45.79	36.07	sp|O75306|NDUS2_HUMAN	NADH dehydrogenase [ubiquinone] iron-sulfur protein 2, mitochondrial OS=Homo sapiens GN=NDUFS2 PE=1 SV=2	HUMAN	13
279	0	18.47	50.99	41.38	35.47	tr|B7Z792|B7Z792_HUMAN	cDNA FLJ53932, highly similar to NADH-ubiquinone oxidoreductase 49 kDa subunit, mitochondrial (EC 1.6.5.3) OS=Homo sapiens PE=2 SV=1	HUMAN	12
279	0	18.07	51.19	43.2	33.48	tr|Q53HG2|Q53HG2_HUMAN	NADH dehydrogenase (Ubiquinone) Fe-S protein 2, 49kDa (NADH-coenzyme Q reductase) variant (Fragment) OS=Homo sapiens PE=2 SV=1	HUMAN	12
280	20.49	20.49	83.26	75.77	75.77	sp|P80723|BASP1_HUMAN	Brain acid soluble protein 1 OS=Homo sapiens GN=BASP1 PE=1 SV=2	HUMAN	11
281	20.46	35.1	58.29	42.62	31.15	tr|E7EQV7|E7EQV7_HUMAN	Uncharacterized protein OS=Homo sapiens GN=KRT6C PE=3 SV=2	HUMAN	19
281	0	35.1	56.74	41.49	30.32	tr|B2R853|B2R853_HUMAN	cDNA, FLJ93744, highly similar to Homo sapiens keratin 6E (KRT6E), mRNA OS=Homo sapiens PE=2 SV=1	HUMAN	19
281	0	35.1	56.74	41.49	30.32	sp|P48668|K2C6C_HUMAN	Keratin, type II cytoskeletal 6C OS=Homo sapiens GN=KRT6C PE=1 SV=3	HUMAN	19
281	0	32.85	58.5	40.95	29.43	tr|B4DRY0|B4DRY0_HUMAN	cDNA FLJ54379, highly similar to Keratin, type II cytoskeletal 6E OS=Homo sapiens PE=2 SV=1	HUMAN	17
282	20.39	20.39	49.91	29.53	22.43	sp|Q9NZN3|EHD3_HUMAN	EH domain-containing protein 3 OS=Homo sapiens GN=EHD3 PE=1 SV=2	HUMAN	10
283	20.38	20.38	53.51	26.35	21.62	tr|A3RJH1|A3RJH1_HUMAN	ATP-dependent RNA helicase DDX1 OS=Homo sapiens GN=DDX1 PE=2 SV=1	HUMAN	12
283	0	20.38	53.51	26.35	21.62	sp|Q92499|DDX1_HUMAN	ATP-dependent RNA helicase DDX1 OS=Homo sapiens GN=DDX1 PE=1 SV=2	HUMAN	12
283	0	20.12	54.48	27.01	24.28	tr|F1T0B3|F1T0B3_HUMAN	ATP-dependent RNA helicase DDX1 OS=Homo sapiens GN=DDX1 PE=2 SV=1	HUMAN	12
284	20.37	20.37	50.45	34.12	34.12	sp|P37837|TALDO_HUMAN	Transaldolase OS=Homo sapiens GN=TALDO1 PE=1 SV=2	HUMAN	12
284	0	18.89	55.03	32.39	32.39	tr|F2Z393|F2Z393_HUMAN	Transaldolase OS=Homo sapiens GN=TALDO1 PE=3 SV=1	HUMAN	11
285	20.31	20.31	50.93	48.14	36.02	sp|Q9H9B4|SFXN1_HUMAN	Sideroflexin-1 OS=Homo sapiens GN=SFXN1 PE=1 SV=4	HUMAN	14
286	20.24	20.24	63.82	38.46	33.9	sp|Q8N335|GPD1L_HUMAN	Glycerol-3-phosphate dehydrogenase 1-like protein OS=Homo sapiens GN=GPD1L PE=1 SV=1	HUMAN	11
287	20.16	20.16	71.23	71.23	55.14	tr|Q32Q12|Q32Q12_HUMAN	Nucleoside diphosphate kinase OS=Homo sapiens GN=NME1-NME2 PE=2 SV=1	HUMAN	11
287	0	20.16	77.9	77.9	60.3	sp|P22392-2|NDKB_HUMAN	Isoform 3 of Nucleoside diphosphate kinase B OS=Homo sapiens GN=NME2	HUMAN	11
288	20.1	20.1	40.63	25	19.16	tr|B2R659|B2R659_HUMAN	cDNA, FLJ92803, highly similar to Homo sapiens hydroxysteroid (17-beta) dehydrogenase 4 (HSD17B4), mRNA OS=Homo sapiens PE=2 SV=1	HUMAN	12
288	0	20.1	40.63	25	19.16	sp|P51659|DHB4_HUMAN	Peroxisomal multifunctional enzyme type 2 OS=Homo sapiens GN=HSD17B4 PE=1 SV=3	HUMAN	12
288	0	18.41	40.17	24.13	18.13	tr|B4DDM5|B4DDM5_HUMAN	cDNA FLJ53298, highly similar to Peroxisomal multifunctional enzyme type 2 OS=Homo sapiens PE=2 SV=1	HUMAN	11
289	20.06	20.06	54.37	48.81	44.84	tr|G3V5Z7|G3V5Z7_HUMAN	Proteasome subunit alpha type OS=Homo sapiens GN=PSMA6 PE=3 SV=1	HUMAN	11
289	0	20.06	55.69	50	45.93	sp|P60900|PSA6_HUMAN	Proteasome subunit alpha type-6 OS=Homo sapiens GN=PSMA6 PE=1 SV=1	HUMAN	11
289	0	18.46	58.62	51.72	46.8	tr|G3V295|G3V295_HUMAN	Proteasome subunit alpha type OS=Homo sapiens GN=PSMA6 PE=3 SV=1	HUMAN	10
290	19.91	33.51	38.01	13.7	10.23	sp|O15020-2|SPTN2_HUMAN	Isoform 2 of Spectrin beta chain, brain 2 OS=Homo sapiens GN=SPTBN2	HUMAN	20
290	0	33.41	39.08	13.56	10.13	sp|O15020|SPTN2_HUMAN	Spectrin beta chain, brain 2 OS=Homo sapiens GN=SPTBN2 PE=1 SV=3	HUMAN	20
291	19.89	19.89	36.06	27.88	26.06	sp|Q92561|PHYIP_HUMAN	Phytanoyl-CoA hydroxylase-interacting protein OS=Homo sapiens GN=PHYHIP PE=1 SV=1	HUMAN	10
292	19.77	19.77	45.13	36.67	31.79	tr|E7ESZ7|E7ESZ7_HUMAN	Uncharacterized protein OS=Homo sapiens GN=NDUFA10 PE=4 SV=1	HUMAN	11
292	0	19.77	49.58	40.28	34.93	sp|O95299|NDUAA_HUMAN	NADH dehydrogenase [ubiquinone] 1 alpha subcomplex subunit 10, mitochondrial OS=Homo sapiens GN=NDUFA10 PE=1 SV=1	HUMAN	11
292	0	19.62	50.85	40.4	35.03	tr|Q7Z518|Q7Z518_HUMAN	NADH dehydrogenase OS=Homo sapiens PE=2 SV=1	HUMAN	11
292	0	19.62	46.76	40.28	34.93	tr|C9JGP9|C9JGP9_HUMAN	Uncharacterized protein OS=Homo sapiens GN=NDUFA10 PE=4 SV=2	HUMAN	11
292	0	19.29	49.58	37.18	34.93	tr|A8K413|A8K413_HUMAN	cDNA FLJ76144, highly similar to Homo sapiens NADH dehydrogenase (ubiquinone) 1 alpha subcomplex, 10, 42kDa (NDUFA10), mRNA OS=Homo sapiens PE=2 SV=1	HUMAN	11
292	0	17.65	49.25	39.34	33.63	tr|Q53SW4|Q53SW4_HUMAN	Putative uncharacterized protein NDUFA10 (Fragment) OS=Homo sapiens GN=NDUFA10 PE=2 SV=1	HUMAN	10
293	19.69	20.58	72.77	64.4	51.83	sp|P62760|VISL1_HUMAN	Visinin-like protein 1 OS=Homo sapiens GN=VSNL1 PE=1 SV=2	HUMAN	11
294	19.65	19.65	62.7	51.1	47.02	sp|Q9Y2S2|CRYL1_HUMAN	Lambda-crystallin homolog OS=Homo sapiens GN=CRYL1 PE=1 SV=3	HUMAN	11
294	0	19.65	60.94	54.88	50.51	sp|Q9Y2S2-2|CRYL1_HUMAN	Isoform 2 of Lambda-crystallin homolog OS=Homo sapiens GN=CRYL1	HUMAN	11
295	19.59	19.59	51.6	31.2	28.26	sp|Q14240|IF4A2_HUMAN	Eukaryotic initiation factor 4A-II OS=Homo sapiens GN=EIF4A2 PE=1 SV=2	HUMAN	10
295	0	19.59	49.02	31.13	28.19	sp|Q14240-2|IF4A2_HUMAN	Isoform 2 of Eukaryotic initiation factor 4A-II OS=Homo sapiens GN=EIF4A2	HUMAN	10
295	0	17.4	53.04	31.22	27.9	tr|E7EQG2|E7EQG2_HUMAN	Uncharacterized protein OS=Homo sapiens GN=EIF4A2 PE=3 SV=1	HUMAN	9
296	19.47	19.47	50.59	38.82	26.35	sp|P22234|PUR6_HUMAN	Multifunctional protein ADE2 OS=Homo sapiens GN=PAICS PE=1 SV=3	HUMAN	9
296	0	17.32	49.39	37.29	24.46	tr|E9PBS1|E9PBS1_HUMAN	Uncharacterized protein OS=Homo sapiens GN=PAICS PE=4 SV=1	HUMAN	8
296	0	17.32	43.75	34.72	22.45	sp|P22234-2|PUR6_HUMAN	Isoform 2 of Multifunctional protein ADE2 OS=Homo sapiens GN=PAICS	HUMAN	8
297	19.42	36.32	48.9	29.78	25.38	sp|Q9UQ16-3|DYN3_HUMAN	Isoform 3 of Dynamin-3 OS=Homo sapiens GN=DNM3	HUMAN	18
297	0	36.32	49.13	29.92	25.49	sp|Q9UQ16-2|DYN3_HUMAN	Isoform 2 of Dynamin-3 OS=Homo sapiens GN=DNM3	HUMAN	18
297	0	36.28	47.31	29.44	25.09	tr|C9JXE5|C9JXE5_HUMAN	Uncharacterized protein OS=Homo sapiens GN=DNM3 PE=3 SV=1	HUMAN	18
297	0	36.28	47.53	29.57	25.2	sp|Q9UQ16|DYN3_HUMAN	Dynamin-3 OS=Homo sapiens GN=DNM3 PE=1 SV=4	HUMAN	18
297	0	36.28	47.31	29.44	25.09	sp|Q9UQ16-4|DYN3_HUMAN	Isoform 4 of Dynamin-3 OS=Homo sapiens GN=DNM3	HUMAN	18
297	0	34.19	61.82	38.5	32.55	tr|E5RHK8|E5RHK8_HUMAN	Uncharacterized protein OS=Homo sapiens GN=DNM3 PE=3 SV=1	HUMAN	17
298	19.4	19.4	84.98	69.95	55.87	sp|P48047|ATPO_HUMAN	ATP synthase subunit O, mitochondrial OS=Homo sapiens GN=ATP5O PE=1 SV=1	HUMAN	13
298	0.01	17.32	84.98	64.32	50.23	tr|Q53HH2|Q53HH2_HUMAN	Mitochondrial ATP synthase, O subunit variant (Fragment) OS=Homo sapiens PE=2 SV=1	HUMAN	11
299	19.25	19.25	33.33	30.18	27.48	tr|Q5TZC3|Q5TZC3_HUMAN	Protein kinase C and casein kinase substrate in neurons 1, isoform CRA_a OS=Homo sapiens GN=PACSIN1 PE=2 SV=1	HUMAN	13
299	0	19.25	33.33	30.18	27.48	sp|Q9BY11|PACN1_HUMAN	Protein kinase C and casein kinase substrate in neurons protein 1 OS=Homo sapiens GN=PACSIN1 PE=1 SV=1	HUMAN	13
299	0	18.29	33.83	30.35	30.35	tr|F6U236|F6U236_HUMAN	Uncharacterized protein OS=Homo sapiens GN=PACSIN1 PE=4 SV=1	HUMAN	13
299	0	17.11	32.16	28.87	26.06	tr|B4DFJ9|B4DFJ9_HUMAN	cDNA FLJ56965, highly similar to Protein kinase C and casein kinase substratein neurons protein 1 OS=Homo sapiens PE=2 SV=1	HUMAN	12
300	19.21	19.21	73.1	65.5	61.99	tr|Q5ISS1|Q5ISS1_MACFA	ADP-ribosylation factor 1 (Fragment) OS=Macaca fascicularis PE=2 SV=1	MACFA	13
300	0	19.21	69.06	61.88	58.56	sp|P84077|ARF1_HUMAN	ADP-ribosylation factor 1 OS=Homo sapiens GN=ARF1 PE=1 SV=2	HUMAN	13
300	0	19.21	69.06	61.88	58.56	sp|P61204|ARF3_HUMAN	ADP-ribosylation factor 3 OS=Homo sapiens GN=ARF3 PE=1 SV=2	HUMAN	13
301	19.19	19.19	49.49	39.63	32.03	tr|B7Z8A2|B7Z8A2_HUMAN	cDNA FLJ51671, highly similar to Prenylcysteine oxidase (EC 1.8.3.5) OS=Homo sapiens PE=2 SV=1	HUMAN	11
301	0	19.19	47.72	38.22	30.89	sp|Q9UHG3|PCYOX_HUMAN	Prenylcysteine oxidase 1 OS=Homo sapiens GN=PCYOX1 PE=1 SV=3	HUMAN	11
301	0	16.96	56.03	43.97	34.67	tr|Q584P1|Q584P1_HUMAN	Putative uncharacterized protein PCYOX1 (Fragment) OS=Homo sapiens GN=PCYOX1 PE=2 SV=1	HUMAN	10
301	0	16.96	52.1	40.89	32.24	tr|B7Z9P8|B7Z9P8_HUMAN	Uncharacterized protein OS=Homo sapiens GN=PCYOX1 PE=2 SV=1	HUMAN	10
301	0	16.96	52.22	40.98	32.32	tr|B7Z3Y2|B7Z3Y2_HUMAN	Uncharacterized protein OS=Homo sapiens GN=PCYOX1 PE=2 SV=1	HUMAN	10
302	19.17	19.17	62.57	31.42	30.6	tr|Q53GF8|Q53GF8_HUMAN	Isocitrate dehydrogenase 3 (NAD) alpha variant (Fragment) OS=Homo sapiens PE=2 SV=1	HUMAN	14
302	0	19.17	62.57	31.42	30.6	sp|P50213|IDH3A_HUMAN	Isocitrate dehydrogenase [NAD] subunit alpha, mitochondrial OS=Homo sapiens GN=IDH3A PE=1 SV=1	HUMAN	14
302	0	19.17	60.76	36.39	35.44	tr|B4DJB4|B4DJB4_HUMAN	cDNA FLJ55931, highly similar to Isocitrate dehydrogenase OS=Homo sapiens PE=2 SV=1	HUMAN	14
302	0	17.02	57.7	30.21	29.31	tr|B4DSY4|B4DSY4_HUMAN	cDNA FLJ52894, highly similar to Isocitrate dehydrogenase OS=Homo sapiens PE=2 SV=1	HUMAN	13
303	19.16	19.16	43.43	20.36	14.18	tr|C9JDD6|C9JDD6_HUMAN	Microtubule-associated protein OS=Homo sapiens PE=4 SV=1	HUMAN	10
303	0	19.16	42.35	20.84	14.51	tr|C9JSN6|C9JSN6_HUMAN	Microtubule-associated protein OS=Homo sapiens PE=4 SV=1	HUMAN	10
303	0	19.16	40.21	20.36	14.18	sp|P10636-9|TAU_HUMAN	Isoform Tau-G of Microtubule-associated protein tau OS=Homo sapiens GN=MAPT	HUMAN	10
303	0	19.16	39.05	20.84	14.51	sp|P10636|TAU_HUMAN	Microtubule-associated protein tau OS=Homo sapiens GN=MAPT PE=1 SV=5	HUMAN	10
303	0	19	52.38	34.01	24.94	sp|P10636-8|TAU_HUMAN	Isoform Tau-F of Microtubule-associated protein tau OS=Homo sapiens GN=MAPT	HUMAN	10
303	0	19	56.07	36.41	26.7	sp|P10636-7|TAU_HUMAN	Isoform Tau-E of Microtubule-associated protein tau OS=Homo sapiens GN=MAPT	HUMAN	10
303	0	19	60.31	39.16	28.72	sp|P10636-6|TAU_HUMAN	Isoform Tau-D of Microtubule-associated protein tau OS=Homo sapiens GN=MAPT	HUMAN	10
303	0	19	59.89	41.78	30.64	tr|F8WAB2|F8WAB2_HUMAN	Microtubule-associated protein OS=Homo sapiens GN=MAPT PE=4 SV=1	HUMAN	10
303	0	19	52.44	36.59	26.83	sp|P10636-5|TAU_HUMAN	Isoform Tau-C of Microtubule-associated protein tau OS=Homo sapiens GN=MAPT	HUMAN	10
303	0	19	56.43	39.37	28.87	sp|P10636-4|TAU_HUMAN	Isoform Tau-B of Microtubule-associated protein tau OS=Homo sapiens GN=MAPT	HUMAN	10
303	0	19	61.08	42.61	31.25	sp|P10636-2|TAU_HUMAN	Isoform Fetal-tau of Microtubule-associated protein tau OS=Homo sapiens GN=MAPT	HUMAN	10
304	19.13	19.13	61.95	43.81	43.81	tr|Q53Y06|Q53Y06_HUMAN	ATPase, H transporting, lysosomal 31kDa, V1 subunit E isoform 1 OS=Homo sapiens GN=ATP6V1E1 PE=2 SV=1	HUMAN	10
304	0	19.13	61.95	43.81	43.81	sp|P36543|VATE1_HUMAN	V-type proton ATPase subunit E 1 OS=Homo sapiens GN=ATP6V1E1 PE=1 SV=1	HUMAN	10
304	0	17.09	58.82	42.16	42.16	tr|A8MUE4|A8MUE4_HUMAN	Uncharacterized protein OS=Homo sapiens GN=ATP6V1E1 PE=2 SV=1	HUMAN	9
305	19.12	19.12	44.6	13.04	6.628	sp|O75116|ROCK2_HUMAN	Rho-associated protein kinase 2 OS=Homo sapiens GN=ROCK2 PE=1 SV=4	HUMAN	9
306	19.1	19.1	45.51	13.1	10.61	tr|F5GYW3|F5GYW3_HUMAN	Uncharacterized protein OS=Homo sapiens GN=CLIP2 PE=4 SV=1	HUMAN	9
306	0	19.1	45.51	13.1	10.61	sp|Q9UDT6|CLIP2_HUMAN	CAP-Gly domain-containing linker protein 2 OS=Homo sapiens GN=CLIP2 PE=1 SV=1	HUMAN	9
306	0	17.01	44.11	12.36	9.792	tr|A7E2F7|A7E2F7_HUMAN	CAP-GLY domain containing linker protein 2 OS=Homo sapiens GN=CLIP2 PE=2 SV=1	HUMAN	8
306	0	17.01	44.11	12.36	9.792	sp|Q9UDT6-2|CLIP2_HUMAN	Isoform 2 of CAP-Gly domain-containing linker protein 2 OS=Homo sapiens GN=CLIP2	HUMAN	8
307	19.03	19.03	79.46	62.5	48.21	sp|P30041|PRDX6_HUMAN	Peroxiredoxin-6 OS=Homo sapiens GN=PRDX6 PE=1 SV=3	HUMAN	13
308	19.01	19.74	54.68	30.22	21.29	sp|P49418|AMPH_HUMAN	Amphiphysin OS=Homo sapiens GN=AMPH PE=1 SV=1	HUMAN	10
308	0	19.74	49	32.16	22.66	tr|F5H533|F5H533_HUMAN	Uncharacterized protein OS=Homo sapiens GN=AMPH PE=4 SV=1	HUMAN	10
308	0	19.74	49	32.16	22.66	sp|P49418-2|AMPH_HUMAN	Isoform 2 of Amphiphysin OS=Homo sapiens GN=AMPH	HUMAN	10
308	0	19.69	50.79	30.22	21.29	tr|A8K5Y2|A8K5Y2_HUMAN	cDNA FLJ77228, highly similar to Homo sapiens amphiphysin (Stiff-Man syndrome with breast cancer 128kDa autoantigen) (AMPH), transcript variant 1, mRNA OS=Homo sapiens PE=2 SV=1	HUMAN	10
309	19	19	65.11	24.59	15.52	sp|P05165|PCCA_HUMAN	Propionyl-CoA carboxylase alpha chain, mitochondrial OS=Homo sapiens GN=PCCA PE=1 SV=4	HUMAN	9
309	0	19	65.95	25.5	16.1	sp|P05165-2|PCCA_HUMAN	Isoform 2 of Propionyl-CoA carboxylase alpha chain, mitochondrial OS=Homo sapiens GN=PCCA	HUMAN	9
309	0	16.78	68.14	24.82	15.12	tr|C9JPQ8|C9JPQ8_HUMAN	Uncharacterized protein OS=Homo sapiens GN=PCCA PE=4 SV=2	HUMAN	8
309	0	16.78	68.14	24.82	15.12	tr|B4DPF9|B4DPF9_HUMAN	cDNA FLJ56469, highly similar to Propionyl-CoA carboxylase alpha chain, mitochondrial (EC 6.4.1.3) OS=Homo sapiens PE=2 SV=1	HUMAN	8
309	0	16.78	63.16	23.9	14.51	tr|B2RDE0|B2RDE0_HUMAN	cDNA, FLJ96567, highly similar to Homo sapiens propionyl Coenzyme A carboxylase, alpha polypeptide(PCCA), mRNA OS=Homo sapiens PE=2 SV=1	HUMAN	8
310	18.93	18.93	45.71	21.75	17.62	tr|Q53GY0|Q53GY0_HUMAN	Plastin 3 variant (Fragment) OS=Homo sapiens PE=2 SV=1	HUMAN	10
310	0	18.93	45.71	21.75	17.62	tr|A8K579|A8K579_HUMAN	Plastin 3 (T isoform) OS=Homo sapiens GN=PLS3 PE=2 SV=1	HUMAN	10
310	0	18.93	45.71	21.75	17.62	sp|P13797|PLST_HUMAN	Plastin-3 OS=Homo sapiens GN=PLS3 PE=1 SV=4	HUMAN	10
310	0	18.93	44.73	22.2	17.99	tr|B4DGB4|B4DGB4_HUMAN	Uncharacterized protein OS=Homo sapiens GN=PLS3 PE=2 SV=1	HUMAN	10
310	0	18.93	44.61	22.72	18.41	tr|B4DPW9|B4DPW9_HUMAN	cDNA FLJ51929, highly similar to Plastin-3 OS=Homo sapiens PE=2 SV=1	HUMAN	10
310	0	18.5	45.12	21.38	18.69	tr|F8W8D8|F8W8D8_HUMAN	Uncharacterized protein OS=Homo sapiens GN=PLS3 PE=4 SV=1	HUMAN	10
310	0	18.5	45.81	21.71	18.97	tr|B7Z6M1|B7Z6M1_HUMAN	Uncharacterized protein OS=Homo sapiens GN=PLS3 PE=2 SV=1	HUMAN	10
311	18.81	18.81	60.51	42.61	42.61	tr|F5H098|F5H098_HUMAN	Malate dehydrogenase OS=Homo sapiens GN=MDH1 PE=3 SV=1	HUMAN	15
311	0	18.81	61.38	44.91	44.91	sp|P40925|MDHC_HUMAN	Malate dehydrogenase, cytoplasmic OS=Homo sapiens GN=MDH1 PE=1 SV=4	HUMAN	15
311	0	16.69	53.13	35.23	35.23	tr|B7Z3I7|B7Z3I7_HUMAN	Malate dehydrogenase OS=Homo sapiens PE=2 SV=1	HUMAN	13
312	18.75	18.75	67.31	56.73	44.71	tr|Q6FGX3|Q6FGX3_HUMAN	RAB6A protein OS=Homo sapiens GN=RAB6A PE=2 SV=1	HUMAN	10
312	0	18.75	67.31	56.73	44.71	sp|P20340-2|RAB6A_HUMAN	Isoform 2 of Ras-related protein Rab-6A OS=Homo sapiens GN=RAB6A	HUMAN	10
312	0	16.61	71.63	50.96	38.94	tr|Q53ET8|Q53ET8_HUMAN	RAB6A, member RAS oncogene family isoform a variant (Fragment) OS=Homo sapiens PE=2 SV=1	HUMAN	8
312	0	16.61	66.29	61.14	46.86	tr|F5H668|F5H668_HUMAN	Uncharacterized protein OS=Homo sapiens GN=RAB6A PE=3 SV=1	HUMAN	9
313	18.72	18.72	74.62	49.75	46.19	sp|P02686-3|MBP_HUMAN	Isoform 3 of Myelin basic protein OS=Homo sapiens GN=MBP	HUMAN	11
313	0	17.68	54.93	29.61	27.3	sp|P02686|MBP_HUMAN	Myelin basic protein OS=Homo sapiens GN=MBP PE=1 SV=3	HUMAN	10
313	0	17.68	81.29	52.63	48.54	sp|P02686-5|MBP_HUMAN	Isoform 5 of Myelin basic protein OS=Homo sapiens GN=MBP	HUMAN	10
313	0	17.68	69.06	49.72	45.86	tr|A8MZH3|A8MZH3_HUMAN	Uncharacterized protein OS=Homo sapiens GN=MBP PE=4 SV=1	HUMAN	10
313	0	17.58	79.19	52.02	47.98	tr|A8MUU4|A8MUU4_HUMAN	Uncharacterized protein OS=Homo sapiens GN=MBP PE=4 SV=2	HUMAN	10
313	0	17.54	77.42	51.08	47.31	sp|P02686-4|MBP_HUMAN	Isoform 4 of Myelin basic protein OS=Homo sapiens GN=MBP	HUMAN	10
314	18.64	18.64	57.77	47.21	40.47	sp|P11177-2|ODPB_HUMAN	Isoform 2 of Pyruvate dehydrogenase E1 component subunit beta, mitochondrial OS=Homo sapiens GN=PDHB	HUMAN	13
314	0	18.64	49.86	44.85	38.44	sp|P11177|ODPB_HUMAN	Pyruvate dehydrogenase E1 component subunit beta, mitochondrial OS=Homo sapiens GN=PDHB PE=1 SV=3	HUMAN	13
315	18.61	20.7	58.16	38.77	22.46	sp|Q08209|PP2BA_HUMAN	Serine/threonine-protein phosphatase 2B catalytic subunit alpha isoform OS=Homo sapiens GN=PPP3CA PE=1 SV=1	HUMAN	13
315	0	18.61	57.34	36.01	19.37	sp|Q08209-2|PP2BA_HUMAN	Isoform 2 of Serine/threonine-protein phosphatase 2B catalytic subunit alpha isoform OS=Homo sapiens GN=PPP3CA	HUMAN	11
316	18.58	18.58	59.72	37	28.34	sp|P24752|THIL_HUMAN	Acetyl-CoA acetyltransferase, mitochondrial OS=Homo sapiens GN=ACAT1 PE=1 SV=1	HUMAN	9
317	18.55	18.55	55.09	49.82	39.65	tr|B1AKK2|B1AKK2_HUMAN	Dimethylarginine dimethylaminohydrolase 1 OS=Homo sapiens GN=DDAH1 PE=2 SV=1	HUMAN	11
317	0	18.55	55.09	49.82	39.65	sp|O94760|DDAH1_HUMAN	N(G),N(G)-dimethylarginine dimethylaminohydrolase 1 OS=Homo sapiens GN=DDAH1 PE=1 SV=3	HUMAN	11
318	18.54	25.19	39.15	24.46	15.36	sp|Q01814-6|AT2B2_HUMAN	Isoform ZB of Plasma membrane calcium-transporting ATPase 2 OS=Homo sapiens GN=ATP2B2	HUMAN	15
318	0.01	24.97	38.82	24.26	15.94	sp|Q01814-4|AT2B2_HUMAN	Isoform ZA of Plasma membrane calcium-transporting ATPase 2 OS=Homo sapiens GN=ATP2B2	HUMAN	15
318	0.01	24.9	39.55	23.97	15.75	sp|Q01814-7|AT2B2_HUMAN	Isoform XA of Plasma membrane calcium-transporting ATPase 2 OS=Homo sapiens GN=ATP2B2	HUMAN	15
318	0.01	24.78	40.17	23.63	15.53	sp|Q01814-3|AT2B2_HUMAN	Isoform YA of Plasma membrane calcium-transporting ATPase 2 OS=Homo sapiens GN=ATP2B2	HUMAN	15
318	0.01	24.63	42.62	23.35	15.35	tr|E7EME2|E7EME2_HUMAN	Uncharacterized protein OS=Homo sapiens GN=ATP2B2 PE=3 SV=1	HUMAN	15
318	0.01	24.63	40.87	23.35	15.35	sp|Q01814-2|AT2B2_HUMAN	Isoform WA of Plasma membrane calcium-transporting ATPase 2 OS=Homo sapiens GN=ATP2B2	HUMAN	15
318	0	25.02	38.76	24.21	15.21	tr|Q4LE63|Q4LE63_HUMAN	ATP2B2 variant protein (Fragment) OS=Homo sapiens GN=ATP2B2 variant protein PE=2 SV=1	HUMAN	15
318	0	25	39.85	24.17	15.18	sp|Q01814-8|AT2B2_HUMAN	Isoform XB of Plasma membrane calcium-transporting ATPase 2 OS=Homo sapiens GN=ATP2B2	HUMAN	15
318	0	24.9	40.44	23.84	14.97	sp|Q01814-5|AT2B2_HUMAN	Isoform YB of Plasma membrane calcium-transporting ATPase 2 OS=Homo sapiens GN=ATP2B2	HUMAN	15
318	0	24.8	41.11	23.57	14.8	sp|Q01814|AT2B2_HUMAN	Plasma membrane calcium-transporting ATPase 2 OS=Homo sapiens GN=ATP2B2 PE=1 SV=2	HUMAN	15
318	0	23.97	39.56	23.43	14.18	tr|F5H7F7|F5H7F7_HUMAN	Uncharacterized protein OS=Homo sapiens GN=ATP2B2 PE=3 SV=1	HUMAN	14
319	18.53	18.53	69.6	51.1	43.61	sp|P22061|PIMT_HUMAN	Protein-L-isoaspartate(D-aspartate) O-methyltransferase OS=Homo sapiens GN=PCMT1 PE=1 SV=4	HUMAN	10
319	0	18.53	69.3	50.88	43.42	sp|P22061-2|PIMT_HUMAN	Isoform 2 of Protein-L-isoaspartate(D-aspartate) O-methyltransferase OS=Homo sapiens GN=PCMT1	HUMAN	10
320	18.51	18.51	52.28	40.56	29.28	sp|P13489|RINI_HUMAN	Ribonuclease inhibitor OS=Homo sapiens GN=RNH1 PE=1 SV=2	HUMAN	10
321	18.49	18.49	36.03	17.32	17.32	tr|E9PN83|E9PN83_HUMAN	Uncharacterized protein OS=Homo sapiens GN=DLG2 PE=4 SV=1	HUMAN	12
321	0	18.49	43.79	20.03	20.03	sp|Q15700-3|DLG2_HUMAN	Isoform 3 of Disks large homolog 2 OS=Homo sapiens GN=DLG2	HUMAN	12
321	0	18.49	36.27	17.61	17.61	tr|B7Z2T4|B7Z2T4_HUMAN	Uncharacterized protein OS=Homo sapiens GN=DLG2 PE=2 SV=1	HUMAN	12
321	0	18.49	39.06	18.96	18.96	tr|B7Z264|B7Z264_HUMAN	Uncharacterized protein OS=Homo sapiens GN=DLG2 PE=2 SV=1	HUMAN	12
321	0	16.41	35.2	14.96	14.96	sp|Q15700-4|DLG2_HUMAN	Isoform 4 of Disks large homolog 2 OS=Homo sapiens GN=DLG2	HUMAN	11
321	0	16.41	33.74	13.95	13.95	sp|Q15700-2|DLG2_HUMAN	Isoform 2 of Disks large homolog 2 OS=Homo sapiens GN=DLG2	HUMAN	11
321	0	16.41	33.91	15.63	15.63	sp|Q15700|DLG2_HUMAN	Disks large homolog 2 OS=Homo sapiens GN=DLG2 PE=1 SV=3	HUMAN	11
322	18.37	18.37	60.78	36.1	29.35	sp|O43837|IDH3B_HUMAN	Isocitrate dehydrogenase [NAD] subunit beta, mitochondrial OS=Homo sapiens GN=IDH3B PE=1 SV=2	HUMAN	9
323	18.37	18.37	63.76	56.42	52.75	tr|Q6FHR0|Q6FHR0_HUMAN	RAB11B protein (Fragment) OS=Homo sapiens GN=RAB11B PE=2 SV=1	HUMAN	12
323	0.01	18.37	63.76	56.42	52.75	tr|Q5U0I1|Q5U0I1_HUMAN	RAB11B, member RAS oncogene family OS=Homo sapiens PE=2 SV=1	HUMAN	11
323	0	18.37	63.76	56.42	52.75	tr|A5YM50|A5YM50_HUMAN	RAB11B protein OS=Homo sapiens GN=RAB11B PE=2 SV=1	HUMAN	12
323	0	18.37	63.76	56.42	52.75	sp|Q15907|RB11B_HUMAN	Ras-related protein Rab-11B OS=Homo sapiens GN=RAB11B PE=1 SV=4	HUMAN	12
323	0	17.9	73.18	64.25	64.25	tr|B4DMK0|B4DMK0_HUMAN	cDNA FLJ61134, highly similar to Ras-related protein Rab-11B OS=Homo sapiens PE=2 SV=1	HUMAN	12
323	0	17.04	54.13	46.79	43.12	tr|Q6FI42|Q6FI42_HUMAN	RAB11B protein OS=Homo sapiens GN=RAB11B PE=2 SV=1	HUMAN	11
323	0	16.66	57.09	36.02	36.02	tr|B4DMN1|B4DMN1_HUMAN	cDNA FLJ61136, highly similar to Ras-related protein Rab-11A OS=Homo sapiens PE=2 SV=1	HUMAN	11
323	0	16.65	76.77	60.65	60.65	tr|B4DT13|B4DT13_HUMAN	cDNA FLJ51542, highly similar to Ras-related protein Rab-11B OS=Homo sapiens PE=2 SV=1	HUMAN	11
323	0	16.65	55.56	43.52	43.52	sp|P62491|RB11A_HUMAN	Ras-related protein Rab-11A OS=Homo sapiens GN=RAB11A PE=1 SV=3	HUMAN	11
324	18.35	18.35	85.03	80.21	63.1	tr|D9IAI1|D9IAI1_HUMAN	Phosphatidylethanolamine-binding protein 1 OS=Homo sapiens PE=2 SV=1	HUMAN	12
324	0	18.35	85.03	80.21	63.1	sp|P30086|PEBP1_HUMAN	Phosphatidylethanolamine-binding protein 1 OS=Homo sapiens GN=PEBP1 PE=1 SV=3	HUMAN	12
325	18.29	20.35	63.93	53.55	49.18	tr|B4DF70|B4DF70_HUMAN	cDNA FLJ60461, highly similar to Peroxiredoxin-2 (EC 1.11.1.15) OS=Homo sapiens PE=2 SV=1	HUMAN	12
325	0	20.35	59.09	49.49	45.45	sp|P32119|PRDX2_HUMAN	Peroxiredoxin-2 OS=Homo sapiens GN=PRDX2 PE=1 SV=5	HUMAN	12
326	18.27	18.27	55.49	48.78	32.93	tr|Q5T945|Q5T945_HUMAN	Glyoxylate reductase/hydroxypyruvate reductase OS=Homo sapiens GN=GRHPR PE=2 SV=1	HUMAN	9
326	0	18.27	55.49	48.78	32.93	sp|Q9UBQ7|GRHPR_HUMAN	Glyoxylate reductase/hydroxypyruvate reductase OS=Homo sapiens GN=GRHPR PE=1 SV=1	HUMAN	9
326	0	16.1	44.57	41.64	26.39	tr|Q5M7Z5|Q5M7Z5_HUMAN	GRHPR protein (Fragment) OS=Homo sapiens GN=GRHPR PE=2 SV=1	HUMAN	8
327	18.2	25.3	70.06	52.54	41.24	sp|P63096|GNAI1_HUMAN	Guanine nucleotide-binding protein G(i) subunit alpha-1 OS=Homo sapiens GN=GNAI1 PE=1 SV=2	HUMAN	12
327	0	22.57	66.56	56.29	44.7	tr|B4E2V1|B4E2V1_HUMAN	Uncharacterized protein OS=Homo sapiens GN=GNAI1 PE=2 SV=1	HUMAN	11
328	18.19	18.19	66.52	47.14	25.99	sp|Q9Y2T3|GUAD_HUMAN	Guanine deaminase OS=Homo sapiens GN=GDA PE=1 SV=1	HUMAN	10
328	0	18.19	64.12	45.44	25.05	sp|Q9Y2T3-3|GUAD_HUMAN	Isoform 3 of Guanine deaminase OS=Homo sapiens GN=GDA	HUMAN	10
329	18.16	18.16	59.04	30.28	26.36	tr|A6NJA2|A6NJA2_HUMAN	Ubiquitin carboxyl-terminal hydrolase OS=Homo sapiens GN=USP14 PE=3 SV=1	HUMAN	9
329	0	18.16	50.93	28.78	25.05	tr|B7Z4N8|B7Z4N8_HUMAN	Ubiquitin carboxyl-terminal hydrolase OS=Homo sapiens GN=USP14 PE=2 SV=1	HUMAN	9
329	0	18.16	49.8	28.14	24.49	tr|B2RD79|B2RD79_HUMAN	Ubiquitin carboxyl-terminal hydrolase OS=Homo sapiens PE=2 SV=1	HUMAN	9
329	0	18.16	49.8	28.14	24.49	sp|P54578|UBP14_HUMAN	Ubiquitin carboxyl-terminal hydrolase 14 OS=Homo sapiens GN=USP14 PE=1 SV=3	HUMAN	9
329	0	18.16	50.64	29.7	25.85	tr|D3DUG9|D3DUG9_HUMAN	Ubiquitin carboxyl-terminal hydrolase OS=Homo sapiens GN=USP14 PE=3 SV=1	HUMAN	9
330	18.16	18.16	33.75	22.62	21.01	sp|O95970|LGI1_HUMAN	Leucine-rich glioma-inactivated protein 1 OS=Homo sapiens GN=LGI1 PE=1 SV=1	HUMAN	10
330	0	16.06	33.6	21.41	19.65	sp|O95970-3|LGI1_HUMAN	Isoform 3 of Leucine-rich glioma-inactivated protein 1 OS=Homo sapiens GN=LGI1	HUMAN	9
331	18.15	18.15	72.89	45.78	45.78	sp|P23528|COF1_HUMAN	Cofilin-1 OS=Homo sapiens GN=CFL1 PE=1 SV=3	HUMAN	10
331	0	18.15	72.48	51.01	51.01	tr|G3V1A4|G3V1A4_HUMAN	Cofilin 1 (Non-muscle), isoform CRA_a OS=Homo sapiens GN=CFL1 PE=4 SV=1	HUMAN	10
331	0	18.15	52.94	37.25	37.25	tr|E9PK25|E9PK25_HUMAN	Uncharacterized protein OS=Homo sapiens GN=CFL1 PE=4 SV=1	HUMAN	10
331	0	16.07	71.88	38.75	38.75	tr|E9PP50|E9PP50_HUMAN	Uncharacterized protein OS=Homo sapiens GN=CFL1 PE=4 SV=1	HUMAN	9
332	18.12	18.12	40.49	24.42	17.47	tr|Q86YI5|Q86YI5_HUMAN	Dihydrolipoamide S-acetyltransferase OS=Homo sapiens GN=DLAT PE=2 SV=1	HUMAN	10
332	0	18.12	40.49	24.42	17.47	sp|P10515|ODP2_HUMAN	Dihydrolipoyllysine-residue acetyltransferase component of pyruvate dehydrogenase complex, mitochondrial OS=Homo sapiens GN=DLAT PE=1 SV=3	HUMAN	10
332	0	18.07	36.38	26.73	19.12	tr|B4DJX1|B4DJX1_HUMAN	cDNA FLJ50978, highly similar to Dihydrolipoyllysine-residue acetyltransferasecomponent of pyruvate dehydrogenase complex, mitochondrial (EC 2.3.1.12) OS=Homo sapiens PE=2 SV=1	HUMAN	10
332	0	16.99	44.28	25.09	20.85	tr|E9PEJ4|E9PEJ4_HUMAN	Uncharacterized protein OS=Homo sapiens GN=DLAT PE=3 SV=1	HUMAN	10
333	18.09	18.09	48.92	22.41	22.41	tr|Q6IBN1|Q6IBN1_HUMAN	HNRPK protein OS=Homo sapiens GN=HNRPK PE=2 SV=1	HUMAN	10
333	0	18.09	51.71	23.69	23.69	tr|B4DUQ1|B4DUQ1_HUMAN	cDNA FLJ54552, highly similar to Heterogeneous nuclear ribonucleoprotein K OS=Homo sapiens PE=2 SV=1	HUMAN	10
333	0	18.09	49.46	22.66	22.66	tr|B4DFF1|B4DFF1_HUMAN	Uncharacterized protein OS=Homo sapiens GN=HNRNPK PE=2 SV=1	HUMAN	10
333	0	18.09	49.03	22.46	22.46	sp|P61978|HNRPK_HUMAN	Heterogeneous nuclear ribonucleoprotein K OS=Homo sapiens GN=HNRNPK PE=1 SV=1	HUMAN	10
333	0	18.09	51.59	23.64	23.64	sp|P61978-3|HNRPK_HUMAN	Isoform 3 of Heterogeneous nuclear ribonucleoprotein K OS=Homo sapiens GN=HNRNPK	HUMAN	10
333	0	18.09	48.92	22.41	22.41	sp|P61978-2|HNRPK_HUMAN	Isoform 2 of Heterogeneous nuclear ribonucleoprotein K OS=Homo sapiens GN=HNRNPK	HUMAN	10
333	0	18.09	48.36	24.3	24.3	tr|Q5T6W5|Q5T6W5_HUMAN	Heterogeneous nuclear ribonucleoprotein K OS=Homo sapiens GN=HNRNPK PE=2 SV=1	HUMAN	10
334	18.07	18.07	55.97	46.23	44.03	tr|Q53FW2|Q53FW2_HUMAN	Ribose-phosphate pyrophosphokinase (Fragment) OS=Homo sapiens PE=2 SV=1	HUMAN	10
334	0	18.07	55.97	46.23	44.03	sp|P60891|PRPS1_HUMAN	Ribose-phosphate pyrophosphokinase 1 OS=Homo sapiens GN=PRPS1 PE=1 SV=2	HUMAN	10
334	0	18.05	49.69	46.23	44.03	tr|B2R6T7|B2R6T7_HUMAN	Ribose-phosphate pyrophosphokinase OS=Homo sapiens PE=2 SV=1	HUMAN	10
335	17.96	17.96	100	93.66	85.21	tr|D1MGQ2|D1MGQ2_HUMAN	Alpha-2 globin chain OS=Homo sapiens GN=HBA2 PE=3 SV=1	HUMAN	11
335	0	17.96	100	93.66	85.21	sp|P69905|HBA_HUMAN	Hemoglobin subunit alpha OS=Homo sapiens GN=HBA1 PE=1 SV=2	HUMAN	11
336	17.89	17.89	47.24	32.89	21.63	tr|B4DJV2|B4DJV2_HUMAN	Citrate synthase OS=Homo sapiens GN=CS PE=2 SV=1	HUMAN	9
336	0	17.89	45.92	31.97	21.03	sp|O75390|CISY_HUMAN	Citrate synthase, mitochondrial OS=Homo sapiens GN=CS PE=1 SV=2	HUMAN	9
336	0	15.75	44.89	33.25	21.14	tr|B3KTN4|B3KTN4_HUMAN	Citrate synthase OS=Homo sapiens PE=2 SV=1	HUMAN	8
337	17.85	17.85	50.98	38.29	26.04	tr|B4E1T7|B4E1T7_HUMAN	Uncharacterized protein OS=Homo sapiens GN=PPP2R2A PE=2 SV=1	HUMAN	11
337	0	17.85	52.13	39.15	26.62	sp|P63151|2ABA_HUMAN	Serine/threonine-protein phosphatase 2A 55 kDa regulatory subunit B alpha isoform OS=Homo sapiens GN=PPP2R2A PE=1 SV=1	HUMAN	11
337	0	16.22	48.55	35.57	23.04	tr|Q56VW8|Q56VW8_HUMAN	Lung cancer-related protein 9 OS=Homo sapiens PE=2 SV=1	HUMAN	9
338	17.77	17.77	38.39	14.59	8.72	tr|E7EVJ5|E7EVJ5_HUMAN	Uncharacterized protein OS=Homo sapiens GN=CYFIP2 PE=4 SV=1	HUMAN	9
338	0	17.67	38.39	14.29	8.54	sp|Q96F07-2|CYFP2_HUMAN	Isoform 2 of Cytoplasmic FMR1-interacting protein 2 OS=Homo sapiens GN=CYFIP2	HUMAN	9
338	0	17.67	37.59	14.29	8.54	tr|E7EVF4|E7EVF4_HUMAN	Uncharacterized protein OS=Homo sapiens GN=CYFIP2 PE=4 SV=1	HUMAN	9
338	0	16.9	38.46	14.43	8.319	tr|F5H583|F5H583_HUMAN	Uncharacterized protein OS=Homo sapiens GN=CYFIP2 PE=4 SV=1	HUMAN	8
338	0	16.9	38.46	14.43	8.319	tr|B7Z4I3|B7Z4I3_HUMAN	cDNA FLJ53424, highly similar to Mus musculus cytoplasmic FMR1 interacting protein 2 (Cyfip2), mRNA OS=Homo sapiens PE=2 SV=1	HUMAN	8
338	0	16.84	37.33	13.53	7.661	tr|B7Z8N7|B7Z8N7_HUMAN	cDNA FLJ55440, highly similar to Mus musculus cytoplasmic FMR1 interacting protein 2 (Cyfip2), mRNA OS=Homo sapiens PE=2 SV=1	HUMAN	8
338	0	16.68	37.64	12.99	7.355	sp|Q96F07|CYFP2_HUMAN	Cytoplasmic FMR1-interacting protein 2 OS=Homo sapiens GN=CYFIP2 PE=1 SV=2	HUMAN	8
338	0	16.68	36.85	12.99	7.355	tr|E7EWA4|E7EWA4_HUMAN	Uncharacterized protein OS=Homo sapiens GN=CYFIP2 PE=4 SV=1	HUMAN	8
339	17.76	17.76	93.7	87.4	73.23	tr|Q6FHG5|Q6FHG5_HUMAN	SNCG protein OS=Homo sapiens GN=SNCG PE=2 SV=1	HUMAN	9
339	0	17.76	93.7	87.4	73.23	sp|O76070|SYUG_HUMAN	Gamma-synuclein OS=Homo sapiens GN=SNCG PE=1 SV=2	HUMAN	9
340	17.75	17.75	50.82	34.73	34.73	tr|Q7Z2Q5|Q7Z2Q5_HUMAN	C-terminal binding protein 1 OS=Homo sapiens GN=CTBP1 PE=2 SV=1	HUMAN	10
340	0	17.75	49.55	33.86	33.86	sp|Q13363|CTBP1_HUMAN	C-terminal-binding protein 1 OS=Homo sapiens GN=CTBP1 PE=1 SV=2	HUMAN	10
340	0	15.67	45	29.32	29.32	tr|Q4KMQ8|Q4KMQ8_HUMAN	C-terminal binding protein 1 OS=Homo sapiens GN=CTBP1 PE=2 SV=1	HUMAN	9
341	17.7	17.7	37.12	21.82	13.39	sp|P21399|ACOC_HUMAN	Cytoplasmic aconitate hydratase OS=Homo sapiens GN=ACO1 PE=1 SV=3	HUMAN	10
342	17.64	17.64	69.7	60	47.88	tr|A8K486|A8K486_HUMAN	Peptidyl-prolyl cis-trans isomerase OS=Homo sapiens PE=2 SV=1	HUMAN	10
342	0	17.61	63.64	60	47.88	tr|A8K220|A8K220_HUMAN	Peptidyl-prolyl cis-trans isomerase OS=Homo sapiens GN=PPIA PE=1 SV=1	HUMAN	10
342	0	17.61	63.64	60	47.88	sp|P62937|PPIA_HUMAN	Peptidyl-prolyl cis-trans isomerase A OS=Homo sapiens GN=PPIA PE=1 SV=2	HUMAN	10
343	17.6	27.83	86.99	62.2	59.35	sp|P31946|1433B_HUMAN	14-3-3 protein beta/alpha OS=Homo sapiens GN=YWHAB PE=1 SV=3	HUMAN	18
343	0	27.83	87.7	62.7	59.84	sp|P31946-2|1433B_HUMAN	Isoform Short of 14-3-3 protein beta/alpha OS=Homo sapiens GN=YWHAB	HUMAN	18
344	17.58	17.6	46.31	36.7	21.67	sp|P00738|HPT_HUMAN	Haptoglobin OS=Homo sapiens GN=HP PE=1 SV=1	HUMAN	10
345	17.5	17.5	47.68	32.1	20.22	sp|P13010|XRCC5_HUMAN	X-ray repair cross-complementing protein 5 OS=Homo sapiens GN=XRCC5 PE=1 SV=3	HUMAN	11
346	17.4	17.4	34.02	18.8	16.58	tr|Q9BR63|Q9BR63_HUMAN	FARSB protein (Fragment) OS=Homo sapiens GN=FARSB PE=2 SV=2	HUMAN	9
346	0	17.4	33.79	18.68	16.47	sp|Q9NSD9|SYFB_HUMAN	Phenylalanyl-tRNA synthetase beta chain OS=Homo sapiens GN=FARSB PE=1 SV=3	HUMAN	9
346	0	15.28	34.47	16.81	14.6	tr|A8K666|A8K666_HUMAN	cDNA FLJ75460, highly similar to Homo sapiens phenylalanine-tRNA synthetase-like, beta subunit, mRNA OS=Homo sapiens PE=2 SV=1	HUMAN	8
347	17.33	17.33	70.52	46.5	42.25	sp|Q08257|QOR_HUMAN	Quinone oxidoreductase OS=Homo sapiens GN=CRYZ PE=1 SV=1	HUMAN	11
348	17.3	19.62	74.37	54.43	46.84	sp|P15121|ALDR_HUMAN	Aldose reductase OS=Homo sapiens GN=AKR1B1 PE=1 SV=3	HUMAN	14
349	17.21	17.21	45.38	21.81	20.04	tr|Q52NV4|Q52NV4_HUMAN	Histidyl-tRNA synthetase OS=Homo sapiens GN=HRS PE=2 SV=1	HUMAN	10
349	0	17.21	47.24	22.7	20.86	tr|D6REN6|D6REN6_HUMAN	Uncharacterized protein OS=Homo sapiens GN=HARS PE=4 SV=1	HUMAN	10
349	0	17.21	45.38	21.81	20.04	sp|P12081|SYHC_HUMAN	Histidyl-tRNA synthetase, cytoplasmic OS=Homo sapiens GN=HARS PE=1 SV=2	HUMAN	10
349	0	17.12	42.64	23.67	21.75	tr|B4DY73|B4DY73_HUMAN	Uncharacterized protein OS=Homo sapiens GN=HARS PE=2 SV=1	HUMAN	10
349	0	15	45.91	22.5	20.45	tr|B3KWE1|B3KWE1_HUMAN	Histidyl-tRNA synthetase, isoform CRA_a OS=Homo sapiens GN=HARS PE=2 SV=1	HUMAN	9
350	17.2	17.2	69.44	30	28.06	sp|Q15435|PP1R7_HUMAN	Protein phosphatase 1 regulatory subunit 7 OS=Homo sapiens GN=PPP1R7 PE=1 SV=1	HUMAN	9
351	17.11	17.11	67.28	45.59	41.54	tr|Q6FHP5|Q6FHP5_HUMAN	PHB protein (Fragment) OS=Homo sapiens GN=PHB PE=2 SV=1	HUMAN	11
351	0	17.11	67.28	45.59	41.54	tr|A8K401|A8K401_HUMAN	Prohibitin, isoform CRA_a OS=Homo sapiens GN=PHB PE=2 SV=1	HUMAN	11
351	0	17.11	67.28	45.59	41.54	sp|P35232|PHB_HUMAN	Prohibitin OS=Homo sapiens GN=PHB PE=1 SV=1	HUMAN	11
351	0	17.11	57.35	45.59	41.54	tr|Q6PUJ7|Q6PUJ7_HUMAN	Prohibitin OS=Homo sapiens PE=2 SV=1	HUMAN	11
352	17.09	17.09	58.25	16.5	10.14	tr|F5H7T3|F5H7T3_HUMAN	Uncharacterized protein OS=Homo sapiens GN=VCL PE=4 SV=1	HUMAN	9
352	0.02	16.97	58.91	15.57	9.568	sp|P18206-2|VINC_HUMAN	Isoform 1 of Vinculin OS=Homo sapiens GN=VCL	HUMAN	9
352	0.02	16.68	55.38	14.64	8.995	sp|P18206|VINC_HUMAN	Vinculin OS=Homo sapiens GN=VCL PE=1 SV=4	HUMAN	9
352	0	16.78	55.96	15.21	10.14	tr|B3KXA2|B3KXA2_HUMAN	cDNA FLJ45031 fis, clone BRAWH3018548, highly similar to Vinculin OS=Homo sapiens PE=2 SV=1	HUMAN	9
352	0	16.75	57.28	16.94	11	tr|B4E3Q9|B4E3Q9_HUMAN	cDNA FLJ59659, highly similar to Vinculin OS=Homo sapiens PE=2 SV=1	HUMAN	9
353	16.97	16.97	59.51	35.56	29.58	sp|P09493-6|TPM1_HUMAN	Isoform 6 of Tropomyosin alpha-1 chain OS=Homo sapiens GN=TPM1	HUMAN	9
353	0.02	15.32	58.9	26.99	21.78	tr|Q6ZN40|Q6ZN40_HUMAN	Tropomyosin 1 (Alpha), isoform CRA_f OS=Homo sapiens GN=TPM1 PE=2 SV=1	HUMAN	8
353	0	15.25	54.93	30.99	25	tr|Q9Y427|Q9Y427_HUMAN	Putative uncharacterized protein DKFZp586K2222 OS=Homo sapiens GN=DKFZp586K2222 PE=2 SV=2	HUMAN	8
354	16.92	16.92	45.16	19.95	9.508	sp|P11498|PYC_HUMAN	Pyruvate carboxylase, mitochondrial OS=Homo sapiens GN=PC PE=1 SV=2	HUMAN	9
355	16.86	16.86	81.31	45.33	45.33	sp|P30044|PRDX5_HUMAN	Peroxiredoxin-5, mitochondrial OS=Homo sapiens GN=PRDX5 PE=1 SV=4	HUMAN	8
355	0	16.86	87.65	59.88	59.88	sp|P30044-2|PRDX5_HUMAN	Isoform Cytoplasmicꗪ⬨馩 of Peroxiredoxin-5, mitochondrial OS=Homo sapiens GN=PRDX5	HUMAN	8
356	16.84	16.84	34.5	15.33	14.35	tr|Q59EG8|Q59EG8_HUMAN	Proteasome 26S non-ATPase subunit 2 variant (Fragment) OS=Homo sapiens PE=2 SV=1	HUMAN	9
356	0	16.84	33.26	15.42	14.43	tr|Q53XQ4|Q53XQ4_HUMAN	Proteasome (Prosome, macropain) 26S subunit, non-ATPase, 2 OS=Homo sapiens PE=2 SV=1	HUMAN	9
356	0	16.84	33.56	15.56	14.56	tr|F5GZ16|F5GZ16_HUMAN	Uncharacterized protein OS=Homo sapiens GN=PSMD2 PE=4 SV=1	HUMAN	9
356	0	16.84	33.26	15.42	14.43	sp|Q13200|PSMD2_HUMAN	26S proteasome non-ATPase regulatory subunit 2 OS=Homo sapiens GN=PSMD2 PE=1 SV=3	HUMAN	9
356	0	16.84	31	15.56	14.56	tr|B4DM22|B4DM22_HUMAN	cDNA FLJ53357, highly similar to 26S proteasome non-ATPase regulatory subunit 2 OS=Homo sapiens PE=2 SV=1	HUMAN	9
356	0	14.76	32.39	15.81	14.65	tr|E7EW34|E7EW34_HUMAN	Uncharacterized protein OS=Homo sapiens GN=PSMD2 PE=4 SV=1	HUMAN	8
356	0	14.76	32.39	15.81	14.65	tr|B4DX07|B4DX07_HUMAN	cDNA FLJ54077, highly similar to 26S proteasome non-ATPase regulatory subunit 2 OS=Homo sapiens PE=2 SV=1	HUMAN	8
356	0	14.76	31.11	16.42	15.22	tr|E9PCS3|E9PCS3_HUMAN	Uncharacterized protein OS=Homo sapiens GN=PSMD2 PE=4 SV=1	HUMAN	8
356	0	14.76	31.11	16.42	15.22	tr|B4DXY1|B4DXY1_HUMAN	cDNA FLJ55045, highly similar to 26S proteasome non-ATPase regulatory subunit 2 OS=Homo sapiens PE=2 SV=1	HUMAN	8
357	16.82	16.82	51.45	33.26	30.17	tr|Q9BPW0|Q9BPW0_HUMAN	Serine/threonine-protein phosphatase (Fragment) OS=Homo sapiens GN=PPP5C PE=2 SV=2	HUMAN	9
357	0	16.82	49.9	32.26	29.26	tr|B2R6R6|B2R6R6_HUMAN	Serine/threonine-protein phosphatase OS=Homo sapiens PE=2 SV=1	HUMAN	9
357	0	16.82	49.9	32.26	29.26	sp|P53041|PPP5_HUMAN	Serine/threonine-protein phosphatase 5 OS=Homo sapiens GN=PPP5C PE=1 SV=1	HUMAN	9
357	0	14.7	48.96	30.71	27.59	tr|B4DLP6|B4DLP6_HUMAN	Serine/threonine-protein phosphatase OS=Homo sapiens PE=2 SV=1	HUMAN	8
358	16.8	16.8	58.97	39.74	34.29	sp|O00764|PDXK_HUMAN	Pyridoxal kinase OS=Homo sapiens GN=PDXK PE=1 SV=1	HUMAN	10
358	0	14.72	63.97	41.91	35.66	tr|F2Z2Y4|F2Z2Y4_HUMAN	Uncharacterized protein OS=Homo sapiens GN=PDXK PE=4 SV=1	HUMAN	9
359	16.73	16.73	61.82	38.51	38.51	sp|Q96GD0|PLPP_HUMAN	Pyridoxal phosphate phosphatase OS=Homo sapiens GN=PDXP PE=1 SV=2	HUMAN	9
360	16.63	16.63	77.9	50.56	35.21	sp|P02647|APOA1_HUMAN	Apolipoprotein A-I OS=Homo sapiens GN=APOA1 PE=1 SV=1	HUMAN	10
361	16.46	16.46	55.52	43.45	38.62	sp|P30084|ECHM_HUMAN	Enoyl-CoA hydratase, mitochondrial OS=Homo sapiens GN=ECHS1 PE=1 SV=4	HUMAN	9
362	16.41	46.75	65.56	64	63.33	sp|Q13509|TBB3_HUMAN	Tubulin beta-3 chain OS=Homo sapiens GN=TUBB3 PE=1 SV=2	HUMAN	38
362	0	44.71	62.89	61.33	60.67	tr|B2RBD5|B2RBD5_HUMAN	cDNA, FLJ95457, highly similar to Homo sapiens tubulin, beta, 4 (TUBB4), mRNA OS=Homo sapiens PE=2 SV=1	HUMAN	37
362	0	44.71	61.56	60.89	60.22	tr|Q53G92|Q53G92_HUMAN	Tubulin, beta, 4 variant (Fragment) OS=Homo sapiens PE=2 SV=1	HUMAN	36
362	0	40.66	61.33	59.61	58.87	tr|Q9BV28|Q9BV28_HUMAN	TUBB3 protein (Fragment) OS=Homo sapiens GN=TUBB3 PE=2 SV=2	HUMAN	34
363	16.38	24.76	59.59	33.95	30.63	sp|Q13554-2|KCC2B_HUMAN	Isoform 1 of Calcium/calmodulin-dependent protein kinase type II subunit beta OS=Homo sapiens GN=CAMK2B	HUMAN	18
363	0	24.76	57.93	33.95	30.63	tr|Q53H78|Q53H78_HUMAN	Calcium/calmodulin-dependent protein kinase IIB isoform 2 variant (Fragment) OS=Homo sapiens PE=2 SV=1	HUMAN	18
363	0	24.76	44.89	27.63	24.92	tr|A4D2J9|A4D2J9_HUMAN	Calcium/calmodulin-dependent protein kinase (CaM kinase) II beta OS=Homo sapiens GN=CAMK2B PE=4 SV=1	HUMAN	18
363	0	24.76	44.89	27.63	24.92	sp|Q13554|KCC2B_HUMAN	Calcium/calmodulin-dependent protein kinase type II subunit beta OS=Homo sapiens GN=CAMK2B PE=1 SV=3	HUMAN	18
363	0	24.75	58.8	35.59	32.11	tr|A4D2K5|A4D2K5_HUMAN	Calcium/calmodulin-dependent protein kinase (CaM kinase) II beta OS=Homo sapiens GN=CAMK2B PE=4 SV=1	HUMAN	18
363	0	24.75	58.8	35.59	32.11	sp|Q13554-8|KCC2B_HUMAN	Isoform 8 of Calcium/calmodulin-dependent protein kinase type II subunit beta OS=Homo sapiens GN=CAMK2B	HUMAN	18
363	0	24.75	58.88	35.52	32.05	sp|Q13554-5|KCC2B_HUMAN	Isoform 5 of Calcium/calmodulin-dependent protein kinase type II subunit beta OS=Homo sapiens GN=CAMK2B	HUMAN	18
363	0	24.71	56.06	36.58	33	sp|Q13554-3|KCC2B_HUMAN	Isoform 2 of Calcium/calmodulin-dependent protein kinase type II subunit beta OS=Homo sapiens GN=CAMK2B	HUMAN	18
363	0	23.49	55.32	33.82	30.06	sp|Q13554-4|KCC2B_HUMAN	Isoform 3 of Calcium/calmodulin-dependent protein kinase type II subunit beta OS=Homo sapiens GN=CAMK2B	HUMAN	17
363	0	23.49	53.01	36.08	32.07	sp|Q13554-7|KCC2B_HUMAN	Isoform 7 of Calcium/calmodulin-dependent protein kinase type II subunit beta OS=Homo sapiens GN=CAMK2B	HUMAN	17
363	0	22.56	46.74	31.84	28.49	tr|D3DVK8|D3DVK8_HUMAN	Calcium/calmodulin-dependent protein kinase (CaM kinase) II beta, isoform CRA_d OS=Homo sapiens GN=CAMK2B PE=4 SV=1	HUMAN	17
364	16.37	16.37	46.32	19.83	14.56	tr|G5E939|G5E939_HUMAN	Discs, large homolog 4 (Drosophila), isoform CRA_e OS=Homo sapiens GN=DLG4 PE=4 SV=1	HUMAN	8
364	0	16.37	46.13	19.75	14.5	tr|E7EQV1|E7EQV1_HUMAN	Uncharacterized protein OS=Homo sapiens GN=DLG4 PE=4 SV=1	HUMAN	8
364	0	16.37	43.55	18.64	13.69	tr|E7EQV0|E7EQV0_HUMAN	Uncharacterized protein OS=Homo sapiens GN=DLG4 PE=4 SV=1	HUMAN	8
364	0	16.37	43.72	18.72	13.74	tr|B9EGL1|B9EGL1_HUMAN	DLG4 protein OS=Homo sapiens GN=DLG4 PE=2 SV=1	HUMAN	8
364	0	16.37	50.3	21.54	15.81	tr|B7Z647|B7Z647_HUMAN	Discs, large homolog 4 (Drosophila), isoform CRA_b OS=Homo sapiens GN=DLG4 PE=2 SV=1	HUMAN	8
364	0	16.37	51.96	21.54	15.81	tr|B7Z4H2|B7Z4H2_HUMAN	cDNA FLJ50577, highly similar to Discs large homolog 4 OS=Homo sapiens PE=2 SV=1	HUMAN	8
364	0	16.37	46.13	19.75	14.5	sp|P78352|DLG4_HUMAN	Disks large homolog 4 OS=Homo sapiens GN=DLG4 PE=1 SV=3	HUMAN	8
364	0	16.37	43.55	18.64	13.69	sp|P78352-2|DLG4_HUMAN	Isoform 2 of Disks large homolog 4 OS=Homo sapiens GN=DLG4	HUMAN	8
364	0	15.35	40.93	16.79	15.74	tr|B7Z3U2|B7Z3U2_HUMAN	Uncharacterized protein OS=Homo sapiens GN=DLG4 PE=2 SV=1	HUMAN	8
365	16.33	16.33	58.65	37.5	31.73	tr|Q6FHY4|Q6FHY4_HUMAN	N-ethylmaleimide-sensitive factor attachment protein, gamma, isoform CRA_b OS=Homo sapiens GN=NAPG PE=2 SV=1	HUMAN	10
365	0	16.33	58.65	37.5	31.73	sp|Q99747|SNAG_HUMAN	Gamma-soluble NSF attachment protein OS=Homo sapiens GN=NAPG PE=1 SV=1	HUMAN	10
366	16.31	16.31	36.68	10.88	6.615	sp|P01024|CO3_HUMAN	Complement C3 OS=Homo sapiens GN=C3 PE=1 SV=2	HUMAN	8
367	16.25	16.25	55.49	33.75	27.54	sp|Q9UI12|VATH_HUMAN	V-type proton ATPase subunit H OS=Homo sapiens GN=ATP6V1H PE=1 SV=1	HUMAN	9
367	0	16.25	57.63	35.05	28.6	sp|Q9UI12-2|VATH_HUMAN	Isoform 2 of V-type proton ATPase subunit H OS=Homo sapiens GN=ATP6V1H	HUMAN	9
367	0	15.34	51.35	29.61	23.4	tr|B3KUZ7|B3KUZ7_HUMAN	cDNA FLJ40986 fis, clone UTERU2014898, highly similar to Vacuolar ATP synthase subunit H (EC 3.6.3.14) OS=Homo sapiens PE=2 SV=1	HUMAN	8
367	0	14.86	60.78	32.68	26.14	tr|E9PGE6|E9PGE6_HUMAN	Uncharacterized protein OS=Homo sapiens GN=ATP6V1H PE=4 SV=1	HUMAN	8
367	0	14.86	55.8	32.82	26.26	tr|B4E054|B4E054_HUMAN	cDNA FLJ58444, highly similar to Vacuolar ATP synthase subunit H (EC 3.6.3.14) OS=Homo sapiens PE=2 SV=1	HUMAN	8
367	0	14.14	54.4	33.41	26.64	tr|G3V126|G3V126_HUMAN	ATPase, H transporting, lysosomal 50/57kDa, V1 subunit H, isoform CRA_c OS=Homo sapiens GN=ATP6V1H PE=4 SV=1	HUMAN	8
368	16.23	16.23	41.42	14.44	10.63	sp|P16615-5|AT2A2_HUMAN	Isoform 5 of Sarcoplasmic/endoplasmic reticulum calcium ATPase 2 OS=Homo sapiens GN=ATP2A2	HUMAN	9
368	0	16.23	41.34	14.41	10.61	sp|P16615-3|AT2A2_HUMAN	Isoform 3 of Sarcoplasmic/endoplasmic reticulum calcium ATPase 2 OS=Homo sapiens GN=ATP2A2	HUMAN	9
368	0	16.23	41.42	14.44	10.63	sp|P16615-2|AT2A2_HUMAN	Isoform 2 of Sarcoplasmic/endoplasmic reticulum calcium ATPase 2 OS=Homo sapiens GN=ATP2A2	HUMAN	9
368	0	16.17	40.4	13.82	10.17	sp|P16615|AT2A2_HUMAN	Sarcoplasmic/endoplasmic reticulum calcium ATPase 2 OS=Homo sapiens GN=ATP2A2 PE=1 SV=1	HUMAN	9
368	0	14.84	40	12.71	8.966	sp|P16615-4|AT2A2_HUMAN	Isoform 4 of Sarcoplasmic/endoplasmic reticulum calcium ATPase 2 OS=Homo sapiens GN=ATP2A2	HUMAN	8
369	16.2	16.73	52.66	31.88	28.02	tr|Q6FHQ6|Q6FHQ6_HUMAN	Isocitrate dehydrogenase [NADP] (Fragment) OS=Homo sapiens GN=IDH1 PE=2 SV=1	NADP	9
369	0	16.73	52.66	31.88	28.02	sp|O75874|IDHC_HUMAN	Isocitrate dehydrogenase [NADP] cytoplasmic OS=Homo sapiens GN=IDH1 PE=1 SV=2	HUMAN	9
369	0	16.73	47.83	31.88	28.02	tr|B2R5M8|B2R5M8_HUMAN	Isocitrate dehydrogenase [NADP] OS=Homo sapiens PE=2 SV=1	NADP	9
369	0	16.55	56.87	33.69	31.27	tr|Q0QER2|Q0QER2_HUMAN	Isocitrate dehydrogenase [NADP] (Fragment) OS=Homo sapiens GN=IDH1 PE=2 SV=1	NADP	9
369	0	14.85	49.52	28.74	24.88	tr|Q6FI37|Q6FI37_HUMAN	Isocitrate dehydrogenase [NADP] OS=Homo sapiens GN=IDH1 PE=2 SV=1	NADP	8
370	16.18	16.18	57.22	38.77	27.54	tr|Q6IRT1|Q6IRT1_HUMAN	Alcohol dehydrogenase 5 (Class III), chi polypeptide OS=Homo sapiens GN=ADH5 PE=2 SV=2	HUMAN	8
370	0	16.18	57.22	38.77	27.54	tr|Q5U043|Q5U043_HUMAN	Alcohol dehydrogenase 5 (Class III), chi polypeptide OS=Homo sapiens PE=2 SV=1	HUMAN	8
370	0	16.18	57.22	38.77	27.54	sp|P11766|ADHX_HUMAN	Alcohol dehydrogenase class-3 OS=Homo sapiens GN=ADH5 PE=1 SV=4	HUMAN	8
370	0	14.1	50.8	32.35	21.12	tr|Q6FI45|Q6FI45_HUMAN	ADH5 protein OS=Homo sapiens GN=ADH5 PE=2 SV=1	HUMAN	7
371	16.16	16.16	58.89	27.2	22.1	tr|B7Z904|B7Z904_HUMAN	Thioredoxin reductase 1 OS=Homo sapiens GN=TXNRD1 PE=2 SV=1	HUMAN	10
371	0	16.16	58.71	27.12	22.03	sp|Q16881|TRXR1_HUMAN	Thioredoxin reductase 1, cytoplasmic OS=Homo sapiens GN=TXNRD1 PE=1 SV=3	HUMAN	10
371	0	16.16	58.36	29.43	23.91	sp|Q16881-3|TRXR1_HUMAN	Isoform 3 of Thioredoxin reductase 1, cytoplasmic OS=Homo sapiens GN=TXNRD1	HUMAN	10
371	0	16.16	61.24	32.18	26.14	tr|B7Z2S5|B7Z2S5_HUMAN	Uncharacterized protein OS=Homo sapiens GN=TXNRD1 PE=2 SV=1	HUMAN	10
371	0	16.16	60.8	31.94	25.95	sp|Q16881-4|TRXR1_HUMAN	Isoform 4 of Thioredoxin reductase 1, cytoplasmic OS=Homo sapiens GN=TXNRD1	HUMAN	10
371	0	16.14	56.11	30.29	24.61	tr|E7ESI6|E7ESI6_HUMAN	Uncharacterized protein OS=Homo sapiens GN=TXNRD1 PE=3 SV=2	HUMAN	10
371	0	15.41	60.39	28.87	25.18	tr|E9PNQ6|E9PNQ6_HUMAN	Uncharacterized protein OS=Homo sapiens GN=TXNRD1 PE=3 SV=1	HUMAN	10
371	0	15.41	56.05	26.8	23.37	tr|E7EW10|E7EW10_HUMAN	Uncharacterized protein OS=Homo sapiens GN=TXNRD1 PE=3 SV=1	HUMAN	10
371	0	15.41	55.86	26.71	23.29	sp|Q16881-6|TRXR1_HUMAN	Isoform 6 of Thioredoxin reductase 1, cytoplasmic OS=Homo sapiens GN=TXNRD1	HUMAN	10
371	0	15.41	62.85	30.31	26.43	tr|E2QRB9|E2QRB9_HUMAN	Uncharacterized protein OS=Homo sapiens GN=TXNRD1 PE=3 SV=1	HUMAN	10
371	0	15.41	62.62	30.2	26.34	sp|Q16881-2|TRXR1_HUMAN	Isoform 2 of Thioredoxin reductase 1, cytoplasmic OS=Homo sapiens GN=TXNRD1	HUMAN	10
371	0	15.41	62.58	33	28.77	tr|B2R5P6|B2R5P6_HUMAN	Uncharacterized protein OS=Homo sapiens GN=TXNRD1 PE=2 SV=1	HUMAN	10
371	0	15.41	62.32	32.87	28.66	sp|Q16881-5|TRXR1_HUMAN	Isoform 5 of Thioredoxin reductase 1, cytoplasmic OS=Homo sapiens GN=TXNRD1	HUMAN	10
371	0	15.39	59.75	34.02	29.67	tr|E9PIR7|E9PIR7_HUMAN	Uncharacterized protein OS=Homo sapiens GN=TXNRD1 PE=3 SV=1	HUMAN	10
372	16.16	16.16	51.3	37.57	25.91	sp|Q3LXA3|DHAK_HUMAN	Bifunctional ATP-dependent dihydroxyacetone kinase/FAD-AMP lyase (cyclizing) OS=Homo sapiens GN=DAK PE=1 SV=2	HUMAN	9
372	0	15.26	50.75	37.45	27.9	tr|Q2L9C1|Q2L9C1_HUMAN	Dha kinase/FMN cyclase splice variant OS=Homo sapiens GN=DAK PE=2 SV=1	HUMAN	9
373	16.14	16.16	51.2	24.88	24.88	tr|Q53QM2|Q53QM2_HUMAN	ARP3 actin-related protein 3 homolog (Yeast), isoform CRA_a OS=Homo sapiens GN=ACTR3 PE=2 SV=1	HUMAN	9
373	0	16.16	51.2	24.88	24.88	sp|P61158|ARP3_HUMAN	Actin-related protein 3 OS=Homo sapiens GN=ACTR3 PE=1 SV=3	HUMAN	9
373	0	14.03	48.78	24.39	24.39	tr|Q59FV6|Q59FV6_HUMAN	ARP3 actin-related protein 3 homolog variant (Fragment) OS=Homo sapiens PE=2 SV=1	HUMAN	8
373	0	14.03	50.56	25.28	25.28	tr|F5H3P5|F5H3P5_HUMAN	Uncharacterized protein OS=Homo sapiens GN=ACTR3 PE=3 SV=1	HUMAN	8
373	0	14.03	49.05	24.52	24.52	tr|B4DXW1|B4DXW1_HUMAN	Uncharacterized protein OS=Homo sapiens GN=ACTR3 PE=2 SV=1	HUMAN	8
374	16.12	16.12	57.67	50	36.81	tr|B7Z6B8|B7Z6B8_HUMAN	Uncharacterized protein OS=Homo sapiens GN=DECR1 PE=2 SV=1	HUMAN	10
374	0	16.12	51.64	48.66	35.82	sp|Q16698|DECR_HUMAN	2,4-dienoyl-CoA reductase, mitochondrial OS=Homo sapiens GN=DECR1 PE=1 SV=1	HUMAN	10
375	16.06	16.06	67.82	55.75	55.75	tr|E9PR44|E9PR44_HUMAN	Uncharacterized protein OS=Homo sapiens GN=CRYAB PE=3 SV=1	HUMAN	11
375	0	16.06	67.43	55.43	55.43	tr|C3VMY8|C3VMY8_HUMAN	Alpha B crystallin OS=Homo sapiens GN=CRYAB PE=2 SV=1	HUMAN	11
375	0	16.06	67.43	55.43	55.43	sp|P02511|CRYAB_HUMAN	Alpha-crystallin B chain OS=Homo sapiens GN=CRYAB PE=1 SV=2	HUMAN	11
376	16.02	16.02	54.35	20.4	15.41	tr|G3V1M7|G3V1M7_HUMAN	Acyl-Coenzyme A dehydrogenase, very long chain, isoform CRA_b OS=Homo sapiens GN=ACADVL PE=3 SV=1	HUMAN	8
376	0	16.02	54.35	20.4	15.41	tr|B4DEA8|B4DEA8_HUMAN	cDNA FLJ56425, highly similar to Very-long-chain specific acyl-CoAdehydrogenase, mitochondrial (EC 1.3.99.-) OS=Homo sapiens PE=2 SV=1	HUMAN	8
376	0	16.02	53.13	21.83	16.49	sp|P49748|ACADV_HUMAN	Very long-chain specific acyl-CoA dehydrogenase, mitochondrial OS=Homo sapiens GN=ACADVL PE=1 SV=1	HUMAN	8
376	0	16.02	49.47	21.83	16.49	tr|Q53HR2|Q53HR2_HUMAN	Acyl-Coenzyme A dehydrogenase, very long chain variant (Fragment) OS=Homo sapiens PE=2 SV=1	HUMAN	8
376	0	16.02	49.71	21.09	15.93	tr|F5H2A9|F5H2A9_HUMAN	Uncharacterized protein OS=Homo sapiens GN=ACADVL PE=3 SV=1	HUMAN	8
376	0	15.98	50.71	22.59	17.06	sp|P49748-2|ACADV_HUMAN	Isoform 2 of Very long-chain specific acyl-CoA dehydrogenase, mitochondrial OS=Homo sapiens GN=ACADVL	HUMAN	8
376	0	15.98	51.47	24.7	18.65	tr|B3KPA6|B3KPA6_HUMAN	Acyl-Coenzyme A dehydrogenase, very long chain, isoform CRA_e OS=Homo sapiens GN=ACADVL PE=2 SV=1	HUMAN	8
376	0	13.85	51.03	19.32	14.16	tr|B4DEB6|B4DEB6_HUMAN	cDNA FLJ55801, highly similar to Very-long-chain specific acyl-CoAdehydrogenase, mitochondrial (EC 1.3.99.-) OS=Homo sapiens PE=2 SV=1	HUMAN	7
377	15.9	15.9	31.31	16.57	7.979	tr|F5GYD3|F5GYD3_HUMAN	Uncharacterized protein OS=Homo sapiens GN=NRCAM PE=4 SV=1	HUMAN	7
377	0	15.9	31.31	16.57	7.979	tr|B7Z670|B7Z670_HUMAN	cDNA FLJ61703, highly similar to Neuronal cell adhesion molecule (Fragment) OS=Homo sapiens PE=2 SV=1	HUMAN	7
377	0	15.81	28.98	16.19	7.797	tr|Q5IS40|Q5IS40_PANTR	Neuronal cell adhesion protein OS=Pan troglodytes PE=2 SV=1	PANTR	7
377	0	15.81	28.98	16.19	7.797	tr|Q14CA1|Q14CA1_HUMAN	NRCAM protein OS=Homo sapiens GN=NRCAM PE=2 SV=1	HUMAN	7
377	0	15.81	28.98	16.19	7.797	tr|C9JYY6|C9JYY6_HUMAN	Uncharacterized protein OS=Homo sapiens GN=NRCAM PE=4 SV=2	HUMAN	7
377	0	15.81	28.98	16.19	7.797	sp|Q92823-3|NRCAM_HUMAN	Isoform 3 of Neuronal cell adhesion molecule OS=Homo sapiens GN=NRCAM	HUMAN	7
377	0	15.8	30.52	16.15	7.777	sp|Q92823-4|NRCAM_HUMAN	Isoform 4 of Neuronal cell adhesion molecule OS=Homo sapiens GN=NRCAM	HUMAN	7
377	0	15.75	28.69	16.02	7.718	tr|Q14BM2|Q14BM2_HUMAN	NRCAM protein OS=Homo sapiens GN=NRCAM PE=2 SV=1	HUMAN	7
377	0	15.75	28.69	16.02	7.718	tr|E9PDA4|E9PDA4_HUMAN	Uncharacterized protein OS=Homo sapiens GN=NRCAM PE=4 SV=1	HUMAN	7
377	0	15.57	29.94	15.45	7.443	tr|F8W775|F8W775_HUMAN	Uncharacterized protein OS=Homo sapiens GN=NRCAM PE=4 SV=1	HUMAN	7
377	0	15.57	29.94	15.45	7.443	sp|Q92823-2|NRCAM_HUMAN	Isoform 2 of Neuronal cell adhesion molecule OS=Homo sapiens GN=NRCAM	HUMAN	7
377	0	15.3	28.37	14.65	7.055	sp|Q92823|NRCAM_HUMAN	Neuronal cell adhesion molecule OS=Homo sapiens GN=NRCAM PE=1 SV=3	HUMAN	7
377	0	15.27	28.29	14.6	7.034	tr|F8W774|F8W774_HUMAN	Uncharacterized protein OS=Homo sapiens GN=NRCAM PE=4 SV=1	HUMAN	7
377	0	15.27	28.29	14.6	7.034	sp|Q92823-5|NRCAM_HUMAN	Isoform 5 of Neuronal cell adhesion molecule OS=Homo sapiens GN=NRCAM	HUMAN	7
378	15.87	15.87	54.98	32.3	32.3	tr|Q8TAS0|Q8TAS0_HUMAN	ATP synthase gamma chain (Fragment) OS=Homo sapiens PE=2 SV=1	HUMAN	8
378	0	15.87	53.69	31.54	31.54	tr|Q6I9V2|Q6I9V2_HUMAN	ATP synthase gamma chain OS=Homo sapiens GN=ATP5C1 PE=2 SV=1	HUMAN	8
378	0	15.87	53.69	31.54	31.54	sp|P36542|ATPG_HUMAN	ATP synthase subunit gamma, mitochondrial OS=Homo sapiens GN=ATP5C1 PE=1 SV=1	HUMAN	8
378	0	13.83	53.54	27.27	27.27	sp|P36542-2|ATPG_HUMAN	Isoform Heart of ATP synthase subunit gamma, mitochondrial OS=Homo sapiens GN=ATP5C1	HUMAN	7
378	0	13.83	60	32.4	32.4	tr|B4DL14|B4DL14_HUMAN	ATP synthase gamma chain OS=Homo sapiens GN=ATP5C1 PE=2 SV=1	HUMAN	7
379	15.82	15.82	80	57.14	57.14	tr|G4XXL9|G4XXL9_HUMAN	Cytochrome c OS=Homo sapiens GN=CYCS PE=4 SV=1	HUMAN	9
379	0	15.82	80	57.14	57.14	sp|P99999|CYC_HUMAN	Cytochrome c OS=Homo sapiens GN=CYCS PE=1 SV=2	HUMAN	9
379	0	15.82	79.21	59.41	59.41	tr|C9JFR7|C9JFR7_HUMAN	Uncharacterized protein OS=Homo sapiens GN=CYCS PE=3 SV=1	HUMAN	9
380	15.79	15.79	50.99	40.79	25.78	sp|P22626|ROA2_HUMAN	Heterogeneous nuclear ribonucleoproteins A2/B1 OS=Homo sapiens GN=HNRNPA2B1 PE=1 SV=2	HUMAN	9
380	0	14.08	50.15	39.59	24.05	sp|P22626-2|ROA2_HUMAN	Isoform A2 of Heterogeneous nuclear ribonucleoproteins A2/B1 OS=Homo sapiens GN=HNRNPA2B1	HUMAN	8
381	15.77	15.77	30.8	17.5	13.3	tr|C9JIF9|C9JIF9_HUMAN	Uncharacterized protein OS=Homo sapiens GN=APEH PE=4 SV=1	HUMAN	8
381	0	15.77	31.01	17.62	13.39	sp|P13798|ACPH_HUMAN	Acylamino-acid-releasing enzyme OS=Homo sapiens GN=APEH PE=1 SV=4	HUMAN	8
382	15.71	15.71	45.51	31.52	22.13	sp|Q8N461|FXL16_HUMAN	F-box/LRR-repeat protein 16 OS=Homo sapiens GN=FBXL16 PE=1 SV=2	HUMAN	9
383	15.5	17.65	57.58	35.61	35.61	sp|Q15019-2|SEPT2_HUMAN	Isoform 2 of Septin-2 OS=Homo sapiens GN=SEPT2	HUMAN	11
383	0	17.65	56.51	39.06	39.06	sp|Q15019|SEPT2_HUMAN	Septin-2 OS=Homo sapiens GN=SEPT2 PE=1 SV=1	HUMAN	11
383	0	17.65	55.45	43.93	43.93	tr|B5MCX3|B5MCX3_HUMAN	Uncharacterized protein OS=Homo sapiens GN=SEPT2 PE=3 SV=1	HUMAN	11
384	15.39	15.39	35.52	13.37	7.674	tr|B9EGN3|B9EGN3_HUMAN	SYNJ1 protein OS=Homo sapiens GN=SYNJ1 PE=2 SV=1	HUMAN	10
384	0	15.2	34.67	13.05	7.49	sp|O43426-4|SYNJ1_HUMAN	Isoform 3 of Synaptojanin-1 OS=Homo sapiens GN=SYNJ1	HUMAN	10
384	0	15.1	34.17	12.89	7.399	sp|O43426-2|SYNJ1_HUMAN	Isoform 2 of Synaptojanin-1 OS=Homo sapiens GN=SYNJ1	HUMAN	10
384	0	14.89	34.59	12.52	7.185	tr|C9JFZ1|C9JFZ1_HUMAN	Uncharacterized protein OS=Homo sapiens GN=SYNJ1 PE=4 SV=1	HUMAN	10
384	0	13.66	28.54	10.74	6.167	sp|O43426|SYNJ1_HUMAN	Synaptojanin-1 OS=Homo sapiens GN=SYNJ1 PE=1 SV=2	HUMAN	10
384	0	12.92	34.38	12.5	6.875	tr|E7EN62|E7EN62_HUMAN	Uncharacterized protein OS=Homo sapiens GN=SYNJ1 PE=4 SV=1	HUMAN	9
385	15.39	15.39	54.46	36.01	24.7	tr|B7Z6Q4|B7Z6Q4_HUMAN	cDNA FLJ54837, highly similar to Inositol monophosphatase (EC 3.1.3.25) OS=Homo sapiens PE=2 SV=1	HUMAN	8
385	0	15.07	52.35	36.1	29.96	sp|P29218|IMPA1_HUMAN	Inositol monophosphatase 1 OS=Homo sapiens GN=IMPA1 PE=1 SV=1	HUMAN	8
386	15.38	15.38	58.33	40.91	35.98	sp|O75489|NDUS3_HUMAN	NADH dehydrogenase [ubiquinone] iron-sulfur protein 3, mitochondrial OS=Homo sapiens GN=NDUFS3 PE=1 SV=1	HUMAN	9
386	0	14.83	52.65	35.98	35.98	tr|Q53FM7|Q53FM7_HUMAN	NADH dehydrogenase (Ubiquinone) Fe-S protein 3, 30kDa (NADH-coenzyme Q reductase) variant (Fragment) OS=Homo sapiens PE=2 SV=1	HUMAN	9
386	0	13.29	53.68	48.95	42.11	tr|Q9UF24|Q9UF24_HUMAN	Putative uncharacterized protein DKFZp586K0821 (Fragment) OS=Homo sapiens GN=DKFZp586K0821 PE=2 SV=1	HUMAN	7
387	15.37	15.37	39.55	12.53	7.221	tr|A8CDT9|A8CDT9_HUMAN	MYO5A variant protein OS=Homo sapiens PE=2 SV=1	HUMAN	11
387	0	15.37	39.55	12.53	7.221	sp|Q9Y4I1-2|MYO5A_HUMAN	Isoform 2 of Myosin-Va OS=Homo sapiens GN=MYO5A	HUMAN	11
387	0	15.31	38.17	12.37	7.127	tr|F8WE88|F8WE88_HUMAN	Uncharacterized protein OS=Homo sapiens GN=MYO5A PE=4 SV=1	HUMAN	11
387	0	15.3	38.98	12.35	7.116	sp|Q9Y4I1|MYO5A_HUMAN	Myosin-Va OS=Homo sapiens GN=MYO5A PE=1 SV=2	HUMAN	11
387	0	13.73	38.86	11.6	6.368	tr|G3V394|G3V394_HUMAN	Uncharacterized protein OS=Homo sapiens GN=MYO5A PE=4 SV=1	HUMAN	10
387	0	13.67	38.3	11.44	6.277	sp|Q9Y4I1-3|MYO5A_HUMAN	Isoform 3 of Myosin-Va OS=Homo sapiens GN=MYO5A	HUMAN	10
387	0	13.67	37.45	11.44	6.277	tr|F8W6H6|F8W6H6_HUMAN	Uncharacterized protein OS=Homo sapiens GN=MYO5A PE=4 SV=1	HUMAN	10
388	15.34	15.34	60.41	24.21	21.72	sp|Q4G0N4|NAKD1_HUMAN	NAD kinase domain-containing protein 1 OS=Homo sapiens GN=NADKD1 PE=1 SV=2	HUMAN	8
388	0	13.3	57.32	22.93	20.24	sp|Q4G0N4-2|NAKD1_HUMAN	Isoform 2 of NAD kinase domain-containing protein 1 OS=Homo sapiens GN=NADKD1	HUMAN	7
389	15.28	15.28	76.37	37.64	27.75	tr|A8MQ60|A8MQ60_HUMAN	Uncharacterized protein OS=Homo sapiens GN=ATP6V1C1 PE=4 SV=1	HUMAN	9
389	0	15.28	71.99	35.86	26.44	sp|P21283|VATC1_HUMAN	V-type proton ATPase subunit C 1 OS=Homo sapiens GN=ATP6V1C1 PE=1 SV=4	HUMAN	9
390	15.23	15.23	40.73	22.5	17.75	tr|F5H4J7|F5H4J7_HUMAN	Uncharacterized protein OS=Homo sapiens GN=SLC3A2 PE=4 SV=1	HUMAN	9
390	0	15.23	42.9	23.71	18.7	tr|F5GZS6|F5GZS6_HUMAN	Uncharacterized protein OS=Homo sapiens GN=SLC3A2 PE=4 SV=1	HUMAN	9
390	0	15.23	40.79	22.54	17.78	sp|P08195|4F2_HUMAN	4F2 cell-surface antigen heavy chain OS=Homo sapiens GN=SLC3A2 PE=1 SV=3	HUMAN	9
390	0	15.23	38.88	21.48	16.94	sp|P08195-4|4F2_HUMAN	Isoform 4 of 4F2 cell-surface antigen heavy chain OS=Homo sapiens GN=SLC3A2	HUMAN	9
390	0	15.23	45.25	25	19.72	sp|P08195-3|4F2_HUMAN	Isoform 3 of 4F2 cell-surface antigen heavy chain OS=Homo sapiens GN=SLC3A2	HUMAN	9
390	0	15.23	48.58	26.84	21.17	sp|P08195-2|4F2_HUMAN	Isoform 2 of 4F2 cell-surface antigen heavy chain OS=Homo sapiens GN=SLC3A2	HUMAN	9
390	0	15.23	47.55	27.79	21.92	tr|B4E2Z3|B4E2Z3_HUMAN	Uncharacterized protein OS=Homo sapiens GN=SLC3A2 PE=2 SV=1	HUMAN	9
391	15.18	15.18	53.01	45.18	44.88	sp|P29966|MARCS_HUMAN	Myristoylated alanine-rich C-kinase substrate OS=Homo sapiens GN=MARCKS PE=1 SV=4	HUMAN	8
392	15.16	15.16	44.65	41.9	29.97	tr|G3XHN8|G3XHN8_HUMAN	Cell adhesion molecule 2 isoform 6 OS=Homo sapiens GN=CADM2 PE=2 SV=1	HUMAN	10
392	0	15.16	50.87	47.74	34.15	tr|G3XHN7|G3XHN7_HUMAN	Cell adhesion molecule 2 isoform 5 OS=Homo sapiens GN=CADM2 PE=2 SV=1	HUMAN	10
392	0	15.16	36.14	33.91	24.26	tr|G3XHN4|G3XHN4_HUMAN	Cell adhesion molecule 2 isoform 4 OS=Homo sapiens GN=CADM2 PE=2 SV=1	HUMAN	10
392	0	15.16	41.83	39.26	28.08	tr|B4DJ19|B4DJ19_HUMAN	cDNA FLJ61287, highly similar to Mus musculus cell adhesion molecule 2 (Cadm2), mRNA OS=Homo sapiens PE=2 SV=1	HUMAN	10
392	0	15.16	33.56	31.49	22.53	sp|Q8N3J6|CADM2_HUMAN	Cell adhesion molecule 2 OS=Homo sapiens GN=CADM2 PE=2 SV=1	HUMAN	10
392	0	15.16	33.41	31.35	22.43	sp|Q8N3J6-3|CADM2_HUMAN	Isoform 3 of Cell adhesion molecule 2 OS=Homo sapiens GN=CADM2	HUMAN	10
392	0	15.16	36.14	33.91	24.26	sp|Q8N3J6-2|CADM2_HUMAN	Isoform 2 of Cell adhesion molecule 2 OS=Homo sapiens GN=CADM2	HUMAN	10
393	15.1	15.1	56.1	21.85	16.34	sp|P07237|PDIA1_HUMAN	Protein disulfide-isomerase OS=Homo sapiens GN=P4HB PE=1 SV=3	HUMAN	10
393	0	15.1	55.43	24.61	18.4	tr|F5H8J2|F5H8J2_HUMAN	Uncharacterized protein OS=Homo sapiens GN=P4HB PE=3 SV=1	HUMAN	10
393	0	15.1	56.86	24.56	18.36	tr|B4DUA5|B4DUA5_HUMAN	Uncharacterized protein OS=Homo sapiens GN=P4HB PE=2 SV=1	HUMAN	10
393	0	15.1	55.43	24.61	18.4	tr|B4DLN6|B4DLN6_HUMAN	cDNA FLJ59033, highly similar to Protein disulfide-isomerase (EC 5.3.4.1) OS=Homo sapiens PE=2 SV=1	HUMAN	10
394	15.05	17.17	85.12	66.51	53.95	sp|P61106|RAB14_HUMAN	Ras-related protein Rab-14 OS=Homo sapiens GN=RAB14 PE=1 SV=4	HUMAN	9
395	15.05	15.05	60.77	45.38	45.38	sp|P00918|CAH2_HUMAN	Carbonic anhydrase 2 OS=Homo sapiens GN=CA2 PE=1 SV=2	HUMAN	9
396	15.04	15.05	92.72	73.95	57.47	tr|Q6IBS9|Q6IBS9_HUMAN	HADH2 protein OS=Homo sapiens GN=HADH2 PE=2 SV=1	HUMAN	8
396	0	15.05	92.72	73.95	57.47	sp|Q99714|HCD2_HUMAN	3-hydroxyacyl-CoA dehydrogenase type-2 OS=Homo sapiens GN=HSD17B10 PE=1 SV=3	HUMAN	8
396	0	15.05	84.92	76.59	59.52	sp|Q99714-2|HCD2_HUMAN	Isoform 2 of 3-hydroxyacyl-CoA dehydrogenase type-2 OS=Homo sapiens GN=HSD17B10	HUMAN	8
397	15.02	15.02	53.47	38.44	35.55	sp|P53597|SUCA_HUMAN	Succinyl-CoA ligase [ADP/GDP-forming] subunit alpha, mitochondrial OS=Homo sapiens GN=SUCLG1 PE=1 SV=4	HUMAN	9
397	0	15.02	51.65	39.94	36.94	tr|Q6IAL5|Q6IAL5_HUMAN	Putative uncharacterized protein tmp_locus_1 OS=Homo sapiens GN=SUCLG1 PE=2 SV=1	HUMAN	9
397	0	15.02	51.65	39.94	36.94	tr|A8K4W7|A8K4W7_HUMAN	cDNA FLJ76284, highly similar to Homo sapiens succinate-CoA ligase, GDP-forming, alpha subunit (SUCLG1), mRNA OS=Homo sapiens PE=2 SV=1	HUMAN	9
397	0	12.94	44.44	32.73	29.73	tr|B2R8A1|B2R8A1_HUMAN	cDNA, FLJ93802, highly similar to Homo sapiens succinate-CoA ligase, GDP-forming, alpha subunit (SUCLG1), mRNA OS=Homo sapiens PE=2 SV=1	HUMAN	7
398	14.94	21.91	55.63	24.71	16.21	tr|E7ES43|E7ES43_HUMAN	Uncharacterized protein OS=Homo sapiens GN=HSPA4L PE=3 SV=2	HUMAN	10
398	0	21.91	54.35	25.63	16.81	tr|Q53ZP9|Q53ZP9_HUMAN	Heat shock protein apg-1 OS=Homo sapiens PE=2 SV=1	HUMAN	10
398	0	21.91	55.42	25.63	16.81	tr|A2ICT2|A2ICT2_HUMAN	Heat shock 70 kDa protein 4-like protein OS=Homo sapiens GN=HSPA4L PE=2 SV=1	HUMAN	10
398	0	21.91	55.42	25.63	16.81	sp|O95757|HS74L_HUMAN	Heat shock 70 kDa protein 4L OS=Homo sapiens GN=HSPA4L PE=1 SV=3	HUMAN	10
398	0	21.78	58.53	24.77	16.24	tr|B4DZR0|B4DZR0_HUMAN	cDNA FLJ55529, highly similar to Heat shock 70 kDa protein 4L OS=Homo sapiens PE=2 SV=1	HUMAN	10
398	0	19.74	52.77	24.72	15.62	tr|E9PDE8|E9PDE8_HUMAN	Uncharacterized protein OS=Homo sapiens GN=HSPA4L PE=3 SV=1	HUMAN	9
398	0	17.47	52.77	22.76	13.65	tr|B4DXT2|B4DXT2_HUMAN	cDNA FLJ59635, highly similar to Heat shock 70 kDa protein 4L OS=Homo sapiens PE=2 SV=1	HUMAN	8
399	14.94	14.94	47.59	32.86	27.76	tr|B2RBR5|B2RBR5_HUMAN	cDNA, FLJ95645, highly similar to Homo sapiens guanine nucleotide binding protein (G protein), beta 5(GNB5), transcript variant 1, mRNA OS=Homo sapiens PE=2 SV=1	HUMAN	7
399	0	14.94	42.53	29.37	24.81	sp|O14775|GBB5_HUMAN	Guanine nucleotide-binding protein subunit beta-5 OS=Homo sapiens GN=GNB5 PE=1 SV=2	HUMAN	7
399	0	14.94	47.59	32.86	27.76	sp|O14775-2|GBB5_HUMAN	Isoform 2 of Guanine nucleotide-binding protein subunit beta-5 OS=Homo sapiens GN=GNB5	HUMAN	7
399	0	14.23	52.65	37.46	34.63	sp|O14775-3|GBB5_HUMAN	Isoform 3 of Guanine nucleotide-binding protein subunit beta-5 OS=Homo sapiens GN=GNB5	HUMAN	7
399	0	12.84	47.59	29.75	24.65	tr|A8K2R5|A8K2R5_HUMAN	cDNA FLJ78228, highly similar to Homo sapiens guanine nucleotide binding protein (G protein), beta 5(GNB5), transcript variant 1, mRNA OS=Homo sapiens PE=2 SV=1	HUMAN	6
400	14.8	17.24	61.4	48.33	32.52	tr|B4DRS6|B4DRS6_HUMAN	cDNA FLJ58980, highly similar to Sideroflexin-3 OS=Homo sapiens PE=2 SV=1	HUMAN	9
400	0	17.24	62.15	48.92	32.92	tr|A6NCZ6|A6NCZ6_HUMAN	Sideroflexin 3 OS=Homo sapiens GN=SFXN3 PE=4 SV=1	HUMAN	9
400	0	17.24	62.15	48.92	32.92	sp|Q9BWM7|SFXN3_HUMAN	Sideroflexin-3 OS=Homo sapiens GN=SFXN3 PE=2 SV=2	HUMAN	9
401	14.78	14.78	52.09	29.98	28.01	tr|F5H8B1|F5H8B1_HUMAN	Uncharacterized protein OS=Homo sapiens GN=PCYT2 PE=4 SV=1	HUMAN	8
401	0	14.78	59.38	34.17	31.93	tr|B7ZAS0|B7ZAS0_HUMAN	cDNA, FLJ79284, highly similar to Ethanolamine-phosphate cytidylyltransferase (EC 2.7.7.14) OS=Homo sapiens PE=2 SV=1	HUMAN	8
401	0	14.78	54.5	31.36	29.31	sp|Q99447|PCY2_HUMAN	Ethanolamine-phosphate cytidylyltransferase OS=Homo sapiens GN=PCYT2 PE=1 SV=1	HUMAN	8
401	0	12.76	64.31	36.01	33.44	tr|B7Z7A5|B7Z7A5_HUMAN	cDNA FLJ51364, highly similar to Ethanolamine-phosphate cytidylyltransferase (EC 2.7.7.14) OS=Homo sapiens PE=2 SV=1	HUMAN	7
401	0	12.58	53.78	28.57	26.33	tr|B7Z4W6|B7Z4W6_HUMAN	cDNA FLJ55495, highly similar to Ethanolamine-phosphate cytidylyltransferase (EC 2.7.7.14) OS=Homo sapiens PE=2 SV=1	HUMAN	7
402	14.73	14.73	42.22	19.49	15.97	tr|B4DKY1|B4DKY1_HUMAN	Uncharacterized protein OS=Homo sapiens GN=CARS PE=2 SV=1	HUMAN	8
402	0	14.7	39.39	19.83	16.25	tr|Q53HG6|Q53HG6_HUMAN	Cysteine-tRNA ligase isoform a variant (Fragment) OS=Homo sapiens PE=2 SV=1	HUMAN	8
402	0	14.7	43.2	21.75	17.82	tr|B4DI19|B4DI19_HUMAN	cDNA FLJ59524, highly similar to Cysteinyl-tRNA synthetase (EC 6.1.1.16) OS=Homo sapiens PE=2 SV=1	HUMAN	8
402	0	14.7	39.39	19.83	16.25	sp|P49589-2|SYCC_HUMAN	Isoform 2 of Cysteinyl-tRNA synthetase, cytoplasmic OS=Homo sapiens GN=CARS	HUMAN	8
402	0	14.69	39.11	17.33	14.2	tr|Q5HYE4|Q5HYE4_HUMAN	Cysteinyl-tRNA synthetase, isoform CRA_e OS=Homo sapiens GN=DKFZp686F1612 PE=2 SV=1	HUMAN	8
402	0	14.67	40.24	19.51	15.99	tr|A8MVQ3|A8MVQ3_HUMAN	Cysteinyl-tRNA synthetase, isoform CRA_b OS=Homo sapiens GN=CARS PE=2 SV=1	HUMAN	8
402	0	14.67	39.71	19.25	15.78	sp|P49589|SYCC_HUMAN	Cysteinyl-tRNA synthetase, cytoplasmic OS=Homo sapiens GN=CARS PE=1 SV=3	HUMAN	8
402	0	14.67	40.19	22.26	18.24	tr|A8K067|A8K067_HUMAN	cDNA FLJ75536, highly similar to Homo sapiens cysteinyl-tRNA synthetase (CARS), transcript variant1, mRNA (Fragment) OS=Homo sapiens PE=2 SV=1	HUMAN	8
402	0	13.45	35.97	14.96	11.74	tr|B4DPV7|B4DPV7_HUMAN	cDNA FLJ54534, highly similar to Homo sapiens cysteinyl-tRNA synthetase (CARS), transcript variant 3, mRNA OS=Homo sapiens PE=2 SV=1	HUMAN	7
403	14.73	14.73	56.66	39.94	37.46	sp|Q9H936|GHC1_HUMAN	Mitochondrial glutamate carrier 1 OS=Homo sapiens GN=SLC25A22 PE=1 SV=1	HUMAN	8
404	14.71	14.71	26.88	8.124	4.022	sp|P49327|FAS_HUMAN	Fatty acid synthase OS=Homo sapiens GN=FASN PE=1 SV=3	HUMAN	8
405	14.65	14.65	33.18	14.76	10.72	tr|G3XAI4|G3XAI4_HUMAN	ATP citrate lyase, isoform CRA_a OS=Homo sapiens GN=ACLY PE=4 SV=1	HUMAN	9
405	0	14.61	34.15	14.62	10.63	sp|P53396|ACLY_HUMAN	ATP-citrate synthase OS=Homo sapiens GN=ACLY PE=1 SV=3	HUMAN	9
405	0	14.41	36.41	14.16	10.29	tr|Q4LE36|Q4LE36_HUMAN	ACLY variant protein (Fragment) OS=Homo sapiens GN=ACLY variant protein PE=2 SV=1	HUMAN	9
405	0	14.33	35.55	14.06	10.22	tr|B4DIM0|B4DIM0_HUMAN	cDNA FLJ56442, highly similar to ATP-citrate synthase (EC 2.3.3.8) OS=Homo sapiens PE=2 SV=1	HUMAN	9
405	0	14.31	37.4	13.94	10.13	tr|E7ENH9|E7ENH9_HUMAN	Uncharacterized protein OS=Homo sapiens GN=ACLY PE=4 SV=2	HUMAN	9
406	14.59	14.59	54.14	34.17	18.35	tr|Q59GV0|Q59GV0_HUMAN	Propionyl Coenzyme A carboxylase, beta polypeptide variant (Fragment) OS=Homo sapiens PE=2 SV=1	HUMAN	7
406	0	14.59	53.64	34.55	18.55	tr|E9PDR0|E9PDR0_HUMAN	Uncharacterized protein OS=Homo sapiens GN=PCCB PE=4 SV=1	HUMAN	7
406	0	14.59	51.75	33.33	17.89	tr|E7EX59|E7EX59_HUMAN	Uncharacterized protein OS=Homo sapiens GN=PCCB PE=4 SV=1	HUMAN	7
406	0	14.59	57.17	36.82	19.77	tr|E7EUY3|E7EUY3_HUMAN	Uncharacterized protein OS=Homo sapiens GN=PCCB PE=4 SV=1	HUMAN	7
406	0	14.59	52.77	33.99	18.25	tr|B7Z2Z4|B7Z2Z4_HUMAN	Propionyl Coenzyme A carboxylase, beta polypeptide, isoform CRA_c OS=Homo sapiens GN=PCCB PE=2 SV=1	HUMAN	7
406	0	14.59	54.73	35.25	18.92	sp|P05166|PCCB_HUMAN	Propionyl-CoA carboxylase beta chain, mitochondrial OS=Homo sapiens GN=PCCB PE=1 SV=3	HUMAN	7
406	0	14.59	50.45	33.99	18.25	tr|C9JQS9|C9JQS9_HUMAN	Uncharacterized protein OS=Homo sapiens GN=PCCB PE=4 SV=1	HUMAN	7
406	0	14.59	53.08	36.54	19.62	tr|E7ETT1|E7ETT1_HUMAN	Uncharacterized protein OS=Homo sapiens GN=PCCB PE=4 SV=1	HUMAN	7
406	0	13.76	48.7	34.99	24.11	tr|E9PEC3|E9PEC3_HUMAN	Uncharacterized protein OS=Homo sapiens GN=PCCB PE=4 SV=1	HUMAN	7
406	0	12.75	53.02	33.78	19.02	tr|F5H4H8|F5H4H8_HUMAN	Uncharacterized protein OS=Homo sapiens GN=PCCB PE=4 SV=1	HUMAN	6
406	0	12.75	49.17	31.33	17.63	tr|E7ETT4|E7ETT4_HUMAN	Uncharacterized protein OS=Homo sapiens GN=PCCB PE=4 SV=1	HUMAN	6
406	0	12.75	53.02	33.78	19.02	tr|B7Z8A8|B7Z8A8_HUMAN	cDNA FLJ53115, highly similar to Propionyl-CoA carboxylase beta chain, mitochondrial (EC 6.4.1.3) OS=Homo sapiens PE=2 SV=1	HUMAN	6
407	14.59	14.59	74.31	49.54	44.95	tr|Q6LET3|Q6LET3_HUMAN	HPRT1 protein (Fragment) OS=Homo sapiens GN=HPRT1 PE=2 SV=1	HUMAN	9
407	0	14.59	74.31	49.54	44.95	sp|P00492|HPRT_HUMAN	Hypoxanthine-guanine phosphoribosyltransferase OS=Homo sapiens GN=HPRT1 PE=1 SV=2	HUMAN	9
408	14.56	14.56	48.87	30.48	30.48	tr|B2RB23|B2RB23_HUMAN	cDNA, FLJ95265, highly similar to Homo sapiens acetyl-Coenzyme A acyltransferase 2 (mitochondrial 3-oxoacyl-Coenzyme A thiolase) (ACAA2), nuclear gene encoding mitochondrial protein, mRNA OS=Homo sapiens PE=2 SV=1	HUMAN	10
408	0	14.56	48.87	30.48	30.48	sp|P42765|THIM_HUMAN	3-ketoacyl-CoA thiolase, mitochondrial OS=Homo sapiens GN=ACAA2 PE=1 SV=2	HUMAN	10
408	0	13.55	48.87	25.44	25.44	tr|B3KNP8|B3KNP8_HUMAN	cDNA FLJ30111 fis, clone BNGH42000360, highly similar to 3-ketoacyl-CoA thiolase, mitochondrial (EC 2.3.1.16) OS=Homo sapiens PE=2 SV=1	HUMAN	8
409	14.54	14.54	17.4	8.564	8.08	tr|C9JFM0|C9JFM0_HUMAN	Uncharacterized protein OS=Homo sapiens GN=PTPRZ1 PE=4 SV=1	HUMAN	10
409	0.03	12.81	13.65	5.659	5.054	sp|P23471|PTPRZ_HUMAN	Receptor-type tyrosine-protein phosphatase zeta OS=Homo sapiens GN=PTPRZ1 PE=1 SV=4	HUMAN	10
409	0	14.54	17.33	8.528	8.047	sp|P23471-2|PTPRZ_HUMAN	Isoform Short of Receptor-type tyrosine-protein phosphatase zeta OS=Homo sapiens GN=PTPRZ1	HUMAN	10
410	14.5	14.5	71.5	54.59	35.75	sp|P51149|RAB7A_HUMAN	Ras-related protein Rab-7a OS=Homo sapiens GN=RAB7A PE=1 SV=1	HUMAN	7
411	14.49	14.49	63.83	25.27	14.6	sp|Q02790|FKBP4_HUMAN	Peptidyl-prolyl cis-trans isomerase FKBP4 OS=Homo sapiens GN=FKBP4 PE=1 SV=3	HUMAN	9
412	14.45	14.49	43.36	41.61	34.27	tr|B7Z686|B7Z686_HUMAN	Uncharacterized protein OS=Homo sapiens GN=SEPT3 PE=2 SV=1	HUMAN	10
412	0	14.49	42.18	40.48	33.33	tr|B1AHR1|B1AHR1_HUMAN	Septin 3 OS=Homo sapiens GN=SEPT3 PE=4 SV=1	HUMAN	10
412	0	14.49	36.8	35.31	29.08	tr|A8K1X2|A8K1X2_HUMAN	Septin 3, isoform CRA_b OS=Homo sapiens GN=SEPT3 PE=2 SV=1	HUMAN	10
412	0	14.49	34.64	33.24	27.37	sp|Q9UH03|SEPT3_HUMAN	Neuronal-specific septin-3 OS=Homo sapiens GN=SEPT3 PE=1 SV=3	HUMAN	10
412	0	14.49	35.43	34	28	sp|Q9UH03-2|SEPT3_HUMAN	Isoform 2 of Neuronal-specific septin-3 OS=Homo sapiens GN=SEPT3	HUMAN	10
413	14.4	14.4	40.21	25.87	16.78	tr|A8K168|A8K168_HUMAN	Malic enzyme OS=Homo sapiens PE=2 SV=1	HUMAN	8
413	0	14.4	40.21	25.87	16.78	sp|P48163|MAOX_HUMAN	NADP-dependent malic enzyme OS=Homo sapiens GN=ME1 PE=1 SV=1	HUMAN	8
414	14.39	14.39	33.12	10.68	8.948	sp|Q9ULU8-2|CAPS1_HUMAN	Isoform 2 of Calcium-dependent secretion activator 1 OS=Homo sapiens GN=CADPS	HUMAN	9
414	0.01	14.11	32.08	10.05	8.426	sp|Q9ULU8|CAPS1_HUMAN	Calcium-dependent secretion activator 1 OS=Homo sapiens GN=CADPS PE=1 SV=3	HUMAN	9
414	0.01	14.07	30.85	10.01	8.395	sp|Q9ULU8-4|CAPS1_HUMAN	Isoform 4 of Calcium-dependent secretion activator 1 OS=Homo sapiens GN=CADPS	HUMAN	9
414	0	14.23	32.12	10.35	8.676	sp|Q9ULU8-3|CAPS1_HUMAN	Isoform 3 of Calcium-dependent secretion activator 1 OS=Homo sapiens GN=CADPS	HUMAN	9
414	0	14.12	31.4	10.12	8.482	tr|F1T0E5|F1T0E5_HUMAN	Calcium-dependent secretion activator 1 OS=Homo sapiens GN=CADPS PE=2 SV=1	HUMAN	9
414	0	14.07	30.61	10.01	8.389	tr|F8W7B3|F8W7B3_HUMAN	Uncharacterized protein OS=Homo sapiens GN=CADPS PE=4 SV=1	HUMAN	9
415	14.39	14.39	74.22	39.84	28.91	tr|Q08ET0|Q08ET0_HUMAN	Cell proliferation-inducing protein 47 OS=Homo sapiens GN=hCG_39985 PE=2 SV=1	HUMAN	8
415	0	14.39	74.22	39.84	28.91	tr|A8K4W2|A8K4W2_HUMAN	cDNA FLJ78635, highly similar to Homo sapiens ATP synthase, H transporting, mitochondrial F0 complex, subunit b, isoform 1 (ATP5F1), transcript variant 1, mRNA OS=Homo sapiens PE=2 SV=1	HUMAN	8
415	0	14.39	74.22	39.84	28.91	sp|P24539|AT5F1_HUMAN	ATP synthase subunit b, mitochondrial OS=Homo sapiens GN=ATP5F1 PE=1 SV=2	HUMAN	8
415	0	14.18	63.08	42.05	37.95	tr|Q5QNZ2|Q5QNZ2_HUMAN	ATP synthase, H transporting, mitochondrial F0 complex, subunit B1 OS=Homo sapiens GN=ATP5F1 PE=2 SV=1	HUMAN	8
415	0	12.96	73.83	35.55	24.61	tr|Q53GB3|Q53GB3_HUMAN	ATP synthase, H transporting, mitochondrial F0 complex, subunit b isoform 1 variant (Fragment) OS=Homo sapiens PE=2 SV=1	HUMAN	7
416	14.36	14.36	56.1	32.52	22.97	sp|O43237|DC1L2_HUMAN	Cytoplasmic dynein 1 light intermediate chain 2 OS=Homo sapiens GN=DYNC1LI2 PE=1 SV=1	HUMAN	7
416	0	12.2	58.31	35.42	24.1	tr|B4DZP4|B4DZP4_HUMAN	Uncharacterized protein OS=Homo sapiens GN=DYNC1LI2 PE=2 SV=1	HUMAN	6
417	14.34	16.75	44.38	17.11	11.24	sp|O43491|E41L2_HUMAN	Band 4.1-like protein 2 OS=Homo sapiens GN=EPB41L2 PE=1 SV=1	HUMAN	7
417	0	16.06	46.95	17.65	12.09	tr|E9PHY5|E9PHY5_HUMAN	Uncharacterized protein OS=Homo sapiens GN=EPB41L2 PE=4 SV=1	HUMAN	7
417	0	15.27	51.42	18.87	13.93	tr|E9PK52|E9PK52_HUMAN	Uncharacterized protein OS=Homo sapiens GN=EPB41L2 PE=4 SV=1	HUMAN	7
418	14.29	14.29	75.07	29.13	26.05	sp|P07355-2|ANXA2_HUMAN	Isoform 2 of Annexin A2 OS=Homo sapiens GN=ANXA2	HUMAN	7
418	0	14.29	74.93	30.68	27.43	sp|P07355|ANXA2_HUMAN	Annexin A2 OS=Homo sapiens GN=ANXA2 PE=1 SV=2	HUMAN	7
419	14.28	14.89	52.92	37.05	30.36	sp|P50148|GNAQ_HUMAN	Guanine nucleotide-binding protein G(q) subunit alpha OS=Homo sapiens GN=GNAQ PE=1 SV=4	HUMAN	10
420	14.27	14.28	41.33	17.2	13.87	sp|P22033|MUTA_HUMAN	Methylmalonyl-CoA mutase, mitochondrial OS=Homo sapiens GN=MUT PE=1 SV=4	HUMAN	7
420	0	12.11	39.6	15.47	12.13	tr|B2R6K1|B2R6K1_HUMAN	cDNA, FLJ92992, highly similar to Homo sapiens methylmalonyl Coenzyme A mutase (MUT), nuclear gene encoding mitochondrial protein, mRNA OS=Homo sapiens PE=2 SV=1	HUMAN	6
421	14.26	14.26	69.71	39	34.85	tr|B2R983|B2R983_HUMAN	cDNA, FLJ94267, highly similar to Homo sapiens glutathione S-transferase omega 1 (GSTO1), mRNA OS=Homo sapiens PE=2 SV=1	HUMAN	9
421	0	14.26	69.71	39	34.85	sp|P78417|GSTO1_HUMAN	Glutathione S-transferase omega-1 OS=Homo sapiens GN=GSTO1 PE=1 SV=2	HUMAN	9
421	0	12.92	67.14	37.56	32.86	tr|D3DRA3|D3DRA3_HUMAN	Glutathione S-transferase omega 1, isoform CRA_a OS=Homo sapiens GN=GSTO1 PE=3 SV=1	HUMAN	8
421	0	12.92	65	40	35	tr|Q5TA02|Q5TA02_HUMAN	Glutathione S-transferase omega 1 (Fragment) OS=Homo sapiens GN=GSTO1 PE=2 SV=1	HUMAN	8
422	14.16	21.88	60.98	54.88	50	sp|Q04917|1433F_HUMAN	14-3-3 protein eta OS=Homo sapiens GN=YWHAH PE=1 SV=4	HUMAN	14
423	14.14	14.14	83.61	62.18	51.26	tr|Q5U058|Q5U058_HUMAN	Growth associated protein 43 OS=Homo sapiens GN=GAP43 PE=2 SV=1	HUMAN	7
423	0	14.14	83.61	62.18	51.26	sp|Q5IS67|NEUM_PANTR	Neuromodulin OS=Pan troglodytes GN=GAP43 PE=2 SV=1	PANTR	7
423	0	14.14	83.61	62.18	51.26	sp|P17677|NEUM_HUMAN	Neuromodulin OS=Homo sapiens GN=GAP43 PE=1 SV=1	HUMAN	7
423	0	14.14	72.26	54.01	44.53	tr|A8K0Y4|A8K0Y4_HUMAN	Uncharacterized protein OS=Homo sapiens GN=GAP43 PE=2 SV=1	HUMAN	7
424	14.06	14.06	46.67	26.41	26.41	tr|B4DLZ5|B4DLZ5_HUMAN	N-acetylglucosamine kinase OS=Homo sapiens GN=NAGK PE=2 SV=1	HUMAN	8
424	0	14.04	47.67	29.94	29.94	sp|Q9UJ70|NAGK_HUMAN	N-acetyl-D-glucosamine kinase OS=Homo sapiens GN=NAGK PE=1 SV=4	HUMAN	8
425	13.98	13.98	61.36	33.55	25.27	sp|P23381|SYWC_HUMAN	Tryptophanyl-tRNA synthetase, cytoplasmic OS=Homo sapiens GN=WARS PE=1 SV=2	HUMAN	8
426	13.97	13.97	41.54	19.59	19.59	tr|F8W8S0|F8W8S0_HUMAN	Uncharacterized protein OS=Homo sapiens GN=DYNC1I2 PE=4 SV=1	HUMAN	9
426	0	13.97	41.54	19.59	19.59	sp|Q13409|DC1I2_HUMAN	Cytoplasmic dynein 1 intermediate chain 2 OS=Homo sapiens GN=DYNC1I2 PE=1 SV=3	HUMAN	9
426	0	13.97	41.6	19.62	19.62	sp|Q13409-5|DC1I2_HUMAN	Isoform 2E of Cytoplasmic dynein 1 intermediate chain 2 OS=Homo sapiens GN=DYNC1I2	HUMAN	9
426	0	13.97	41.93	19.78	19.78	sp|Q13409-2|DC1I2_HUMAN	Isoform 2B of Cytoplasmic dynein 1 intermediate chain 2 OS=Homo sapiens GN=DYNC1I2	HUMAN	9
426	0	13.97	41.43	19.84	19.84	tr|B7ZA04|B7ZA04_HUMAN	Uncharacterized protein OS=Homo sapiens GN=DYNC1I2 PE=2 SV=1	HUMAN	9
426	0	13.97	42.72	20.46	20.46	sp|Q13409-6|DC1I2_HUMAN	Isoform 2F of Cytoplasmic dynein 1 intermediate chain 2 OS=Homo sapiens GN=DYNC1I2	HUMAN	9
426	0	13.97	42.65	20.42	20.42	sp|Q13409-3|DC1I2_HUMAN	Isoform 2C of Cytoplasmic dynein 1 intermediate chain 2 OS=Homo sapiens GN=DYNC1I2	HUMAN	9
426	0	12.84	37.94	14.6	14.6	tr|B4DPZ3|B4DPZ3_HUMAN	cDNA FLJ53290, highly similar to Cytoplasmic dynein 1 intermediate chain 2 OS=Homo sapiens PE=2 SV=1	HUMAN	8
427	13.96	13.96	41.41	21.46	17.68	tr|D7EHM2|D7EHM2_HUMAN	DNA damage-regulated overexpressed in cancer 45 protein OS=Homo sapiens GN=PTD004 PE=2 SV=1	HUMAN	7
427	0	13.96	41.41	21.46	17.68	sp|Q9NTK5|OLA1_HUMAN	Obg-like ATPase 1 OS=Homo sapiens GN=OLA1 PE=1 SV=2	HUMAN	7
428	13.95	13.95	51.71	23.69	19.13	sp|P04181|OAT_HUMAN	Ornithine aminotransferase, mitochondrial OS=Homo sapiens GN=OAT PE=1 SV=1	HUMAN	7
428	0	11.89	43.52	31.23	24.58	tr|Q68CS0|Q68CS0_HUMAN	Putative uncharacterized protein DKFZp781A11155 OS=Homo sapiens GN=DKFZp781A11155 PE=2 SV=1	HUMAN	6
429	13.91	13.91	46.95	34.76	34.76	sp|Q13011|ECH1_HUMAN	Delta(3,5)-Delta(2,4)-dienoyl-CoA isomerase, mitochondrial OS=Homo sapiens GN=ECH1 PE=1 SV=2	HUMAN	8
430	13.87	13.87	67.29	38.56	21.54	sp|P35237|SPB6_HUMAN	Serpin B6 OS=Homo sapiens GN=SERPINB6 PE=1 SV=3	HUMAN	7
431	13.85	13.85	39.34	26.65	20.56	tr|F5GZD0|F5GZD0_HUMAN	Uncharacterized protein OS=Homo sapiens GN=NPTN PE=4 SV=1	HUMAN	9
431	0	13.85	39.34	26.65	20.56	sp|Q9Y639-5|NPTN_HUMAN	Isoform 5 of Neuroplastin OS=Homo sapiens GN=NPTN	HUMAN	9
431	0	13.85	35.68	26.38	20.35	sp|Q9Y639|NPTN_HUMAN	Neuroplastin OS=Homo sapiens GN=NPTN PE=1 SV=2	HUMAN	9
431	0	13.85	43.51	34.09	26.3	tr|Q9UFM8|Q9UFM8_HUMAN	Putative uncharacterized protein DKFZp566H1924 (Fragment) OS=Homo sapiens GN=DKFZp566H1924 PE=2 SV=2	HUMAN	9
431	0	13.85	39.76	31.16	24.04	sp|Q9Y639-4|NPTN_HUMAN	Isoform 4 of Neuroplastin OS=Homo sapiens GN=NPTN	HUMAN	9
432	13.82	13.82	47.35	29.12	20.29	tr|Q5T3J0|Q5T3J0_HUMAN	Hyaluronan and proteoglycan link protein 2 OS=Homo sapiens GN=HAPLN2 PE=2 SV=1	HUMAN	7
432	0	13.82	47.35	29.12	20.29	sp|Q9GZV7|HPLN2_HUMAN	Hyaluronan and proteoglycan link protein 2 OS=Homo sapiens GN=HAPLN2 PE=1 SV=1	HUMAN	7
432	0	13.72	45.69	31.63	22.04	tr|B7Z1Z4|B7Z1Z4_HUMAN	Uncharacterized protein OS=Homo sapiens GN=HAPLN2 PE=2 SV=1	HUMAN	7
433	13.8	13.8	54.23	25.4	21.28	tr|Q53YD7|Q53YD7_HUMAN	EEF1G protein OS=Homo sapiens GN=EEF1G PE=2 SV=1	HUMAN	8
433	0	13.8	54.23	25.4	21.28	sp|P26641|EF1G_HUMAN	Elongation factor 1-gamma OS=Homo sapiens GN=EEF1G PE=1 SV=3	HUMAN	8
433	0	13.8	45.38	22.79	19.1	tr|B4DTG2|B4DTG2_HUMAN	Uncharacterized protein OS=Homo sapiens GN=EEF1G PE=2 SV=1	HUMAN	8
434	13.8	13.8	52.3	23.04	23.04	tr|Q2TU77|Q2TU77_HUMAN	Aging-associated protein 2 OS=Homo sapiens GN=AAG2 PE=2 SV=1	HUMAN	7
434	0	13.8	52.92	23.68	23.68	tr|B4E0U6|B4E0U6_HUMAN	cDNA FLJ53687, highly similar to Hsc70-interacting protein OS=Homo sapiens PE=2 SV=1	HUMAN	7
434	0	13.8	52.3	23.04	23.04	sp|P50502|F10A1_HUMAN	Hsc70-interacting protein OS=Homo sapiens GN=ST13 PE=1 SV=2	HUMAN	7
434	0	12	60	25.16	25.16	tr|Q0IJ56|Q0IJ56_HUMAN	ST13 protein (Fragment) OS=Homo sapiens GN=ST13 PE=2 SV=1	HUMAN	6
434	0	11.74	50.92	26.94	26.94	tr|B7ZA40|B7ZA40_HUMAN	cDNA, FLJ79054, highly similar to Hsc70-interacting protein OS=Homo sapiens PE=2 SV=1	HUMAN	6
434	0	11.74	46.67	28.63	28.63	tr|Q1XBU6|Q1XBU6_HUMAN	Aging-associated protein 14b OS=Homo sapiens PE=2 SV=1	HUMAN	6
435	13.76	13.76	33.52	14.3	10.53	sp|Q8N573|OXR1_HUMAN	Oxidation resistance protein 1 OS=Homo sapiens GN=OXR1 PE=1 SV=2	HUMAN	9
435	0	13.67	33.79	14.32	10.54	tr|D3HIS6|D3HIS6_HUMAN	Oxidation resistance 1 OS=Homo sapiens GN=OXR1 PE=2 SV=1	HUMAN	9
435	0	12.96	35.93	13.59	10.87	sp|Q8N573-5|OXR1_HUMAN	Isoform 5 of Oxidation resistance protein 1 OS=Homo sapiens GN=OXR1	HUMAN	9
436	13.68	20.07	50.96	27.69	18.46	tr|F8VS64|F8VS64_HUMAN	Uncharacterized protein OS=Homo sapiens GN=KRT4 PE=3 SV=1	HUMAN	11
436	0	20.07	55.91	30.38	20.25	tr|B4DRW1|B4DRW1_HUMAN	cDNA FLJ55805, highly similar to Keratin, type II cytoskeletal 4 OS=Homo sapiens PE=2 SV=1	HUMAN	11
436	0	20.07	49.63	26.97	17.98	sp|P19013|K2C4_HUMAN	Keratin, type II cytoskeletal 4 OS=Homo sapiens GN=KRT4 PE=1 SV=4	HUMAN	11
436	0	20.07	49.9	28.29	18.86	tr|B4DKJ0|B4DKJ0_HUMAN	cDNA FLJ58539, highly similar to Keratin, type II cytoskeletal 4 OS=Homo sapiens PE=2 SV=1	HUMAN	11
436	0	19.79	48.46	25.77	18.46	tr|B4DRS2|B4DRS2_HUMAN	cDNA FLJ58275, highly similar to Keratin, type II cytoskeletal 4 OS=Homo sapiens PE=2 SV=1	HUMAN	11
436	0	19.79	48.6	26.8	19.2	tr|F5H8K9|F5H8K9_HUMAN	Uncharacterized protein OS=Homo sapiens GN=KRT4 PE=3 SV=1	HUMAN	11
436	0	19.79	48.5	26.75	19.16	tr|B4DRR7|B4DRR7_HUMAN	cDNA FLJ59399, highly similar to Keratin, type II cytoskeletal 4 OS=Homo sapiens PE=2 SV=1	HUMAN	11
437	13.66	13.66	55.19	41.91	34.44	tr|F5GYN4|F5GYN4_HUMAN	Uncharacterized protein OS=Homo sapiens GN=OTUB1 PE=4 SV=1	HUMAN	8
437	0	13.66	43.18	32.79	26.95	tr|B4DPD5|B4DPD5_HUMAN	cDNA FLJ56307, highly similar to Ubiquitin thioesterase protein OTUB1 (EC 3.4.-.-) OS=Homo sapiens PE=2 SV=1	HUMAN	8
437	0	13.66	49.08	37.27	30.63	sp|Q96FW1|OTUB1_HUMAN	Ubiquitin thioesterase OTUB1 OS=Homo sapiens GN=OTUB1 PE=1 SV=2	HUMAN	8
437	0	13.49	34.97	29.02	29.02	tr|F5GYJ8|F5GYJ8_HUMAN	Uncharacterized protein OS=Homo sapiens GN=OTUB1 PE=4 SV=1	HUMAN	8
437	0	11.54	42.14	30.71	24.29	tr|F5H6Q1|F5H6Q1_HUMAN	Uncharacterized protein OS=Homo sapiens GN=OTUB1 PE=4 SV=1	HUMAN	7
438	13.62	13.62	22.84	8.723	7.375	sp|O95622|ADCY5_HUMAN	Adenylate cyclase type 5 OS=Homo sapiens GN=ADCY5 PE=2 SV=3	HUMAN	8
439	13.6	13.6	58.6	44.09	35.48	sp|Q96BM9|ARL8A_HUMAN	ADP-ribosylation factor-like protein 8A OS=Homo sapiens GN=ARL8A PE=1 SV=1	HUMAN	6
439	0	12.03	53.23	38.71	30.11	tr|B2R7U5|B2R7U5_HUMAN	cDNA, FLJ93607 OS=Homo sapiens PE=2 SV=1	HUMAN	5
440	13.59	13.59	44.22	35.18	22.11	sp|Q8N126|CADM3_HUMAN	Cell adhesion molecule 3 OS=Homo sapiens GN=CADM3 PE=1 SV=1	HUMAN	9
440	0	13.59	40.74	32.41	20.37	sp|Q8N126-2|CADM3_HUMAN	Isoform 2 of Cell adhesion molecule 3 OS=Homo sapiens GN=CADM3	HUMAN	9
441	13.55	13.55	63.47	30.44	24.59	tr|Q53HQ0|Q53HQ0_HUMAN	Flotillin 1 variant (Fragment) OS=Homo sapiens PE=2 SV=1	HUMAN	8
441	0	13.55	60.42	30.44	24.59	tr|Q5ST80|Q5ST80_HUMAN	FLOT1 protein OS=Homo sapiens GN=FLOT1 PE=2 SV=1	HUMAN	8
441	0	13.55	60.42	30.44	24.59	sp|O75955|FLOT1_HUMAN	Flotillin-1 OS=Homo sapiens GN=FLOT1 PE=1 SV=3	HUMAN	8
441	0	11.92	58.08	28.1	22.25	tr|Q6IB58|Q6IB58_HUMAN	FLOT1 protein OS=Homo sapiens GN=FLOT1 PE=2 SV=1	HUMAN	7
442	13.5	13.86	53.67	18.17	11.5	sp|Q03252|LMNB2_HUMAN	Lamin-B2 OS=Homo sapiens GN=LMNB2 PE=1 SV=3	HUMAN	8
443	13.5	13.5	74.9	43.62	34.98	sp|P23396|RS3_HUMAN	40S ribosomal protein S3 OS=Homo sapiens GN=RPS3 PE=1 SV=2	HUMAN	7
443	0	11.73	67.08	37.86	29.22	tr|Q53G83|Q53G83_HUMAN	Ribosomal protein S3 variant (Fragment) OS=Homo sapiens PE=2 SV=1	HUMAN	6
444	13.46	13.46	54.01	26.09	19.34	sp|O43776|SYNC_HUMAN	Asparaginyl-tRNA synthetase, cytoplasmic OS=Homo sapiens GN=NARS PE=1 SV=1	HUMAN	9
444	0	11.78	58.53	42.14	32.78	tr|B4DN60|B4DN60_HUMAN	Uncharacterized protein OS=Homo sapiens GN=NARS PE=2 SV=1	HUMAN	8
445	13.44	13.44	43.73	37.26	31.94	sp|P28074|PSB5_HUMAN	Proteasome subunit beta type-5 OS=Homo sapiens GN=PSMB5 PE=1 SV=3	HUMAN	7
446	13.43	13.43	80.14	39.01	31.91	sp|P10768|ESTD_HUMAN	S-formylglutathione hydrolase OS=Homo sapiens GN=ESD PE=1 SV=2	HUMAN	7
447	13.42	13.42	46.38	26.09	16.85	sp|Q9UQB8|BAIP2_HUMAN	Brain-specific angiogenesis inhibitor 1-associated protein 2 OS=Homo sapiens GN=BAIAP2 PE=1 SV=1	HUMAN	7
447	0	13.42	48.47	27.59	17.82	sp|Q9UQB8-6|BAIP2_HUMAN	Isoform 6 of Brain-specific angiogenesis inhibitor 1-associated protein 2 OS=Homo sapiens GN=BAIAP2	HUMAN	7
447	0	13.42	48.85	27.69	17.88	sp|Q9UQB8-5|BAIP2_HUMAN	Isoform 5 of Brain-specific angiogenesis inhibitor 1-associated protein 2 OS=Homo sapiens GN=BAIAP2	HUMAN	7
447	0	13.42	46.64	27.64	17.85	sp|Q9UQB8-4|BAIP2_HUMAN	Isoform 4 of Brain-specific angiogenesis inhibitor 1-associated protein 2 OS=Homo sapiens GN=BAIAP2	HUMAN	7
447	0	13.42	47.46	28.13	18.16	sp|Q9UQB8-3|BAIP2_HUMAN	Isoform 3 of Brain-specific angiogenesis inhibitor 1-associated protein 2 OS=Homo sapiens GN=BAIAP2	HUMAN	7
447	0	13.42	45.51	26.97	17.42	sp|Q9UQB8-2|BAIP2_HUMAN	Isoform 2 of Brain-specific angiogenesis inhibitor 1-associated protein 2 OS=Homo sapiens GN=BAIAP2	HUMAN	7
448	13.34	13.34	43.5	23.76	13.64	sp|O94819|KBTBB_HUMAN	Kelch repeat and BTB domain-containing protein 11 OS=Homo sapiens GN=KBTBD11 PE=1 SV=1	HUMAN	7
449	13.32	13.32	39.86	16.9	14.65	tr|B2RAH7|B2RAH7_HUMAN	cDNA, FLJ94921, highly similar to Homo sapiens prolyl endopeptidase (PREP), mRNA OS=Homo sapiens PE=2 SV=1	HUMAN	8
449	0	13.32	39.86	16.9	14.65	sp|P48147|PPCE_HUMAN	Prolyl endopeptidase OS=Homo sapiens GN=PREP PE=1 SV=2	HUMAN	8
449	0	13.32	36.34	16.9	14.65	tr|Q9UM02|Q9UM02_HUMAN	Prolyl endopeptidase OS=Homo sapiens PE=2 SV=1	HUMAN	8
450	13.31	13.31	41.36	23.24	15.57	sp|Q9Y512|SAM50_HUMAN	Sorting and assembly machinery component 50 homolog OS=Homo sapiens GN=SAMM50 PE=1 SV=3	HUMAN	6
451	13.26	27.74	60.81	39.83	27.33	sp|P02533|K1C14_HUMAN	Keratin, type I cytoskeletal 14 OS=Homo sapiens GN=KRT14 PE=1 SV=4	HUMAN	15
452	13.25	13.26	35.13	9.8	5.933	tr|Q5R208|Q5R208_HUMAN	Carbamoylphosphate synthetase I OS=Homo sapiens GN=CPS1 PE=2 SV=1	HUMAN	7
452	0	13.26	34.4	9.8	5.933	tr|Q5R210|Q5R210_HUMAN	Carbamoylphosphate synthetase I OS=Homo sapiens GN=CPS1 PE=2 SV=1	HUMAN	7
452	0	13.26	34.4	9.8	5.933	tr|Q53TL5|Q53TL5_HUMAN	Carbamoyl-phosphate synthetase 1, mitochondrial OS=Homo sapiens GN=CPS1 PE=2 SV=1	HUMAN	7
452	0	13.26	34.4	9.8	5.933	tr|A8K134|A8K134_HUMAN	cDNA FLJ75245, highly similar to Homo sapiens carbamoyl-phosphate synthetase 1, mitochondrial (CPS1), mRNA OS=Homo sapiens PE=2 SV=1	HUMAN	7
452	0	13.26	34.4	9.8	5.933	sp|P31327|CPSM_HUMAN	Carbamoyl-phosphate synthase [ammonia], mitochondrial OS=Homo sapiens GN=CPS1 PE=1 SV=2	HUMAN	7
452	0	13.24	34.17	9.735	5.894	tr|Q59HF8|Q59HF8_HUMAN	Carbamoyl-phosphate synthetase 1 variant (Fragment) OS=Homo sapiens PE=2 SV=1	HUMAN	7
452	0	13.22	33.8	9.8	5.933	tr|Q5R206|Q5R206_HUMAN	Carbamoylphosphate synthetase I OS=Homo sapiens GN=CPS1 PE=2 SV=1	HUMAN	7
453	13.24	15.37	63.38	43.31	38.38	sp|Q9Y277-2|VDAC3_HUMAN	Isoform 2 of Voltage-dependent anion-selective channel protein 3 OS=Homo sapiens GN=VDAC3	HUMAN	10
453	0	13.24	56.34	36.27	31.34	tr|F5H740|F5H740_HUMAN	Uncharacterized protein OS=Homo sapiens GN=VDAC3 PE=4 SV=1	HUMAN	9
453	0	13.24	56.54	36.4	31.45	sp|Q9Y277|VDAC3_HUMAN	Voltage-dependent anion-selective channel protein 3 OS=Homo sapiens GN=VDAC3 PE=1 SV=1	HUMAN	9
454	13.18	13.18	43.55	19	12.72	tr|Q53F53|Q53F53_HUMAN	Atlastin variant (Fragment) OS=Homo sapiens PE=2 SV=1	HUMAN	6
454	0	13.18	43.55	19	12.72	sp|Q8WXF7|ATLA1_HUMAN	Atlastin-1 OS=Homo sapiens GN=ATL1 PE=1 SV=1	HUMAN	6
454	0	13.15	39.49	19.2	12.86	tr|Q69YH7|Q69YH7_HUMAN	Putative uncharacterized protein DKFZp686J1364 (Fragment) OS=Homo sapiens GN=DKFZp686J1364 PE=2 SV=1	HUMAN	6
454	0	13.15	39.42	19.17	12.84	tr|G5E9T1|G5E9T1_HUMAN	Spastic paraplegia 3A (Autosomal dominant), isoform CRA_a OS=Homo sapiens GN=ATL1 PE=4 SV=1	HUMAN	6
454	0	13.15	39.07	19	12.72	tr|F8WD04|F8WD04_HUMAN	Uncharacterized protein OS=Homo sapiens GN=ATL1 PE=4 SV=1	HUMAN	6
455	13.16	13.16	58.68	38.32	28.44	tr|E7EQ40|E7EQ40_HUMAN	Uncharacterized protein OS=Homo sapiens GN=CAPZB PE=4 SV=1	HUMAN	8
455	0	13.16	65.12	42.52	31.56	tr|B1AK88|B1AK88_HUMAN	Capping protein (Actin filament) muscle Z-line, beta OS=Homo sapiens GN=CAPZB PE=4 SV=1	HUMAN	8
455	0	13.16	65.44	47.06	34.93	tr|B2R7T8|B2R7T8_HUMAN	cDNA, FLJ93598, highly similar to Homo sapiens capping protein (actin filament) muscle Z-line, beta (CAPZB), mRNA OS=Homo sapiens PE=2 SV=1	HUMAN	8
455	0	13.16	68.46	49.23	36.54	tr|B1AK87|B1AK87_HUMAN	Capping protein (Actin filament) muscle Z-line, beta OS=Homo sapiens GN=CAPZB PE=4 SV=1	HUMAN	8
455	0	13.16	65.44	47.06	34.93	sp|P47756-2|CAPZB_HUMAN	Isoform 2 of F-actin-capping protein subunit beta OS=Homo sapiens GN=CAPZB	HUMAN	8
455	0	11.87	51.04	30.75	20.9	tr|B4DWA6|B4DWA6_HUMAN	cDNA FLJ60094, highly similar to F-actin capping protein subunit beta OS=Homo sapiens PE=2 SV=1	HUMAN	7
456	13.14	13.14	53.43	38.24	38.24	tr|B3KVQ9|B3KVQ9_HUMAN	Protein phosphatase 1, regulatory (Inhibitor) subunit 1B (Dopamine and cAMP regulated phosphoprotein, DARPP-32), isoform CRA_b OS=Homo sapiens GN=PPP1R1B PE=2 SV=1	HUMAN	7
456	0	13.14	53.43	38.24	38.24	sp|Q9UD71|PPR1B_HUMAN	Protein phosphatase 1 regulatory subunit 1B OS=Homo sapiens GN=PPP1R1B PE=1 SV=2	HUMAN	7
456	0	11.11	43.26	28.84	28.84	tr|E7ENN5|E7ENN5_HUMAN	Uncharacterized protein OS=Homo sapiens GN=PPP1R1B PE=4 SV=1	HUMAN	6
457	13.12	13.12	27.49	15.43	12.7	sp|Q6PCE3|PGM2L_HUMAN	Glucose 1,6-bisphosphate synthase OS=Homo sapiens GN=PGM2L1 PE=1 SV=3	HUMAN	8
458	13.09	13.09	49.76	29.27	29.27	sp|P04792|HSPB1_HUMAN	Heat shock protein beta-1 OS=Homo sapiens GN=HSPB1 PE=1 SV=2	HUMAN	7
459	13.03	15.08	40.99	18.42	15.05	tr|Q6ICS0|Q6ICS0_HUMAN	ANXA11 protein (Fragment) OS=Homo sapiens GN=ANXA11 PE=2 SV=1	HUMAN	7
459	0	15.08	40.59	18.24	14.9	tr|Q59EP1|Q59EP1_HUMAN	Annexin A11 variant (Fragment) OS=Homo sapiens PE=2 SV=1	HUMAN	7
459	0	15.08	36.24	18.42	15.05	tr|Q5T0G8|Q5T0G8_HUMAN	Annexin A11 OS=Homo sapiens GN=ANXA11 PE=2 SV=1	HUMAN	7
459	0	15.08	44.42	22.57	18.45	tr|E9PDK5|E9PDK5_HUMAN	Uncharacterized protein OS=Homo sapiens GN=ANXA11 PE=3 SV=1	HUMAN	7
459	0	15.08	30.25	15.37	12.56	tr|B7Z6L0|B7Z6L0_HUMAN	cDNA FLJ55482, highly similar to Annexin A11 OS=Homo sapiens PE=2 SV=1	HUMAN	7
459	0	15.08	38.77	19.7	16.1	tr|B4DVE7|B4DVE7_HUMAN	Uncharacterized protein OS=Homo sapiens GN=ANXA11 PE=2 SV=1	HUMAN	7
459	0	15.08	36.24	18.42	15.05	sp|P50995|ANX11_HUMAN	Annexin A11 OS=Homo sapiens GN=ANXA11 PE=1 SV=1	HUMAN	7
459	0	14.99	44.53	22.63	18.49	tr|B4DPJ2|B4DPJ2_HUMAN	cDNA FLJ51518, highly similar to Annexin A11 OS=Homo sapiens PE=2 SV=1	HUMAN	7
460	13.02	13.02	40.15	17.27	12.12	tr|B4DJT9|B4DJT9_HUMAN	cDNA FLJ59550, highly similar to Homo sapiens amyloid beta (A4) protein, transcript variant 3, mRNA OS=Homo sapiens PE=2 SV=1	HUMAN	7
460	0	13.02	34.03	14.81	10.39	sp|Q5IS80|A4_PANTR	Amyloid beta A4 protein OS=Pan troglodytes GN=APP PE=2 SV=1	PANTR	7
460	0	13.02	34.03	14.81	10.39	sp|P05067|A4_HUMAN	Amyloid beta A4 protein OS=Homo sapiens GN=APP PE=1 SV=3	HUMAN	7
460	0	13.02	36.69	15.97	11.2	sp|P05067-6|A4_HUMAN	Isoform APP714 of Amyloid beta A4 protein OS=Homo sapiens GN=APP	HUMAN	7
460	0	13.02	38.48	17.27	12.12	tr|E9PEV0|E9PEV0_HUMAN	Uncharacterized protein OS=Homo sapiens GN=APP PE=4 SV=1	HUMAN	7
460	0	13.02	34.05	15.28	10.72	tr|B4DII8|B4DII8_HUMAN	Uncharacterized protein OS=Homo sapiens GN=APP PE=2 SV=1	HUMAN	7
460	0	13.02	33.82	15.18	10.65	sp|P05067-8|A4_HUMAN	Isoform APP751 of Amyloid beta A4 protein OS=Homo sapiens GN=APP	HUMAN	7
460	0	13.02	36.55	16.4	11.51	sp|P05067-4|A4_HUMAN	Isoform APP695 of Amyloid beta A4 protein OS=Homo sapiens GN=APP	HUMAN	7
460	0	13.02	35	16.76	11.76	tr|B4DQM1|B4DQM1_HUMAN	cDNA FLJ51942, highly similar to Homo sapiens amyloid beta (A4) protein, transcript variant 3, mRNA OS=Homo sapiens PE=2 SV=1	HUMAN	7
460	0	12.99	32.98	15.16	10.64	sp|P05067-9|A4_HUMAN	Isoform L-APP752 of Amyloid beta A4 protein OS=Homo sapiens GN=APP	HUMAN	7
460	0	12.99	35.63	16.38	11.49	sp|P05067-5|A4_HUMAN	Isoform L-APP696 of Amyloid beta A4 protein OS=Homo sapiens GN=APP	HUMAN	7
460	0	12.99	32.74	15.55	10.91	sp|P05067-7|A4_HUMAN	Isoform L-APP733 of Amyloid beta A4 protein OS=Homo sapiens GN=APP	HUMAN	7
460	0	12.99	35.45	16.84	11.82	sp|P05067-3|A4_HUMAN	Isoform L-APP677 of Amyloid beta A4 protein OS=Homo sapiens GN=APP	HUMAN	7
460	0	11.77	33.19	14.71	9.944	tr|E9PG40|E9PG40_HUMAN	Uncharacterized protein OS=Homo sapiens GN=APP PE=4 SV=1	HUMAN	6
460	0	11.77	35.84	16.43	11.11	sp|P05067-10|A4_HUMAN	Isoform APP639 of Amyloid beta A4 protein OS=Homo sapiens GN=APP	HUMAN	6
460	0	10.8	41.86	18.56	12.12	tr|B4DM00|B4DM00_HUMAN	cDNA FLJ54367, highly similar to Amyloid beta A4 protein (APP) (ABPP)(Alzheimer disease amyloid protein homolog) OS=Homo sapiens PE=2 SV=1	HUMAN	6
461	12.99	12.99	48.87	26.57	23.56	tr|E9PF41|E9PF41_HUMAN	Uncharacterized protein OS=Homo sapiens GN=ACTR2 PE=3 SV=1	HUMAN	9
461	0	12.99	48.22	26.9	23.86	sp|P61160|ARP2_HUMAN	Actin-related protein 2 OS=Homo sapiens GN=ACTR2 PE=1 SV=1	HUMAN	9
462	12.99	12.99	43.04	26.33	20.51	sp|Q02127|PYRD_HUMAN	Dihydroorotate dehydrogenase (quinone), mitochondrial OS=Homo sapiens GN=DHODH PE=1 SV=3	HUMAN	6
463	12.93	12.93	54.59	44.9	44.9	tr|B2R692|B2R692_HUMAN	Ras homolog gene family, member B, isoform CRA_a OS=Homo sapiens GN=RHOB PE=2 SV=1	HUMAN	8
463	0	12.93	54.59	44.9	44.9	sp|P62745|RHOB_HUMAN	Rho-related GTP-binding protein RhoB OS=Homo sapiens GN=RHOB PE=1 SV=1	HUMAN	8
464	12.92	12.92	60	32.5	25	sp|P21912|DHSB_HUMAN	Succinate dehydrogenase [ubiquinone] iron-sulfur subunit, mitochondrial OS=Homo sapiens GN=SDHB PE=1 SV=3	HUMAN	7
464	0	12.92	63.14	35.69	27.45	tr|Q0QEY7|Q0QEY7_HUMAN	Succinate dehydrogenase complex subunit B (Fragment) OS=Homo sapiens GN=SDHB PE=2 SV=1	HUMAN	7
465	12.86	12.86	40.28	22.08	15.02	sp|O43566|RGS14_HUMAN	Regulator of G-protein signaling 14 OS=Homo sapiens GN=RGS14 PE=1 SV=4	HUMAN	7
466	12.85	12.85	86.27	69.61	69.61	tr|Q4W5L2|Q4W5L2_HUMAN	Putative uncharacterized protein SNCA (Fragment) OS=Homo sapiens GN=SNCA PE=2 SV=1	HUMAN	8
466	0	12.85	76.52	61.74	61.74	tr|E7EPV7|E7EPV7_HUMAN	Uncharacterized protein OS=Homo sapiens GN=SNCA PE=4 SV=1	HUMAN	8
466	0	12.85	62.86	50.71	50.71	sp|P37840|SYUA_HUMAN	Alpha-synuclein OS=Homo sapiens GN=SNCA PE=1 SV=1	HUMAN	8
466	0	12.85	78.57	63.39	63.39	sp|P37840-2|SYUA_HUMAN	Isoform 2-4 of Alpha-synuclein OS=Homo sapiens GN=SNCA	HUMAN	8
467	12.83	12.83	52.79	34.08	29.33	sp|Q15257|PTPA_HUMAN	Serine/threonine-protein phosphatase 2A activator OS=Homo sapiens GN=PPP2R4 PE=1 SV=3	HUMAN	7
467	0	12.83	53.8	37.08	31.91	tr|A6PVN5|A6PVN5_HUMAN	Protein phosphatase 2A activator, regulatory subunit 4 OS=Homo sapiens GN=PPP2R4 PE=4 SV=1	HUMAN	7
467	0	12.83	54.8	37.77	32.51	sp|Q15257-2|PTPA_HUMAN	Isoform 1 of Serine/threonine-protein phosphatase 2A activator OS=Homo sapiens GN=PPP2R4	HUMAN	7
467	0	12.07	57.82	39.12	35.71	sp|Q15257-3|PTPA_HUMAN	Isoform 3 of Serine/threonine-protein phosphatase 2A activator OS=Homo sapiens GN=PPP2R4	HUMAN	7
468	12.8	12.8	60.78	37.91	22.55	sp|Q9NUJ1|ABHDA_HUMAN	Abhydrolase domain-containing protein 10, mitochondrial OS=Homo sapiens GN=ABHD10 PE=1 SV=1	HUMAN	6
468	0	11.05	83.22	46.31	46.31	tr|B7Z6A8|B7Z6A8_HUMAN	Uncharacterized protein OS=Homo sapiens GN=ABHD10 PE=2 SV=1	HUMAN	6
469	12.77	14.21	38.56	8.544	5.171	sp|Q7Z406-4|MYH14_HUMAN	Isoform 4 of Myosin-14 OS=Homo sapiens GN=MYH14	HUMAN	7
469	0.01	14.3	38.95	8.12	4.612	sp|Q7Z406|MYH14_HUMAN	Myosin-14 OS=Homo sapiens GN=MYH14 PE=1 SV=2	HUMAN	7
469	0.01	14.29	38.79	8.088	4.593	sp|Q7Z406-6|MYH14_HUMAN	Isoform 6 of Myosin-14 OS=Homo sapiens GN=MYH14	HUMAN	7
469	0.01	14.26	38.31	7.988	4.536	tr|F2Z2U8|F2Z2U8_HUMAN	Uncharacterized protein OS=Homo sapiens GN=MYH14 PE=4 SV=1	HUMAN	7
469	0.01	14.24	38.16	7.957	4.519	sp|Q7Z406-2|MYH14_HUMAN	Isoform 2 of Myosin-14 OS=Homo sapiens GN=MYH14	HUMAN	7
469	0	14.2	38.11	8.544	5.171	tr|F2Z2U9|F2Z2U9_HUMAN	Uncharacterized protein OS=Homo sapiens GN=MYH14 PE=4 SV=1	HUMAN	7
470	12.74	12.74	38.28	15.49	11.4	tr|B5BU28|B5BU28_HUMAN	Catenin beta-1 OS=Homo sapiens GN=CTNNB1 PE=2 SV=1	HUMAN	8
470	0	12.74	38.63	15.63	11.5	tr|B4DGU4|B4DGU4_HUMAN	Uncharacterized protein OS=Homo sapiens GN=CTNNB1 PE=2 SV=1	HUMAN	8
470	0	12.74	38.28	15.49	11.4	sp|P35222|CTNB1_HUMAN	Catenin beta-1 OS=Homo sapiens GN=CTNNB1 PE=1 SV=1	HUMAN	8
470	0	12.74	38.02	16.37	12.04	tr|E7ERS9|E7ERS9_HUMAN	Uncharacterized protein OS=Homo sapiens GN=CTNNB1 PE=4 SV=1	HUMAN	8
470	0	12.74	38.02	16.37	12.04	tr|B4DL06|B4DL06_HUMAN	cDNA FLJ59565, highly similar to Beta-catenin OS=Homo sapiens PE=2 SV=1	HUMAN	8
470	0	12.74	38.37	17.26	12.7	tr|Q5ISL3|Q5ISL3_MACFA	Catenin beta-1 (Fragment) OS=Macaca fascicularis PE=2 SV=1	MACFA	8
470	0	11.69	40.62	15.51	11	tr|B4DSW9|B4DSW9_HUMAN	cDNA FLJ59415, highly similar to Beta-catenin OS=Homo sapiens PE=2 SV=1	HUMAN	7
471	12.73	12.73	29.91	21.37	14.02	tr|Q5VZ30|Q5VZ30_HUMAN	Glutamate decarboxylase 2 (Pancreatic islets and brain, 65kDa) OS=Homo sapiens GN=GAD2 PE=2 SV=1	HUMAN	6
471	0	12.73	29.91	21.37	14.02	sp|Q05329|DCE2_HUMAN	Glutamate decarboxylase 2 OS=Homo sapiens GN=GAD2 PE=1 SV=1	HUMAN	6
472	12.7	12.7	48.94	44.38	32.22	sp|Q14914|PTGR1_HUMAN	Prostaglandin reductase 1 OS=Homo sapiens GN=PTGR1 PE=1 SV=2	HUMAN	7
472	0.04	12.42	49.83	44.85	35.22	tr|B4DPK3|B4DPK3_HUMAN	cDNA FLJ59730, highly similar to NADP-dependent leukotriene B412-hydroxydehydrogenase (EC 1.3.1.74) OS=Homo sapiens PE=2 SV=1	HUMAN	7
472	0	12.26	47.18	42.19	35.22	tr|F5GY50|F5GY50_HUMAN	Uncharacterized protein OS=Homo sapiens GN=PTGR1 PE=4 SV=1	HUMAN	7
473	12.64	17.11	45.48	33.78	23.14	sp|Q96FC7|PHIPL_HUMAN	Phytanoyl-CoA hydroxylase-interacting protein-like OS=Homo sapiens GN=PHYHIPL PE=2 SV=3	HUMAN	8
474	12.64	12.65	52.94	13.18	7.708	sp|P78385|KRT83_HUMAN	Keratin, type II cuticular Hb3 OS=Homo sapiens GN=KRT83 PE=1 SV=2	HUMAN	5
474	0	12.65	51.9	14.54	8.501	tr|A0JNT2|A0JNT2_HUMAN	KRT83 protein OS=Homo sapiens GN=KRT83 PE=2 SV=1	HUMAN	5
475	12.63	12.64	44.21	23.18	16.09	tr|Q53HM8|Q53HM8_HUMAN	Annexin VII isoform 1 variant (Fragment) OS=Homo sapiens PE=2 SV=1	HUMAN	7
475	0	12.64	48.6	27.48	19.08	tr|B4DWU2|B4DWU2_HUMAN	cDNA FLJ54191, highly similar to Annexin A7 OS=Homo sapiens PE=2 SV=1	HUMAN	7
475	0	12.64	56.85	32.14	22.32	tr|B4DT77|B4DT77_HUMAN	Uncharacterized protein OS=Homo sapiens GN=ANXA7 PE=2 SV=1	HUMAN	7
475	0	12.64	44.01	24.88	17.28	tr|B4DHY4|B4DHY4_HUMAN	Uncharacterized protein OS=Homo sapiens GN=ANXA7 PE=2 SV=1	HUMAN	7
475	0	12.64	39.14	22.13	15.37	sp|P20073|ANXA7_HUMAN	Annexin A7 OS=Homo sapiens GN=ANXA7 PE=1 SV=3	HUMAN	7
475	0	12.64	40.99	23.18	16.09	sp|P20073-2|ANXA7_HUMAN	Isoform 2 of Annexin A7 OS=Homo sapiens GN=ANXA7	HUMAN	7
475	0	12.64	36.27	22.13	15.37	tr|B2R657|B2R657_HUMAN	cDNA, FLJ92798, highly similar to Homo sapiens annexin A7 (ANXA7), transcript variant 2, mRNA OS=Homo sapiens PE=2 SV=1	HUMAN	7
475	0	12.37	37.34	19.53	16.09	tr|B2R7L2|B2R7L2_HUMAN	cDNA, FLJ93494, highly similar to Homo sapiens annexin A7 (ANXA7), transcript variant 1, mRNA OS=Homo sapiens PE=2 SV=1	HUMAN	7
476	12.63	12.63	34.57	11.43	9.714	tr|B7ZKR7|B7ZKR7_HUMAN	AP3B2 protein OS=Homo sapiens GN=AP3B2 PE=2 SV=1	HUMAN	8
476	0	12.51	32.81	11.09	9.427	sp|Q13367|AP3B2_HUMAN	AP-3 complex subunit beta-2 OS=Homo sapiens GN=AP3B2 PE=1 SV=2	HUMAN	8
476	0	12.28	30.9	10.44	8.877	tr|Q68CN5|Q68CN5_HUMAN	Putative uncharacterized protein DKFZp686D17136 (Fragment) OS=Homo sapiens GN=DKFZp686D17136 PE=2 SV=2	HUMAN	8
476	0	12.27	31.43	10.08	9.264	tr|B7ZKS0|B7ZKS0_HUMAN	AP3B2 protein OS=Homo sapiens GN=AP3B2 PE=2 SV=1	HUMAN	8
477	12.58	12.58	46.52	25.18	11.75	sp|P27797|CALR_HUMAN	Calreticulin OS=Homo sapiens GN=CALR PE=1 SV=1	HUMAN	5
477	0	12.58	43.84	25.86	12.07	tr|Q53G71|Q53G71_HUMAN	Calreticulin variant (Fragment) OS=Homo sapiens PE=2 SV=1	HUMAN	5
477	0	11.46	62.74	34.43	23.11	tr|B4DHR1|B4DHR1_HUMAN	cDNA FLJ53009, highly similar to Calreticulin OS=Homo sapiens PE=2 SV=1	HUMAN	5
478	12.56	22.6	53.69	26.17	23.49	tr|B7Z9U6|B7Z9U6_HUMAN	cDNA, FLJ78960, highly similar to Radixin OS=Homo sapiens PE=2 SV=1	HUMAN	14
478	0	24.47	57.63	25.56	17.84	tr|B0YJ88|B0YJ88_HUMAN	Radixin OS=Homo sapiens GN=RDX PE=2 SV=1	HUMAN	14
478	0	24.47	57.63	25.56	17.84	sp|P35241|RADI_HUMAN	Radixin OS=Homo sapiens GN=RDX PE=1 SV=1	HUMAN	14
478	0	20.95	51.9	24.38	21.7	tr|F5H1A7|F5H1A7_HUMAN	Uncharacterized protein OS=Homo sapiens GN=RDX PE=4 SV=1	HUMAN	13
478	0	20.95	48.55	24.38	21.7	tr|B7Z2S7|B7Z2S7_HUMAN	cDNA FLJ58499, highly similar to Radixin OS=Homo sapiens PE=2 SV=1	HUMAN	13
478	0	11.09	52.14	26.85	22.18	tr|A7YIK3|A7YIK3_HUMAN	Radixin isoform d OS=Homo sapiens GN=RDX PE=2 SV=1	HUMAN	7
479	12.56	12.56	54.57	18.26	16.74	tr|E9PFW3|E9PFW3_HUMAN	Uncharacterized protein OS=Homo sapiens GN=AP2M1 PE=4 SV=1	HUMAN	8
479	0	12.56	56.78	19.31	17.7	sp|Q96CW1|AP2M1_HUMAN	AP-2 complex subunit mu OS=Homo sapiens GN=AP2M1 PE=1 SV=2	HUMAN	8
479	0	12.56	57.04	19.4	17.78	sp|Q96CW1-2|AP2M1_HUMAN	Isoform 2 of AP-2 complex subunit mu OS=Homo sapiens GN=AP2M1	HUMAN	8
479	0	12.02	53.04	16.74	16.74	tr|B4DNB9|B4DNB9_HUMAN	cDNA FLJ53069, highly similar to AP-2 complex subunit mu-1 OS=Homo sapiens PE=2 SV=1	HUMAN	8
480	12.53	12.53	49.17	26.71	19.62	tr|Q53FT5|Q53FT5_HUMAN	Proteasome 26S non-ATPase subunit 11 variant (Fragment) OS=Homo sapiens PE=2 SV=1	HUMAN	7
480	0	12.53	49.29	26.78	19.67	sp|O00231|PSD11_HUMAN	26S proteasome non-ATPase regulatory subunit 11 OS=Homo sapiens GN=PSMD11 PE=1 SV=3	HUMAN	7
481	12.53	12.53	89.47	51.88	51.88	tr|Q6IBD7|Q6IBD7_HUMAN	FABP3 protein OS=Homo sapiens GN=FABP3 PE=2 SV=1	HUMAN	8
481	0	12.53	78.2	51.88	51.88	sp|P05413|FABPH_HUMAN	Fatty acid-binding protein, heart OS=Homo sapiens GN=FABP3 PE=1 SV=4	HUMAN	8
482	12.52	12.52	35.84	22.54	19.46	tr|Q5EBM2|Q5EBM2_HUMAN	Putative uncharacterized protein OS=Homo sapiens PE=2 SV=1	HUMAN	7
482	0	10.44	38.51	20.63	17.49	tr|Q8NF17|Q8NF17_HUMAN	FLJ00385 protein (Fragment) OS=Homo sapiens GN=FLJ00385 PE=2 SV=1	HUMAN	6
482	0	10.44	33.4	18.34	15.25	tr|Q6N030|Q6N030_HUMAN	Putative uncharacterized protein DKFZp686I15212 OS=Homo sapiens GN=DKFZp686I15212 PE=1 SV=1	HUMAN	6
482	0	10.44	46.15	27.85	23.61	sp|P01860|IGHG3_HUMAN	Ig gamma-3 chain C region OS=Homo sapiens GN=IGHG3 PE=1 SV=2	HUMAN	6
483	12.49	12.49	51.2	25.12	20.1	tr|Q6DHZ2|Q6DHZ2_HUMAN	Protein kinase, cAMP-dependent, regulatory, type II, beta OS=Homo sapiens GN=PRKAR2B PE=2 SV=1	HUMAN	6
483	0	12.49	52.84	25.93	20.74	tr|F5H1R5|F5H1R5_HUMAN	Uncharacterized protein OS=Homo sapiens GN=PRKAR2B PE=4 SV=1	HUMAN	6
483	0	12.49	51.2	25.12	20.1	sp|P31323|KAP3_HUMAN	cAMP-dependent protein kinase type II-beta regulatory subunit OS=Homo sapiens GN=PRKAR2B PE=1 SV=3	HUMAN	6
483	0	10.35	53.58	22.72	17.53	tr|B3KY43|B3KY43_HUMAN	cDNA FLJ46798 fis, clone TRACH3031660, highly similar to cAMP-dependent protein kinase type II-beta regulatory subunit OS=Homo sapiens PE=2 SV=1	HUMAN	5
484	12.45	12.45	42.38	16.56	14.79	sp|P36957|ODO2_HUMAN	Dihydrolipoyllysine-residue succinyltransferase component of 2-oxoglutarate dehydrogenase complex, mitochondrial OS=Homo sapiens GN=DLST PE=1 SV=4	HUMAN	8
484	0	10.38	39.29	13.69	11.92	tr|Q6IBS5|Q6IBS5_HUMAN	DLST protein OS=Homo sapiens GN=DLST PE=2 SV=1	HUMAN	7
485	12.39	12.39	42.36	22.27	22.27	sp|P09497|CLCB_HUMAN	Clathrin light chain B OS=Homo sapiens GN=CLTB PE=1 SV=1	HUMAN	7
485	0	10.59	37.44	17.54	17.54	sp|P09497-2|CLCB_HUMAN	Isoform Non-brain of Clathrin light chain B OS=Homo sapiens GN=CLTB	HUMAN	6
486	12.38	12.38	70.04	44.05	33.04	tr|Q7Z4Y4|Q7Z4Y4_HUMAN	GTP:AMP phosphotransferase OS=Homo sapiens PE=2 SV=1	HUMAN	6
486	0	12.38	70.04	44.05	33.04	sp|Q9UIJ7|KAD3_HUMAN	GTP:AMP phosphotransferase, mitochondrial OS=Homo sapiens GN=AK3 PE=1 SV=4	HUMAN	6
486	0	10.86	72.56	41.4	29.77	tr|Q7Z531|Q7Z531_HUMAN	GTP:ATP phosphotransferase OS=Homo sapiens PE=2 SV=1	HUMAN	5
487	12.36	12.36	32.01	16.19	12.95	tr|Q86YB0|Q86YB0_HUMAN	Glycoprotein M6A OS=Homo sapiens GN=GPM6A PE=2 SV=1	HUMAN	8
487	0	12.36	32.01	16.19	12.95	sp|P51674|GPM6A_HUMAN	Neuronal membrane glycoprotein M6-a OS=Homo sapiens GN=GPM6A PE=1 SV=2	HUMAN	8
487	0	12.09	32.96	13.48	13.48	tr|E9PHI5|E9PHI5_HUMAN	Uncharacterized protein OS=Homo sapiens GN=GPM6A PE=4 SV=1	HUMAN	8
487	0	12.09	32.47	13.28	13.28	tr|B7Z642|B7Z642_HUMAN	Uncharacterized protein OS=Homo sapiens GN=GPM6A PE=2 SV=1	HUMAN	8
488	12.34	12.34	41.1	35.59	30.93	tr|B4E1U9|B4E1U9_HUMAN	cDNA FLJ54776, highly similar to Cell division control protein 42 homolog OS=Homo sapiens PE=2 SV=1	HUMAN	6
488	0	12.34	50.79	43.98	38.22	sp|P60953|CDC42_HUMAN	Cell division control protein 42 homolog OS=Homo sapiens GN=CDC42 PE=1 SV=2	HUMAN	6
489	12.32	12.32	45.48	15.85	11.73	sp|A0MZ66|SHOT1_HUMAN	Shootin-1 OS=Homo sapiens GN=KIAA1598 PE=1 SV=4	HUMAN	7
489	0	12.32	46.26	16.64	12.31	sp|A0MZ66-6|SHOT1_HUMAN	Isoform 6 of Shootin-1 OS=Homo sapiens GN=KIAA1598	HUMAN	7
489	0	12.32	48.69	17.51	12.96	sp|A0MZ66-5|SHOT1_HUMAN	Isoform 5 of Shootin-1 OS=Homo sapiens GN=KIAA1598	HUMAN	7
489	0	12.32	42.99	15.41	11.4	sp|A0MZ66-3|SHOT1_HUMAN	Isoform 3 of Shootin-1 OS=Homo sapiens GN=KIAA1598	HUMAN	7
489	0	12.32	45.88	17.92	13.26	sp|A0MZ66-4|SHOT1_HUMAN	Isoform 4 of Shootin-1 OS=Homo sapiens GN=KIAA1598	HUMAN	7
489	0	12.32	49.6	20.08	14.86	tr|B7Z7Z9|B7Z7Z9_HUMAN	Uncharacterized protein OS=Homo sapiens GN=KIAA1598 PE=2 SV=1	HUMAN	7
489	0	12.32	41.01	21.93	16.23	sp|A0MZ66-2|SHOT1_HUMAN	Isoform 2 of Shootin-1 OS=Homo sapiens GN=KIAA1598	HUMAN	7
490	12.3	12.3	38.77	21.15	16.74	sp|P47736-2|RPGP1_HUMAN	Isoform 2 of Rap1 GTPase-activating protein 1 OS=Homo sapiens GN=RAP1GAP	HUMAN	8
490	0	11.36	43.79	19.36	15.03	tr|Q49AP2|Q49AP2_HUMAN	RAP1GAP protein OS=Homo sapiens GN=RAP1GAP PE=2 SV=1	HUMAN	7
490	0	11.36	35.33	21.72	16.86	tr|G3V1A7|G3V1A7_HUMAN	RAP1, GTPase activating protein 1, isoform CRA_d OS=Homo sapiens GN=RAP1GAP PE=4 SV=1	HUMAN	7
490	0	10.47	39.37	21.72	15.54	tr|Q7Z5S8|Q7Z5S8_HUMAN	RAP1 GTPase activating protein OS=Homo sapiens GN=RAP1GAP PE=2 SV=1	HUMAN	7
490	0	10.47	39.37	21.72	15.54	sp|P47736|RPGP1_HUMAN	Rap1 GTPase-activating protein 1 OS=Homo sapiens GN=RAP1GAP PE=1 SV=2	HUMAN	7
491	12.3	12.3	16.4	10.9	9.169	tr|A8MX09|A8MX09_HUMAN	Uncharacterized protein OS=Homo sapiens GN=WDR47 PE=4 SV=2	HUMAN	8
491	0	12.3	16.54	10.99	9.249	sp|O94967|WDR47_HUMAN	WD repeat-containing protein 47 OS=Homo sapiens GN=WDR47 PE=1 SV=1	HUMAN	8
491	0	12.3	16.52	10.98	9.239	sp|O94967-3|WDR47_HUMAN	Isoform 3 of WD repeat-containing protein 47 OS=Homo sapiens GN=WDR47	HUMAN	8
491	0	12.3	17.06	11.34	9.54	sp|O94967-2|WDR47_HUMAN	Isoform 2 of WD repeat-containing protein 47 OS=Homo sapiens GN=WDR47	HUMAN	8
492	12.27	12.27	87.59	74.48	48.97	sp|Q9UI09|NDUAC_HUMAN	NADH dehydrogenase [ubiquinone] 1 alpha subcomplex subunit 12 OS=Homo sapiens GN=NDUFA12 PE=1 SV=1	HUMAN	7
492	0	11.19	80.14	66.44	41.1	tr|Q53HG1|Q53HG1_HUMAN	13kDa differentiation-associated protein variant (Fragment) OS=Homo sapiens PE=2 SV=1	HUMAN	5
493	12.23	12.23	34.48	23.81	17.71	sp|Q9H598|VIAAT_HUMAN	Vesicular inhibitory amino acid transporter OS=Homo sapiens GN=SLC32A1 PE=1 SV=2	HUMAN	6
494	12.18	12.18	40.38	22.53	10.73	tr|B2R646|B2R646_HUMAN	cDNA, FLJ92780, highly similar to Homo sapiens phosphodiesterase 2A, cGMP-stimulated (PDE2A), mRNA OS=Homo sapiens PE=2 SV=1	HUMAN	8
494	0	12.11	39.11	22.53	10.73	tr|Q8IW54|Q8IW54_HUMAN	Phosphodiesterase 2A, cGMP-stimulated OS=Homo sapiens GN=PDE2A PE=2 SV=1	HUMAN	8
494	0	12.11	41.09	22.75	10.84	tr|Q5J793|Q5J793_HUMAN	cGMP-stimulated phosphodiesterase 4 OS=Homo sapiens GN=PDE2A PE=2 SV=1	HUMAN	8
494	0	12.11	39.59	22.75	10.84	tr|E9PGI1|E9PGI1_HUMAN	Uncharacterized protein OS=Homo sapiens GN=PDE2A PE=4 SV=2	HUMAN	8
494	0	12.11	38.33	22.7	10.81	tr|F6W5Z0|F6W5Z0_HUMAN	Uncharacterized protein OS=Homo sapiens GN=PDE2A PE=4 SV=1	HUMAN	8
494	0	12.11	38.04	22.53	10.73	sp|O00408|PDE2A_HUMAN	cGMP-dependent 3',5'-cyclic phosphodiesterase OS=Homo sapiens GN=PDE2A PE=1 SV=1	HUMAN	8
494	0	12.03	39.23	25.67	12.23	tr|B4DIM1|B4DIM1_HUMAN	cDNA FLJ53510, highly similar to cGMP-dependent 3',5'-cyclic phosphodiesterase (EC 3.1.4.17) OS=Homo sapiens PE=2 SV=1	HUMAN	8
494	0	12.03	36.32	25.67	12.23	tr|E9PEF1|E9PEF1_HUMAN	Uncharacterized protein OS=Homo sapiens GN=PDE2A PE=4 SV=2	HUMAN	8
494	0	11.56	36.95	21.05	9.368	tr|E9PE88|E9PE88_HUMAN	Uncharacterized protein OS=Homo sapiens GN=PDE2A PE=4 SV=2	HUMAN	7
494	0	10.49	35.79	20.21	8.526	tr|B3KT60|B3KT60_HUMAN	cDNA FLJ37705 fis, clone BRHIP2017404, highly similar to cGMP-dependent 3',5'-cyclic phosphodiesterase (EC 3.1.4.17) OS=Homo sapiens PE=2 SV=1	HUMAN	6
495	12.18	12.18	38.44	28.07	19.58	sp|P09110|THIK_HUMAN	3-ketoacyl-CoA thiolase, peroxisomal OS=Homo sapiens GN=ACAA1 PE=1 SV=2	HUMAN	7
495	0	11.62	34.55	28.65	23.31	tr|B4DEN6|B4DEN6_HUMAN	cDNA FLJ55549, highly similar to 3-ketoacyl-CoA thiolase, peroxisomal (EC 2.3.1.16) OS=Homo sapiens PE=2 SV=1	HUMAN	7
495	0	11.62	35.89	31.29	25.46	tr|Q8NCW8|Q8NCW8_HUMAN	3-oxoacyl-CoA thiolase (Fragment) OS=Homo sapiens PE=2 SV=1	HUMAN	7
495	0	11.62	32.87	28.65	23.31	tr|F5GXL8|F5GXL8_HUMAN	Uncharacterized protein OS=Homo sapiens GN=ACAA1 PE=3 SV=1	HUMAN	7
495	0	11.29	39.95	26.11	21.67	tr|C9JDE9|C9JDE9_HUMAN	Uncharacterized protein OS=Homo sapiens GN=ACAA1 PE=3 SV=1	HUMAN	7
496	12.17	16.31	70.45	53.64	44.55	sp|P20336|RAB3A_HUMAN	Ras-related protein Rab-3A OS=Homo sapiens GN=RAB3A PE=1 SV=1	HUMAN	9
496	0	15.77	72.68	54.64	50.52	tr|Q5ISM5|Q5ISM5_MACFA	Ras-associated protein rab3A (Fragment) OS=Macaca fascicularis PE=2 SV=1	MACFA	9
496	0	15.18	67.47	50	40.41	tr|B4DE50|B4DE50_HUMAN	cDNA FLJ59582, highly similar to Ras-related protein Rab-3A OS=Homo sapiens PE=2 SV=1	HUMAN	8
497	12.11	22.16	87.16	69.27	60.55	sp|P28161|GSTM2_HUMAN	Glutathione S-transferase Mu 2 OS=Homo sapiens GN=GSTM2 PE=1 SV=2	HUMAN	14
497	0	22.14	83.49	69.27	60.55	tr|Q0D2I8|Q0D2I8_HUMAN	Glutathione S-transferase mu 2 (Muscle) OS=Homo sapiens GN=GSTM2 PE=2 SV=1	HUMAN	14
497	0	19.73	72.15	55.7	47.68	tr|A6NGW8|A6NGW8_HUMAN	Uncharacterized protein OS=Homo sapiens GN=GSTM2 PE=3 SV=1	HUMAN	11
497	0	19.71	78.18	61.36	55.91	tr|F6XZQ7|F6XZQ7_HUMAN	Uncharacterized protein OS=Homo sapiens GN=GSTM2 PE=3 SV=1	HUMAN	13
497	0	19.71	83.42	69.95	63.73	tr|E9PHN6|E9PHN6_HUMAN	Uncharacterized protein OS=Homo sapiens GN=GSTM2 PE=3 SV=1	HUMAN	13
497	0	19.71	84.29	70.68	64.4	tr|E9PEM9|E9PEM9_HUMAN	Uncharacterized protein OS=Homo sapiens GN=GSTM2 PE=3 SV=1	HUMAN	13
497	0	19.71	85.19	71.43	65.08	tr|A8HT81|A8HT81_HUMAN	Glutathione S-transferase M2 (Muscle) (Fragment) OS=Homo sapiens GN=GSTM2 PE=3 SV=1	HUMAN	13
498	12.02	16.17	84.88	51.22	47.32	tr|Q5U0I6|Q5U0I6_HUMAN	RAB1A protein OS=Homo sapiens GN=RAB1A PE=2 SV=1	HUMAN	8
498	0	16.17	84.88	51.22	47.32	sp|P62820|RAB1A_HUMAN	Ras-related protein Rab-1A OS=Homo sapiens GN=RAB1A PE=1 SV=3	HUMAN	8
498	0	11.33	75.14	48.55	48.55	tr|B7Z8M7|B7Z8M7_HUMAN	Uncharacterized protein OS=Homo sapiens GN=RAB1A PE=2 SV=1	HUMAN	6
498	0	10.31	78.29	58.91	58.91	sp|P62820-3|RAB1A_HUMAN	Isoform 3 of Ras-related protein Rab-1A OS=Homo sapiens GN=RAB1A	HUMAN	5
498	0	10.31	68.22	58.91	58.91	tr|E7ETK2|E7ETK2_HUMAN	Uncharacterized protein OS=Homo sapiens GN=RAB1A PE=4 SV=2	HUMAN	5
498	0	9.94	82.08	42.2	37.57	tr|E7END7|E7END7_HUMAN	Uncharacterized protein OS=Homo sapiens GN=RAB1A PE=3 SV=1	HUMAN	5
499	12.01	12.01	24.55	15	15	tr|Q53HB8|Q53HB8_HUMAN	Oligodendrocyte myelin glycoprotein variant (Fragment) OS=Homo sapiens PE=2 SV=1	HUMAN	6
499	0	12.01	20.68	15	15	sp|P23515|OMGP_HUMAN	Oligodendrocyte-myelin glycoprotein OS=Homo sapiens GN=OMG PE=1 SV=2	HUMAN	6
500	12	12	53.49	37.67	37.67	tr|Q6FI54|Q6FI54_HUMAN	RAB5B protein OS=Homo sapiens GN=RAB5B PE=2 SV=1	HUMAN	7
500	0	12	53.49	37.67	37.67	sp|P61020|RAB5B_HUMAN	Ras-related protein Rab-5B OS=Homo sapiens GN=RAB5B PE=1 SV=1	HUMAN	7
501	11.97	13.07	43.52	18.26	14.51	sp|Q9UHD8|SEPT9_HUMAN	Septin-9 OS=Homo sapiens GN=SEPT9 PE=1 SV=2	HUMAN	7
501	0	13.07	43.21	18.87	14.99	sp|Q9UHD8-7|SEPT9_HUMAN	Isoform 7 of Septin-9 OS=Homo sapiens GN=SEPT9	HUMAN	7
501	0	13.07	42.31	18.48	14.68	sp|Q9UHD8-5|SEPT9_HUMAN	Isoform 5 of Septin-9 OS=Homo sapiens GN=SEPT9	HUMAN	7
501	0	13.07	43.13	18.84	14.96	sp|Q9UHD8-2|SEPT9_HUMAN	Isoform 2 of Septin-9 OS=Homo sapiens GN=SEPT9	HUMAN	7
502	11.97	11.97	29.71	17.57	12.3	tr|Q53HD1|Q53HD1_HUMAN	Myelin associated glycoprotein isoform a variant (Fragment) OS=Homo sapiens PE=2 SV=1	HUMAN	6
502	0	11.97	29.71	17.57	12.3	tr|Q53HA1|Q53HA1_HUMAN	Myelin associated glycoprotein isoform a variant (Fragment) OS=Homo sapiens PE=2 SV=1	HUMAN	6
502	0	11.97	29.71	17.57	12.3	tr|Q53ES7|Q53ES7_HUMAN	Myelin associated glycoprotein isoform a variant (Fragment) OS=Homo sapiens PE=2 SV=1	HUMAN	6
502	0	11.97	30.95	18.3	12.81	tr|F5GYC0|F5GYC0_HUMAN	Uncharacterized protein OS=Homo sapiens GN=MAG PE=4 SV=1	HUMAN	6
502	0	11.97	29.71	17.57	12.3	sp|P20916|MAG_HUMAN	Myelin-associated glycoprotein OS=Homo sapiens GN=MAG PE=1 SV=1	HUMAN	6
502	0	10.9	25.72	14.22	9.228	tr|Q59GD9|Q59GD9_HUMAN	Myelin associated glycoprotein isoform a variant (Fragment) OS=Homo sapiens PE=2 SV=1	HUMAN	5
502	0	10.88	25.77	16.15	10.48	tr|Q567S4|Q567S4_HUMAN	Myelin associated glycoprotein OS=Homo sapiens GN=MAG PE=2 SV=1	HUMAN	5
502	0	9.76	27.62	14.98	9.484	tr|B7Z2E5|B7Z2E5_HUMAN	cDNA FLJ56071, highly similar to Myelin-associated glycoprotein OS=Homo sapiens PE=2 SV=1	HUMAN	5
503	11.94	11.94	38.78	21.43	21.43	sp|Q9P0L0-2|VAPA_HUMAN	Isoform 2 of Vesicle-associated membrane protein-associated protein A OS=Homo sapiens GN=VAPA	HUMAN	6
503	0	11.94	42.98	26.03	26.03	tr|A8KA83|A8KA83_HUMAN	cDNA FLJ78586, highly similar to Homo sapiens VAMP (vesicle-associated membrane protein)-associated protein A, 33kDa (VAPA), mRNA OS=Homo sapiens PE=2 SV=1	HUMAN	6
503	0	11.94	41.77	25.3	25.3	sp|Q9P0L0|VAPA_HUMAN	Vesicle-associated membrane protein-associated protein A OS=Homo sapiens GN=VAPA PE=1 SV=3	HUMAN	6
504	11.92	11.92	59.51	26.68	13.43	tr|Q5T5C7|Q5T5C7_HUMAN	Seryl-tRNA synthetase OS=Homo sapiens GN=SARS PE=2 SV=1	HUMAN	7
504	0	11.92	57.98	27.82	14.01	tr|Q53HA4|Q53HA4_HUMAN	Seryl-tRNA synthetase variant (Fragment) OS=Homo sapiens PE=2 SV=1	HUMAN	7
504	0	11.92	57.98	27.82	14.01	sp|P49591|SYSC_HUMAN	Seryl-tRNA synthetase, cytoplasmic OS=Homo sapiens GN=SARS PE=1 SV=3	HUMAN	7
504	0	11.92	56.56	27.98	14.09	tr|Q0VGA5|Q0VGA5_HUMAN	SARS protein OS=Homo sapiens GN=SARS PE=2 SV=1	HUMAN	7
505	11.91	11.91	57.33	46.67	29.33	tr|E7ETZ0|E7ETZ0_HUMAN	Uncharacterized protein OS=Homo sapiens GN=CALM1 PE=4 SV=1	HUMAN	9
505	0	11.91	43.88	35.71	22.45	tr|E7EMB3|E7EMB3_HUMAN	Uncharacterized protein OS=Homo sapiens GN=CALM2 PE=4 SV=1	HUMAN	9
505	0	11.91	57.72	46.98	29.53	tr|B4DJ51|B4DJ51_HUMAN	Calmodulin 1 (Phosphorylase kinase, delta), isoform CRA_a OS=Homo sapiens GN=CALM3 PE=1 SV=1	HUMAN	9
505	0	11.91	57.72	46.98	29.53	tr|B2RDW0|B2RDW0_HUMAN	cDNA, FLJ96792, highly similar to Homo sapiens calmodulin 2 (phosphorylase kinase, delta) (CALM2), mRNA OS=Homo sapiens PE=2 SV=1	HUMAN	9
505	0	11.91	57.72	46.98	29.53	sp|P62158|CALM_HUMAN	Calmodulin OS=Homo sapiens GN=CALM1 PE=1 SV=2	HUMAN	9
505	0	11.1	43.54	32.65	29.93	tr|Q9BRL5|Q9BRL5_HUMAN	CALM3 protein OS=Homo sapiens PE=2 SV=1	HUMAN	9
505	0	11.1	45.39	34.04	31.21	tr|Q5ISS4|Q5ISS4_MACFA	Calmodulin 1 (Fragment) OS=Macaca fascicularis PE=2 SV=1	MACFA	9
506	11.79	11.79	65.61	37.9	29.62	tr|Q6IBH0|Q6IBH0_HUMAN	SLC25A11 protein OS=Homo sapiens GN=SLC25A11 PE=2 SV=1	HUMAN	7
506	0	11.79	65.61	37.9	29.62	sp|Q02978|M2OM_HUMAN	Mitochondrial 2-oxoglutarate/malate carrier protein OS=Homo sapiens GN=SLC25A11 PE=1 SV=3	HUMAN	7
507	11.78	11.78	46.46	28.62	28.62	tr|Q6FHN9|Q6FHN9_HUMAN	MPST protein (Fragment) OS=Homo sapiens GN=MPST PE=2 SV=1	HUMAN	7
507	0	11.78	46.46	28.62	28.62	tr|B3KP52|B3KP52_HUMAN	cDNA FLJ31171 fis, clone KIDNE2000046, highly similar to 3-mercaptopyruvate sulfurtransferase OS=Homo sapiens PE=2 SV=1	HUMAN	7
507	0	11.78	46.46	28.62	28.62	sp|P25325|THTM_HUMAN	3-mercaptopyruvate sulfurtransferase OS=Homo sapiens GN=MPST PE=1 SV=3	HUMAN	7
507	0	11.78	41.61	28.52	28.52	tr|E7ERL2|E7ERL2_HUMAN	Uncharacterized protein OS=Homo sapiens GN=MPST PE=4 SV=1	HUMAN	7
507	0	11.78	50.61	34.69	34.69	tr|E7ENL2|E7ENL2_HUMAN	Uncharacterized protein OS=Homo sapiens GN=MPST PE=4 SV=1	HUMAN	7
507	0	10.79	40.45	23.57	23.57	tr|Q59HD5|Q59HD5_HUMAN	3-mercaptopyruvate sulfurtransferase variant (Fragment) OS=Homo sapiens PE=1 SV=1	HUMAN	6
507	0	10.79	64.14	37.37	37.37	tr|Q2VEU1|Q2VEU1_HUMAN	Mercaptopyruvate sulfurtransferase variant (Fragment) OS=Homo sapiens GN=MPST PE=2 SV=1	HUMAN	6
507	0	10.79	56.7	33.04	33.04	tr|B1AH49|B1AH49_HUMAN	Mercaptopyruvate sulfurtransferase OS=Homo sapiens GN=MPST PE=4 SV=1	HUMAN	6
508	11.75	11.75	45.36	29.57	22.81	tr|Q53TN2|Q53TN2_HUMAN	LanC lantibiotic synthetase component C-like 1 (Bacterial), isoform CRA_a OS=Homo sapiens GN=LANCL1 PE=2 SV=1	HUMAN	6
508	0	11.75	45.36	29.57	22.81	sp|O43813|LANC1_HUMAN	LanC-like protein 1 OS=Homo sapiens GN=LANCL1 PE=1 SV=1	HUMAN	6
508	0	11.75	43.36	29.57	22.81	tr|Q6FHH6|Q6FHH6_HUMAN	LANCL1 protein (Fragment) OS=Homo sapiens GN=LANCL1 PE=2 SV=1	HUMAN	6
508	0	9.61	41.35	25.56	18.8	tr|B2R602|B2R602_HUMAN	cDNA, FLJ92709, highly similar to Homo sapiens LanC lantibiotic synthetase component C-like 1 (bacterial) (LANCL1), mRNA OS=Homo sapiens PE=2 SV=1	HUMAN	5
509	11.74	11.74	47.61	25	19.68	tr|Q53GN6|Q53GN6_HUMAN	Proteasome 26S non-ATPase subunit 13 isoform 1 variant (Fragment) OS=Homo sapiens PE=2 SV=1	HUMAN	7
509	0	11.74	47.61	25	19.68	sp|Q9UNM6|PSD13_HUMAN	26S proteasome non-ATPase regulatory subunit 13 OS=Homo sapiens GN=PSMD13 PE=1 SV=2	HUMAN	7
509	0	11.69	40.32	24.93	19.63	tr|Q9Y6E3|Q9Y6E3_HUMAN	HSPC027 OS=Homo sapiens PE=2 SV=1	HUMAN	7
509	0	10.87	45.24	21.69	19.58	sp|Q9UNM6-2|PSD13_HUMAN	Isoform 2 of 26S proteasome non-ATPase regulatory subunit 13 OS=Homo sapiens GN=PSMD13	HUMAN	7
509	0	10.87	44.41	21.81	19.68	tr|B2RBM7|B2RBM7_HUMAN	cDNA, FLJ95595, highly similar to Homo sapiens proteasome (prosome, macropain) 26S subunit, non-ATPase, 13 (PSMD13), mRNA OS=Homo sapiens PE=2 SV=1	HUMAN	7
509	0	10.85	44.37	26.37	23.79	tr|B4DJ66|B4DJ66_HUMAN	Proteasome (Prosome, macropain) 26S subunit, non-ATPase, 13, isoform CRA_d OS=Homo sapiens GN=PSMD13 PE=2 SV=1	HUMAN	7
510	11.69	13.87	36.42	31.7	10.96	sp|Q9HCH3|CPNE5_HUMAN	Copine-5 OS=Homo sapiens GN=CPNE5 PE=1 SV=2	HUMAN	6
511	11.67	11.67	46.34	22.77	17.43	sp|Q9Y3I0|RTCB_HUMAN	tRNA-splicing ligase RtcB homolog OS=Homo sapiens GN=C22orf28 PE=1 SV=1	HUMAN	7
511	0	11.67	46.03	24.06	18.41	tr|E9PCW3|E9PCW3_HUMAN	Uncharacterized protein OS=Homo sapiens GN=C22orf28 PE=4 SV=1	HUMAN	7
512	11.65	11.65	58.67	26.01	19.08	tr|Q5TZZ9|Q5TZZ9_HUMAN	ANXA1 protein OS=Homo sapiens GN=ANXA1 PE=2 SV=1	HUMAN	6
512	0	11.65	58.67	26.01	19.08	sp|P04083|ANXA1_HUMAN	Annexin A1 OS=Homo sapiens GN=ANXA1 PE=1 SV=2	HUMAN	6
512	0	9.58	55.49	22.83	15.9	tr|B5BU38|B5BU38_HUMAN	Annexin I OS=Homo sapiens GN=ANXA1 PE=2 SV=1	HUMAN	5
513	11.63	11.63	27.85	14.77	14.77	tr|E7EQZ9|E7EQZ9_HUMAN	Uncharacterized protein OS=Homo sapiens GN=PRKCSH PE=4 SV=1	HUMAN	7
513	0	11.63	27.85	14.77	14.77	tr|B4DJQ5|B4DJQ5_HUMAN	cDNA FLJ59211, highly similar to Glucosidase 2 subunit beta OS=Homo sapiens PE=2 SV=1	HUMAN	7
513	0	11.63	28.22	14.96	14.96	sp|P14314|GLU2B_HUMAN	Glucosidase 2 subunit beta OS=Homo sapiens GN=PRKCSH PE=1 SV=2	HUMAN	7
513	0	11.63	24.76	15.05	15.05	tr|A8K318|A8K318_HUMAN	Uncharacterized protein OS=Homo sapiens GN=PRKCSH PE=2 SV=1	HUMAN	7
514	11.61	11.61	41.85	13.63	9.798	sp|P26232-5|CTNA2_HUMAN	Isoform 5 of Catenin alpha-2 OS=Homo sapiens GN=CTNNA2	HUMAN	7
514	0	11.61	40.77	14.14	10.17	sp|P26232-2|CTNA2_HUMAN	Isoform 2 of Catenin alpha-2 OS=Homo sapiens GN=CTNNA2	HUMAN	7
514	0	9.42	35.99	10.7	6.925	sp|P26232|CTNA2_HUMAN	Catenin alpha-2 OS=Homo sapiens GN=CTNNA2 PE=1 SV=5	HUMAN	6
515	11.6	11.6	39.77	8.385	8.385	sp|Q86UP2-2|KTN1_HUMAN	Isoform 2 of Kinectin OS=Homo sapiens GN=KTN1	HUMAN	8
515	0	11.58	39.13	8.346	8.346	tr|Q17RZ5|Q17RZ5_HUMAN	Kinectin 1 (Kinesin receptor) OS=Homo sapiens GN=KTN1 PE=2 SV=1	HUMAN	8
515	0	11.54	40.18	8.202	8.202	tr|B4DZ88|B4DZ88_HUMAN	KTN1 protein OS=Homo sapiens GN=KTN1 PE=2 SV=1	HUMAN	8
515	0	11.45	40.24	8.032	8.032	sp|Q86UP2|KTN1_HUMAN	Kinectin OS=Homo sapiens GN=KTN1 PE=1 SV=1	HUMAN	8
516	11.58	11.58	32.81	12.5	9.517	tr|A8K9T8|A8K9T8_HUMAN	cDNA FLJ76106, highly similar to Homo sapiens neurolysin (metallopeptidase M3 family) (NLN), mRNA OS=Homo sapiens PE=2 SV=1	HUMAN	7
516	0	11.58	32.81	12.5	9.517	sp|Q9BYT8|NEUL_HUMAN	Neurolysin, mitochondrial OS=Homo sapiens GN=NLN PE=1 SV=1	HUMAN	7
516	0	10.97	32.13	11.04	11.04	tr|F8W713|F8W713_HUMAN	Uncharacterized protein OS=Homo sapiens GN=NLN PE=3 SV=1	HUMAN	7
516	0	9.75	33.83	13.17	9.667	tr|E9PCB6|E9PCB6_HUMAN	Uncharacterized protein OS=Homo sapiens GN=NLN PE=3 SV=1	HUMAN	6
516	0	9.7	32.28	20.73	15.22	tr|Q96K48|Q96K48_HUMAN	cDNA FLJ14696 fis, clone NT2RP2005775, highly similar to NEUROLYSIN (EC 3.4.24.16) OS=Homo sapiens PE=2 SV=1	HUMAN	6
517	11.56	11.56	39.08	13.94	12.29	sp|Q13153|PAK1_HUMAN	Serine/threonine-protein kinase PAK 1 OS=Homo sapiens GN=PAK1 PE=1 SV=2	HUMAN	6
517	0	10.03	36.02	9.77	9.77	tr|B3KNX7|B3KNX7_HUMAN	Uncharacterized protein OS=Homo sapiens GN=PAK1 PE=2 SV=1	HUMAN	5
517	0	10.03	34	9.222	9.222	sp|Q13153-2|PAK1_HUMAN	Isoform 2 of Serine/threonine-protein kinase PAK 1 OS=Homo sapiens GN=PAK1	HUMAN	5
517	0	10.03	30.92	9.222	9.222	tr|A8KAN3|A8KAN3_HUMAN	cDNA FLJ77226, highly similar to Homo sapiens p21 activated kinase 1B (PAK1B) mRNA OS=Homo sapiens PE=2 SV=1	HUMAN	5
517	0	10.01	34.51	11.21	11.21	tr|E9PM17|E9PM17_HUMAN	Uncharacterized protein OS=Homo sapiens GN=PAK1 PE=4 SV=1	HUMAN	5
517	0	10.01	34.51	11.21	11.21	tr|B7Z3K0|B7Z3K0_HUMAN	cDNA FLJ51645, highly similar to Serine/threonine-protein kinase P>AK 1 (EC 2.7.11.1) OS=Homo sapiens PE=2 SV=1	HUMAN	5
518	11.56	11.56	39.15	34.92	31.22	sp|P05090|APOD_HUMAN	Apolipoprotein D OS=Homo sapiens GN=APOD PE=1 SV=1	HUMAN	6
518	0	11.56	33.49	30.7	27.44	tr|C9JF17|C9JF17_HUMAN	Uncharacterized protein OS=Homo sapiens GN=APOD PE=4 SV=1	HUMAN	6
519	11.54	11.54	45.87	37.29	24.09	sp|Q9Y6C9|MTCH2_HUMAN	Mitochondrial carrier homolog 2 OS=Homo sapiens GN=MTCH2 PE=1 SV=1	HUMAN	6
519	0	9.64	45.87	33	19.8	tr|Q53G34|Q53G34_HUMAN	Mitochondrial carrier homolog 2 variant (Fragment) OS=Homo sapiens PE=2 SV=1	HUMAN	5
519	0	9.38	70.44	62.26	37.11	tr|E9PNT8|E9PNT8_HUMAN	Uncharacterized protein OS=Homo sapiens GN=MTCH2 PE=3 SV=1	HUMAN	5
520	11.53	11.53	48.6	31.46	27.53	tr|Q53SS8|Q53SS8_HUMAN	Poly(RC) binding protein 1 OS=Homo sapiens GN=PCBP1 PE=2 SV=1	HUMAN	8
520	0	11.53	48.6	31.46	27.53	sp|Q15365|PCBP1_HUMAN	Poly(rC)-binding protein 1 OS=Homo sapiens GN=PCBP1 PE=1 SV=2	HUMAN	8
521	11.53	11.53	39.83	22.28	22.28	sp|O43488|ARK72_HUMAN	Aflatoxin B1 aldehyde reductase member 2 OS=Homo sapiens GN=AKR7A2 PE=1 SV=3	HUMAN	7
522	11.53	11.53	41.61	32.12	21.9	sp|P47985|UCRI_HUMAN	Cytochrome b-c1 complex subunit Rieske, mitochondrial OS=Homo sapiens GN=UQCRFS1 PE=1 SV=2	HUMAN	7
523	11.51	11.51	52.46	24.14	18.23	tr|A8K885|A8K885_HUMAN	cDNA FLJ77179, highly similar to Homo sapiens sorting nexin 6 (SNX6) mRNA OS=Homo sapiens PE=2 SV=1	HUMAN	6
523	0	11.51	52.46	24.14	18.23	sp|Q9UNH7|SNX6_HUMAN	Sorting nexin-6 OS=Homo sapiens GN=SNX6 PE=1 SV=1	HUMAN	6
523	0	11.51	69.31	33.79	25.52	tr|C0H5W9|C0H5W9_HUMAN	SNX6 protein OS=Homo sapiens GN=SNX6 PE=2 SV=1	HUMAN	6
523	0	9.4	60.88	28.57	20.41	tr|B4DJS7|B4DJS7_HUMAN	Sorting nexin 6, isoform CRA_e OS=Homo sapiens GN=SNX6 PE=2 SV=1	HUMAN	5
524	11.46	11.46	57.47	26.44	26.44	tr|Q53FP0|Q53FP0_HUMAN	Pyridoxine 5'-phosphate oxidase variant (Fragment) OS=Homo sapiens PE=2 SV=1	HUMAN	7
524	0	11.46	58.44	28.4	28.4	tr|B4E1D7|B4E1D7_HUMAN	Uncharacterized protein OS=Homo sapiens GN=PNPO PE=2 SV=1	HUMAN	7
524	0	11.46	57.47	26.44	26.44	sp|Q9NVS9|PNPO_HUMAN	Pyridoxine-5'-phosphate oxidase OS=Homo sapiens GN=PNPO PE=1 SV=1	HUMAN	7
524	0	9.6	60.55	23.39	23.39	tr|B4E152|B4E152_HUMAN	Uncharacterized protein OS=Homo sapiens GN=PNPO PE=2 SV=1	HUMAN	6
524	0	9.31	67.47	32.53	32.53	tr|B4E0V0|B4E0V0_HUMAN	Uncharacterized protein OS=Homo sapiens GN=PNPO PE=2 SV=1	HUMAN	6
525	11.41	11.41	48.19	22.02	12.95	tr|B7ZB83|B7ZB83_HUMAN	cDNA, FLJ79447, highly similar to Nucleosome assembly protein 1-like 4 OS=Homo sapiens PE=2 SV=1	HUMAN	5
525	0	11.41	45.6	22.02	12.95	tr|F5HFY4|F5HFY4_HUMAN	Nucleosome assembly protein 1-like 4b OS=Homo sapiens GN=NAP1L4b PE=2 SV=1	HUMAN	5
525	0	11.41	45.6	22.02	12.95	tr|B4DS05|B4DS05_HUMAN	cDNA FLJ59403, highly similar to Nucleosome assembly protein 1-like 4 OS=Homo sapiens PE=2 SV=1	HUMAN	5
525	0	11.41	46.93	22.67	13.33	tr|B2R6J4|B2R6J4_HUMAN	cDNA, FLJ92975, highly similar to Homo sapiens nucleosome assembly protein 1-like 4 (NAP1L4), mRNA OS=Homo sapiens PE=2 SV=1	HUMAN	5
525	0	11.41	45.6	22.02	12.95	tr|A8MZ22|A8MZ22_HUMAN	Uncharacterized protein OS=Homo sapiens GN=NAP1L4 PE=3 SV=3	HUMAN	5
525	0	11.41	46.93	22.67	13.33	sp|Q99733|NP1L4_HUMAN	Nucleosome assembly protein 1-like 4 OS=Homo sapiens GN=NAP1L4 PE=1 SV=1	HUMAN	5
525	0	11.4	39.32	22.14	13.02	tr|B7ZAK9|B7ZAK9_HUMAN	cDNA, FLJ79223, highly similar to Nucleosome assembly protein 1-like 4 OS=Homo sapiens PE=2 SV=1	HUMAN	5
525	0	10.72	67.98	37.64	28.09	tr|C9J6D1|C9J6D1_HUMAN	Uncharacterized protein OS=Homo sapiens GN=NAP1L4 PE=3 SV=1	HUMAN	5
525	0	10.59	41.19	17.62	12.95	tr|B7ZAC7|B7ZAC7_HUMAN	cDNA, FLJ79141, highly similar to Nucleosome assembly protein 1-like 4 OS=Homo sapiens PE=2 SV=1	HUMAN	5
525	0	10.54	43.88	24.46	17.99	tr|C9JZI7|C9JZI7_HUMAN	Uncharacterized protein OS=Homo sapiens GN=NAP1L4 PE=3 SV=1	HUMAN	5
525	0	9.89	55.03	29.59	29.59	tr|E9PKT8|E9PKT8_HUMAN	Uncharacterized protein OS=Homo sapiens GN=NAP1L4 PE=3 SV=1	HUMAN	5
526	11.39	11.39	30.72	6.693	4.595	tr|F8W6U1|F8W6U1_HUMAN	Uncharacterized protein OS=Homo sapiens GN=MYO18A PE=4 SV=1	HUMAN	8
526	0	11.39	29.97	6.693	4.595	sp|Q92614-3|MY18A_HUMAN	Isoform 3 of Myosin-XVIIIa OS=Homo sapiens GN=MYO18A	HUMAN	8
526	0	11.31	29.43	6.572	4.512	sp|Q92614-4|MY18A_HUMAN	Isoform 4 of Myosin-XVIIIa OS=Homo sapiens GN=MYO18A	HUMAN	8
526	0	11.3	30.14	6.524	4.479	sp|Q92614|MY18A_HUMAN	Myosin-XVIIIa OS=Homo sapiens GN=MYO18A PE=1 SV=3	HUMAN	8
526	0	11.21	29.83	7.139	4.701	sp|Q92614-2|MY18A_HUMAN	Isoform 2 of Myosin-XVIIIa OS=Homo sapiens GN=MYO18A	HUMAN	7
527	11.36	11.36	55.25	32.72	25.62	tr|Q68D08|Q68D08_HUMAN	Putative uncharacterized protein DKFZp686B04128 OS=Homo sapiens GN=DKFZp686B04128 PE=2 SV=1	HUMAN	6
527	0	11.36	55.25	32.72	25.62	sp|Q9NUQ9|FA49B_HUMAN	Protein FAM49B OS=Homo sapiens GN=FAM49B PE=1 SV=1	HUMAN	6
528	11.35	11.35	35.83	22.46	18.54	tr|E9PHP0|E9PHP0_HUMAN	Uncharacterized protein OS=Homo sapiens GN=GNL1 PE=4 SV=1	HUMAN	7
528	0	11.35	32.95	20.76	17.13	sp|P36915|GNL1_HUMAN	Guanine nucleotide-binding protein-like 1 OS=Homo sapiens GN=GNL1 PE=1 SV=2	HUMAN	7
528	0	11.32	30.41	20.83	17.19	tr|B4DYK6|B4DYK6_HUMAN	cDNA FLJ56887, highly similar to Homo sapiens guanine nucleotide binding protein-like 1 (GNL1), mRNA OS=Homo sapiens PE=2 SV=1	HUMAN	7
528	0	11.32	31.74	23.12	19.08	tr|Q0EFC6|Q0EFC6_HUMAN	HSR1 protein OS=Homo sapiens GN=HSR1 PE=4 SV=1	HUMAN	7
528	0	9.76	34.51	22.45	17.88	tr|Q6P458|Q6P458_HUMAN	GNL1 protein (Fragment) OS=Homo sapiens GN=GNL1 PE=2 SV=1	HUMAN	6
528	0	9.76	35.78	23.28	18.53	tr|E7ENK5|E7ENK5_HUMAN	Uncharacterized protein OS=Homo sapiens GN=GNL1 PE=4 SV=1	HUMAN	6
528	0	9.76	35.39	23.03	18.34	tr|B7ZAS6|B7ZAS6_HUMAN	cDNA, FLJ79290, highly similar to Guanine nucleotide-binding protein-like 1 OS=Homo sapiens PE=2 SV=1	HUMAN	6
528	0	9.76	41.09	26.73	21.29	tr|B4DWZ0|B4DWZ0_HUMAN	Uncharacterized protein OS=Homo sapiens GN=GNL1 PE=2 SV=1	HUMAN	6
528	0	9.76	35.39	23.03	18.34	tr|B4DNS8|B4DNS8_HUMAN	cDNA FLJ51011, highly similar to Homo sapiens guanine nucleotide binding protein-like 1 (GNL1), mRNA OS=Homo sapiens PE=2 SV=1	HUMAN	6
528	0	9.6	34.03	22.38	20.05	tr|E7ETJ1|E7ETJ1_HUMAN	Uncharacterized protein OS=Homo sapiens GN=GNL1 PE=4 SV=1	HUMAN	6
528	0	9.6	33.95	22.33	20	sp|P36915-2|GNL1_HUMAN	Isoform 2 of Guanine nucleotide-binding protein-like 1 OS=Homo sapiens GN=GNL1	HUMAN	6
529	11.35	11.35	46.75	33.73	23.08	tr|B2RCU8|B2RCU8_HUMAN	cDNA, FLJ96301, highly similar to Homo sapiens limbic system-associated membrane protein (LSAMP),mRNA OS=Homo sapiens PE=2 SV=1	HUMAN	6
529	0	11.35	46.75	33.73	23.08	sp|Q13449|LSAMP_HUMAN	Limbic system-associated membrane protein OS=Homo sapiens GN=LSAMP PE=1 SV=2	HUMAN	6
529	0	11.26	45.53	31.84	21.79	tr|F5H5G1|F5H5G1_HUMAN	Uncharacterized protein OS=Homo sapiens GN=LSAMP PE=4 SV=1	HUMAN	6
530	11.33	11.33	65	62.86	57.14	tr|Q53Y44|Q53Y44_HUMAN	Profilin OS=Homo sapiens GN=PFN1 PE=2 SV=1	HUMAN	6
530	0	11.33	65	62.86	57.14	sp|P07737|PROF1_HUMAN	Profilin-1 OS=Homo sapiens GN=PFN1 PE=1 SV=2	HUMAN	6
531	11.32	11.32	58.08	35.93	22.75	sp|Q92905|CSN5_HUMAN	COP9 signalosome complex subunit 5 OS=Homo sapiens GN=COPS5 PE=1 SV=4	HUMAN	7
532	11.3	11.3	62.05	23.33	21.28	sp|Q16836-2|HCDH_HUMAN	Isoform 2 of Hydroxyacyl-coenzyme A dehydrogenase, mitochondrial OS=Homo sapiens GN=HADH	HUMAN	6
532	0	11.29	76.73	28.62	26.1	tr|B3KTT6|B3KTT6_HUMAN	cDNA FLJ38699 fis, clone KIDNE2002168, highly similar to Short chain 3-hydroxyacyl-CoA dehydrogenase, mitochondrial (EC 1.1.1.35) OS=Homo sapiens PE=2 SV=1	HUMAN	6
532	0	11.29	74.21	28.62	26.1	tr|E9PF18|E9PF18_HUMAN	Uncharacterized protein OS=Homo sapiens GN=HADH PE=4 SV=1	HUMAN	6
532	0	11.29	63.69	28.98	26.43	tr|B2RB06|B2RB06_HUMAN	cDNA, FLJ95242, highly similar to Homo sapiens L-3-hydroxyacyl-Coenzyme A dehydrogenase, short chain (HADHSC), mRNA OS=Homo sapiens PE=2 SV=1	HUMAN	6
532	0	11.29	63.69	28.98	26.43	sp|Q16836|HCDH_HUMAN	Hydroxyacyl-coenzyme A dehydrogenase, mitochondrial OS=Homo sapiens GN=HADH PE=1 SV=3	HUMAN	6
533	11.28	11.28	46.23	27.58	16.67	tr|D3DVW9|D3DVW9_HUMAN	Protein tyrosine phosphatase, non-receptor type substrate 1, isoform CRA_a OS=Homo sapiens GN=PTPNS1 PE=4 SV=1	HUMAN	6
533	0	11.28	48.14	28.72	17.36	tr|B4DP97|B4DP97_HUMAN	cDNA FLJ52934, highly similar to Tyrosine-protein phosphatase non-receptortype substrate 1 OS=Homo sapiens PE=2 SV=1	HUMAN	6
533	0	11.28	46.23	27.58	16.67	tr|B2R6C3|B2R6C3_HUMAN	cDNA, FLJ92887, Homo sapiens protein tyrosine phosphatase, non-receptor typesubstrate 1 (PTPNS1), mRNA OS=Homo sapiens PE=2 SV=1	HUMAN	6
533	0	11.28	46.23	27.58	16.67	sp|P78324|SHPS1_HUMAN	Tyrosine-protein phosphatase non-receptor type substrate 1 OS=Homo sapiens GN=SIRPA PE=1 SV=2	HUMAN	6
533	0	11.25	42.32	27.36	16.54	sp|P78324-2|SHPS1_HUMAN	Isoform 2 of Tyrosine-protein phosphatase non-receptor type substrate 1 OS=Homo sapiens GN=SIRPA	HUMAN	6
533	0	10.13	46.12	25.65	14.71	sp|P78324-4|SHPS1_HUMAN	Isoform 4 of Tyrosine-protein phosphatase non-receptor type substrate 1 OS=Homo sapiens GN=SIRPA	HUMAN	5
533	0	9.89	45.48	27.39	18.59	sp|Q5TFQ8|SIRBL_HUMAN	Signal-regulatory protein beta-1 isoform 3 OS=Homo sapiens GN=SIRPB1 PE=1 SV=1	HUMAN	5
534	11.26	11.26	42.98	21.93	19.52	tr|B5BUB1|B5BUB1_HUMAN	RuvB-like 1 (Fragment) OS=Homo sapiens GN=RUVBL1 PE=2 SV=1	HUMAN	6
534	0	11.26	42.98	21.93	19.52	sp|Q9Y265|RUVB1_HUMAN	RuvB-like 1 OS=Homo sapiens GN=RUVBL1 PE=1 SV=1	HUMAN	6
535	11.19	11.19	54.43	31.9	23.29	sp|P31153|METK2_HUMAN	S-adenosylmethionine synthase isoform type-2 OS=Homo sapiens GN=MAT2A PE=1 SV=1	HUMAN	5
535	0	11.11	56.91	34.81	25.41	tr|B4DEX8|B4DEX8_HUMAN	S-adenosylmethionine synthase OS=Homo sapiens GN=MAT2A PE=2 SV=1	HUMAN	5
536	11.16	11.16	48.71	27.52	21.39	sp|Q13424|SNTA1_HUMAN	Alpha-1-syntrophin OS=Homo sapiens GN=SNTA1 PE=1 SV=1	HUMAN	7
537	11.06	11.06	66.8	26.88	26.88	tr|Q6FIC5|Q6FIC5_HUMAN	CLIC4 protein OS=Homo sapiens GN=CLIC4 PE=2 SV=1	HUMAN	7
537	0	11.06	66.8	26.88	26.88	sp|Q9Y696|CLIC4_HUMAN	Chloride intracellular channel protein 4 OS=Homo sapiens GN=CLIC4 PE=1 SV=4	HUMAN	7
537	0	11.05	59.18	27.76	27.76	tr|B4DWC4|B4DWC4_HUMAN	cDNA FLJ61180, highly similar to Chloride intracellular channel protein 4 OS=Homo sapiens PE=2 SV=1	HUMAN	7
537	0	10.17	76.33	28.99	28.99	tr|F5H1F8|F5H1F8_HUMAN	Uncharacterized protein OS=Homo sapiens GN=CLIC4 PE=4 SV=1	HUMAN	6
537	0	10.17	72.12	28.85	28.85	tr|Q9NVF8|Q9NVF8_HUMAN	cDNA FLJ10762 fis, clone NT2RP4000008, moderately similar to CHLORINE CHANNEL PROTEIN P64 OS=Homo sapiens PE=2 SV=1	HUMAN	6
538	11.06	11.06	51.75	39.47	30.26	tr|B2R6S5|B2R6S5_HUMAN	Cytidylate kinase, isoform CRA_a OS=Homo sapiens GN=CMPK PE=2 SV=1	HUMAN	9
538	0	11.06	60.2	45.92	35.2	sp|P30085|KCY_HUMAN	UMP-CMP kinase OS=Homo sapiens GN=CMPK1 PE=1 SV=3	HUMAN	9
538	0	11.06	50.83	49.72	38.12	tr|E7EVE6|E7EVE6_HUMAN	Uncharacterized protein OS=Homo sapiens GN=CMPK1 PE=3 SV=1	HUMAN	9
538	0	11.06	50.83	49.72	38.12	tr|B4DDL4|B4DDL4_HUMAN	cDNA FLJ53966, moderately similar to Homo sapiens cytidylate kinase (CMPK), mRNA OS=Homo sapiens PE=2 SV=1	HUMAN	9
539	11.05	11.05	48.08	21.83	21.83	sp|Q13825|AUHM_HUMAN	Methylglutaconyl-CoA hydratase, mitochondrial OS=Homo sapiens GN=AUH PE=1 SV=1	HUMAN	7
539	0	9.78	44.19	20	20	sp|Q13825-2|AUHM_HUMAN	Isoform 2 of Methylglutaconyl-CoA hydratase, mitochondrial OS=Homo sapiens GN=AUH	HUMAN	6
540	11.03	11.03	45.45	17.92	17.92	sp|Q8IU85|KCC1D_HUMAN	Calcium/calmodulin-dependent protein kinase type 1D OS=Homo sapiens GN=CAMK1D PE=1 SV=1	HUMAN	7
540	0	11.03	42.02	19.33	19.33	tr|Q5SQQ7|Q5SQQ7_HUMAN	Calcium/calmodulin-dependent protein kinase ID OS=Homo sapiens GN=CAMK1D PE=2 SV=1	HUMAN	7
540	0	11.03	42.02	19.33	19.33	sp|Q8IU85-2|KCC1D_HUMAN	Isoform 2 of Calcium/calmodulin-dependent protein kinase type 1D OS=Homo sapiens GN=CAMK1D	HUMAN	7
541	11	38.85	59.1	49.25	47.32	tr|C9J2C0|C9J2C0_HUMAN	Uncharacterized protein OS=Homo sapiens GN=TUBA8 PE=3 SV=1	HUMAN	30
541	0	38.85	58.8	51.22	49.22	sp|Q9NY65|TBA8_HUMAN	Tubulin alpha-8 chain OS=Homo sapiens GN=TUBA8 PE=1 SV=1	HUMAN	30
541	0	36.96	62.66	56.14	53.79	tr|B3KPW9|B3KPW9_HUMAN	Tubulin, alpha 8, isoform CRA_b OS=Homo sapiens GN=TUBA8 PE=2 SV=1	HUMAN	29
541	0	36.78	54.91	47.81	45.93	tr|Q7Z3M3|Q7Z3M3_HUMAN	Putative uncharacterized protein DKFZp686L04275 (Fragment) OS=Homo sapiens GN=DKFZp686L04275 PE=2 SV=1	HUMAN	29
542	10.99	11.87	47.81	21.53	16.06	tr|B7Z8Q0|B7Z8Q0_HUMAN	Uncharacterized protein OS=Homo sapiens GN=PRKCG PE=2 SV=1	HUMAN	6
542	0	11.82	34.79	16.62	12.39	tr|F5H5C4|F5H5C4_HUMAN	Protein kinase C OS=Homo sapiens GN=PRKCG PE=3 SV=1	HUMAN	6
542	0	11.82	35.44	16.93	12.63	tr|B2R5T1|B2R5T1_HUMAN	Protein kinase C OS=Homo sapiens PE=2 SV=1	HUMAN	6
542	0	11.82	35.44	16.93	12.63	sp|P05129|KPCG_HUMAN	Protein kinase C gamma type OS=Homo sapiens GN=PRKCG PE=1 SV=3	HUMAN	6
543	10.98	10.98	37.6	25.07	22.28	tr|Q6ZMU0|Q6ZMU0_HUMAN	Delta-aminolevulinic acid dehydratase OS=Homo sapiens PE=2 SV=1	HUMAN	6
543	0	10.98	43.13	28.75	25.56	tr|B7Z3I9|B7Z3I9_HUMAN	Delta-aminolevulinic acid dehydratase OS=Homo sapiens PE=2 SV=1	HUMAN	6
543	0	10.98	40.91	27.27	24.24	sp|P13716|HEM2_HUMAN	Delta-aminolevulinic acid dehydratase OS=Homo sapiens GN=ALAD PE=1 SV=1	HUMAN	6
543	0	10.98	37.6	25.07	22.28	sp|P13716-2|HEM2_HUMAN	Isoform 2 of Delta-aminolevulinic acid dehydratase OS=Homo sapiens GN=ALAD	HUMAN	6
544	10.98	10.98	57.95	43.38	22.52	sp|P19623|SPEE_HUMAN	Spermidine synthase OS=Homo sapiens GN=SRM PE=1 SV=1	HUMAN	5
545	10.96	10.96	62.5	55	45	tr|F6U1T9|F6U1T9_HUMAN	Uncharacterized protein OS=Homo sapiens GN=PPP3R1 PE=4 SV=1	HUMAN	6
545	0	10.96	52.91	46.56	38.1	tr|D3YTA9|D3YTA9_HUMAN	Uncharacterized protein OS=Homo sapiens GN=PPP3R1 PE=4 SV=1	HUMAN	6
545	0	10.96	58.82	51.76	42.35	sp|P63098|CANB1_HUMAN	Calcineurin subunit B type 1 OS=Homo sapiens GN=PPP3R1 PE=1 SV=2	HUMAN	6
546	10.93	10.93	30.93	14.95	10.95	sp|Q16799|RTN1_HUMAN	Reticulon-1 OS=Homo sapiens GN=RTN1 PE=1 SV=1	HUMAN	6
546	0	10.93	29.77	16.52	12.11	tr|Q2NKQ5|Q2NKQ5_HUMAN	RTN1 protein OS=Homo sapiens GN=RTN1 PE=2 SV=1	HUMAN	6
546	0	10.79	29.77	11.98	10.95	sp|Q5IS59|RTN1_PANTR	Reticulon-1 OS=Pan troglodytes GN=RTN1 PE=2 SV=1	PANTR	6
546	0	9.85	30.06	22.47	20.22	sp|Q16799-2|RTN1_HUMAN	Isoform RTN1-B of Reticulon-1 OS=Homo sapiens GN=RTN1	HUMAN	5
547	10.89	13.21	45.14	32.29	29.17	tr|Q75ME0|Q75ME0_HUMAN	Putative uncharacterized protein STX1A OS=Homo sapiens GN=STX1A PE=2 SV=1	HUMAN	11
547	0	13.21	45.14	32.29	29.17	sp|Q16623|STX1A_HUMAN	Syntaxin-1A OS=Homo sapiens GN=STX1A PE=1 SV=1	HUMAN	11
547	0	11.97	53.08	30.38	26.92	tr|Q7Z5K3|Q7Z5K3_HUMAN	Syntaxin 1A (Brain), isoform CRA_b OS=Homo sapiens GN=stx1c PE=2 SV=1	HUMAN	9
547	0	11.97	53.08	30.38	26.92	sp|Q16623-2|STX1A_HUMAN	Isoform 2 of Syntaxin-1A OS=Homo sapiens GN=STX1A	HUMAN	9
547	0	11.97	38.93	28.21	25	tr|A8MZ54|A8MZ54_HUMAN	Uncharacterized protein OS=Homo sapiens GN=STX1A PE=4 SV=1	HUMAN	9
547	0	11.97	43.43	31.47	27.89	sp|Q16623-3|STX1A_HUMAN	Isoform 3 of Syntaxin-1A OS=Homo sapiens GN=STX1A	HUMAN	9
548	10.85	10.85	42.86	17.93	12.32	tr|B2RDI5|B2RDI5_HUMAN	cDNA, FLJ96627, highly similar to Homo sapiens calpain 1, (mu/I) large subunit (CAPN1), mRNA OS=Homo sapiens PE=2 SV=1	HUMAN	6
548	0	10.85	42.44	17.93	12.32	sp|P07384|CAN1_HUMAN	Calpain-1 catalytic subunit OS=Homo sapiens GN=CAPN1 PE=1 SV=1	HUMAN	6
549	10.85	10.85	46.47	22.65	22.65	tr|D3DNI3|D3DNI3_HUMAN	Profilin (Fragment) OS=Homo sapiens GN=PFN2 PE=3 SV=1	HUMAN	8
549	0	10.85	45.51	23.05	23.05	tr|D3DNI2|D3DNI2_HUMAN	Profilin (Fragment) OS=Homo sapiens GN=PFN2 PE=3 SV=1	HUMAN	8
549	0	10.73	77.86	55	55	sp|P35080-2|PROF2_HUMAN	Isoform IIb of Profilin-2 OS=Homo sapiens GN=PFN2	HUMAN	8
549	0	10.73	55.85	40.96	40.96	tr|G5E9Q6|G5E9Q6_HUMAN	Profilin 2, isoform CRA_d OS=Homo sapiens GN=PFN2 PE=4 SV=1	HUMAN	8
549	0	10.73	53.19	40.96	40.96	tr|B4DNH1|B4DNH1_HUMAN	Profilin OS=Homo sapiens PE=2 SV=1	HUMAN	8
549	0	9.6	67.27	61.82	61.82	tr|C9JQ45|C9JQ45_HUMAN	Profilin OS=Homo sapiens GN=PFN2 PE=3 SV=1	HUMAN	7
549	0	9.08	92.31	57.14	57.14	tr|C9J0J7|C9J0J7_HUMAN	Uncharacterized protein OS=Homo sapiens GN=PFN2 PE=4 SV=1	HUMAN	7
550	10.83	10.83	38.46	23.48	23.48	tr|Q5STM1|Q5STM1_HUMAN	Myelin oligodendrocyte glycoprotein OS=Homo sapiens GN=MOG PE=2 SV=3	HUMAN	6
550	0	10.83	36.68	22.39	22.39	tr|Q59EJ6|Q59EJ6_HUMAN	Myelin oligodendrocyte glycoprotein isoform alpha1 variant (Fragment) OS=Homo sapiens PE=2 SV=1	HUMAN	6
550	0	10.83	45.45	27.75	27.75	tr|C9JTE0|C9JTE0_HUMAN	Uncharacterized protein OS=Homo sapiens GN=MOG PE=4 SV=1	HUMAN	6
550	0	10.83	38.46	23.48	23.48	sp|Q16653|MOG_HUMAN	Myelin-oligodendrocyte glycoprotein OS=Homo sapiens GN=MOG PE=1 SV=2	HUMAN	6
550	0	9.62	44.07	18.64	18.64	tr|Q8IYG5|Q8IYG5_HUMAN	MOG protein OS=Homo sapiens GN=MOG PE=2 SV=1	HUMAN	5
550	0	9.62	44.07	18.64	18.64	tr|Q5SUK5|Q5SUK5_HUMAN	Uncharacterized protein OS=Homo sapiens GN=MOG PE=4 SV=2	HUMAN	5
550	0	9.62	44.07	18.64	18.64	tr|B0UZR7|B0UZR7_HUMAN	Myelin oligodendrocyte glycoprotein OS=Homo sapiens GN=MOG PE=4 SV=1	HUMAN	5
550	0	8.76	41.81	25.99	25.99	tr|F8VZC5|F8VZC5_HUMAN	Uncharacterized protein OS=Homo sapiens GN=MOG PE=4 SV=1	HUMAN	5
550	0	8.76	41.81	25.99	25.99	tr|B7Z2X8|B7Z2X8_HUMAN	Uncharacterized protein OS=Homo sapiens GN=MOG PE=2 SV=1	HUMAN	5
551	10.76	10.76	71.86	59.3	32.66	sp|Q9UI15|TAGL3_HUMAN	Transgelin-3 OS=Homo sapiens GN=TAGLN3 PE=1 SV=2	HUMAN	6
551	0	9.09	65.16	47.06	23.08	tr|F5H0F3|F5H0F3_HUMAN	Uncharacterized protein OS=Homo sapiens GN=TAGLN3 PE=4 SV=1	HUMAN	5
551	0	9.09	58.37	47.06	23.08	tr|Q7Z517|Q7Z517_HUMAN	Neuronal protein NP25 OS=Homo sapiens PE=2 SV=1	HUMAN	5
552	10.76	10.76	21.77	17.34	15.31	tr|Q8N169|Q8N169_HUMAN	Solute carrier family 1 (Glial high affinity glutamate transporter), member 3 OS=Homo sapiens GN=SLC1A3 PE=2 SV=1	HUMAN	10
552	0	10.76	23.74	18.91	16.7	tr|Q4JCQ8|Q4JCQ8_HUMAN	Glutamate transporter variant EAAT1ex9skip OS=Homo sapiens GN=SLC1A3 PE=2 SV=1	HUMAN	10
552	0	10.76	21.77	17.34	15.31	sp|P43003|EAA1_HUMAN	Excitatory amino acid transporter 1 OS=Homo sapiens GN=SLC1A3 PE=1 SV=1	HUMAN	10
552	0	10.76	24.3	21.96	19.39	tr|B4DHC6|B4DHC6_HUMAN	cDNA FLJ57928, highly similar to Excitatory amino acid transporter 1 OS=Homo sapiens PE=2 SV=1	HUMAN	10
552	0	10.76	21.22	19.18	16.94	tr|B4DF14|B4DF14_HUMAN	Uncharacterized protein OS=Homo sapiens GN=SLC1A3 PE=2 SV=1	HUMAN	10
553	10.72	25.19	39.25	32.5	32.5	sp|P36507|MP2K2_HUMAN	Dual specificity mitogen-activated protein kinase kinase 2 OS=Homo sapiens GN=MAP2K2 PE=1 SV=1	HUMAN	14
554	10.71	10.71	75.73	51.46	50.49	tr|Q0VAS5|Q0VAS5_HUMAN	Histone H4 OS=Homo sapiens GN=HIST1H4H PE=2 SV=1	HUMAN	6
554	0	10.71	75.73	51.46	50.49	tr|B2R4R0|B2R4R0_HUMAN	Histone H4 OS=Homo sapiens GN=HIST1H4J PE=2 SV=1	HUMAN	6
554	0	10.71	75.73	51.46	50.49	sp|P62805|H4_HUMAN	Histone H4 OS=Homo sapiens GN=HIST1H4A PE=1 SV=2	HUMAN	6
555	10.7	10.7	41.15	20.58	13.58	tr|E9PB14|E9PB14_HUMAN	Uncharacterized protein OS=Homo sapiens GN=PDHX PE=3 SV=1	HUMAN	5
555	0	10.7	40.72	19.96	13.17	tr|B2R673|B2R673_HUMAN	cDNA, FLJ92818, highly similar to Homo sapiens pyruvate dehydrogenase complex, component X (PDHX), mRNA OS=Homo sapiens PE=2 SV=1	HUMAN	5
555	0	10.7	40.72	19.96	13.17	sp|O00330|ODPX_HUMAN	Pyruvate dehydrogenase protein X component, mitochondrial OS=Homo sapiens GN=PDHX PE=1 SV=3	HUMAN	5
556	10.68	26.7	48.98	33.73	23.05	sp|P13647|K2C5_HUMAN	Keratin, type II cytoskeletal 5 OS=Homo sapiens GN=KRT5 PE=1 SV=3	HUMAN	15
557	10.65	16.74	57.33	36.21	34.48	tr|Q5HYB6|Q5HYB6_HUMAN	Putative uncharacterized protein DKFZp686J1372 OS=Homo sapiens GN=DKFZp686J1372 PE=2 SV=1	HUMAN	9
557	0.03	15.52	62.35	29.96	28.34	sp|P06753-3|TPM3_HUMAN	Isoform 3 of Tropomyosin alpha-3 chain OS=Homo sapiens GN=TPM3	HUMAN	8
557	0.03	15.38	65.59	29.96	28.34	tr|Q5VU72|Q5VU72_HUMAN	Tropomyosin 3 OS=Homo sapiens GN=TPM3 PE=2 SV=1	HUMAN	8
557	0	16.74	57.26	33.87	32.26	sp|P06753-2|TPM3_HUMAN	Isoform 2 of Tropomyosin alpha-3 chain OS=Homo sapiens GN=TPM3	HUMAN	9
557	0	16.74	59.91	36.21	34.48	tr|Q5VU59|Q5VU59_HUMAN	Tropomyosin 3 OS=Homo sapiens GN=TPM3 PE=2 SV=1	HUMAN	9
557	0	16.74	53.23	33.87	32.26	tr|B2RDE1|B2RDE1_HUMAN	cDNA, FLJ96568, highly similar to Homo sapiens tropomyosin 3 (TPM3), mRNA OS=Homo sapiens PE=2 SV=1	HUMAN	9
557	0	16.61	60.48	33.87	32.26	tr|Q5VU66|Q5VU66_HUMAN	Tropomyosin 3 OS=Homo sapiens GN=TPM3 PE=2 SV=1	HUMAN	9
557	0	15.37	60.32	29.96	28.34	tr|Q8TCG3|Q8TCG3_HUMAN	TPMsk3 (Fragment) OS=Homo sapiens GN=TPM3 PE=2 SV=1	HUMAN	8
557	0	15.37	60.08	29.84	28.23	tr|Q5VU58|Q5VU58_HUMAN	Tropomyosin 3 OS=Homo sapiens GN=TPM3 PE=2 SV=1	HUMAN	8
558	10.65	10.65	57.38	28.06	12.66	sp|P48637|GSHB_HUMAN	Glutathione synthetase OS=Homo sapiens GN=GSS PE=1 SV=1	HUMAN	6
559	10.65	10.65	66.91	37.5	30.88	sp|Q5T0D9|TPRGL_HUMAN	Tumor protein p63-regulated gene 1-like protein OS=Homo sapiens GN=TPRG1L PE=1 SV=1	HUMAN	6
560	10.64	10.64	86.51	73.02	57.14	sp|P49773|HINT1_HUMAN	Histidine triad nucleotide-binding protein 1 OS=Homo sapiens GN=HINT1 PE=1 SV=2	HUMAN	5
561	10.63	21.04	60.29	45.88	43.82	tr|Q6FHM2|Q6FHM2_HUMAN	GNB2 protein OS=Homo sapiens GN=GNB2 PE=2 SV=1	HUMAN	13
561	0	21.04	60.29	45.88	43.82	sp|P62879|GBB2_HUMAN	Guanine nucleotide-binding protein G(I)/G(S)/G(T) subunit beta-2 OS=Homo sapiens GN=GNB2 PE=1 SV=3	HUMAN	13
562	10.62	10.62	48.68	22.4	14.66	sp|P02675|FIBB_HUMAN	Fibrinogen beta chain OS=Homo sapiens GN=FGB PE=1 SV=2	HUMAN	6
562	0	10.6	46.2	23.21	15.19	tr|B4E1D3|B4E1D3_HUMAN	Uncharacterized protein OS=Homo sapiens GN=FGB PE=2 SV=1	HUMAN	6
562	0	10.6	47.05	22.4	14.66	tr|Q32Q65|Q32Q65_HUMAN	Fibrinogen beta chain OS=Homo sapiens GN=FGB PE=2 SV=1	HUMAN	6
562	0	10.6	54.94	31.98	20.93	tr|D3DP13|D3DP13_HUMAN	Fibrinogen beta chain, isoform CRA_e OS=Homo sapiens GN=FGB PE=4 SV=1	HUMAN	6
563	10.62	10.62	38.8	18.55	16.63	sp|Q9UKU7|ACAD8_HUMAN	Isobutyryl-CoA dehydrogenase, mitochondrial OS=Homo sapiens GN=ACAD8 PE=1 SV=1	HUMAN	6
563	0	9.94	38.1	19.33	19.33	tr|B7Z5W4|B7Z5W4_HUMAN	Uncharacterized protein OS=Homo sapiens GN=ACAD8 PE=2 SV=1	HUMAN	6
564	10.62	10.62	50.49	27.87	23.93	tr|B4DT01|B4DT01_HUMAN	cDNA FLJ60347, highly similar to Homo sapiens hydroxyacylglutathione hydrolase (HAGH), transcript variant 1, mRNA OS=Homo sapiens PE=2 SV=1	HUMAN	6
564	0	10.62	50	27.6	23.7	sp|Q16775|GLO2_HUMAN	Hydroxyacylglutathione hydrolase, mitochondrial OS=Homo sapiens GN=HAGH PE=1 SV=2	HUMAN	6
564	0	10.62	44.23	32.69	28.08	sp|Q16775-2|GLO2_HUMAN	Isoform 2 of Hydroxyacylglutathione hydrolase, mitochondrial OS=Homo sapiens GN=HAGH	HUMAN	6
565	10.61	12.6	48.8	26.68	17.31	sp|Q15323|K1H1_HUMAN	Keratin, type I cuticular Ha1 OS=Homo sapiens GN=KRT31 PE=2 SV=3	HUMAN	9
566	10.53	10.53	59.08	19.14	15.18	tr|B2R603|B2R603_HUMAN	Uncharacterized protein OS=Homo sapiens GN=HNRNPC PE=2 SV=1	HUMAN	6
566	0.02	10.08	55.97	15.7	15.7	tr|D3DPI2|D3DPI2_HUMAN	HCG1641229, isoform CRA_a OS=Homo sapiens GN=hCG_1641229 PE=4 SV=1	HUMAN	6
566	0	10.53	61.72	20	15.86	tr|B2R5W2|B2R5W2_HUMAN	cDNA, FLJ92657, highly similar to Homo sapiens heterogeneous nuclear ribonucleoprotein C (C1/C2) (HNRPC), transcript variant 2, mRNA OS=Homo sapiens PE=2 SV=1	HUMAN	6
566	0	10.53	58.5	18.95	15.03	tr|A8K9A4|A8K9A4_HUMAN	cDNA FLJ75154, highly similar to Homo sapiens heterogeneous nuclear ribonucleoprotein C (C1/C2), mRNA OS=Homo sapiens PE=2 SV=1	HUMAN	6
566	0	10.53	58.5	18.95	15.03	sp|P07910|HNRPC_HUMAN	Heterogeneous nuclear ribonucleoproteins C1/C2 OS=Homo sapiens GN=HNRNPC PE=1 SV=4	HUMAN	6
566	0	10.53	61.09	19.8	15.7	sp|P07910-2|HNRPC_HUMAN	Isoform C1 of Heterogeneous nuclear ribonucleoproteins C1/C2 OS=Homo sapiens GN=HNRNPC	HUMAN	6
566	0	10.53	57.88	19.86	15.75	tr|G3V4C1|G3V4C1_HUMAN	Uncharacterized protein OS=Homo sapiens GN=HNRNPC PE=4 SV=1	HUMAN	6
566	0	10.53	55.41	19.02	15.08	tr|G3V2Q1|G3V2Q1_HUMAN	Uncharacterized protein OS=Homo sapiens GN=HNRNPC PE=4 SV=1	HUMAN	6
566	0	10.48	59.25	21.89	17.36	tr|Q5IST8|Q5IST8_MACFA	Heterogeneous nuclear ribonucleoprotein C (Fragment) OS=Macaca fascicularis PE=2 SV=1	MACFA	6
566	0	10.48	59.92	22.14	17.56	tr|G3V4W0|G3V4W0_HUMAN	Uncharacterized protein OS=Homo sapiens GN=HNRNPC PE=4 SV=1	HUMAN	6
566	0	10.48	54.51	20.14	15.97	tr|B4DY08|B4DY08_HUMAN	Uncharacterized protein OS=Homo sapiens GN=HNRNPC PE=2 SV=1	HUMAN	6
566	0	10.48	55.84	25.11	19.91	tr|G3V576|G3V576_HUMAN	Uncharacterized protein OS=Homo sapiens GN=HNRNPC PE=4 SV=1	HUMAN	6
566	0	10.02	51.54	15.7	15.7	tr|B3KX96|B3KX96_HUMAN	cDNA FLJ45003 fis, clone BRAWH3011623, highly similar to Heterogeneous nuclear ribonucleoproteins C OS=Homo sapiens PE=2 SV=1	HUMAN	6
566	0	8.57	60.4	20	15.2	sp|P07910-4|HNRPC_HUMAN	Isoform 4 of Heterogeneous nuclear ribonucleoproteins C1/C2 OS=Homo sapiens GN=HNRNPC	HUMAN	5
567	10.49	10.49	38.39	25.12	15.64	tr|B4E1G6|B4E1G6_HUMAN	Galactokinase 1 OS=Homo sapiens GN=GALK1 PE=2 SV=1	HUMAN	5
567	0	10.49	41.33	27.04	16.84	sp|P51570|GALK1_HUMAN	Galactokinase OS=Homo sapiens GN=GALK1 PE=1 SV=1	HUMAN	5
567	0	8.46	40.66	21.97	11.87	tr|Q6ZP37|Q6ZP37_HUMAN	CDNA FLJ26554 fis, clone LNF01773, highly similar to Galactokinase OS=Homo sapiens PE=2 SV=1	HUMAN	4
568	10.49	10.49	52.49	39.08	24.9	sp|P00915|CAH1_HUMAN	Carbonic anhydrase 1 OS=Homo sapiens GN=CA1 PE=1 SV=2	HUMAN	5
568	0	10.48	44.62	40.64	25.9	tr|E5RHP7|E5RHP7_HUMAN	Uncharacterized protein OS=Homo sapiens GN=CA1 PE=4 SV=1	HUMAN	5
568	0	9.81	55.68	50	36.93	tr|E5RH81|E5RH81_HUMAN	Uncharacterized protein OS=Homo sapiens GN=CA1 PE=4 SV=1	HUMAN	5
569	10.48	10.5	68.28	36.19	33.21	sp|P30042|ES1_HUMAN	ES1 protein homolog, mitochondrial OS=Homo sapiens GN=C21orf33 PE=1 SV=3	HUMAN	7
570	10.45	10.45	40.27	27.99	27.99	sp|Q9NRG7-2|D39U1_HUMAN	Isoform 2 of Epimerase family protein SDR39U1 OS=Homo sapiens GN=SDR39U1	HUMAN	6
571	10.44	10.44	31.81	18.43	12.07	sp|O95831|AIFM1_HUMAN	Apoptosis-inducing factor 1, mitochondrial OS=Homo sapiens GN=AIFM1 PE=1 SV=1	HUMAN	5
571	0	10.31	28.41	16.75	12.15	sp|O95831-3|AIFM1_HUMAN	Isoform 3 of Apoptosis-inducing factor 1, mitochondrial OS=Homo sapiens GN=AIFM1	HUMAN	5
572	10.4	10.4	49.87	23.59	16.89	tr|Q6PIN5|Q6PIN5_HUMAN	PA2G4 protein (Fragment) OS=Homo sapiens GN=PA2G4 PE=2 SV=1	HUMAN	8
572	0	10.4	50.68	23.98	17.17	tr|A8K6Y1|A8K6Y1_HUMAN	cDNA FLJ75526, highly similar to Homo sapiens proliferation-associated 2G4, 38kDa (PA2G4), mRNA (Fragment) OS=Homo sapiens PE=2 SV=1	HUMAN	8
572	0	10.4	47.21	22.34	15.99	sp|Q9UQ80|PA2G4_HUMAN	Proliferation-associated protein 2G4 OS=Homo sapiens GN=PA2G4 PE=1 SV=3	HUMAN	8
572	0	10.31	47.07	23.4	16.76	tr|F8VTY8|F8VTY8_HUMAN	Uncharacterized protein OS=Homo sapiens GN=PA2G4 PE=4 SV=1	HUMAN	8
572	0	10.3	47.04	21.67	15.52	tr|Q05D08|Q05D08_HUMAN	PA2G4 protein (Fragment) OS=Homo sapiens GN=PA2G4 PE=2 SV=1	HUMAN	8
573	10.38	10.38	55.59	35.66	28.67	sp|O75323|NIPS2_HUMAN	Protein NipSnap homolog 2 OS=Homo sapiens GN=GBAS PE=1 SV=1	HUMAN	7
574	10.38	10.38	35.19	24.07	24.07	tr|B2RD27|B2RD27_HUMAN	cDNA, FLJ96428, highly similar to Homo sapiens proteasome (prosome, macropain) 26S subunit, non-ATPase, 7 (Mov34 homolog) (PSMD7), mRNA OS=Homo sapiens PE=2 SV=1	HUMAN	6
574	0	10.38	29.63	24.07	24.07	sp|P51665|PSD7_HUMAN	26S proteasome non-ATPase regulatory subunit 7 OS=Homo sapiens GN=PSMD7 PE=1 SV=2	HUMAN	6
575	10.36	12.08	53.13	31.87	29.37	tr|Q6IPF2|Q6IPF2_HUMAN	Heterogeneous nuclear ribonucleoprotein A1 OS=Homo sapiens GN=HNRPA1 PE=2 SV=1	HUMAN	7
575	0	12.08	53.13	31.87	29.37	tr|F8W6I7|F8W6I7_HUMAN	Uncharacterized protein OS=Homo sapiens GN=HNRNPA1 PE=4 SV=1	HUMAN	7
575	0	12.08	55.92	33.55	30.92	tr|F8VXY0|F8VXY0_HUMAN	Uncharacterized protein OS=Homo sapiens GN=HNRNPA1 PE=4 SV=1	HUMAN	7
575	0	12.08	55.37	33.22	30.62	tr|F8VRQ1|F8VRQ1_HUMAN	Uncharacterized protein OS=Homo sapiens GN=HNRNPA1 PE=4 SV=1	HUMAN	7
575	0	12.08	45.7	27.42	25.27	sp|P09651|ROA1_HUMAN	Heterogeneous nuclear ribonucleoprotein A1 OS=Homo sapiens GN=HNRNPA1 PE=1 SV=5	HUMAN	7
575	0	12.08	53.13	31.87	29.37	sp|P09651-2|ROA1_HUMAN	Isoform A1-A of Heterogeneous nuclear ribonucleoprotein A1 OS=Homo sapiens GN=HNRNPA1	HUMAN	7
575	0	12.08	68.16	38.2	35.21	sp|P09651-3|ROA1_HUMAN	Isoform 2 of Heterogeneous nuclear ribonucleoprotein A1 OS=Homo sapiens GN=HNRNPA1	HUMAN	7
575	0	9.94	49.67	27.45	24.84	tr|F8VSB5|F8VSB5_HUMAN	Uncharacterized protein OS=Homo sapiens GN=HNRNPA1 PE=4 SV=1	HUMAN	6
576	10.35	10.35	72.68	59.28	41.75	tr|Q6FGX9|Q6FGX9_HUMAN	AK1 protein OS=Homo sapiens GN=AK1 PE=2 SV=1	HUMAN	5
576	0	10.35	67.14	54.76	38.57	tr|Q5T9B7|Q5T9B7_HUMAN	Adenylate kinase 1 OS=Homo sapiens GN=AK1 PE=2 SV=1	HUMAN	5
576	0	10.35	72.68	59.28	41.75	tr|Q53EY8|Q53EY8_HUMAN	Adenylate kinase 1 variant (Fragment) OS=Homo sapiens PE=2 SV=1	HUMAN	5
576	0	10.35	72.68	59.28	41.75	sp|P00568|KAD1_HUMAN	Adenylate kinase isoenzyme 1 OS=Homo sapiens GN=AK1 PE=1 SV=3	HUMAN	5
577	10.23	10.23	53.83	33.49	20.33	sp|P49407|ARRB1_HUMAN	Beta-arrestin-1 OS=Homo sapiens GN=ARRB1 PE=1 SV=2	HUMAN	7
577	0	10.23	54.88	34.15	20.73	sp|P49407-2|ARRB1_HUMAN	Isoform 1B of Beta-arrestin-1 OS=Homo sapiens GN=ARRB1	HUMAN	7
577	0	9.6	59.3	32.95	32.95	tr|E9PM35|E9PM35_HUMAN	Uncharacterized protein OS=Homo sapiens GN=ARRB1 PE=4 SV=1	HUMAN	7
577	0	8.62	53.35	27.75	14.59	tr|A8K103|A8K103_HUMAN	cDNA FLJ75454, highly similar to Homo sapiens arrestin, beta 1 (ARRB1), transcript variant 1, mRNA OS=Homo sapiens PE=2 SV=1	HUMAN	6
578	10.19	10.19	35.62	29.59	14.52	tr|Q53GB6|Q53GB6_HUMAN	Actin related protein 2/3 complex subunit 1A variant (Fragment) OS=Homo sapiens PE=2 SV=1	HUMAN	4
578	0	10.19	35.14	29.19	14.32	sp|Q92747|ARC1A_HUMAN	Actin-related protein 2/3 complex subunit 1A OS=Homo sapiens GN=ARPC1A PE=1 SV=2	HUMAN	4
578	0	8.03	32.67	24.44	10.72	tr|Q59GQ0|Q59GQ0_HUMAN	Actin related protein 2/3 complex subunit 1A variant (Fragment) OS=Homo sapiens PE=2 SV=1	HUMAN	3
579	10.16	10.23	33.54	20.12	20.12	tr|Q8N956|Q8N956_HUMAN	Glycoprotein M6B, isoform CRA_e OS=Homo sapiens GN=GPM6B PE=2 SV=1	HUMAN	7
579	0	8.15	30.13	15.56	15.56	tr|B7Z613|B7Z613_HUMAN	Uncharacterized protein OS=Homo sapiens GN=GPM6B PE=2 SV=1	HUMAN	6
580	10.1	10.1	19.76	4.666	3.195	tr|D3DWB6|D3DWB6_HUMAN	Ubiquitin carboxyl-terminal hydrolase OS=Homo sapiens GN=USP9X PE=3 SV=1	HUMAN	7
580	0.01	9.97	18.75	4.346	2.976	sp|Q93008-1|USP9X_HUMAN	Isoform 2 of Probable ubiquitin carboxyl-terminal hydrolase FAF-X OS=Homo sapiens GN=USP9X	HUMAN	7
580	0.01	9.96	19.07	4.319	2.957	sp|Q93008|USP9X_HUMAN	Probable ubiquitin carboxyl-terminal hydrolase FAF-X OS=Homo sapiens GN=USP9X PE=1 SV=3	HUMAN	7
581	10.09	10.09	40.38	8.562	4.556	tr|E3W994|E3W994_HUMAN	Uncharacterized protein OS=Homo sapiens GN=CLASP2 PE=4 SV=2	HUMAN	5
581	0	10.05	39.64	8.423	4.482	sp|O75122|CLAP2_HUMAN	CLIP-associating protein 2 OS=Homo sapiens GN=CLASP2 PE=1 SV=2	HUMAN	5
581	0	9.63	35.35	7.243	3.854	tr|F5H604|F5H604_HUMAN	Uncharacterized protein OS=Homo sapiens GN=CLASP2 PE=4 SV=1	HUMAN	5
581	0	9.62	37.05	7.199	3.831	tr|E7EW49|E7EW49_HUMAN	Uncharacterized protein OS=Homo sapiens GN=CLASP2 PE=4 SV=1	HUMAN	5
581	0	9.62	37.03	7.195	3.828	tr|B2RTR1|B2RTR1_HUMAN	CLASP2 protein OS=Homo sapiens GN=CLASP2 PE=2 SV=1	HUMAN	5
581	0	9.62	36.62	7.204	3.833	tr|E7ERI8|E7ERI8_HUMAN	Uncharacterized protein OS=Homo sapiens GN=CLASP2 PE=4 SV=1	HUMAN	5
582	10.08	10.08	74.3	46.59	17.67	tr|Q6IBM2|Q6IBM2_HUMAN	PSME1 protein OS=Homo sapiens GN=PSME1 PE=2 SV=1	HUMAN	5
582	0	10.08	74.3	46.59	17.67	sp|Q06323|PSME1_HUMAN	Proteasome activator complex subunit 1 OS=Homo sapiens GN=PSME1 PE=1 SV=1	HUMAN	5
582	0	7.96	70.28	42.57	13.65	tr|Q6FHU3|Q6FHU3_HUMAN	PSME1 protein (Fragment) OS=Homo sapiens GN=PSME1 PE=2 SV=1	HUMAN	4
582	0	7.96	65.6	41.6	12.8	tr|A6NJG9|A6NJG9_HUMAN	Uncharacterized protein OS=Homo sapiens GN=PSME1 PE=4 SV=2	HUMAN	4
583	10.04	10.04	39.34	18.53	12.94	tr|E7ETW9|E7ETW9_HUMAN	Uncharacterized protein OS=Homo sapiens GN=EPHX2 PE=4 SV=1	HUMAN	5
583	0	10.04	41.68	20.27	14.15	tr|E5RFU2|E5RFU2_HUMAN	Uncharacterized protein OS=Homo sapiens GN=EPHX2 PE=4 SV=1	HUMAN	5
583	0	10.04	39.28	19.1	13.33	sp|P34913|HYES_HUMAN	Epoxide hydrolase 2 OS=Homo sapiens GN=EPHX2 PE=1 SV=2	HUMAN	5
583	0	10.04	38.84	21.12	14.74	tr|B4E1M2|B4E1M2_HUMAN	Uncharacterized protein OS=Homo sapiens GN=EPHX2 PE=2 SV=1	HUMAN	5
583	0	10.01	39.34	18.53	12.94	tr|B4DFE9|B4DFE9_HUMAN	cDNA FLJ59619, highly similar to Epoxide hydrolase 2 (EC 3.3.2.3) OS=Homo sapiens PE=2 SV=1	HUMAN	5
584	10.02	10.02	41.63	14.04	14.04	sp|P48426|PI42A_HUMAN	Phosphatidylinositol-5-phosphate 4-kinase type-2 alpha OS=Homo sapiens GN=PIP4K2A PE=1 SV=2	HUMAN	6
584	0	10.02	43.23	16.43	16.43	tr|B4DGX2|B4DGX2_HUMAN	Uncharacterized protein OS=Homo sapiens GN=PIP4K2A PE=2 SV=1	HUMAN	6
585	10	12.47	67.29	41.12	33.02	tr|Q6LES2|Q6LES2_HUMAN	ANXA4 protein (Fragment) OS=Homo sapiens GN=ANXA4 PE=2 SV=1	HUMAN	10
585	0	12.47	67.71	41.38	33.23	sp|P09525|ANXA4_HUMAN	Annexin A4 OS=Homo sapiens GN=ANXA4 PE=1 SV=4	HUMAN	10
585	0	12.47	63.88	44.15	35.45	tr|Q6P452|Q6P452_HUMAN	ANXA4 protein OS=Homo sapiens GN=ANXA4 PE=2 SV=1	HUMAN	10
585	0	11.32	58.53	38.8	30.1	tr|B4DDZ4|B4DDZ4_HUMAN	cDNA FLJ51794, highly similar to Annexin A4 OS=Homo sapiens PE=2 SV=1	HUMAN	9
585	0	10.65	61.06	36.3	30.03	tr|B4DE02|B4DE02_HUMAN	cDNA FLJ52120, highly similar to Annexin A4 OS=Homo sapiens PE=2 SV=1	HUMAN	9
585	0	10.07	71.31	39.66	31.65	tr|B4DDF9|B4DDF9_HUMAN	Uncharacterized protein OS=Homo sapiens GN=ANXA4 PE=2 SV=1	HUMAN	8
585	0	7.76	63.56	37.78	29.33	tr|Q59FK3|Q59FK3_HUMAN	Annexin IV variant (Fragment) OS=Homo sapiens PE=2 SV=1	HUMAN	7
586	10	10	75	64.81	64.81	sp|Q9NZ45|CISD1_HUMAN	CDGSH iron-sulfur domain-containing protein 1 OS=Homo sapiens GN=CISD1 PE=1 SV=1	HUMAN	5
587	9.99	9.99	82.35	60.96	33.69	tr|B4DY28|B4DY28_HUMAN	cDNA FLJ61189, highly similar to Cysteine and glycine-rich protein 1 OS=Homo sapiens PE=2 SV=1	HUMAN	5
587	0	9.99	79.79	59.07	32.64	tr|Q5U0J2|Q5U0J2_HUMAN	Cysteine and glycine-rich protein 1 OS=Homo sapiens GN=CSRP1 PE=2 SV=1	HUMAN	5
587	0	9.99	79.79	59.07	32.64	sp|P21291|CSRP1_HUMAN	Cysteine and glycine-rich protein 1 OS=Homo sapiens GN=CSRP1 PE=1 SV=3	HUMAN	5
587	0	9.73	81.55	57.74	37.5	tr|Q9BTA4|Q9BTA4_HUMAN	Similar to cysteine and glycine-rich protein 1 (Fragment) OS=Homo sapiens PE=2 SV=1	HUMAN	5
587	0	7.89	76.17	55.44	29.02	tr|A8K268|A8K268_HUMAN	cDNA FLJ77815, highly similar to Homo sapiens cysteine and glycine-rich protein 1 (CSRP1), mRNA OS=Homo sapiens PE=2 SV=1	HUMAN	4
588	9.97	9.97	48.65	20.72	20.72	tr|A8K7W3|A8K7W3_HUMAN	cDNA FLJ75780, highly similar to Homo sapiens SGT1, suppressor of G2 allele of SKP1 (SUGT1), mRNA OS=Homo sapiens PE=2 SV=1	HUMAN	6
588	0	7.93	43.29	18.9	16.16	sp|Q9Y2Z0|SUGT1_HUMAN	Suppressor of G2 allele of SKP1 homolog OS=Homo sapiens GN=SUGT1 PE=1 SV=3	HUMAN	5
588	0	7.93	47.45	20.72	17.72	sp|Q9Y2Z0-2|SUGT1_HUMAN	Isoform 2 of Suppressor of G2 allele of SKP1 homolog OS=Homo sapiens GN=SUGT1	HUMAN	5
588	0	7.92	43.01	18.9	16.16	tr|A8K5T7|A8K5T7_HUMAN	cDNA FLJ75365, highly similar to Homo sapiens SUGT1B (SUGT1) mRNA OS=Homo sapiens PE=2 SV=1	HUMAN	5
589	9.97	9.97	33.42	28.76	16.06	sp|Q9Y570|PPME1_HUMAN	Protein phosphatase methylesterase 1 OS=Homo sapiens GN=PPME1 PE=1 SV=3	HUMAN	5
589	0	9.05	44.72	39.7	22.11	sp|Q9Y570-2|PPME1_HUMAN	Isoform 2 of Protein phosphatase methylesterase 1 OS=Homo sapiens GN=PPME1	HUMAN	4
590	9.96	9.96	53.65	28.93	24.72	sp|Q5T440|CAF17_HUMAN	Putative transferase CAF17, mitochondrial OS=Homo sapiens GN=IBA57 PE=1 SV=1	HUMAN	5
591	9.92	25.56	55.37	53.36	44.97	sp|P12235|ADT1_HUMAN	ADP/ATP translocase 1 OS=Homo sapiens GN=SLC25A4 PE=1 SV=4	HUMAN	15
591	0	23.3	46.31	44.3	35.91	tr|A8K787|A8K787_HUMAN	cDNA FLJ75273, highly similar to Homo sapiens solute carrier family 25 (mitochondrial carrier; adenine nucleotide translocator), member 4, mRNA OS=Homo sapiens PE=2 SV=1	HUMAN	14
592	9.92	17.44	62.75	43.32	42.11	sp|P61981|1433G_HUMAN	14-3-3 protein gamma OS=Homo sapiens GN=YWHAG PE=1 SV=2	HUMAN	14
592	0	15.34	64.89	43.56	42.22	tr|B4DHC4|B4DHC4_HUMAN	Uncharacterized protein OS=Homo sapiens GN=YWHAG PE=2 SV=1	HUMAN	11
592	0	15.34	59.11	39.68	38.46	tr|B3KNB4|B3KNB4_HUMAN	cDNA FLJ14168 fis, clone NT2RP2001440, highly similar to 14-3-3 protein gamma OS=Homo sapiens PE=2 SV=1	HUMAN	11
593	9.92	9.92	44.58	37.35	15.18	sp|Q13303-3|KCAB2_HUMAN	Isoform 3 of Voltage-gated potassium channel subunit beta-2 OS=Homo sapiens GN=KCNAB2	HUMAN	5
593	0	9.2	47.25	41.74	18.26	tr|B0AZM0|B0AZM0_HUMAN	cDNA, FLJ79460, highly similar to Voltage-gated potassium channel subunitbeta-2 OS=Homo sapiens PE=2 SV=1	HUMAN	5
593	0	9.2	44.96	39.24	17.17	sp|Q13303|KCAB2_HUMAN	Voltage-gated potassium channel subunit beta-2 OS=Homo sapiens GN=KCNAB2 PE=1 SV=2	HUMAN	5
593	0	9.2	45.61	40.79	17.85	tr|Q6FG44|Q6FG44_HUMAN	KCNAB2 protein OS=Homo sapiens GN=KCNAB2 PE=2 SV=1	HUMAN	5
593	0	9.2	45.61	40.79	17.85	tr|B2R776|B2R776_HUMAN	cDNA, FLJ93315, highly similar to Homo sapiens potassium voltage-gated channel, shaker-related subfamily, beta member 2 (KCNAB2), transcript variant 2, mRNA OS=Homo sapiens PE=2 SV=1	HUMAN	5
593	0	9.2	45.61	40.79	17.85	sp|Q13303-2|KCAB2_HUMAN	Isoform 2 of Voltage-gated potassium channel subunit beta-2 OS=Homo sapiens GN=KCNAB2	HUMAN	5
593	0	9.17	46.33	44.67	21	tr|B0AZR7|B0AZR7_HUMAN	Uncharacterized protein OS=Homo sapiens GN=KCNAB2 PE=2 SV=1	HUMAN	5
593	0	9.06	37.06	31.34	17.17	tr|B2R615|B2R615_HUMAN	cDNA, FLJ92727, highly similar to Homo sapiens potassium voltage-gated channel, shaker-related subfamily, beta member 2 (KCNAB2), transcript variant 1, mRNA OS=Homo sapiens PE=2 SV=1	HUMAN	5
593	0	9.06	37.39	32.58	17.85	tr|Q6FG22|Q6FG22_HUMAN	KCNAB2 protein (Fragment) OS=Homo sapiens GN=KCNAB2 PE=2 SV=1	HUMAN	5
594	9.91	9.91	22.83	10.71	5.97	sp|Q9H2X9|S12A5_HUMAN	Solute carrier family 12 member 5 OS=Homo sapiens GN=SLC12A5 PE=2 SV=3	HUMAN	6
594	0	9.04	22.9	12.12	6.061	tr|B7Z3I0|B7Z3I0_HUMAN	cDNA FLJ56812, highly similar to Solute carrier family 12 member 5 OS=Homo sapiens PE=2 SV=1	HUMAN	5
594	0	8.82	21.24	9.677	4.839	tr|A8K143|A8K143_HUMAN	cDNA FLJ75342, highly similar to Homo sapiens solute carrier family 12, (potassium-chloride transporter) member 5 (SLC12A5), mRNA OS=Homo sapiens PE=2 SV=1	HUMAN	5
594	0	8.82	20.16	9.677	4.839	sp|Q9H2X9-2|S12A5_HUMAN	Isoform 2 of Solute carrier family 12 member 5 OS=Homo sapiens GN=SLC12A5	HUMAN	5
595	9.89	9.89	43.55	8.735	7.562	tr|Q9GZV0|Q9GZV0_HUMAN	cDNA FLJ12454 fis, clone NT2RM1000555, highly similar to UNR PROTEIN OS=Homo sapiens PE=2 SV=1	HUMAN	6
595	0	9.89	41.33	8.241	7.134	tr|Q68DF1|Q68DF1_HUMAN	Putative uncharacterized protein DKFZp779B0247 OS=Homo sapiens GN=DKFZp779B0247 PE=2 SV=1	HUMAN	6
595	0	9.89	39.57	7.938	6.872	tr|G5E9Q2|G5E9Q2_HUMAN	Cold shock domain containing E1, RNA-binding, isoform CRA_d OS=Homo sapiens GN=CSDE1 PE=4 SV=1	HUMAN	6
595	0	9.89	41.08	8.241	7.134	tr|E9PGZ0|E9PGZ0_HUMAN	Uncharacterized protein OS=Homo sapiens GN=CSDE1 PE=4 SV=1	HUMAN	6
595	0	9.89	41.85	8.396	7.268	sp|O75534|CSDE1_HUMAN	Cold shock domain-containing protein E1 OS=Homo sapiens GN=CSDE1 PE=1 SV=2	HUMAN	6
595	0	9.89	43.55	8.735	7.562	sp|O75534-2|CSDE1_HUMAN	Isoform Short of Cold shock domain-containing protein E1 OS=Homo sapiens GN=CSDE1	HUMAN	6
595	0	8.74	42.37	8.832	7.485	tr|E9PLT0|E9PLT0_HUMAN	Uncharacterized protein OS=Homo sapiens GN=CSDE1 PE=4 SV=1	HUMAN	5
595	0	8.5	40.11	7.91	6.638	tr|Q96L66|Q96L66_HUMAN	NRAS-related protein OS=Homo sapiens GN=UNR PE=2 SV=1	HUMAN	5
596	9.88	9.88	35.59	35.23	15.3	tr|Q6FHB0|Q6FHB0_HUMAN	MAPRE3 protein (Fragment) OS=Homo sapiens GN=MAPRE3 PE=2 SV=1	HUMAN	5
596	0	9.88	35.59	35.23	15.3	sp|Q9UPY8|MARE3_HUMAN	Microtubule-associated protein RP/EB family member 3 OS=Homo sapiens GN=MAPRE3 PE=1 SV=1	HUMAN	5
596	0	9.66	42.2	41.74	19.72	tr|C9JB30|C9JB30_HUMAN	Uncharacterized protein OS=Homo sapiens GN=MAPRE3 PE=4 SV=1	HUMAN	5
596	0	9.37	29.54	29.18	15.3	tr|B2R5W6|B2R5W6_HUMAN	cDNA, FLJ92661, highly similar to Homo sapiens microtubule-associated protein, RP/EB family, member 3 (MAPRE3), mRNA OS=Homo sapiens PE=2 SV=1	HUMAN	5
597	9.88	9.88	19.2	16.93	11.52	tr|B4DVE1|B4DVE1_HUMAN	Uncharacterized protein OS=Homo sapiens GN=LGALS3BP PE=2 SV=1	HUMAN	5
597	0	9.88	18.8	16.58	11.28	sp|Q08380|LG3BP_HUMAN	Galectin-3-binding protein OS=Homo sapiens GN=LGALS3BP PE=1 SV=1	HUMAN	5
597	0	8.93	19.96	13.3	11.16	tr|B4DWA8|B4DWA8_HUMAN	cDNA FLJ53427, highly similar to Galectin-3-binding protein OS=Homo sapiens PE=2 SV=1	HUMAN	4
597	0	8.93	19.59	12.78	10.72	tr|B4DDG4|B4DDG4_HUMAN	cDNA FLJ54583, highly similar to Galectin-3-binding protein OS=Homo sapiens PE=2 SV=1	HUMAN	4
[truncated: 28,857 more rows]

## Sheet: FDR<1% and >2 
		Keratin subunits were discarded of the lateral GP dataset due to the potential contamination in the step of protein in gel digestion
N	Unused	Total	%Cov	%Cov(50)	%Cov(95)	Accession	Name	Species	Peptides(95%)
1	291.65	291.65	76.62	65.08	59.18	sp|Q13813-2|SPTA2_HUMAN	Isoform 2 of Spectrin alpha chain, brain OS=Homo sapiens GN=SPTAN1	HUMAN	167
2	200.85	200.85	73.9	60.07	52.66	tr|B2ZZ89|B2ZZ89_HUMAN	Spectrin beta non-erythrocytic 1 OS=Homo sapiens GN=SPTBN1 PE=2 SV=1	HUMAN	124
3	138.84	138.84	67.85	57.72	46.8	sp|Q00610-2|CLH1_HUMAN	Isoform 2 of Clathrin heavy chain 1 OS=Homo sapiens GN=CLTC	HUMAN	80
16	65.28	65.28	54.05	20.57	13.76	sp|Q15149-3|PLEC_HUMAN	Isoform 3 of Plectin OS=Homo sapiens GN=PLEC	HUMAN	59
4	96.02	96.02	86.84	79.15	78.29	tr|F6KPG5|F6KPG5_HUMAN	Albumin (Fragment) OS=Homo sapiens PE=2 SV=1	HUMAN	55
20	63.68	63.68	76.27	71.5	69.59	tr|Q59GB4|Q59GB4_HUMAN	Dihydropyrimidinase-like 2 variant (Fragment) OS=Homo sapiens PE=2 SV=1	HUMAN	54
1646	2.07	90	81.82	72.09	71.29	tr|A6NBZ8|A6NBZ8_HUMAN	Uncharacterized protein OS=Homo sapiens GN=ALB PE=4 SV=2	HUMAN	53
30	57.88	57.88	77.03	70.72	70.27	sp|P04350|TBB4A_HUMAN	Tubulin beta-4A chain OS=Homo sapiens GN=TUBB4A PE=1 SV=2	HUMAN	51
53	48.77	48.81	42.72	20.81	13.24	sp|Q14204|DYHC1_HUMAN	Cytoplasmic dynein 1 heavy chain 1 OS=Homo sapiens GN=DYNC1H1 PE=1 SV=5	HUMAN	51
9	75.63	75.63	61.86	55.53	55.4	tr|A2A274|A2A274_HUMAN	Aconitase 2, mitochondrial OS=Homo sapiens GN=ACO2 PE=4 SV=1	HUMAN	49
8	78.2	78.2	57.91	44.73	40.82	tr|F5H6J6|F5H6J6_HUMAN	Uncharacterized protein OS=Homo sapiens GN=ATP1A3 PE=3 SV=1	HUMAN	48
108	37.6	70.1	45.45	37.73	37.05	tr|F5H3A1|F5H3A1_HUMAN	Uncharacterized protein OS=Homo sapiens GN=ATP1A1 PE=3 SV=1	HUMAN	46
5	82.08	82.08	76.74	51.65	45.5	tr|E7ESP9|E7ESP9_HUMAN	Uncharacterized protein OS=Homo sapiens GN=NEFM PE=3 SV=1	HUMAN	45
28	58.55	62.6	81.02	68.75	62.96	sp|P14136|GFAP_HUMAN	Glial fibrillary acidic protein OS=Homo sapiens GN=GFAP PE=1 SV=1	HUMAN	45
193	26.79	51.79	76.18	68.99	62.47	sp|Q13885|TBB2A_HUMAN	Tubulin beta-2A chain OS=Homo sapiens GN=TUBB2A PE=1 SV=1	HUMAN	45
88	39.65	75.86	48.36	43.21	38.75	tr|B1AKY9|B1AKY9_HUMAN	ATPase, Naﲯ transporting, alpha 2 () polypeptide OS=Homo sapiens GN=ATP1A2 PE=3 SV=1	HUMAN	44
7	79.41	79.41	76.05	59.81	56.56	tr|B7Z5J7|B7Z5J7_HUMAN	cDNA FLJ58682, highly similar to Vesicle-fusing ATPase (EC 3.6.4.6) OS=Homo sapiens PE=2 SV=1	HUMAN	43
14	66.36	66.36	77.97	69.68	68.55	sp|P14618-2|KPYM_HUMAN	Isoform M1 of Pyruvate kinase isozymes M1/M2 OS=Homo sapiens GN=PKM2	HUMAN	43
1133	4.08	50.91	75.45	60.36	59.68	tr|Q5SU16|Q5SU16_HUMAN	Beta 5-tubulin OS=Homo sapiens GN=TUBB PE=2 SV=1	HUMAN	43
27	58.82	58.82	83.89	77.64	70.91	tr|B3KPS3|B3KPS3_HUMAN	cDNA FLJ32131 fis, clone PEBLM2000267, highly similar to Tubulin alpha-ubiquitous chain OS=Homo sapiens PE=2 SV=1	HUMAN	42
1794	2	58.63	78.85	77.64	70.91	tr|G3V1U9|G3V1U9_HUMAN	Tubulin, alpha 3, isoform CRA_c OS=Homo sapiens GN=TUBA1A PE=3 SV=1	HUMAN	42
12	71.79	71.79	71.78	51.76	43.91	sp|P07900-2|HS90A_HUMAN	Isoform 2 of Heat shock protein HSP 90-alpha OS=Homo sapiens GN=HSP90AA1	HUMAN	41
882	6	62.19	77.78	68.93	67.8	sp|P14618|KPYM_HUMAN	Pyruvate kinase isozymes M1/M2 OS=Homo sapiens GN=PKM2 PE=1 SV=4	HUMAN	41
19	63.84	63.84	79.63	60.77	57.91	tr|Q68CM6|Q68CM6_HUMAN	STXBP1 protein OS=Homo sapiens GN=stxbp1 PE=2 SV=1	HUMAN	40
13	67.44	67.44	65.74	49.07	44.79	sp|Q05193|DYN1_HUMAN	Dynamin-1 OS=Homo sapiens GN=DNM1 PE=1 SV=2	HUMAN	39
32	56.2	56.2	71.98	57.43	50.77	sp|P11142|HSP7C_HUMAN	Heat shock cognate 71 kDa protein OS=Homo sapiens GN=HSPA8 PE=1 SV=1	HUMAN	39
1712	2.03	62.32	78.94	58.21	55.39	sp|P61764-2|STXB1_HUMAN	Isoform 2 of Syntaxin-binding protein 1 OS=Homo sapiens GN=STXBP1	HUMAN	39
22	63.31	63.31	82.55	67.71	64.4	sp|P10809|CH60_HUMAN	60 kDa heat shock protein, mitochondrial OS=Homo sapiens GN=HSPD1 PE=1 SV=2	HUMAN	38
36	54.86	54.86	41.42	18.5	12.76	sp|Q01484-4|ANK2_HUMAN	Isoform 3 of Ankyrin-2 OS=Homo sapiens GN=ANK2	HUMAN	38
362	16.41	46.75	65.56	64	63.33	sp|Q13509|TBB3_HUMAN	Tubulin beta-3 chain OS=Homo sapiens GN=TUBB3 PE=1 SV=2	HUMAN	38
1634	2.08	44.23	65.99	58.19	57.68	tr|B3KML9|B3KML9_HUMAN	cDNA FLJ11352 fis, clone HEMBA1000020, highly similar to Tubulin beta-2C chain OS=Homo sapiens PE=2 SV=1	HUMAN	38
1661	2.06	65.39	64.12	47.45	43.17	sp|Q05193-2|DYN1_HUMAN	Isoform 2 of Dynamin-1 OS=Homo sapiens GN=DNM1	HUMAN	38
10	74.29	74.29	83.66	68.65	55.42	sp|P08133|ANXA6_HUMAN	Annexin A6 OS=Homo sapiens GN=ANXA6 PE=1 SV=3	HUMAN	37
15	65.95	65.95	65.24	48.16	41.64	sp|P11216|PYGB_HUMAN	Glycogen phosphorylase, brain form OS=Homo sapiens GN=PYGB PE=1 SV=5	HUMAN	37
48	50.05	61.53	77.15	66.93	64.93	sp|Q16352|AINX_HUMAN	Alpha-internexin OS=Homo sapiens GN=INA PE=1 SV=2	HUMAN	37
49	49.82	49.82	85.02	76.27	71.66	sp|P06733|ENOA_HUMAN	Alpha-enolase OS=Homo sapiens GN=ENO1 PE=1 SV=2	HUMAN	37
123	34.89	64.39	77.76	56.63	47.79	sp|P08238|HS90B_HUMAN	Heat shock protein HSP 90-beta OS=Homo sapiens GN=HSP90AB1 PE=1 SV=4	HUMAN	37
17	64.64	64.64	71.24	60.03	48.15	sp|Q16891|IMMT_HUMAN	Mitochondrial inner membrane protein OS=Homo sapiens GN=IMMT PE=1 SV=1	HUMAN	35
25	60.67	60.67	68.83	58.57	55.06	tr|B4DJA0|B4DJA0_HUMAN	NADH dehydrogenase (Ubiquinone) Fe-S protein 1, 75kDa (NADH-coenzyme Q reductase), isoform CRA_a OS=Homo sapiens GN=NDUFS1 PE=2 SV=1	HUMAN	35
34	55.16	55.16	73.38	66.67	62.19	sp|P60028|GDIA_PANTR	Rab GDP dissociation inhibitor alpha OS=Pan troglodytes GN=GDI1 PE=2 SV=1	PANTR	35
862	6.18	46.23	68.82	63.05	60.74	tr|A8MUB1|A8MUB1_HUMAN	Tubulin, alpha 1 (Testis specific), isoform CRA_a OS=Homo sapiens GN=TUBA4A PE=2 SV=1	HUMAN	35
11	72.98	72.98	71.31	53.76	41.93	tr|E5KLJ7|E5KLJ7_HUMAN	Mitochondrial dynamin-like 120 kDa protein OS=Homo sapiens GN=OPA1 PE=3 SV=1	HUMAN	34
23	62.5	62.5	45.91	26.5	19.89	sp|P46821|MAP1B_HUMAN	Microtubule-associated protein 1B OS=Homo sapiens GN=MAP1B PE=1 SV=2	HUMAN	34
33	56.14	56.14	66.77	55.75	53.32	sp|P38606|VATA_HUMAN	V-type proton ATPase catalytic subunit A OS=Homo sapiens GN=ATP6V1A PE=1 SV=2	HUMAN	33
97	38.51	55.13	82.47	74.16	63.6	tr|Q6IAT1|Q6IAT1_HUMAN	GDI2 protein OS=Homo sapiens GN=GDI2 PE=2 SV=1	HUMAN	33
24	60.75	60.75	82.24	65.95	55.94	sp|O00429-6|DNM1L_HUMAN	Isoform 6 of Dynamin-1-like protein OS=Homo sapiens GN=DNM1L	HUMAN	32
31	56.81	56.81	79.57	67.7	61.52	sp|P09543|CN37_HUMAN	2',3'-cyclic-nucleotide 3'-phosphodiesterase OS=Homo sapiens GN=CNP PE=1 SV=2	HUMAN	32
39	53.53	53.53	79.86	67.99	66.55	sp|P17987|TCPA_HUMAN	T-complex protein 1 subunit alpha OS=Homo sapiens GN=TCP1 PE=1 SV=1	HUMAN	31
40	52.91	52.91	72.33	58.41	54.43	sp|P25705|ATPA_HUMAN	ATP synthase subunit alpha, mitochondrial OS=Homo sapiens GN=ATP5A1 PE=1 SV=1	HUMAN	31
55	48.23	48.23	59.92	49.25	45.69	sp|Q9UBB6-3|NCDN_HUMAN	Isoform 3 of Neurochondrin OS=Homo sapiens GN=NCDN	HUMAN	31
127	33.78	33.78	78.21	69.55	58.51	sp|P04406|G3P_HUMAN	Glyceraldehyde-3-phosphate dehydrogenase OS=Homo sapiens GN=GAPDH PE=1 SV=3	HUMAN	31
18	64.53	64.53	67.07	51.53	36.21	tr|Q1HE25|Q1HE25_HUMAN	Actinin alpha 1 isoform b OS=Homo sapiens GN=ACTN1 PE=2 SV=1	HUMAN	30
26	60.41	60.41	55.25	40.23	35.5	tr|E7ENR4|E7ENR4_HUMAN	Uncharacterized protein OS=Homo sapiens GN=HK1 PE=3 SV=1	HUMAN	30
35	54.89	54.89	47.53	29.85	26.4	sp|Q9NQ66|PLCB1_HUMAN	1-phosphatidylinositol-4,5-bisphosphate phosphodiesterase beta-1 OS=Homo sapiens GN=PLCB1 PE=1 SV=1	HUMAN	30
37	53.92	53.92	80	70.65	63.18	sp|P78371|TCPB_HUMAN	T-complex protein 1 subunit beta OS=Homo sapiens GN=CCT2 PE=1 SV=4	HUMAN	30
46	50.29	50.29	72.73	66.34	61.7	sp|P05091|ALDH2_HUMAN	Aldehyde dehydrogenase, mitochondrial OS=Homo sapiens GN=ALDH2 PE=1 SV=2	HUMAN	30
50	49.75	49.75	63.98	54.84	51.97	tr|E9KL48|E9KL48_HUMAN	Epididymis tissue sperm binding protein Li 18mP OS=Homo sapiens GN=GLUD1 PE=2 SV=1	HUMAN	30
60	46.61	46.61	63.45	57.88	47.87	sp|P49419|AL7A1_HUMAN	Alpha-aminoadipic semialdehyde dehydrogenase OS=Homo sapiens GN=ALDH7A1 PE=1 SV=5	HUMAN	30
541	11	38.85	59.1	49.25	47.32	tr|C9J2C0|C9J2C0_HUMAN	Uncharacterized protein OS=Homo sapiens GN=TUBA8 PE=3 SV=1	HUMAN	30
29	58.12	58.12	53.48	44.81	35.51	tr|E1P647|E1P647_HUMAN	Adaptor-related protein complex 2, beta 1 subunit, isoform CRA_b OS=Homo sapiens GN=AP2B1 PE=4 SV=1	HUMAN	29
42	52.13	52.13	66.52	51.85	49.63	sp|O43301|HS12A_HUMAN	Heat shock 70 kDa protein 12A OS=Homo sapiens GN=HSPA12A PE=1 SV=2	HUMAN	29
52	48.93	48.93	88.28	73.16	71.46	sp|P06576|ATPB_HUMAN	ATP synthase subunit beta, mitochondrial OS=Homo sapiens GN=ATP5B PE=1 SV=3	HUMAN	29
59	46.97	46.97	68.8	57	57	tr|Q96IH1|Q96IH1_HUMAN	FSCN1 protein (Fragment) OS=Homo sapiens GN=FSCN1 PE=2 SV=1	HUMAN	29
63	44.91	44.91	65.32	53.36	45.29	tr|A8K132|A8K132_HUMAN	cDNA FLJ75476, highly similar to Homo sapiens glutaminase (GLS), mRNA OS=Homo sapiens PE=2 SV=1	HUMAN	29
73	43.34	52.61	62.06	45.3	40.88	tr|B3KQI5|B3KQI5_HUMAN	cDNA FLJ90522 fis, clone NT2RP4000108, highly similar to Neurofilament triplet L protein OS=Homo sapiens PE=2 SV=1	HUMAN	29
99	38.25	38.25	75.07	67.19	64.3	sp|P12277|KCRB_HUMAN	Creatine kinase B-type OS=Homo sapiens GN=CKB PE=1 SV=1	HUMAN	29
151	31.12	50.36	64.16	47.89	39.91	sp|P54652|HSP72_HUMAN	Heat shock-related 70 kDa protein 2 OS=Homo sapiens GN=HSPA2 PE=1 SV=1	HUMAN	29
41	52.33	52.33	62.66	50.62	35.11	sp|P55072|TERA_HUMAN	Transitional endoplasmic reticulum ATPase OS=Homo sapiens GN=VCP PE=1 SV=4	HUMAN	28
91	39.11	39.11	71.86	52.09	46.28	sp|P00505|AATM_HUMAN	Aspartate aminotransferase, mitochondrial OS=Homo sapiens GN=GOT2 PE=1 SV=3	HUMAN	28
105	37.76	41.56	34.76	16.94	11.41	tr|E9PGC8|E9PGC8_HUMAN	Uncharacterized protein OS=Homo sapiens GN=MAP1A PE=4 SV=1	HUMAN	28
114	35.83	35.83	61.42	50.11	46.56	tr|B7Z3K9|B7Z3K9_HUMAN	Fructose-bisphosphate aldolase OS=Homo sapiens PE=2 SV=1	HUMAN	28
148	31.25	39.55	66.52	54.53	41.81	tr|B3SXQ8|B3SXQ8_HUMAN	Collapsin response mediator protein 4 long variant OS=Homo sapiens GN=LCRMP PE=2 SV=1	HUMAN	28
38	53.82	53.82	68.19	50.29	45.27	tr|Q53H26|Q53H26_HUMAN	Transferrin variant (Fragment) OS=Homo sapiens PE=2 SV=1	HUMAN	27
45	51.19	51.19	70.26	53.83	50	tr|Q53HU0|Q53HU0_HUMAN	Chaperonin containing TCP1, subunit 8 (Theta) variant (Fragment) OS=Homo sapiens PE=2 SV=1	HUMAN	27
47	50.25	50.25	47.54	34.09	26.13	sp|Q12860|CNTN1_HUMAN	Contactin-1 OS=Homo sapiens GN=CNTN1 PE=1 SV=1	HUMAN	27
64	44.8	44.8	68.09	59.22	52.48	sp|Q9BPU6|DPYL5_HUMAN	Dihydropyrimidinase-related protein 5 OS=Homo sapiens GN=DPYSL5 PE=1 SV=1	HUMAN	27
72	43.49	47.97	67.24	56.63	48.83	tr|A8K5I0|A8K5I0_HUMAN	Heat shock 70kDa protein 1A OS=Homo sapiens GN=HSPA1B PE=2 SV=1	HUMAN	27
80	41.08	41.08	70.06	61.38	61.38	tr|Q5U077|Q5U077_HUMAN	L-lactate dehydrogenase OS=Homo sapiens GN=LDHB PE=2 SV=1	HUMAN	27
83	40.84	49.17	57.02	24.46	24.46	sp|P12036|NFH_HUMAN	Neurofilament heavy polypeptide OS=Homo sapiens GN=NEFH PE=1 SV=4	HUMAN	27
43	51.6	51.6	65.62	47.67	36.95	sp|Q92598|HS105_HUMAN	Heat shock protein 105 kDa OS=Homo sapiens GN=HSPH1 PE=1 SV=1	HUMAN	26
61	45.43	45.43	54.63	36.48	29.02	sp|P22314|UBA1_HUMAN	Ubiquitin-like modifier-activating enzyme 1 OS=Homo sapiens GN=UBA1 PE=1 SV=3	HUMAN	26
69	44.02	44.02	58.1	58.1	51.85	sp|P23526|SAHH_HUMAN	Adenosylhomocysteinase OS=Homo sapiens GN=AHCY PE=1 SV=4	HUMAN	26
70	43.71	43.71	67.75	40.8	34.46	sp|P38646|GRP75_HUMAN	Stress-70 protein, mitochondrial OS=Homo sapiens GN=HSPA9 PE=1 SV=2	HUMAN	26
71	43.69	43.69	75.54	64.65	61.26	sp|P17174|AATC_HUMAN	Aspartate aminotransferase, cytoplasmic OS=Homo sapiens GN=GOT1 PE=1 SV=3	HUMAN	26
76	42.83	45.93	78.97	57.51	46.35	sp|P08670|VIME_HUMAN	Vimentin OS=Homo sapiens GN=VIM PE=1 SV=4	HUMAN	26
94	38.91	38.91	74.93	69.97	59.78	tr|Q8WVW5|Q8WVW5_HUMAN	Putative uncharacterized protein (Fragment) OS=Homo sapiens PE=2 SV=1	HUMAN	26
250	21.93	50.48	64	41.49	33.26	sp|O43707|ACTN4_HUMAN	Alpha-actinin-4 OS=Homo sapiens GN=ACTN4 PE=1 SV=2	HUMAN	26
54	48.23	48.23	60.8	46.63	41.4	sp|P43304|GPDM_HUMAN	Glycerol-3-phosphate dehydrogenase, mitochondrial OS=Homo sapiens GN=GPD2 PE=1 SV=3	HUMAN	25
107	37.66	37.66	80.78	72.94	61.57	sp|P62258|1433E_HUMAN	14-3-3 protein epsilon OS=Homo sapiens GN=YWHAE PE=1 SV=1	HUMAN	25
110	37.08	37.08	66.95	55.37	53.11	sp|P09471|GNAO_HUMAN	Guanine nucleotide-binding protein G(o) subunit alpha OS=Homo sapiens GN=GNAO1 PE=1 SV=4	HUMAN	25
125	34.18	36.26	56.53	45.02	45.02	tr|Q86VA8|Q86VA8_HUMAN	Synapsin II OS=Homo sapiens GN=SYN2 PE=2 SV=1	HUMAN	25
1569	2.18	49.19	83.26	63.7	55.43	tr|E5RK69|E5RK69_HUMAN	Uncharacterized protein OS=Homo sapiens GN=ANXA6 PE=3 SV=1	HUMAN	25
51	49.45	49.45	64.45	51.47	44.69	sp|O75746|CMC1_HUMAN	Calcium-binding mitochondrial carrier protein Aralar1 OS=Homo sapiens GN=SLC25A12 PE=1 SV=2	HUMAN	24
57	47.17	47.17	72.44	59.97	52.51	tr|Q59H77|Q59H77_HUMAN	Chaperonin containing TCP1, subunit 3 (Gamma) variant (Fragment) OS=Homo sapiens PE=2 SV=1	HUMAN	24
67	44.09	44.09	58.03	37.86	36.36	sp|Q5IS50|DPP6_PANTR	Dipeptidyl aminopeptidase-like protein 6 OS=Pan troglodytes GN=DPP6 PE=2 SV=1	PANTR	24
85	39.97	39.97	90.89	72.66	55.88	tr|A8K4W6|A8K4W6_HUMAN	Phosphoglycerate kinase OS=Homo sapiens GN=PGK1 PE=2 SV=1	HUMAN	24
89	39.53	39.53	48.88	35.14	28.33	sp|O94973|AP2A2_HUMAN	AP-2 complex subunit alpha-2 OS=Homo sapiens GN=AP2A2 PE=1 SV=2	HUMAN	24
98	38.47	38.47	63.69	53.76	37.16	sp|P17600|SYN1_HUMAN	Synapsin-1 OS=Homo sapiens GN=SYN1 PE=1 SV=3	HUMAN	24
116	35.71	41.93	67.49	49.13	43.29	tr|A0EJG6|A0EJG6_HUMAN	Long form collapsin response mediator protein 1 OS=Homo sapiens GN=CRMP1 PE=2 SV=1	HUMAN	24
121	34.97	34.97	73.27	50.58	48.85	sp|P55809|SCOT1_HUMAN	Succinyl-CoA:3-ketoacid-coenzyme A transferase 1, mitochondrial OS=Homo sapiens GN=OXCT1 PE=1 SV=1	HUMAN	24
44	51.3	51.3	65.69	47.9	36.58	tr|F5GX05|F5GX05_HUMAN	Uncharacterized protein OS=Homo sapiens GN=EPB41L3 PE=4 SV=1	HUMAN	23
58	47.13	47.13	44.66	30.28	22.2	tr|F8W7D2|F8W7D2_HUMAN	Uncharacterized protein OS=Homo sapiens GN=NFASC PE=4 SV=1	HUMAN	23
77	42.45	42.45	48.86	30.33	22.76	tr|A8K8U1|A8K8U1_HUMAN	cDNA FLJ77762, highly similar to Homo sapiens cullin-associated and neddylation-dissociated 1 (CAND1), mRNA OS=Homo sapiens PE=2 SV=1	HUMAN	23
86	39.82	45.63	50.96	34.05	24.06	sp|Q9H4G0|E41L1_HUMAN	Band 4.1-like protein 1 OS=Homo sapiens GN=EPB41L1 PE=1 SV=2	HUMAN	23
103	37.99	37.99	38.69	27.62	25.29	sp|P13591|NCAM1_HUMAN	Neural cell adhesion molecule 1 OS=Homo sapiens GN=NCAM1 PE=1 SV=3	HUMAN	23
111	36.96	36.96	66.8	58.4	50.6	sp|P80404|GABT_HUMAN	4-aminobutyrate aminotransferase, mitochondrial OS=Homo sapiens GN=ABAT PE=1 SV=3	HUMAN	23
145	31.32	37.71	76.45	59.28	46.51	sp|P00352|AL1A1_HUMAN	Retinal dehydrogenase 1 OS=Homo sapiens GN=ALDH1A1 PE=1 SV=2	HUMAN	23
146	31.29	31.29	73.29	49.1	49.1	tr|Q2VPS2|Q2VPS2_HUMAN	Syntaxin 1B alternative isoform deltaTM OS=Homo sapiens GN=STX1B PE=2 SV=1	HUMAN	23
181	27.73	47.03	61.3	39.04	29.53	tr|B2RCS5|B2RCS5_HUMAN	Actinin, alpha 2, isoform CRA_b OS=Homo sapiens GN=ACTN2 PE=2 SV=1	HUMAN	23
56	47.61	47.61	52.18	39.11	27.23	sp|Q9ULD0|OGDHL_HUMAN	2-oxoglutarate dehydrogenase-like, mitochondrial OS=Homo sapiens GN=OGDHL PE=1 SV=3	HUMAN	22
65	44.46	44.46	54.75	37.16	30.16	tr|E9PLK3|E9PLK3_HUMAN	Uncharacterized protein OS=Homo sapiens GN=NPEPPS PE=4 SV=1	HUMAN	22
75	43.25	43.25	50.64	41.33	35.84	sp|Q01813|K6PP_HUMAN	6-phosphofructokinase type C OS=Homo sapiens GN=PFKP PE=1 SV=2	HUMAN	22
79	41.47	41.47	58.06	51.78	42.78	tr|A8K7B7|A8K7B7_HUMAN	Protein phosphatase 2 (Formerly 2A), regulatory subunit A (PR 65), alpha isoform OS=Homo sapiens GN=PPP2R1A PE=2 SV=1	HUMAN	22
90	39.37	39.37	67.04	50.88	47.35	sp|P48735|IDHP_HUMAN	Isocitrate dehydrogenase [NADP], mitochondrial OS=Homo sapiens GN=IDH2 PE=1 SV=2	HUMAN	22
93	39	39	67.92	44.75	42.38	sp|P30101|PDIA3_HUMAN	Protein disulfide-isomerase A3 OS=Homo sapiens GN=PDIA3 PE=1 SV=4	HUMAN	22
96	38.61	42.94	58.1	38.99	34.1	sp|P11021|GRP78_HUMAN	78 kDa glucose-regulated protein OS=Homo sapiens GN=HSPA5 PE=1 SV=2	HUMAN	22
102	38.03	38.03	70.93	56.02	36.75	sp|P31040|DHSA_HUMAN	Succinate dehydrogenase [ubiquinone] flavoprotein subunit, mitochondrial OS=Homo sapiens GN=SDHA PE=1 SV=2	HUMAN	22
112	36.24	36.24	50.26	18.62	14.18	tr|Q60FE2|Q60FE2_HUMAN	MYH9 variant protein OS=Homo sapiens GN=MYH9 PE=2 SV=1	HUMAN	22
142	31.63	31.63	56.42	44.21	42.32	tr|D3DPU2|D3DPU2_HUMAN	Adenylyl cyclase-associated protein OS=Homo sapiens GN=CAP1 PE=3 SV=1	HUMAN	22
155	30.83	30.83	83.04	77.03	73.85	sp|P21796|VDAC1_HUMAN	Voltage-dependent anion-selective channel protein 1 OS=Homo sapiens GN=VDAC1 PE=1 SV=2	HUMAN	22
197	25.96	42.64	51.9	35.99	31.24	tr|B2RB32|B2RB32_HUMAN	Phosphorylase OS=Homo sapiens PE=2 SV=1	HUMAN	22
245	22.63	36	48	26.61	21.6	sp|O95782|AP2A1_HUMAN	AP-2 complex subunit alpha-1 OS=Homo sapiens GN=AP2A1 PE=1 SV=3	HUMAN	22
81	40.93	40.93	46.15	26.83	15.56	sp|Q02952-3|AKA12_HUMAN	Isoform 3 of A-kinase anchor protein 12 OS=Homo sapiens GN=AKAP12	HUMAN	21
87	39.69	39.69	73.45	57.74	52.88	sp|P49411|EFTU_HUMAN	Elongation factor Tu, mitochondrial OS=Homo sapiens GN=TUFM PE=1 SV=2	HUMAN	21
100	38.14	38.14	67.68	57.19	50.25	tr|E9PBU3|E9PBU3_HUMAN	Uncharacterized protein OS=Homo sapiens GN=ATIC PE=4 SV=1	HUMAN	21
140	31.78	31.78	36.31	14.2	10.86	sp|Q9Y4G6|TLN2_HUMAN	Talin-2 OS=Homo sapiens GN=TLN2 PE=1 SV=4	HUMAN	21
141	31.72	31.72	82.87	69.23	69.23	sp|P60174|TPIS_HUMAN	Triosephosphate isomerase OS=Homo sapiens GN=TPI1 PE=1 SV=3	HUMAN	21
144	31.43	31.43	44.98	36.61	36.4	tr|Q8IWE0|Q8IWE0_HUMAN	Calcium/calmodulin-dependent protein kinase II alpha OS=Homo sapiens GN=CAMK2A PE=2 SV=1	HUMAN	21
153	31.05	31.05	27.67	14.3	14.3	tr|E9PF17|E9PF17_HUMAN	Uncharacterized protein OS=Homo sapiens GN=VCAN PE=4 SV=2	HUMAN	21
172	28.77	37.32	81.11	73.04	69.82	tr|Q6FHV6|Q6FHV6_HUMAN	Enolase OS=Homo sapiens GN=ENO2 PE=2 SV=1	HUMAN	21
180	28.01	30.92	84.08	70.61	65.71	tr|D0PNI1|D0PNI1_HUMAN	Tyrosine 3-monooxygenase/tryptophan 5-monooxygenase activation protein zeta polypeptide OS=Homo sapiens GN=YWHAZ PE=3 SV=1	HUMAN	21
1795	2	38.14	67.68	57.19	50.25	tr|A8K202|A8K202_HUMAN	5-aminoimidazole-4-carboxamide ribonucleotide formyltransferase/IMP cyclohydrolase, isoform CRA_g OS=Homo sapiens GN=ATIC PE=2 SV=1	HUMAN	21
1796	2	35.96	70.3	55.52	36.42	tr|Q59GW8|Q59GW8_HUMAN	Succinate dehydrogenase complex, subunit A, flavoprotein variant (Fragment) OS=Homo sapiens PE=2 SV=1	HUMAN	21
62	44.99	44.99	52.22	36.12	28.18	sp|Q14697|GANAB_HUMAN	Neutral alpha-glucosidase AB OS=Homo sapiens GN=GANAB PE=1 SV=3	HUMAN	20
74	43.29	43.29	61.84	38.78	29.04	tr|Q59G10|Q59G10_HUMAN	Aldehyde dehydrogenase 1 family, member L1 variant (Fragment) OS=Homo sapiens PE=2 SV=1	HUMAN	20
84	40.23	40.23	62.6	50.08	43.11	tr|E7EPA7|E7EPA7_HUMAN	Uncharacterized protein OS=Homo sapiens GN=TKT PE=4 SV=1	HUMAN	20
92	39.02	39.02	32.7	25.46	20.21	tr|A1L306|A1L306_HUMAN	TNR protein OS=Homo sapiens GN=TNR PE=2 SV=1	HUMAN	20
101	38.08	38.08	70.65	55.19	40.9	sp|P21281|VATB2_HUMAN	V-type proton ATPase subunit B, brain isoform OS=Homo sapiens GN=ATP6V1B2 PE=1 SV=3	HUMAN	20
106	37.66	37.66	55.99	22.68	18.48	tr|A8MWX9|A8MWX9_HUMAN	Uncharacterized protein OS=Homo sapiens GN=DCTN1 PE=4 SV=2	HUMAN	20
115	35.82	35.83	57.25	52.16	52.16	tr|A4QPA9|A4QPA9_HUMAN	Mitogen-activated protein kinase kinase 1 OS=Homo sapiens GN=MAP2K1 PE=2 SV=1	HUMAN	20
120	35.01	35.01	73.17	55.12	48.05	sp|P43034|LIS1_HUMAN	Platelet-activating factor acetylhydrolase IB subunit alpha OS=Homo sapiens GN=PAFAH1B1 PE=1 SV=2	HUMAN	20
128	33.59	33.59	55.92	34.99	29.89	sp|P35612|ADDB_HUMAN	Beta-adducin OS=Homo sapiens GN=ADD2 PE=1 SV=3	HUMAN	20
129	33.3	33.3	82.32	53.89	47.37	sp|Q96KP4|CNDP2_HUMAN	Cytosolic non-specific dipeptidase OS=Homo sapiens GN=CNDP2 PE=1 SV=2	HUMAN	20
134	32.74	34.85	74.24	56.51	54.02	tr|B7Z5E3|B7Z5E3_HUMAN	L-lactate dehydrogenase OS=Homo sapiens GN=LDHA PE=2 SV=1	HUMAN	20
154	30.9	33.48	75.27	63.46	54.95	sp|P04075|ALDOA_HUMAN	Fructose-bisphosphate aldolase A OS=Homo sapiens GN=ALDOA PE=1 SV=2	HUMAN	20
159	30.52	30.52	57.83	46.75	46.51	tr|B4DHQ3|B4DHQ3_HUMAN	Phosphoserine aminotransferase OS=Homo sapiens PE=2 SV=1	HUMAN	20
163	30.31	30.31	77.51	61.54	51.18	tr|Q6FHZ0|Q6FHZ0_HUMAN	Malate dehydrogenase OS=Homo sapiens GN=MDH2 PE=2 SV=1	HUMAN	20
215	24.55	24.55	78.69	74.59	71.31	sp|P09417|DHPR_HUMAN	Dihydropteridine reductase OS=Homo sapiens GN=QDPR PE=1 SV=2	HUMAN	20
290	19.91	33.51	38.01	13.7	10.23	sp|O15020-2|SPTN2_HUMAN	Isoform 2 of Spectrin beta chain, brain 2 OS=Homo sapiens GN=SPTBN2	HUMAN	20
78	42.44	42.45	53.95	37.8	25.54	tr|Q6NUS1|Q6NUS1_HUMAN	PDCD6IP protein OS=Homo sapiens GN=PDCD6IP PE=1 SV=1	HUMAN	19
95	38.72	38.72	67.2	52.85	45.1	sp|Q9NVA2-2|SEP11_HUMAN	Isoform 2 of Septin-11 OS=Homo sapiens GN=SEPT11	HUMAN	19
104	37.79	37.79	48.76	30.89	23.97	sp|P49588|SYAC_HUMAN	Alanyl-tRNA synthetase, cytoplasmic OS=Homo sapiens GN=AARS PE=1 SV=2	HUMAN	19
109	37.14	37.14	61.03	47.69	43.42	sp|P36871|PGM1_HUMAN	Phosphoglucomutase-1 OS=Homo sapiens GN=PGM1 PE=1 SV=3	HUMAN	19
117	35.68	35.68	74.58	46.57	34.14	tr|Q9BU08|Q9BU08_HUMAN	Putative uncharacterized protein (Fragment) OS=Homo sapiens PE=2 SV=1	HUMAN	19
118	35.32	35.32	63.87	47.31	43.51	sp|P14868|SYDC_HUMAN	Aspartyl-tRNA synthetase, cytoplasmic OS=Homo sapiens GN=DARS PE=1 SV=2	HUMAN	19
126	34.15	34.15	53.18	36.27	31.53	sp|P41250|SYG_HUMAN	Glycyl-tRNA synthetase OS=Homo sapiens GN=GARS PE=1 SV=3	HUMAN	19
136	32.14	33.39	53.77	42.64	36.98	sp|O43865|SAHH2_HUMAN	Putative adenosylhomocysteinase 2 OS=Homo sapiens GN=AHCYL1 PE=1 SV=2	HUMAN	19
156	30.57	30.57	69.72	58.69	47.85	tr|Q546H9|Q546H9_HUMAN	Aldehyde dehydrogenase 5 family, member A1 (Succinate-semialdehyde dehydrogenase), isoform CRA_b OS=Homo sapiens GN=ALDH5A1 PE=2 SV=1	HUMAN	19
158	30.53	30.53	64.05	45.97	45.97	tr|F5H4I0|F5H4I0_HUMAN	Dihydrolipoyl dehydrogenase OS=Homo sapiens GN=DLD PE=3 SV=1	HUMAN	19
171	28.96	30.01	61.01	43.71	37.59	sp|O14531|DPYL4_HUMAN	Dihydropyrimidinase-related protein 4 OS=Homo sapiens GN=DPYSL4 PE=1 SV=2	HUMAN	19
175	28.64	28.64	39.55	31.18	29.09	sp|P43004|EAA2_HUMAN	Excitatory amino acid transporter 2 OS=Homo sapiens GN=SLC1A2 PE=1 SV=2	HUMAN	19
179	28.1	28.1	70.64	56.09	41.77	sp|Q9HCJ6|VAT1L_HUMAN	Synaptic vesicle membrane protein VAT-1 homolog-like OS=Homo sapiens GN=VAT1L PE=1 SV=2	HUMAN	19
192	26.97	26.97	64.9	43.71	43.71	sp|P22695|QCR2_HUMAN	Cytochrome b-c1 complex subunit 2, mitochondrial OS=Homo sapiens GN=UQCRC2 PE=1 SV=3	HUMAN	19
205	25.21	35.29	56.52	47.41	39.13	sp|Q92599|SEPT8_HUMAN	Septin-8 OS=Homo sapiens GN=SEPT8 PE=1 SV=4	HUMAN	19
206	25.16	25.16	68.24	55.29	55.29	tr|B2R6K4|B2R6K4_HUMAN	cDNA, FLJ92996, highly similar to Homo sapiens guanine nucleotide binding protein (G protein), beta polypeptide 1 (GNB1), mRNA OS=Homo sapiens PE=2 SV=1	HUMAN	19
232	23.37	39.93	42.3	34.5	23.51	tr|F5H801|F5H801_HUMAN	Uncharacterized protein OS=Homo sapiens GN=OGDH PE=4 SV=1	HUMAN	19
281	20.46	35.1	58.29	42.62	31.15	tr|E7EQV7|E7EQV7_HUMAN	Uncharacterized protein OS=Homo sapiens GN=KRT6C PE=3 SV=2	HUMAN	19
82	40.87	40.87	56.78	41.72	30.27	tr|Q5I6Y6|Q5I6Y6_HUMAN	Lamin A/C transcript variant 1 OS=Homo sapiens GN=LMNA PE=2 SV=1	HUMAN	18
113	35.98	35.98	81.39	72.22	62.22	tr|Q1HBJ4|Q1HBJ4_HUMAN	Mitogen-activated protein kinase 1 OS=Homo sapiens GN=MAPK1 PE=4 SV=1	HUMAN	18
119	35.27	35.27	72.92	44.7	36.17	sp|P54577|SYYC_HUMAN	Tyrosyl-tRNA synthetase, cytoplasmic OS=Homo sapiens GN=YARS PE=1 SV=4	HUMAN	18
122	34.94	34.94	65.56	48.99	44.01	tr|Q53HV2|Q53HV2_HUMAN	Chaperonin containing TCP1, subunit 7 (Eta) variant (Fragment) OS=Homo sapiens PE=2 SV=1	HUMAN	18
124	34.41	34.41	49.8	27.94	20.98	tr|F5H2F4|F5H2F4_HUMAN	Uncharacterized protein OS=Homo sapiens GN=MTHFD1 PE=3 SV=1	HUMAN	18
133	32.85	35.03	73.91	51.49	40.5	sp|Q16181|SEPT7_HUMAN	Septin-7 OS=Homo sapiens GN=SEPT7 PE=1 SV=2	HUMAN	18
160	30.49	30.49	50.07	32.72	29.73	tr|B7Z6N2|B7Z6N2_HUMAN	cDNA FLJ56154, highly similar to Gelsolin OS=Homo sapiens PE=2 SV=1	HUMAN	18
165	30.11	32.45	56.33	43.67	35.6	tr|E7EV99|E7EV99_HUMAN	Uncharacterized protein OS=Homo sapiens GN=ADD1 PE=4 SV=1	HUMAN	18
166	29.79	32.15	54.4	36.79	26.19	sp|P34932|HSP74_HUMAN	Heat shock 70 kDa protein 4 OS=Homo sapiens GN=HSPA4 PE=1 SV=4	HUMAN	18
167	29.69	32.9	49.09	18.17	12.85	sp|P35580|MYH10_HUMAN	Myosin-10 OS=Homo sapiens GN=MYH10 PE=1 SV=3	HUMAN	18
168	29.61	29.61	57.79	34.9	34.9	sp|O43175|SERA_HUMAN	D-3-phosphoglycerate dehydrogenase OS=Homo sapiens GN=PHGDH PE=1 SV=4	HUMAN	18
173	28.71	28.71	55.57	31.35	27.19	sp|P05771-2|KPCB_HUMAN	Isoform Beta-II of Protein kinase C beta type OS=Homo sapiens GN=PRKCB	HUMAN	18
176	28.55	28.55	62.54	48.61	41.18	tr|Q6NVC0|Q6NVC0_HUMAN	SLC25A5 protein (Fragment) OS=Homo sapiens GN=SLC25A5 PE=2 SV=1	HUMAN	18
190	27.14	27.14	56.68	43.32	37.03	tr|B7Z3T7|B7Z3T7_HUMAN	Uncharacterized protein OS=Homo sapiens GN=PDHA1 PE=2 SV=1	HUMAN	18
207	25.08	25.54	62.36	35.71	33.4	tr|B9EKV4|B9EKV4_HUMAN	Aldehyde dehydrogenase 9 family, member A1 OS=Homo sapiens GN=ALDH9A1 PE=2 SV=1	HUMAN	18
210	24.95	24.95	25.83	18.74	17.85	tr|E9PDG8|E9PDG8_HUMAN	Uncharacterized protein OS=Homo sapiens GN=SNAP91 PE=4 SV=1	HUMAN	18
275	20.64	27.73	78.78	56.73	50.61	sp|P27348|1433T_HUMAN	14-3-3 protein theta OS=Homo sapiens GN=YWHAQ PE=1 SV=1	HUMAN	18
297	19.42	36.32	48.9	29.78	25.38	sp|Q9UQ16-3|DYN3_HUMAN	Isoform 3 of Dynamin-3 OS=Homo sapiens GN=DNM3	HUMAN	18
343	17.6	27.83	86.99	62.2	59.35	sp|P31946|1433B_HUMAN	14-3-3 protein beta/alpha OS=Homo sapiens GN=YWHAB PE=1 SV=3	HUMAN	18
363	16.38	24.76	59.59	33.95	30.63	sp|Q13554-2|KCC2B_HUMAN	Isoform 1 of Calcium/calmodulin-dependent protein kinase type II subunit beta OS=Homo sapiens GN=CAMK2B	HUMAN	18
617	9.32	36.42	46.54	29.93	25.88	sp|Q10567-3|AP1B1_HUMAN	Isoform C of AP-1 complex subunit beta-1 OS=Homo sapiens GN=AP1B1	HUMAN	18
135	32.69	32.69	76.61	69.41	65.04	sp|Q8IXJ6|SIRT2_HUMAN	NAD-dependent deacetylase sirtuin-2 OS=Homo sapiens GN=SIRT2 PE=1 SV=2	HUMAN	17
152	31.12	31.12	54.06	34.22	34.22	tr|Q59ET3|Q59ET3_HUMAN	Chaperonin containing TCP1, subunit 6A isoform a variant (Fragment) OS=Homo sapiens PE=2 SV=1	HUMAN	17
189	27.22	30.23	61.97	44.16	38.59	sp|P50991|TCPD_HUMAN	T-complex protein 1 subunit delta OS=Homo sapiens GN=CCT4 PE=1 SV=4	HUMAN	17
191	27	27	43.18	34.58	27.48	sp|Q02252|MMSA_HUMAN	Methylmalonate-semialdehyde dehydrogenase [acylating], mitochondrial OS=Homo sapiens GN=ALDH6A1 PE=1 SV=2	HUMAN	17
785	6.93	27.62	58.36	49.6	37.67	tr|D2JYH4|D2JYH4_HUMAN	Actin, alpha 2, smooth muscle, aorta OS=Homo sapiens GN=ACTA2 PE=3 SV=1	HUMAN	17
1733	2.02	30.45	55.94	41.05	35.81	tr|Q2M3B4|Q2M3B4_HUMAN	Tyrosine hydroxylase OS=Homo sapiens GN=TH PE=2 SV=1	HUMAN	17
131	33.12	33.12	68.59	54.14	41.81	sp|P28838|AMPL_HUMAN	Cytosol aminopeptidase OS=Homo sapiens GN=LAP3 PE=1 SV=3	HUMAN	16
132	33	35.19	54.62	42.44	26.41	sp|P08237|K6PF_HUMAN	6-phosphofructokinase, muscle type OS=Homo sapiens GN=PFKM PE=1 SV=2	HUMAN	16
150	31.15	31.15	36.38	19.32	16.62	sp|Q9Y2Q0-2|AT8A1_HUMAN	Isoform 2 of Probable phospholipid-transporting ATPase IA OS=Homo sapiens GN=ATP8A1	HUMAN	16
161	30.45	30.45	56.25	38.64	33.71	sp|P07101|TY3H_HUMAN	Tyrosine 3-monooxygenase OS=Homo sapiens GN=TH PE=1 SV=5	HUMAN	16
162	30.33	30.33	47.39	21.28	13.06	sp|P11137-3|MAP2_HUMAN	Isoform 3 of Microtubule-associated protein 2 OS=Homo sapiens GN=MAP2	HUMAN	16
169	29.27	29.45	71.88	55.62	50.94	sp|P08758|ANXA5_HUMAN	Annexin A5 OS=Homo sapiens GN=ANXA5 PE=1 SV=2	HUMAN	16
174	28.69	28.69	53.11	39.96	34.28	sp|P30038|AL4A1_HUMAN	Delta-1-pyrroline-5-carboxylate dehydrogenase, mitochondrial OS=Homo sapiens GN=ALDH4A1 PE=1 SV=3	HUMAN	16
177	28.35	28.35	57.09	42.72	30.41	sp|Q01064|PDE1B_HUMAN	Calcium/calmodulin-dependent 3',5'-cyclic nucleotide phosphodiesterase 1B OS=Homo sapiens GN=PDE1B PE=1 SV=2	HUMAN	16
212	24.72	24.72	54.47	44.74	42.89	sp|O00154|BACH_HUMAN	Cytosolic acyl coenzyme A thioester hydrolase OS=Homo sapiens GN=ACOT7 PE=1 SV=3	HUMAN	16
230	23.47	23.47	62.72	39.25	31.9	sp|P06744|G6PI_HUMAN	Glucose-6-phosphate isomerase OS=Homo sapiens GN=GPI PE=1 SV=4	HUMAN	16
233	23.35	23.35	77.59	57.53	52.51	sp|Q99623|PHB2_HUMAN	Prohibitin-2 OS=Homo sapiens GN=PHB2 PE=1 SV=2	HUMAN	16
266	21.1	25.62	49.5	25.06	19.45	tr|Q5CAQ5|Q5CAQ5_HUMAN	Tumor rejection antigen (Gp96) 1 OS=Homo sapiens GN=TRA1 PE=2 SV=1	HUMAN	16
268	21.08	21.08	72.79	59.86	57.14	sp|P45880|VDAC2_HUMAN	Voltage-dependent anion-selective channel protein 2 OS=Homo sapiens GN=VDAC2 PE=1 SV=2	HUMAN	16
1798	2	23.84	69.35	59.73	48.55	tr|B4DGP6|B4DGP6_HUMAN	cDNA FLJ53865, highly similar to Succinate semialdehyde dehydrogenase, mitochondrial (EC 1.2.1.24) OS=Homo sapiens PE=2 SV=1	HUMAN	16
130	33.21	33.21	52.29	41.34	26.8	tr|F5GXN1|F5GXN1_HUMAN	Uncharacterized protein OS=Homo sapiens GN=CPNE6 PE=4 SV=1	HUMAN	15
137	32.08	32.08	53.71	26.96	19.96	sp|O60282|KIF5C_HUMAN	Kinesin heavy chain isoform 5C OS=Homo sapiens GN=KIF5C PE=1 SV=1	HUMAN	15
143	31.52	31.52	59.24	34.73	27.26	tr|E9KL44|E9KL44_HUMAN	Epididymis tissue sperm binding protein Li 14m OS=Homo sapiens PE=2 SV=1	HUMAN	15
147	31.27	31.27	62.48	29.89	26.32	sp|Q96JE9|MAP6_HUMAN	Microtubule-associated protein 6 OS=Homo sapiens GN=MAP6 PE=1 SV=2	HUMAN	15
149	31.23	31.23	44.47	31.53	22.61	tr|Q53FR4|Q53FR4_HUMAN	Vacuolar protein sorting 35 variant (Fragment) OS=Homo sapiens PE=2 SV=1	HUMAN	15
157	30.54	30.54	75	54.74	46.12	tr|E5KNH5|E5KNH5_HUMAN	Mitochondrial NADH dehydrogenase ubiquinone flavoprotein 1 OS=Homo sapiens PE=4 SV=1	HUMAN	15
164	30.23	30.23	67.38	54.97	40.4	sp|Q16798|MAON_HUMAN	NADP-dependent malic enzyme, mitochondrial OS=Homo sapiens GN=ME3 PE=2 SV=2	HUMAN	15
170	29.12	29.12	51.55	35.35	32.73	sp|P09960|LKHA4_HUMAN	Leukotriene A-4 hydrolase OS=Homo sapiens GN=LTA4H PE=1 SV=2	HUMAN	15
184	27.49	27.49	46.77	17.43	13.56	tr|E5KNY5|E5KNY5_HUMAN	Leucine-rich PPR-motif containing OS=Homo sapiens GN=LRPPRC PE=4 SV=1	HUMAN	15
188	27.24	27.27	35.53	23.48	16.14	sp|P20020-5|AT2B1_HUMAN	Isoform E of Plasma membrane calcium-transporting ATPase 1 OS=Homo sapiens GN=ATP2B1	HUMAN	15
194	26.65	26.65	58.81	39.9	33.01	tr|Q59ER5|Q59ER5_HUMAN	WD repeat-containing protein 1 isoform 1 variant (Fragment) OS=Homo sapiens PE=2 SV=1	HUMAN	15
200	25.76	25.76	79.53	68.46	55.03	sp|Q9H115|SNAB_HUMAN	Beta-soluble NSF attachment protein OS=Homo sapiens GN=NAPB PE=1 SV=2	HUMAN	15
211	24.87	24.87	76.88	70.35	66.33	sp|Q06830|PRDX1_HUMAN	Peroxiredoxin-1 OS=Homo sapiens GN=PRDX1 PE=1 SV=1	HUMAN	15
219	23.99	23.99	74.13	58.99	53.63	tr|E9KL35|E9KL35_HUMAN	Epididymis tissue sperm binding protein Li 3a OS=Homo sapiens PE=2 SV=1	HUMAN	15
221	23.9	23.9	74.41	60.24	59.45	tr|Q53G35|Q53G35_HUMAN	Phosphoglycerate mutase (Fragment) OS=Homo sapiens PE=2 SV=1	HUMAN	15
231	23.43	23.43	92.52	88.44	88.44	tr|D9YZU5|D9YZU5_HUMAN	Hemoglobin, beta OS=Homo sapiens GN=HBB PE=3 SV=1	HUMAN	15
246	22.44	22.44	66.99	56.8	56.8	sp|P60880|SNP25_HUMAN	Synaptosomal-associated protein 25 OS=Homo sapiens GN=SNAP25 PE=1 SV=1	HUMAN	15
247	22.38	22.38	73.09	66.82	65.02	sp|P09936|UCHL1_HUMAN	Ubiquitin carboxyl-terminal hydrolase isozyme L1 OS=Homo sapiens GN=UCHL1 PE=1 SV=2	HUMAN	15
260	21.53	21.53	57.76	42.57	39.93	tr|Q6LEU2|Q6LEU2_HUMAN	ATP1B1 protein (Fragment) OS=Homo sapiens GN=ATP1B1 PE=2 SV=1	HUMAN	15
311	18.81	18.81	60.51	42.61	42.61	tr|F5H098|F5H098_HUMAN	Malate dehydrogenase OS=Homo sapiens GN=MDH1 PE=3 SV=1	HUMAN	15
318	18.54	25.19	39.15	24.46	15.36	sp|Q01814-6|AT2B2_HUMAN	Isoform ZB of Plasma membrane calcium-transporting ATPase 2 OS=Homo sapiens GN=ATP2B2	HUMAN	15
591	9.92	25.56	55.37	53.36	44.97	sp|P12235|ADT1_HUMAN	ADP/ATP translocase 1 OS=Homo sapiens GN=SLC25A4 PE=1 SV=4	HUMAN	15
138	32.07	32.08	59.67	42.77	20.63	sp|P13639|EF2_HUMAN	Elongation factor 2 OS=Homo sapiens GN=EEF2 PE=1 SV=4	HUMAN	14
139	31.81	31.81	67.59	45.86	29.83	tr|A8K690|A8K690_HUMAN	cDNA FLJ76863, highly similar to Homo sapiens stress-induced-phosphoprotein 1 (Hsp70/Hsp90-organizing protein) (STIP1), mRNA OS=Homo sapiens PE=2 SV=1	HUMAN	14
178	28.13	28.13	53.69	27.19	22.95	tr|E7EVH7|E7EVH7_HUMAN	Uncharacterized protein OS=Homo sapiens PE=4 SV=1	HUMAN	14
182	27.62	27.62	67.42	39.86	21.66	sp|P26038|MOES_HUMAN	Moesin OS=Homo sapiens GN=MSN PE=1 SV=3	HUMAN	14
186	27.41	27.41	59.24	38.86	38.86	tr|Q6AI31|Q6AI31_HUMAN	Putative uncharacterized protein DKFZp781D2042 OS=Homo sapiens GN=DKFZp781D2042 PE=2 SV=1	HUMAN	14
196	26.15	26.15	59.14	29.05	26.07	tr|D3DP09|D3DP09_HUMAN	Tripartite motif-containing 2, isoform CRA_a OS=Homo sapiens GN=TRIM2 PE=4 SV=1	HUMAN	14
198	25.91	25.91	64.52	57.77	42.23	tr|B4E3A8|B4E3A8_HUMAN	Uncharacterized protein OS=Homo sapiens GN=SERPINB1 PE=2 SV=1	HUMAN	14
199	25.88	25.88	74.01	53.79	53.79	sp|P16152|CBR1_HUMAN	Carbonyl reductase [NADPH] 1 OS=Homo sapiens GN=CBR1 PE=1 SV=3	HUMAN	14
202	25.44	25.44	41.06	28.77	22.43	tr|Q9ULW9|Q9ULW9_HUMAN	3',5'-cyclic nucleotide phosphodiesterase 10A2 OS=Homo sapiens GN=PDE10A2 PE=2 SV=1	HUMAN	14
203	25.42	25.42	79.79	65.28	61.14	sp|P84074|HPCA_HUMAN	Neuron-specific calcium-binding protein hippocalcin OS=Homo sapiens GN=HPCA PE=1 SV=2	HUMAN	14
208	25.04	25.04	61.05	32.72	27.49	sp|Q06124-2|PTN11_HUMAN	Isoform 2 of Tyrosine-protein phosphatase non-receptor type 11 OS=Homo sapiens GN=PTPN11	HUMAN	14
213	24.69	24.69	29.95	21.45	19.35	sp|P45974|UBP5_HUMAN	Ubiquitin carboxyl-terminal hydrolase 5 OS=Homo sapiens GN=USP5 PE=1 SV=2	HUMAN	14
216	24.43	24.43	46.03	26.63	25.21	tr|Q5VU08|Q5VU08_HUMAN	Adducin 3 (Gamma) OS=Homo sapiens GN=ADD3 PE=2 SV=1	HUMAN	14
217	24.29	24.29	63.3	52.29	43.73	sp|P62140|PP1B_HUMAN	Serine/threonine-protein phosphatase PP1-beta catalytic subunit OS=Homo sapiens GN=PPP1CB PE=1 SV=3	HUMAN	14
220	23.92	23.92	68.45	43.06	26.79	tr|B7Z242|B7Z242_HUMAN	Uncharacterized protein OS=Homo sapiens GN=MAOB PE=2 SV=1	HUMAN	14
227	23.66	23.66	56.7	30.83	26.61	sp|P11413-3|G6PD_HUMAN	Isoform 3 of Glucose-6-phosphate 1-dehydrogenase OS=Homo sapiens GN=G6PD	HUMAN	14
236	23.15	25.29	59.23	49.64	39.81	sp|P12532|KCRU_HUMAN	Creatine kinase U-type, mitochondrial OS=Homo sapiens GN=CKMT1A PE=1 SV=1	HUMAN	14
238	22.99	22.99	75.75	45.51	43.41	tr|B4DM97|B4DM97_HUMAN	cDNA FLJ55002, highly similar to Alpha-centractin OS=Homo sapiens PE=2 SV=1	HUMAN	14
242	22.79	24.17	57.81	39.03	24.89	tr|Q9BYW9|Q9BYW9_HUMAN	Adenylyl cyclase-associated protein OS=Homo sapiens GN=CAP2 PE=2 SV=2	HUMAN	14
285	20.31	20.31	50.93	48.14	36.02	sp|Q9H9B4|SFXN1_HUMAN	Sideroflexin-1 OS=Homo sapiens GN=SFXN1 PE=1 SV=4	HUMAN	14
302	19.17	19.17	62.57	31.42	30.6	tr|Q53GF8|Q53GF8_HUMAN	Isocitrate dehydrogenase 3 (NAD) alpha variant (Fragment) OS=Homo sapiens PE=2 SV=1	HUMAN	14
348	17.3	19.62	74.37	54.43	46.84	sp|P15121|ALDR_HUMAN	Aldose reductase OS=Homo sapiens GN=AKR1B1 PE=1 SV=3	HUMAN	14
422	14.16	21.88	60.98	54.88	50	sp|Q04917|1433F_HUMAN	14-3-3 protein eta OS=Homo sapiens GN=YWHAH PE=1 SV=4	HUMAN	14
478	12.56	22.6	53.69	26.17	23.49	tr|B7Z9U6|B7Z9U6_HUMAN	cDNA, FLJ78960, highly similar to Radixin OS=Homo sapiens PE=2 SV=1	HUMAN	14
497	12.11	22.16	87.16	69.27	60.55	sp|P28161|GSTM2_HUMAN	Glutathione S-transferase Mu 2 OS=Homo sapiens GN=GSTM2 PE=1 SV=2	HUMAN	14
553	10.72	25.19	39.25	32.5	32.5	sp|P36507|MP2K2_HUMAN	Dual specificity mitogen-activated protein kinase kinase 2 OS=Homo sapiens GN=MAP2K2 PE=1 SV=1	HUMAN	14
592	9.92	17.44	62.75	43.32	42.11	sp|P61981|1433G_HUMAN	14-3-3 protein gamma OS=Homo sapiens GN=YWHAG PE=1 SV=2	HUMAN	14
835	6.47	20.01	47.37	28.07	24.37	sp|Q13557-6|KCC2D_HUMAN	Isoform Delta 9 of Calcium/calmodulin-dependent protein kinase type II subunit delta OS=Homo sapiens GN=CAMK2D	HUMAN	14
1052	4.58	23.62	45.08	28.54	26.77	tr|B4DIZ5|B4DIZ5_HUMAN	Adenosylhomocysteinase OS=Homo sapiens GN=AHCYL2 PE=2 SV=1	HUMAN	14
1085	4.31	24.12	62.12	53.03	42.12	sp|P62136|PP1A_HUMAN	Serine/threonine-protein phosphatase PP1-alpha catalytic subunit OS=Homo sapiens GN=PPP1CA PE=1 SV=1	HUMAN	14
1797	2	25.63	62.08	52.35	44.3	tr|Q6I9V5|Q6I9V5_HUMAN	SLC25A6 protein OS=Homo sapiens GN=SLC25A6 PE=2 SV=1	HUMAN	14
183	27.54	27.54	48.49	29.61	18.25	sp|P36776|LONM_HUMAN	Lon protease homolog, mitochondrial OS=Homo sapiens GN=LONP1 PE=1 SV=2	HUMAN	13
185	27.41	27.41	32.37	16.98	11.63	sp|P78357|CNTP1_HUMAN	Contactin-associated protein 1 OS=Homo sapiens GN=CNTNAP1 PE=1 SV=1	HUMAN	13
187	27.29	27.29	62.27	35.75	29.16	sp|P52306|GDS1_HUMAN	Rap1 GTPase-GDP dissociation stimulator 1 OS=Homo sapiens GN=RAP1GDS1 PE=1 SV=3	HUMAN	13
195	26.43	26.43	65.25	36.02	33.69	sp|Q13228|SBP1_HUMAN	Selenium-binding protein 1 OS=Homo sapiens GN=SELENBP1 PE=1 SV=2	HUMAN	13
223	23.88	23.88	32.05	14.82	10.9	tr|G3XAF4|G3XAF4_HUMAN	L1 cell adhesion molecule, isoform CRA_a OS=Homo sapiens GN=L1CAM PE=4 SV=1	HUMAN	13
224	23.78	23.78	39.18	14.35	13.42	sp|Q9NQC3|RTN4_HUMAN	Reticulon-4 OS=Homo sapiens GN=RTN4 PE=1 SV=2	HUMAN	13
237	23.02	23.02	71.56	67.56	54.67	tr|Q6FGJ9|Q6FGJ9_HUMAN	GSTM3 protein OS=Homo sapiens GN=GSTM3 PE=2 SV=1	HUMAN	13
239	22.95	22.95	30.57	25.03	19.61	tr|Q53X12|Q53X12_HUMAN	Vacuolar-type H()-ATPase OS=Homo sapiens PE=2 SV=1	HUMAN	13
273	20.76	20.76	80.42	76.19	62.43	sp|Q99497|PARK7_HUMAN	Protein DJ-1 OS=Homo sapiens GN=PARK7 PE=1 SV=2	HUMAN	13
279	20.51	20.51	54.21	45.79	36.07	sp|O75306|NDUS2_HUMAN	NADH dehydrogenase [ubiquinone] iron-sulfur protein 2, mitochondrial OS=Homo sapiens GN=NDUFS2 PE=1 SV=2	HUMAN	13
298	19.4	19.4	84.98	69.95	55.87	sp|P48047|ATPO_HUMAN	ATP synthase subunit O, mitochondrial OS=Homo sapiens GN=ATP5O PE=1 SV=1	HUMAN	13
299	19.25	19.25	33.33	30.18	27.48	tr|Q5TZC3|Q5TZC3_HUMAN	Protein kinase C and casein kinase substrate in neurons 1, isoform CRA_a OS=Homo sapiens GN=PACSIN1 PE=2 SV=1	HUMAN	13
300	19.21	19.21	73.1	65.5	61.99	tr|Q5ISS1|Q5ISS1_MACFA	ADP-ribosylation factor 1 (Fragment) OS=Macaca fascicularis PE=2 SV=1	MACFA	13
307	19.03	19.03	79.46	62.5	48.21	sp|P30041|PRDX6_HUMAN	Peroxiredoxin-6 OS=Homo sapiens GN=PRDX6 PE=1 SV=3	HUMAN	13
314	18.64	18.64	57.77	47.21	40.47	sp|P11177-2|ODPB_HUMAN	Isoform 2 of Pyruvate dehydrogenase E1 component subunit beta, mitochondrial OS=Homo sapiens GN=PDHB	HUMAN	13
315	18.61	20.7	58.16	38.77	22.46	sp|Q08209|PP2BA_HUMAN	Serine/threonine-protein phosphatase 2B catalytic subunit alpha isoform OS=Homo sapiens GN=PPP3CA PE=1 SV=1	HUMAN	13
561	10.63	21.04	60.29	45.88	43.82	tr|Q6FHM2|Q6FHM2_HUMAN	GNB2 protein OS=Homo sapiens GN=GNB2 PE=2 SV=1	HUMAN	13
1799	2	19.86	46.06	43.33	29.39	tr|Q13707|Q13707_HUMAN	ACTA2 protein (Fragment) OS=Homo sapiens GN=ACTA2 PE=2 SV=1	HUMAN	13
209	25.02	25.02	31.58	21.64	14.09	tr|Q2TB59|Q2TB59_HUMAN	Nicotinamide nucleotide transhydrogenase OS=Homo sapiens GN=NNT PE=2 SV=1	HUMAN	12
214	24.63	24.63	58.44	30.38	25.32	sp|P55084|ECHB_HUMAN	Trifunctional enzyme subunit beta, mitochondrial OS=Homo sapiens GN=HADHB PE=1 SV=3	HUMAN	12
218	24.1	24.1	55.29	34.56	30.45	tr|E5KS55|E5KS55_HUMAN	Mitochondrial succinyl-CoA ligase [ADP-forming] subunit beta OS=Homo sapiens PE=3 SV=1	ADP-forming	12
225	23.76	23.76	40.71	22.35	17.53	tr|Q59F90|Q59F90_HUMAN	Brevican isoform 1 variant (Fragment) OS=Homo sapiens PE=2 SV=1	HUMAN	12
229	23.5	23.5	46.33	32.46	28.38	sp|Q969P0|IGSF8_HUMAN	Immunoglobulin superfamily member 8 OS=Homo sapiens GN=IGSF8 PE=1 SV=1	HUMAN	12
234	23.29	23.29	48.22	36.04	35.79	tr|Q59GE1|Q59GE1_HUMAN	H5 variant (Fragment) OS=Homo sapiens PE=2 SV=1	HUMAN	12
241	22.84	22.84	60.45	33.98	23.16	sp|Q9Y2J8|PADI2_HUMAN	Protein-arginine deiminase type-2 OS=Homo sapiens GN=PADI2 PE=1 SV=2	HUMAN	12
243	22.78	22.79	48.06	36.93	26.48	sp|O00499|BIN1_HUMAN	Myc box-dependent-interacting protein 1 OS=Homo sapiens GN=BIN1 PE=1 SV=1	HUMAN	12
248	22.35	22.35	53.07	47.13	36.21	sp|P00390|GSHR_HUMAN	Glutathione reductase, mitochondrial OS=Homo sapiens GN=GSR PE=1 SV=2	HUMAN	12
249	22.2	22.2	54.72	37.8	33.66	tr|B2RAN1|B2RAN1_HUMAN	cDNA, FLJ95012, highly similar to Homo sapiens UDP-glucose pyrophosphorylase 2 (UGP2), mRNA OS=Homo sapiens PE=2 SV=1	HUMAN	12
251	21.84	24.02	56.53	31.53	22.44	tr|Q53G55|Q53G55_HUMAN	TNF receptor-associated protein 1 variant (Fragment) OS=Homo sapiens PE=2 SV=1	HUMAN	12
253	21.79	21.79	72.15	46.12	45.66	tr|Q4L233|Q4L233_HUMAN	Brain-specific protein p25 alpha, isoform CRA_b OS=Homo sapiens GN=FREP1 PE=2 SV=1	HUMAN	12
255	21.74	21.74	65.8	40.04	36.58	tr|Q53GE9|Q53GE9_HUMAN	Elongation factor 1-alpha (Fragment) OS=Homo sapiens PE=2 SV=1	HUMAN	12
261	21.38	21.38	61.32	45.29	40.97	sp|Q99536|VAT1_HUMAN	Synaptic vesicle membrane protein VAT-1 homolog OS=Homo sapiens GN=VAT1 PE=1 SV=2	HUMAN	12
262	21.35	21.35	54.83	44.32	38.35	sp|Q99962|SH3G2_HUMAN	Endophilin-A1 OS=Homo sapiens GN=SH3GL2 PE=1 SV=1	HUMAN	12
265	21.23	21.23	84.91	63.68	63.68	sp|P61019|RAB2A_HUMAN	Ras-related protein Rab-2A OS=Homo sapiens GN=RAB2A PE=1 SV=1	HUMAN	12
267	21.08	21.08	46.92	30.29	30.29	tr|A8YXX4|A8YXX4_HUMAN	Glutamine synthetase OS=Homo sapiens GN=PIG59 PE=2 SV=1	HUMAN	12
269	21.01	21.01	52.92	35.69	35.69	sp|P14550|AK1A1_HUMAN	Alcohol dehydrogenase [NADP] OS=Homo sapiens GN=AKR1A1 PE=1 SV=3	HUMAN	12
271	20.88	20.88	51.57	32.75	32.75	tr|B1ANK7|B1ANK7_HUMAN	Fumarate hydratase OS=Homo sapiens GN=FH PE=2 SV=1	HUMAN	12
283	20.38	20.38	53.51	26.35	21.62	tr|A3RJH1|A3RJH1_HUMAN	ATP-dependent RNA helicase DDX1 OS=Homo sapiens GN=DDX1 PE=2 SV=1	HUMAN	12
284	20.37	20.37	50.45	34.12	34.12	sp|P37837|TALDO_HUMAN	Transaldolase OS=Homo sapiens GN=TALDO1 PE=1 SV=2	HUMAN	12
288	20.1	20.1	40.63	25	19.16	tr|B2R659|B2R659_HUMAN	cDNA, FLJ92803, highly similar to Homo sapiens hydroxysteroid (17-beta) dehydrogenase 4 (HSD17B4), mRNA OS=Homo sapiens PE=2 SV=1	HUMAN	12
321	18.49	18.49	36.03	17.32	17.32	tr|E9PN83|E9PN83_HUMAN	Uncharacterized protein OS=Homo sapiens GN=DLG2 PE=4 SV=1	HUMAN	12
323	18.37	18.37	63.76	56.42	52.75	tr|Q6FHR0|Q6FHR0_HUMAN	RAB11B protein (Fragment) OS=Homo sapiens GN=RAB11B PE=2 SV=1	HUMAN	12
324	18.35	18.35	85.03	80.21	63.1	tr|D9IAI1|D9IAI1_HUMAN	Phosphatidylethanolamine-binding protein 1 OS=Homo sapiens PE=2 SV=1	HUMAN	12
325	18.29	20.35	63.93	53.55	49.18	tr|B4DF70|B4DF70_HUMAN	cDNA FLJ60461, highly similar to Peroxiredoxin-2 (EC 1.11.1.15) OS=Homo sapiens PE=2 SV=1	HUMAN	12
327	18.2	25.3	70.06	52.54	41.24	sp|P63096|GNAI1_HUMAN	Guanine nucleotide-binding protein G(i) subunit alpha-1 OS=Homo sapiens GN=GNAI1 PE=1 SV=2	HUMAN	12
201	25.58	25.58	59.62	47	33.12	sp|P02649|APOE_HUMAN	Apolipoprotein E OS=Homo sapiens GN=APOE PE=1 SV=1	HUMAN	11
204	25.25	25.25	55.42	46.89	31.44	sp|Q9HCC0|MCCB_HUMAN	Methylcrotonoyl-CoA carboxylase beta chain, mitochondrial OS=Homo sapiens GN=MCCC2 PE=1 SV=1	HUMAN	11
222	23.89	23.89	49.84	31.41	25.66	sp|O94826|TOM70_HUMAN	Mitochondrial import receptor subunit TOM70 OS=Homo sapiens GN=TOMM70A PE=1 SV=1	HUMAN	11
228	23.57	23.57	59.58	43.33	29.37	sp|P31930|QCR1_HUMAN	Cytochrome b-c1 complex subunit 1, mitochondrial OS=Homo sapiens GN=UQCRC1 PE=1 SV=3	HUMAN	11
235	23.19	23.19	58.57	40.13	29.5	sp|P31146|COR1A_HUMAN	Coronin-1A OS=Homo sapiens GN=CORO1A PE=1 SV=4	HUMAN	11
240	22.87	22.87	31.81	19.27	16.31	tr|A8K6Q3|A8K6Q3_HUMAN	cDNA FLJ75880, highly similar to Homo sapiens synaptic vesicle glycoprotein 2A (SV2A), mRNA OS=Homo sapiens PE=2 SV=1	HUMAN	11
252	21.8	21.8	53.04	45.95	45.95	sp|Q9UK22|FBX2_HUMAN	F-box only protein 2 OS=Homo sapiens GN=FBXO2 PE=1 SV=2	HUMAN	11
254	21.76	21.76	72.67	57.36	46.85	tr|Q53XN3|Q53XN3_HUMAN	Electron transfer flavoprotein alpha-subunit OS=Homo sapiens GN=ETFA PE=2 SV=1	HUMAN	11
257	21.68	21.68	33.22	27.4	14.84	tr|B2RBR9|B2RBR9_HUMAN	cDNA, FLJ95650, highly similar to Homo sapiens karyopherin (importin) beta 1 (KPNB1), mRNA OS=Homo sapiens PE=2 SV=1	HUMAN	11
258	21.61	21.61	68.93	52.66	40.83	tr|Q9BTT5|Q9BTT5_HUMAN	Similar to NADH dehydrogenase (Ubiquinone) 1 alpha subcomplex, 9 (39kD) (Fragment) OS=Homo sapiens PE=2 SV=1	HUMAN	11
263	21.33	21.33	61.46	50.32	44.59	sp|Q14894|CRYM_HUMAN	Thiomorpholine-carboxylate dehydrogenase OS=Homo sapiens GN=CRYM PE=1 SV=1	HUMAN	11
264	21.27	21.27	64.67	44.67	39.33	tr|Q53R19|Q53R19_HUMAN	Actin related protein 2/3 complex, subunit 2, 34kDa, isoform CRA_a OS=Homo sapiens GN=ARPC2 PE=2 SV=1	HUMAN	11
270	20.97	20.97	41.47	33.64	27.19	tr|C9JPG0|C9JPG0_HUMAN	Uncharacterized protein OS=Homo sapiens GN=SCRN1 PE=4 SV=2	HUMAN	11
272	20.76	20.76	62.98	43.83	34.04	tr|B4DQJ8|B4DQJ8_HUMAN	6-phosphogluconate dehydrogenase, decarboxylating OS=Homo sapiens GN=PGD PE=2 SV=1	HUMAN	11
274	20.68	20.68	54.02	50.19	41.76	tr|B2R696|B2R696_HUMAN	Calbindin 1, 28kDa, isoform CRA_b OS=Homo sapiens GN=CALB1 PE=2 SV=1	HUMAN	11
276	20.59	20.59	71.1	61.47	49.08	sp|P09488|GSTM1_HUMAN	Glutathione S-transferase Mu 1 OS=Homo sapiens GN=GSTM1 PE=1 SV=3	HUMAN	11
278	20.56	20.56	53.09	34.75	24.73	sp|Q7L099|RUFY3_HUMAN	Protein RUFY3 OS=Homo sapiens GN=RUFY3 PE=1 SV=1	HUMAN	11
280	20.49	20.49	83.26	75.77	75.77	sp|P80723|BASP1_HUMAN	Brain acid soluble protein 1 OS=Homo sapiens GN=BASP1 PE=1 SV=2	HUMAN	11
286	20.24	20.24	63.82	38.46	33.9	sp|Q8N335|GPD1L_HUMAN	Glycerol-3-phosphate dehydrogenase 1-like protein OS=Homo sapiens GN=GPD1L PE=1 SV=1	HUMAN	11
287	20.16	20.16	71.23	71.23	55.14	tr|Q32Q12|Q32Q12_HUMAN	Nucleoside diphosphate kinase OS=Homo sapiens GN=NME1-NME2 PE=2 SV=1	HUMAN	11
289	20.06	20.06	54.37	48.81	44.84	tr|G3V5Z7|G3V5Z7_HUMAN	Proteasome subunit alpha type OS=Homo sapiens GN=PSMA6 PE=3 SV=1	HUMAN	11
292	19.77	19.77	45.13	36.67	31.79	tr|E7ESZ7|E7ESZ7_HUMAN	Uncharacterized protein OS=Homo sapiens GN=NDUFA10 PE=4 SV=1	HUMAN	11
293	19.69	20.58	72.77	64.4	51.83	sp|P62760|VISL1_HUMAN	Visinin-like protein 1 OS=Homo sapiens GN=VSNL1 PE=1 SV=2	HUMAN	11
294	19.65	19.65	62.7	51.1	47.02	sp|Q9Y2S2|CRYL1_HUMAN	Lambda-crystallin homolog OS=Homo sapiens GN=CRYL1 PE=1 SV=3	HUMAN	11
301	19.19	19.19	49.49	39.63	32.03	tr|B7Z8A2|B7Z8A2_HUMAN	cDNA FLJ51671, highly similar to Prenylcysteine oxidase (EC 1.8.3.5) OS=Homo sapiens PE=2 SV=1	HUMAN	11
313	18.72	18.72	74.62	49.75	46.19	sp|P02686-3|MBP_HUMAN	Isoform 3 of Myelin basic protein OS=Homo sapiens GN=MBP	HUMAN	11
317	18.55	18.55	55.09	49.82	39.65	tr|B1AKK2|B1AKK2_HUMAN	Dimethylarginine dimethylaminohydrolase 1 OS=Homo sapiens GN=DDAH1 PE=2 SV=1	HUMAN	11
335	17.96	17.96	100	93.66	85.21	tr|D1MGQ2|D1MGQ2_HUMAN	Alpha-2 globin chain OS=Homo sapiens GN=HBA2 PE=3 SV=1	HUMAN	11
337	17.85	17.85	50.98	38.29	26.04	tr|B4E1T7|B4E1T7_HUMAN	Uncharacterized protein OS=Homo sapiens GN=PPP2R2A PE=2 SV=1	HUMAN	11
345	17.5	17.5	47.68	32.1	20.22	sp|P13010|XRCC5_HUMAN	X-ray repair cross-complementing protein 5 OS=Homo sapiens GN=XRCC5 PE=1 SV=3	HUMAN	11
347	17.33	17.33	70.52	46.5	42.25	sp|Q08257|QOR_HUMAN	Quinone oxidoreductase OS=Homo sapiens GN=CRYZ PE=1 SV=1	HUMAN	11
351	17.11	17.11	67.28	45.59	41.54	tr|Q6FHP5|Q6FHP5_HUMAN	PHB protein (Fragment) OS=Homo sapiens GN=PHB PE=2 SV=1	HUMAN	11
375	16.06	16.06	67.82	55.75	55.75	tr|E9PR44|E9PR44_HUMAN	Uncharacterized protein OS=Homo sapiens GN=CRYAB PE=3 SV=1	HUMAN	11
383	15.5	17.65	57.58	35.61	35.61	sp|Q15019-2|SEPT2_HUMAN	Isoform 2 of Septin-2 OS=Homo sapiens GN=SEPT2	HUMAN	11
387	15.37	15.37	39.55	12.53	7.221	tr|A8CDT9|A8CDT9_HUMAN	MYO5A variant protein OS=Homo sapiens PE=2 SV=1	HUMAN	11
436	13.68	20.07	50.96	27.69	18.46	tr|F8VS64|F8VS64_HUMAN	Uncharacterized protein OS=Homo sapiens GN=KRT4 PE=3 SV=1	HUMAN	11
547	10.89	13.21	45.14	32.29	29.17	tr|Q75ME0|Q75ME0_HUMAN	Putative uncharacterized protein STX1A OS=Homo sapiens GN=STX1A PE=2 SV=1	HUMAN	11
750	7.42	18.34	40.95	30.1	21.14	tr|Q8N1F0|Q8N1F0_HUMAN	Serine/threonine-protein phosphatase OS=Homo sapiens GN=PPP3CB PE=2 SV=1	HUMAN	11
903	5.76	21.05	59.4	32.4	30.45	sp|Q05639|EF1A2_HUMAN	Elongation factor 1-alpha 2 OS=Homo sapiens GN=EEF1A2 PE=1 SV=1	HUMAN	11
1037	4.66	18.64	67.82	45.74	31.91	sp|P42025|ACTY_HUMAN	Beta-centractin OS=Homo sapiens GN=ACTR1B PE=1 SV=1	HUMAN	11
1080	4.33	17.05	78.23	64.63	49.66	tr|A0N071|A0N071_HUMAN	Delta globin OS=Homo sapiens GN=HBD PE=3 SV=1	HUMAN	11
1647	2.07	20.82	37.64	14.09	13.05	tr|A8K1B6|A8K1B6_HUMAN	Uncharacterized protein OS=Homo sapiens GN=DNM2 PE=2 SV=1	HUMAN	11
244	22.65	22.65	43.78	21.05	14.11	sp|Q14764|MVP_HUMAN	Major vault protein OS=Homo sapiens GN=MVP PE=1 SV=4	HUMAN	10
256	21.68	21.68	40.93	21.6	14.13	sp|O00410|IPO5_HUMAN	Importin-5 OS=Homo sapiens GN=IPO5 PE=1 SV=4	HUMAN	10
259	21.54	21.54	39.46	26.65	19.79	sp|Q9NVE7|PANK4_HUMAN	Pantothenate kinase 4 OS=Homo sapiens GN=PANK4 PE=1 SV=1	HUMAN	10
277	20.59	20.59	51.52	37.73	30.83	sp|P12955|PEPD_HUMAN	Xaa-Pro dipeptidase OS=Homo sapiens GN=PEPD PE=1 SV=3	HUMAN	10
282	20.39	20.39	49.91	29.53	22.43	sp|Q9NZN3|EHD3_HUMAN	EH domain-containing protein 3 OS=Homo sapiens GN=EHD3 PE=1 SV=2	HUMAN	10
291	19.89	19.89	36.06	27.88	26.06	sp|Q92561|PHYIP_HUMAN	Phytanoyl-CoA hydroxylase-interacting protein OS=Homo sapiens GN=PHYHIP PE=1 SV=1	HUMAN	10
295	19.59	19.59	51.6	31.2	28.26	sp|Q14240|IF4A2_HUMAN	Eukaryotic initiation factor 4A-II OS=Homo sapiens GN=EIF4A2 PE=1 SV=2	HUMAN	10
303	19.16	19.16	43.43	20.36	14.18	tr|C9JDD6|C9JDD6_HUMAN	Microtubule-associated protein OS=Homo sapiens PE=4 SV=1	HUMAN	10
304	19.13	19.13	61.95	43.81	43.81	tr|Q53Y06|Q53Y06_HUMAN	ATPase, H transporting, lysosomal 31kDa, V1 subunit E isoform 1 OS=Homo sapiens GN=ATP6V1E1 PE=2 SV=1	HUMAN	10
308	19.01	19.74	54.68	30.22	21.29	sp|P49418|AMPH_HUMAN	Amphiphysin OS=Homo sapiens GN=AMPH PE=1 SV=1	HUMAN	10
310	18.93	18.93	45.71	21.75	17.62	tr|Q53GY0|Q53GY0_HUMAN	Plastin 3 variant (Fragment) OS=Homo sapiens PE=2 SV=1	HUMAN	10
312	18.75	18.75	67.31	56.73	44.71	tr|Q6FGX3|Q6FGX3_HUMAN	RAB6A protein OS=Homo sapiens GN=RAB6A PE=2 SV=1	HUMAN	10
319	18.53	18.53	69.6	51.1	43.61	sp|P22061|PIMT_HUMAN	Protein-L-isoaspartate(D-aspartate) O-methyltransferase OS=Homo sapiens GN=PCMT1 PE=1 SV=4	HUMAN	10
320	18.51	18.51	52.28	40.56	29.28	sp|P13489|RINI_HUMAN	Ribonuclease inhibitor OS=Homo sapiens GN=RNH1 PE=1 SV=2	HUMAN	10
328	18.19	18.19	66.52	47.14	25.99	sp|Q9Y2T3|GUAD_HUMAN	Guanine deaminase OS=Homo sapiens GN=GDA PE=1 SV=1	HUMAN	10
330	18.16	18.16	33.75	22.62	21.01	sp|O95970|LGI1_HUMAN	Leucine-rich glioma-inactivated protein 1 OS=Homo sapiens GN=LGI1 PE=1 SV=1	HUMAN	10
331	18.15	18.15	72.89	45.78	45.78	sp|P23528|COF1_HUMAN	Cofilin-1 OS=Homo sapiens GN=CFL1 PE=1 SV=3	HUMAN	10
332	18.12	18.12	40.49	24.42	17.47	tr|Q86YI5|Q86YI5_HUMAN	Dihydrolipoamide S-acetyltransferase OS=Homo sapiens GN=DLAT PE=2 SV=1	HUMAN	10
333	18.09	18.09	48.92	22.41	22.41	tr|Q6IBN1|Q6IBN1_HUMAN	HNRPK protein OS=Homo sapiens GN=HNRPK PE=2 SV=1	HUMAN	10
334	18.07	18.07	55.97	46.23	44.03	tr|Q53FW2|Q53FW2_HUMAN	Ribose-phosphate pyrophosphokinase (Fragment) OS=Homo sapiens PE=2 SV=1	HUMAN	10
340	17.75	17.75	50.82	34.73	34.73	tr|Q7Z2Q5|Q7Z2Q5_HUMAN	C-terminal binding protein 1 OS=Homo sapiens GN=CTBP1 PE=2 SV=1	HUMAN	10
341	17.7	17.7	37.12	21.82	13.39	sp|P21399|ACOC_HUMAN	Cytoplasmic aconitate hydratase OS=Homo sapiens GN=ACO1 PE=1 SV=3	HUMAN	10
342	17.64	17.64	69.7	60	47.88	tr|A8K486|A8K486_HUMAN	Peptidyl-prolyl cis-trans isomerase OS=Homo sapiens PE=2 SV=1	HUMAN	10
344	17.58	17.6	46.31	36.7	21.67	sp|P00738|HPT_HUMAN	Haptoglobin OS=Homo sapiens GN=HP PE=1 SV=1	HUMAN	10
349	17.21	17.21	45.38	21.81	20.04	tr|Q52NV4|Q52NV4_HUMAN	Histidyl-tRNA synthetase OS=Homo sapiens GN=HRS PE=2 SV=1	HUMAN	10
358	16.8	16.8	58.97	39.74	34.29	sp|O00764|PDXK_HUMAN	Pyridoxal kinase OS=Homo sapiens GN=PDXK PE=1 SV=1	HUMAN	10
360	16.63	16.63	77.9	50.56	35.21	sp|P02647|APOA1_HUMAN	Apolipoprotein A-I OS=Homo sapiens GN=APOA1 PE=1 SV=1	HUMAN	10
365	16.33	16.33	58.65	37.5	31.73	tr|Q6FHY4|Q6FHY4_HUMAN	N-ethylmaleimide-sensitive factor attachment protein, gamma, isoform CRA_b OS=Homo sapiens GN=NAPG PE=2 SV=1	HUMAN	10
371	16.16	16.16	58.89	27.2	22.1	tr|B7Z904|B7Z904_HUMAN	Thioredoxin reductase 1 OS=Homo sapiens GN=TXNRD1 PE=2 SV=1	HUMAN	10
374	16.12	16.12	57.67	50	36.81	tr|B7Z6B8|B7Z6B8_HUMAN	Uncharacterized protein OS=Homo sapiens GN=DECR1 PE=2 SV=1	HUMAN	10
384	15.39	15.39	35.52	13.37	7.674	tr|B9EGN3|B9EGN3_HUMAN	SYNJ1 protein OS=Homo sapiens GN=SYNJ1 PE=2 SV=1	HUMAN	10
392	15.16	15.16	44.65	41.9	29.97	tr|G3XHN8|G3XHN8_HUMAN	Cell adhesion molecule 2 isoform 6 OS=Homo sapiens GN=CADM2 PE=2 SV=1	HUMAN	10
393	15.1	15.1	56.1	21.85	16.34	sp|P07237|PDIA1_HUMAN	Protein disulfide-isomerase OS=Homo sapiens GN=P4HB PE=1 SV=3	HUMAN	10
398	14.94	21.91	55.63	24.71	16.21	tr|E7ES43|E7ES43_HUMAN	Uncharacterized protein OS=Homo sapiens GN=HSPA4L PE=3 SV=2	HUMAN	10
408	14.56	14.56	48.87	30.48	30.48	tr|B2RB23|B2RB23_HUMAN	cDNA, FLJ95265, highly similar to Homo sapiens acetyl-Coenzyme A acyltransferase 2 (mitochondrial 3-oxoacyl-Coenzyme A thiolase) (ACAA2), nuclear gene encoding mitochondrial protein, mRNA OS=Homo sapiens PE=2 SV=1	HUMAN	10
409	14.54	14.54	17.4	8.564	8.08	tr|C9JFM0|C9JFM0_HUMAN	Uncharacterized protein OS=Homo sapiens GN=PTPRZ1 PE=4 SV=1	HUMAN	10
412	14.45	14.49	43.36	41.61	34.27	tr|B7Z686|B7Z686_HUMAN	Uncharacterized protein OS=Homo sapiens GN=SEPT3 PE=2 SV=1	HUMAN	10
419	14.28	14.89	52.92	37.05	30.36	sp|P50148|GNAQ_HUMAN	Guanine nucleotide-binding protein G(q) subunit alpha OS=Homo sapiens GN=GNAQ PE=1 SV=4	HUMAN	10
453	13.24	15.37	63.38	43.31	38.38	sp|Q9Y277-2|VDAC3_HUMAN	Isoform 2 of Voltage-dependent anion-selective channel protein 3 OS=Homo sapiens GN=VDAC3	HUMAN	10
552	10.76	10.76	21.77	17.34	15.31	tr|Q8N169|Q8N169_HUMAN	Solute carrier family 1 (Glial high affinity glutamate transporter), member 3 OS=Homo sapiens GN=SLC1A3 PE=2 SV=1	HUMAN	10
585	10	12.47	67.29	41.12	33.02	tr|Q6LES2|Q6LES2_HUMAN	ANXA4 protein (Fragment) OS=Homo sapiens GN=ANXA4 PE=2 SV=1	HUMAN	10
697	8.07	15.34	38.13	8.411	6.037	tr|Q3MIV8|Q3MIV8_HUMAN	Myosin, heavy chain 11, smooth muscle OS=Homo sapiens GN=MYH11 PE=2 SV=1	HUMAN	10
837	6.43	20.86	49.67	33.92	20.35	tr|B4DZW0|B4DZW0_HUMAN	cDNA FLJ58821, highly similar to Septin-6 OS=Homo sapiens PE=2 SV=1	HUMAN	10
953	5.3	19.62	68.45	36.62	29.86	sp|P04899|GNAI2_HUMAN	Guanine nucleotide-binding protein G(i) subunit alpha-2 OS=Homo sapiens GN=GNAI2 PE=1 SV=3	HUMAN	10
1015	4.83	12.19	66.67	59.39	59.39	tr|A9CQZ4|A9CQZ4_HUMAN	Dihydropyrimidinase-like 2 long form (Fragment) OS=Homo sapiens GN=DPYSL2 PE=2 SV=1	HUMAN	10
1102	4.21	14.01	63.33	62.22	52.78	tr|A4D0Z3|A4D0Z3_HUMAN	ADP-ribosylation factor 5 OS=Homo sapiens GN=ARF5 PE=2 SV=1	HUMAN	10
296	19.47	19.47	50.59	38.82	26.35	sp|P22234|PUR6_HUMAN	Multifunctional protein ADE2 OS=Homo sapiens GN=PAICS PE=1 SV=3	HUMAN	9
305	19.12	19.12	44.6	13.04	6.628	sp|O75116|ROCK2_HUMAN	Rho-associated protein kinase 2 OS=Homo sapiens GN=ROCK2 PE=1 SV=4	HUMAN	9
306	19.1	19.1	45.51	13.1	10.61	tr|F5GYW3|F5GYW3_HUMAN	Uncharacterized protein OS=Homo sapiens GN=CLIP2 PE=4 SV=1	HUMAN	9
309	19	19	65.11	24.59	15.52	sp|P05165|PCCA_HUMAN	Propionyl-CoA carboxylase alpha chain, mitochondrial OS=Homo sapiens GN=PCCA PE=1 SV=4	HUMAN	9
316	18.58	18.58	59.72	37	28.34	sp|P24752|THIL_HUMAN	Acetyl-CoA acetyltransferase, mitochondrial OS=Homo sapiens GN=ACAT1 PE=1 SV=1	HUMAN	9
322	18.37	18.37	60.78	36.1	29.35	sp|O43837|IDH3B_HUMAN	Isocitrate dehydrogenase [NAD] subunit beta, mitochondrial OS=Homo sapiens GN=IDH3B PE=1 SV=2	HUMAN	9
326	18.27	18.27	55.49	48.78	32.93	tr|Q5T945|Q5T945_HUMAN	Glyoxylate reductase/hydroxypyruvate reductase OS=Homo sapiens GN=GRHPR PE=2 SV=1	HUMAN	9
329	18.16	18.16	59.04	30.28	26.36	tr|A6NJA2|A6NJA2_HUMAN	Ubiquitin carboxyl-terminal hydrolase OS=Homo sapiens GN=USP14 PE=3 SV=1	HUMAN	9
336	17.89	17.89	47.24	32.89	21.63	tr|B4DJV2|B4DJV2_HUMAN	Citrate synthase OS=Homo sapiens GN=CS PE=2 SV=1	HUMAN	9
338	17.77	17.77	38.39	14.59	8.72	tr|E7EVJ5|E7EVJ5_HUMAN	Uncharacterized protein OS=Homo sapiens GN=CYFIP2 PE=4 SV=1	HUMAN	9
339	17.76	17.76	93.7	87.4	73.23	tr|Q6FHG5|Q6FHG5_HUMAN	SNCG protein OS=Homo sapiens GN=SNCG PE=2 SV=1	HUMAN	9
346	17.4	17.4	34.02	18.8	16.58	tr|Q9BR63|Q9BR63_HUMAN	FARSB protein (Fragment) OS=Homo sapiens GN=FARSB PE=2 SV=2	HUMAN	9
350	17.2	17.2	69.44	30	28.06	sp|Q15435|PP1R7_HUMAN	Protein phosphatase 1 regulatory subunit 7 OS=Homo sapiens GN=PPP1R7 PE=1 SV=1	HUMAN	9
352	17.09	17.09	58.25	16.5	10.14	tr|F5H7T3|F5H7T3_HUMAN	Uncharacterized protein OS=Homo sapiens GN=VCL PE=4 SV=1	HUMAN	9
353	16.97	16.97	59.51	35.56	29.58	sp|P09493-6|TPM1_HUMAN	Isoform 6 of Tropomyosin alpha-1 chain OS=Homo sapiens GN=TPM1	HUMAN	9
354	16.92	16.92	45.16	19.95	9.508	sp|P11498|PYC_HUMAN	Pyruvate carboxylase, mitochondrial OS=Homo sapiens GN=PC PE=1 SV=2	HUMAN	9
356	16.84	16.84	34.5	15.33	14.35	tr|Q59EG8|Q59EG8_HUMAN	Proteasome 26S non-ATPase subunit 2 variant (Fragment) OS=Homo sapiens PE=2 SV=1	HUMAN	9
357	16.82	16.82	51.45	33.26	30.17	tr|Q9BPW0|Q9BPW0_HUMAN	Serine/threonine-protein phosphatase (Fragment) OS=Homo sapiens GN=PPP5C PE=2 SV=2	HUMAN	9
359	16.73	16.73	61.82	38.51	38.51	sp|Q96GD0|PLPP_HUMAN	Pyridoxal phosphate phosphatase OS=Homo sapiens GN=PDXP PE=1 SV=2	HUMAN	9
361	16.46	16.46	55.52	43.45	38.62	sp|P30084|ECHM_HUMAN	Enoyl-CoA hydratase, mitochondrial OS=Homo sapiens GN=ECHS1 PE=1 SV=4	HUMAN	9
367	16.25	16.25	55.49	33.75	27.54	sp|Q9UI12|VATH_HUMAN	V-type proton ATPase subunit H OS=Homo sapiens GN=ATP6V1H PE=1 SV=1	HUMAN	9
368	16.23	16.23	41.42	14.44	10.63	sp|P16615-5|AT2A2_HUMAN	Isoform 5 of Sarcoplasmic/endoplasmic reticulum calcium ATPase 2 OS=Homo sapiens GN=ATP2A2	HUMAN	9
369	16.2	16.73	52.66	31.88	28.02	tr|Q6FHQ6|Q6FHQ6_HUMAN	Isocitrate dehydrogenase [NADP] (Fragment) OS=Homo sapiens GN=IDH1 PE=2 SV=1	NADP	9
372	16.16	16.16	51.3	37.57	25.91	sp|Q3LXA3|DHAK_HUMAN	Bifunctional ATP-dependent dihydroxyacetone kinase/FAD-AMP lyase (cyclizing) OS=Homo sapiens GN=DAK PE=1 SV=2	HUMAN	9
373	16.14	16.16	51.2	24.88	24.88	tr|Q53QM2|Q53QM2_HUMAN	ARP3 actin-related protein 3 homolog (Yeast), isoform CRA_a OS=Homo sapiens GN=ACTR3 PE=2 SV=1	HUMAN	9
379	15.82	15.82	80	57.14	57.14	tr|G4XXL9|G4XXL9_HUMAN	Cytochrome c OS=Homo sapiens GN=CYCS PE=4 SV=1	HUMAN	9
380	15.79	15.79	50.99	40.79	25.78	sp|P22626|ROA2_HUMAN	Heterogeneous nuclear ribonucleoproteins A2/B1 OS=Homo sapiens GN=HNRNPA2B1 PE=1 SV=2	HUMAN	9
382	15.71	15.71	45.51	31.52	22.13	sp|Q8N461|FXL16_HUMAN	F-box/LRR-repeat protein 16 OS=Homo sapiens GN=FBXL16 PE=1 SV=2	HUMAN	9
386	15.38	15.38	58.33	40.91	35.98	sp|O75489|NDUS3_HUMAN	NADH dehydrogenase [ubiquinone] iron-sulfur protein 3, mitochondrial OS=Homo sapiens GN=NDUFS3 PE=1 SV=1	HUMAN	9
389	15.28	15.28	76.37	37.64	27.75	tr|A8MQ60|A8MQ60_HUMAN	Uncharacterized protein OS=Homo sapiens GN=ATP6V1C1 PE=4 SV=1	HUMAN	9
390	15.23	15.23	40.73	22.5	17.75	tr|F5H4J7|F5H4J7_HUMAN	Uncharacterized protein OS=Homo sapiens GN=SLC3A2 PE=4 SV=1	HUMAN	9
394	15.05	17.17	85.12	66.51	53.95	sp|P61106|RAB14_HUMAN	Ras-related protein Rab-14 OS=Homo sapiens GN=RAB14 PE=1 SV=4	HUMAN	9
395	15.05	15.05	60.77	45.38	45.38	sp|P00918|CAH2_HUMAN	Carbonic anhydrase 2 OS=Homo sapiens GN=CA2 PE=1 SV=2	HUMAN	9
397	15.02	15.02	53.47	38.44	35.55	sp|P53597|SUCA_HUMAN	Succinyl-CoA ligase [ADP/GDP-forming] subunit alpha, mitochondrial OS=Homo sapiens GN=SUCLG1 PE=1 SV=4	HUMAN	9
400	14.8	17.24	61.4	48.33	32.52	tr|B4DRS6|B4DRS6_HUMAN	cDNA FLJ58980, highly similar to Sideroflexin-3 OS=Homo sapiens PE=2 SV=1	HUMAN	9
405	14.65	14.65	33.18	14.76	10.72	tr|G3XAI4|G3XAI4_HUMAN	ATP citrate lyase, isoform CRA_a OS=Homo sapiens GN=ACLY PE=4 SV=1	HUMAN	9
407	14.59	14.59	74.31	49.54	44.95	tr|Q6LET3|Q6LET3_HUMAN	HPRT1 protein (Fragment) OS=Homo sapiens GN=HPRT1 PE=2 SV=1	HUMAN	9
411	14.49	14.49	63.83	25.27	14.6	sp|Q02790|FKBP4_HUMAN	Peptidyl-prolyl cis-trans isomerase FKBP4 OS=Homo sapiens GN=FKBP4 PE=1 SV=3	HUMAN	9
414	14.39	14.39	33.12	10.68	8.948	sp|Q9ULU8-2|CAPS1_HUMAN	Isoform 2 of Calcium-dependent secretion activator 1 OS=Homo sapiens GN=CADPS	HUMAN	9
421	14.26	14.26	69.71	39	34.85	tr|B2R983|B2R983_HUMAN	cDNA, FLJ94267, highly similar to Homo sapiens glutathione S-transferase omega 1 (GSTO1), mRNA OS=Homo sapiens PE=2 SV=1	HUMAN	9
426	13.97	13.97	41.54	19.59	19.59	tr|F8W8S0|F8W8S0_HUMAN	Uncharacterized protein OS=Homo sapiens GN=DYNC1I2 PE=4 SV=1	HUMAN	9
431	13.85	13.85	39.34	26.65	20.56	tr|F5GZD0|F5GZD0_HUMAN	Uncharacterized protein OS=Homo sapiens GN=NPTN PE=4 SV=1	HUMAN	9
435	13.76	13.76	33.52	14.3	10.53	sp|Q8N573|OXR1_HUMAN	Oxidation resistance protein 1 OS=Homo sapiens GN=OXR1 PE=1 SV=2	HUMAN	9
440	13.59	13.59	44.22	35.18	22.11	sp|Q8N126|CADM3_HUMAN	Cell adhesion molecule 3 OS=Homo sapiens GN=CADM3 PE=1 SV=1	HUMAN	9
444	13.46	13.46	54.01	26.09	19.34	sp|O43776|SYNC_HUMAN	Asparaginyl-tRNA synthetase, cytoplasmic OS=Homo sapiens GN=NARS PE=1 SV=1	HUMAN	9
461	12.99	12.99	48.87	26.57	23.56	tr|E9PF41|E9PF41_HUMAN	Uncharacterized protein OS=Homo sapiens GN=ACTR2 PE=3 SV=1	HUMAN	9
496	12.17	16.31	70.45	53.64	44.55	sp|P20336|RAB3A_HUMAN	Ras-related protein Rab-3A OS=Homo sapiens GN=RAB3A PE=1 SV=1	HUMAN	9
505	11.91	11.91	57.33	46.67	29.33	tr|E7ETZ0|E7ETZ0_HUMAN	Uncharacterized protein OS=Homo sapiens GN=CALM1 PE=4 SV=1	HUMAN	9
538	11.06	11.06	51.75	39.47	30.26	tr|B2R6S5|B2R6S5_HUMAN	Cytidylate kinase, isoform CRA_a OS=Homo sapiens GN=CMPK PE=2 SV=1	HUMAN	9
557	10.65	16.74	57.33	36.21	34.48	tr|Q5HYB6|Q5HYB6_HUMAN	Putative uncharacterized protein DKFZp686J1372 OS=Homo sapiens GN=DKFZp686J1372 PE=2 SV=1	HUMAN	9
656	8.54	14.93	61.69	39.66	35.25	sp|P54920|SNAA_HUMAN	Alpha-soluble NSF attachment protein OS=Homo sapiens GN=NAPA PE=1 SV=3	HUMAN	9
699	8.06	13.89	31.65	8.06	6.126	tr|Q5CZH9|Q5CZH9_HUMAN	Putative uncharacterized protein DKFZp686I225 OS=Homo sapiens GN=DKFZp686I225 PE=2 SV=1	HUMAN	9
713	7.89	12.22	78.92	62.65	57.23	tr|Q549N0|Q549N0_HUMAN	Cofilin 2 (Muscle), isoform CRA_a OS=Homo sapiens GN=CFL2 PE=2 SV=1	HUMAN	9
779	7.08	14.21	77.22	58.33	44.44	sp|P18085|ARF4_HUMAN	ADP-ribosylation factor 4 OS=Homo sapiens GN=ARF4 PE=1 SV=3	HUMAN	9
888	5.95	17.09	53.25	24.37	14.08	tr|B7Z5V2|B7Z5V2_HUMAN	cDNA FLJ54141, highly similar to Ezrin OS=Homo sapiens PE=2 SV=1	HUMAN	9
909	5.72	13.71	33.7	14.17	8.047	sp|P23634-7|AT2B4_HUMAN	Isoform ZB of Plasma membrane calcium-transporting ATPase 4 OS=Homo sapiens GN=ATP2B4	HUMAN	9
960	5.26	8.02	32.11	6.875	4.57	tr|Q5TCU6|Q5TCU6_HUMAN	Talin 1 OS=Homo sapiens GN=TLN1 PE=2 SV=1	HUMAN	9
1160	4	19.67	41.35	20.96	8.929	tr|Q6NYC5|Q6NYC5_HUMAN	MAP2 protein (Fragment) OS=Homo sapiens GN=MAP2 PE=2 SV=1	HUMAN	9
1691	2.04	13.73	35.64	11.88	10.69	sp|Q58FF6|H90B4_HUMAN	Putative heat shock protein HSP 90-beta 4 OS=Homo sapiens GN=HSP90AB4P PE=5 SV=1	HUMAN	9
1800	2	18.56	35.69	24.52	18.8	tr|B4DZX1|B4DZX1_HUMAN	cDNA FLJ53892, highly similar to Pantothenate kinase 4 (EC 2.7.1.33) OS=Homo sapiens PE=2 SV=1	HUMAN	9
355	16.86	16.86	81.31	45.33	45.33	sp|P30044|PRDX5_HUMAN	Peroxiredoxin-5, mitochondrial OS=Homo sapiens GN=PRDX5 PE=1 SV=4	HUMAN	8
364	16.37	16.37	46.32	19.83	14.56	tr|G5E939|G5E939_HUMAN	Discs, large homolog 4 (Drosophila), isoform CRA_e OS=Homo sapiens GN=DLG4 PE=4 SV=1	HUMAN	8
366	16.31	16.31	36.68	10.88	6.615	sp|P01024|CO3_HUMAN	Complement C3 OS=Homo sapiens GN=C3 PE=1 SV=2	HUMAN	8
370	16.18	16.18	57.22	38.77	27.54	tr|Q6IRT1|Q6IRT1_HUMAN	Alcohol dehydrogenase 5 (Class III), chi polypeptide OS=Homo sapiens GN=ADH5 PE=2 SV=2	HUMAN	8
376	16.02	16.02	54.35	20.4	15.41	tr|G3V1M7|G3V1M7_HUMAN	Acyl-Coenzyme A dehydrogenase, very long chain, isoform CRA_b OS=Homo sapiens GN=ACADVL PE=3 SV=1	HUMAN	8
378	15.87	15.87	54.98	32.3	32.3	tr|Q8TAS0|Q8TAS0_HUMAN	ATP synthase gamma chain (Fragment) OS=Homo sapiens PE=2 SV=1	HUMAN	8
381	15.77	15.77	30.8	17.5	13.3	tr|C9JIF9|C9JIF9_HUMAN	Uncharacterized protein OS=Homo sapiens GN=APEH PE=4 SV=1	HUMAN	8
385	15.39	15.39	54.46	36.01	24.7	tr|B7Z6Q4|B7Z6Q4_HUMAN	cDNA FLJ54837, highly similar to Inositol monophosphatase (EC 3.1.3.25) OS=Homo sapiens PE=2 SV=1	HUMAN	8
388	15.34	15.34	60.41	24.21	21.72	sp|Q4G0N4|NAKD1_HUMAN	NAD kinase domain-containing protein 1 OS=Homo sapiens GN=NADKD1 PE=1 SV=2	HUMAN	8
391	15.18	15.18	53.01	45.18	44.88	sp|P29966|MARCS_HUMAN	Myristoylated alanine-rich C-kinase substrate OS=Homo sapiens GN=MARCKS PE=1 SV=4	HUMAN	8
396	15.04	15.05	92.72	73.95	57.47	tr|Q6IBS9|Q6IBS9_HUMAN	HADH2 protein OS=Homo sapiens GN=HADH2 PE=2 SV=1	HUMAN	8
401	14.78	14.78	52.09	29.98	28.01	tr|F5H8B1|F5H8B1_HUMAN	Uncharacterized protein OS=Homo sapiens GN=PCYT2 PE=4 SV=1	HUMAN	8
402	14.73	14.73	42.22	19.49	15.97	tr|B4DKY1|B4DKY1_HUMAN	Uncharacterized protein OS=Homo sapiens GN=CARS PE=2 SV=1	HUMAN	8
403	14.73	14.73	56.66	39.94	37.46	sp|Q9H936|GHC1_HUMAN	Mitochondrial glutamate carrier 1 OS=Homo sapiens GN=SLC25A22 PE=1 SV=1	HUMAN	8
404	14.71	14.71	26.88	8.124	4.022	sp|P49327|FAS_HUMAN	Fatty acid synthase OS=Homo sapiens GN=FASN PE=1 SV=3	HUMAN	8
413	14.4	14.4	40.21	25.87	16.78	tr|A8K168|A8K168_HUMAN	Malic enzyme OS=Homo sapiens PE=2 SV=1	HUMAN	8
415	14.39	14.39	74.22	39.84	28.91	tr|Q08ET0|Q08ET0_HUMAN	Cell proliferation-inducing protein 47 OS=Homo sapiens GN=hCG_39985 PE=2 SV=1	HUMAN	8
424	14.06	14.06	46.67	26.41	26.41	tr|B4DLZ5|B4DLZ5_HUMAN	N-acetylglucosamine kinase OS=Homo sapiens GN=NAGK PE=2 SV=1	HUMAN	8
425	13.98	13.98	61.36	33.55	25.27	sp|P23381|SYWC_HUMAN	Tryptophanyl-tRNA synthetase, cytoplasmic OS=Homo sapiens GN=WARS PE=1 SV=2	HUMAN	8
429	13.91	13.91	46.95	34.76	34.76	sp|Q13011|ECH1_HUMAN	Delta(3,5)-Delta(2,4)-dienoyl-CoA isomerase, mitochondrial OS=Homo sapiens GN=ECH1 PE=1 SV=2	HUMAN	8
433	13.8	13.8	54.23	25.4	21.28	tr|Q53YD7|Q53YD7_HUMAN	EEF1G protein OS=Homo sapiens GN=EEF1G PE=2 SV=1	HUMAN	8
437	13.66	13.66	55.19	41.91	34.44	tr|F5GYN4|F5GYN4_HUMAN	Uncharacterized protein OS=Homo sapiens GN=OTUB1 PE=4 SV=1	HUMAN	8
438	13.62	13.62	22.84	8.723	7.375	sp|O95622|ADCY5_HUMAN	Adenylate cyclase type 5 OS=Homo sapiens GN=ADCY5 PE=2 SV=3	HUMAN	8
441	13.55	13.55	63.47	30.44	24.59	tr|Q53HQ0|Q53HQ0_HUMAN	Flotillin 1 variant (Fragment) OS=Homo sapiens PE=2 SV=1	HUMAN	8
442	13.5	13.86	53.67	18.17	11.5	sp|Q03252|LMNB2_HUMAN	Lamin-B2 OS=Homo sapiens GN=LMNB2 PE=1 SV=3	HUMAN	8
449	13.32	13.32	39.86	16.9	14.65	tr|B2RAH7|B2RAH7_HUMAN	cDNA, FLJ94921, highly similar to Homo sapiens prolyl endopeptidase (PREP), mRNA OS=Homo sapiens PE=2 SV=1	HUMAN	8
455	13.16	13.16	58.68	38.32	28.44	tr|E7EQ40|E7EQ40_HUMAN	Uncharacterized protein OS=Homo sapiens GN=CAPZB PE=4 SV=1	HUMAN	8
457	13.12	13.12	27.49	15.43	12.7	sp|Q6PCE3|PGM2L_HUMAN	Glucose 1,6-bisphosphate synthase OS=Homo sapiens GN=PGM2L1 PE=1 SV=3	HUMAN	8
463	12.93	12.93	54.59	44.9	44.9	tr|B2R692|B2R692_HUMAN	Ras homolog gene family, member B, isoform CRA_a OS=Homo sapiens GN=RHOB PE=2 SV=1	HUMAN	8
466	12.85	12.85	86.27	69.61	69.61	tr|Q4W5L2|Q4W5L2_HUMAN	Putative uncharacterized protein SNCA (Fragment) OS=Homo sapiens GN=SNCA PE=2 SV=1	HUMAN	8
470	12.74	12.74	38.28	15.49	11.4	tr|B5BU28|B5BU28_HUMAN	Catenin beta-1 OS=Homo sapiens GN=CTNNB1 PE=2 SV=1	HUMAN	8
473	12.64	17.11	45.48	33.78	23.14	sp|Q96FC7|PHIPL_HUMAN	Phytanoyl-CoA hydroxylase-interacting protein-like OS=Homo sapiens GN=PHYHIPL PE=2 SV=3	HUMAN	8
476	12.63	12.63	34.57	11.43	9.714	tr|B7ZKR7|B7ZKR7_HUMAN	AP3B2 protein OS=Homo sapiens GN=AP3B2 PE=2 SV=1	HUMAN	8
479	12.56	12.56	54.57	18.26	16.74	tr|E9PFW3|E9PFW3_HUMAN	Uncharacterized protein OS=Homo sapiens GN=AP2M1 PE=4 SV=1	HUMAN	8
481	12.53	12.53	89.47	51.88	51.88	tr|Q6IBD7|Q6IBD7_HUMAN	FABP3 protein OS=Homo sapiens GN=FABP3 PE=2 SV=1	HUMAN	8
484	12.45	12.45	42.38	16.56	14.79	sp|P36957|ODO2_HUMAN	Dihydrolipoyllysine-residue succinyltransferase component of 2-oxoglutarate dehydrogenase complex, mitochondrial OS=Homo sapiens GN=DLST PE=1 SV=4	HUMAN	8
487	12.36	12.36	32.01	16.19	12.95	tr|Q86YB0|Q86YB0_HUMAN	Glycoprotein M6A OS=Homo sapiens GN=GPM6A PE=2 SV=1	HUMAN	8
490	12.3	12.3	38.77	21.15	16.74	sp|P47736-2|RPGP1_HUMAN	Isoform 2 of Rap1 GTPase-activating protein 1 OS=Homo sapiens GN=RAP1GAP	HUMAN	8
491	12.3	12.3	16.4	10.9	9.169	tr|A8MX09|A8MX09_HUMAN	Uncharacterized protein OS=Homo sapiens GN=WDR47 PE=4 SV=2	HUMAN	8
494	12.18	12.18	40.38	22.53	10.73	tr|B2R646|B2R646_HUMAN	cDNA, FLJ92780, highly similar to Homo sapiens phosphodiesterase 2A, cGMP-stimulated (PDE2A), mRNA OS=Homo sapiens PE=2 SV=1	HUMAN	8
498	12.02	16.17	84.88	51.22	47.32	tr|Q5U0I6|Q5U0I6_HUMAN	RAB1A protein OS=Homo sapiens GN=RAB1A PE=2 SV=1	HUMAN	8
515	11.6	11.6	39.77	8.385	8.385	sp|Q86UP2-2|KTN1_HUMAN	Isoform 2 of Kinectin OS=Homo sapiens GN=KTN1	HUMAN	8
520	11.53	11.53	48.6	31.46	27.53	tr|Q53SS8|Q53SS8_HUMAN	Poly(RC) binding protein 1 OS=Homo sapiens GN=PCBP1 PE=2 SV=1	HUMAN	8
526	11.39	11.39	30.72	6.693	4.595	tr|F8W6U1|F8W6U1_HUMAN	Uncharacterized protein OS=Homo sapiens GN=MYO18A PE=4 SV=1	HUMAN	8
549	10.85	10.85	46.47	22.65	22.65	tr|D3DNI3|D3DNI3_HUMAN	Profilin (Fragment) OS=Homo sapiens GN=PFN2 PE=3 SV=1	HUMAN	8
572	10.4	10.4	49.87	23.59	16.89	tr|Q6PIN5|Q6PIN5_HUMAN	PA2G4 protein (Fragment) OS=Homo sapiens GN=PA2G4 PE=2 SV=1	HUMAN	8
694	8.09	11.76	42.82	28.71	21.53	sp|Q9P1U1|ARP3B_HUMAN	Actin-related protein 3B OS=Homo sapiens GN=ACTR3B PE=1 SV=1	HUMAN	8
714	7.88	15.6	74.29	40	33.06	tr|Q1ZYL5|Q1ZYL5_HUMAN	Tropomyosin 1 alpha variant 6 OS=Homo sapiens PE=2 SV=1	HUMAN	8
724	7.77	7.77	51.68	30.67	26.89	tr|E9PH29|E9PH29_HUMAN	Uncharacterized protein OS=Homo sapiens GN=PRDX3 PE=4 SV=1	HUMAN	8
830	6.54	13.06	25.78	5.662	5.241	tr|B2RMN7|B2RMN7_HUMAN	Spectrin, beta, erythrocytic OS=Homo sapiens GN=SPTB PE=2 SV=1	HUMAN	8
944	5.35	14.28	51.54	44.93	34.8	sp|Q96E17|RAB3C_HUMAN	Ras-related protein Rab-3C OS=Homo sapiens GN=RAB3C PE=2 SV=1	HUMAN	8
1034	4.69	15.84	64.12	34.56	26.91	sp|P27361|MK03_HUMAN	Mitogen-activated protein kinase 3 OS=Homo sapiens GN=MAPK3 PE=1 SV=4	HUMAN	8
1213	3.73	14.99	43.1	26.11	22.41	tr|A8K088|A8K088_HUMAN	cDNA FLJ78614, highly similar to Homo sapiens eukaryotic translation initiation factor 4A, isoform 1 (EIF4A1), mRNA OS=Homo sapiens PE=2 SV=1	HUMAN	8
1236	3.62	15.61	62.19	53.23	49.25	sp|Q9H0U4|RAB1B_HUMAN	Ras-related protein Rab-1B OS=Homo sapiens GN=RAB1B PE=1 SV=1	HUMAN	8
1457	2.53	14.09	31	12.67	10.33	tr|F5H816|F5H816_HUMAN	Phosphorylase OS=Homo sapiens GN=PYGL PE=3 SV=1	HUMAN	8
1801	2	14.41	69.74	69.74	59.87	sp|P15531|NDKA_HUMAN	Nucleoside diphosphate kinase A OS=Homo sapiens GN=NME1 PE=1 SV=1	HUMAN	8
377	15.9	15.9	31.31	16.57	7.979	tr|F5GYD3|F5GYD3_HUMAN	Uncharacterized protein OS=Homo sapiens GN=NRCAM PE=4 SV=1	HUMAN	7
399	14.94	14.94	47.59	32.86	27.76	tr|B2RBR5|B2RBR5_HUMAN	cDNA, FLJ95645, highly similar to Homo sapiens guanine nucleotide binding protein (G protein), beta 5(GNB5), transcript variant 1, mRNA OS=Homo sapiens PE=2 SV=1	HUMAN	7
406	14.59	14.59	54.14	34.17	18.35	tr|Q59GV0|Q59GV0_HUMAN	Propionyl Coenzyme A carboxylase, beta polypeptide variant (Fragment) OS=Homo sapiens PE=2 SV=1	HUMAN	7
410	14.5	14.5	71.5	54.59	35.75	sp|P51149|RAB7A_HUMAN	Ras-related protein Rab-7a OS=Homo sapiens GN=RAB7A PE=1 SV=1	HUMAN	7
416	14.36	14.36	56.1	32.52	22.97	sp|O43237|DC1L2_HUMAN	Cytoplasmic dynein 1 light intermediate chain 2 OS=Homo sapiens GN=DYNC1LI2 PE=1 SV=1	HUMAN	7
417	14.34	16.75	44.38	17.11	11.24	sp|O43491|E41L2_HUMAN	Band 4.1-like protein 2 OS=Homo sapiens GN=EPB41L2 PE=1 SV=1	HUMAN	7
418	14.29	14.29	75.07	29.13	26.05	sp|P07355-2|ANXA2_HUMAN	Isoform 2 of Annexin A2 OS=Homo sapiens GN=ANXA2	HUMAN	7
420	14.27	14.28	41.33	17.2	13.87	sp|P22033|MUTA_HUMAN	Methylmalonyl-CoA mutase, mitochondrial OS=Homo sapiens GN=MUT PE=1 SV=4	HUMAN	7
423	14.14	14.14	83.61	62.18	51.26	tr|Q5U058|Q5U058_HUMAN	Growth associated protein 43 OS=Homo sapiens GN=GAP43 PE=2 SV=1	HUMAN	7
427	13.96	13.96	41.41	21.46	17.68	tr|D7EHM2|D7EHM2_HUMAN	DNA damage-regulated overexpressed in cancer 45 protein OS=Homo sapiens GN=PTD004 PE=2 SV=1	HUMAN	7
428	13.95	13.95	51.71	23.69	19.13	sp|P04181|OAT_HUMAN	Ornithine aminotransferase, mitochondrial OS=Homo sapiens GN=OAT PE=1 SV=1	HUMAN	7
430	13.87	13.87	67.29	38.56	21.54	sp|P35237|SPB6_HUMAN	Serpin B6 OS=Homo sapiens GN=SERPINB6 PE=1 SV=3	HUMAN	7
432	13.82	13.82	47.35	29.12	20.29	tr|Q5T3J0|Q5T3J0_HUMAN	Hyaluronan and proteoglycan link protein 2 OS=Homo sapiens GN=HAPLN2 PE=2 SV=1	HUMAN	7
434	13.8	13.8	52.3	23.04	23.04	tr|Q2TU77|Q2TU77_HUMAN	Aging-associated protein 2 OS=Homo sapiens GN=AAG2 PE=2 SV=1	HUMAN	7
443	13.5	13.5	74.9	43.62	34.98	sp|P23396|RS3_HUMAN	40S ribosomal protein S3 OS=Homo sapiens GN=RPS3 PE=1 SV=2	HUMAN	7
445	13.44	13.44	43.73	37.26	31.94	sp|P28074|PSB5_HUMAN	Proteasome subunit beta type-5 OS=Homo sapiens GN=PSMB5 PE=1 SV=3	HUMAN	7
446	13.43	13.43	80.14	39.01	31.91	sp|P10768|ESTD_HUMAN	S-formylglutathione hydrolase OS=Homo sapiens GN=ESD PE=1 SV=2	HUMAN	7
447	13.42	13.42	46.38	26.09	16.85	sp|Q9UQB8|BAIP2_HUMAN	Brain-specific angiogenesis inhibitor 1-associated protein 2 OS=Homo sapiens GN=BAIAP2 PE=1 SV=1	HUMAN	7
448	13.34	13.34	43.5	23.76	13.64	sp|O94819|KBTBB_HUMAN	Kelch repeat and BTB domain-containing protein 11 OS=Homo sapiens GN=KBTBD11 PE=1 SV=1	HUMAN	7
452	13.25	13.26	35.13	9.8	5.933	tr|Q5R208|Q5R208_HUMAN	Carbamoylphosphate synthetase I OS=Homo sapiens GN=CPS1 PE=2 SV=1	HUMAN	7
456	13.14	13.14	53.43	38.24	38.24	tr|B3KVQ9|B3KVQ9_HUMAN	Protein phosphatase 1, regulatory (Inhibitor) subunit 1B (Dopamine and cAMP regulated phosphoprotein, DARPP-32), isoform CRA_b OS=Homo sapiens GN=PPP1R1B PE=2 SV=1	HUMAN	7
458	13.09	13.09	49.76	29.27	29.27	sp|P04792|HSPB1_HUMAN	Heat shock protein beta-1 OS=Homo sapiens GN=HSPB1 PE=1 SV=2	HUMAN	7
459	13.03	15.08	40.99	18.42	15.05	tr|Q6ICS0|Q6ICS0_HUMAN	ANXA11 protein (Fragment) OS=Homo sapiens GN=ANXA11 PE=2 SV=1	HUMAN	7
460	13.02	13.02	40.15	17.27	12.12	tr|B4DJT9|B4DJT9_HUMAN	cDNA FLJ59550, highly similar to Homo sapiens amyloid beta (A4) protein, transcript variant 3, mRNA OS=Homo sapiens PE=2 SV=1	HUMAN	7
464	12.92	12.92	60	32.5	25	sp|P21912|DHSB_HUMAN	Succinate dehydrogenase [ubiquinone] iron-sulfur subunit, mitochondrial OS=Homo sapiens GN=SDHB PE=1 SV=3	HUMAN	7
465	12.86	12.86	40.28	22.08	15.02	sp|O43566|RGS14_HUMAN	Regulator of G-protein signaling 14 OS=Homo sapiens GN=RGS14 PE=1 SV=4	HUMAN	7
467	12.83	12.83	52.79	34.08	29.33	sp|Q15257|PTPA_HUMAN	Serine/threonine-protein phosphatase 2A activator OS=Homo sapiens GN=PPP2R4 PE=1 SV=3	HUMAN	7
469	12.77	14.21	38.56	8.544	5.171	sp|Q7Z406-4|MYH14_HUMAN	Isoform 4 of Myosin-14 OS=Homo sapiens GN=MYH14	HUMAN	7
472	12.7	12.7	48.94	44.38	32.22	sp|Q14914|PTGR1_HUMAN	Prostaglandin reductase 1 OS=Homo sapiens GN=PTGR1 PE=1 SV=2	HUMAN	7
475	12.63	12.64	44.21	23.18	16.09	tr|Q53HM8|Q53HM8_HUMAN	Annexin VII isoform 1 variant (Fragment) OS=Homo sapiens PE=2 SV=1	HUMAN	7
480	12.53	12.53	49.17	26.71	19.62	tr|Q53FT5|Q53FT5_HUMAN	Proteasome 26S non-ATPase subunit 11 variant (Fragment) OS=Homo sapiens PE=2 SV=1	HUMAN	7
482	12.52	12.52	35.84	22.54	19.46	tr|Q5EBM2|Q5EBM2_HUMAN	Putative uncharacterized protein OS=Homo sapiens PE=2 SV=1	HUMAN	7
485	12.39	12.39	42.36	22.27	22.27	sp|P09497|CLCB_HUMAN	Clathrin light chain B OS=Homo sapiens GN=CLTB PE=1 SV=1	HUMAN	7
489	12.32	12.32	45.48	15.85	11.73	sp|A0MZ66|SHOT1_HUMAN	Shootin-1 OS=Homo sapiens GN=KIAA1598 PE=1 SV=4	HUMAN	7
492	12.27	12.27	87.59	74.48	48.97	sp|Q9UI09|NDUAC_HUMAN	NADH dehydrogenase [ubiquinone] 1 alpha subcomplex subunit 12 OS=Homo sapiens GN=NDUFA12 PE=1 SV=1	HUMAN	7
495	12.18	12.18	38.44	28.07	19.58	sp|P09110|THIK_HUMAN	3-ketoacyl-CoA thiolase, peroxisomal OS=Homo sapiens GN=ACAA1 PE=1 SV=2	HUMAN	7
500	12	12	53.49	37.67	37.67	tr|Q6FI54|Q6FI54_HUMAN	RAB5B protein OS=Homo sapiens GN=RAB5B PE=2 SV=1	HUMAN	7
501	11.97	13.07	43.52	18.26	14.51	sp|Q9UHD8|SEPT9_HUMAN	Septin-9 OS=Homo sapiens GN=SEPT9 PE=1 SV=2	HUMAN	7
504	11.92	11.92	59.51	26.68	13.43	tr|Q5T5C7|Q5T5C7_HUMAN	Seryl-tRNA synthetase OS=Homo sapiens GN=SARS PE=2 SV=1	HUMAN	7
506	11.79	11.79	65.61	37.9	29.62	tr|Q6IBH0|Q6IBH0_HUMAN	SLC25A11 protein OS=Homo sapiens GN=SLC25A11 PE=2 SV=1	HUMAN	7
507	11.78	11.78	46.46	28.62	28.62	tr|Q6FHN9|Q6FHN9_HUMAN	MPST protein (Fragment) OS=Homo sapiens GN=MPST PE=2 SV=1	HUMAN	7
509	11.74	11.74	47.61	25	19.68	tr|Q53GN6|Q53GN6_HUMAN	Proteasome 26S non-ATPase subunit 13 isoform 1 variant (Fragment) OS=Homo sapiens PE=2 SV=1	HUMAN	7
511	11.67	11.67	46.34	22.77	17.43	sp|Q9Y3I0|RTCB_HUMAN	tRNA-splicing ligase RtcB homolog OS=Homo sapiens GN=C22orf28 PE=1 SV=1	HUMAN	7
513	11.63	11.63	27.85	14.77	14.77	tr|E7EQZ9|E7EQZ9_HUMAN	Uncharacterized protein OS=Homo sapiens GN=PRKCSH PE=4 SV=1	HUMAN	7
514	11.61	11.61	41.85	13.63	9.798	sp|P26232-5|CTNA2_HUMAN	Isoform 5 of Catenin alpha-2 OS=Homo sapiens GN=CTNNA2	HUMAN	7
516	11.58	11.58	32.81	12.5	9.517	tr|A8K9T8|A8K9T8_HUMAN	cDNA FLJ76106, highly similar to Homo sapiens neurolysin (metallopeptidase M3 family) (NLN), mRNA OS=Homo sapiens PE=2 SV=1	HUMAN	7
521	11.53	11.53	39.83	22.28	22.28	sp|O43488|ARK72_HUMAN	Aflatoxin B1 aldehyde reductase member 2 OS=Homo sapiens GN=AKR7A2 PE=1 SV=3	HUMAN	7
522	11.53	11.53	41.61	32.12	21.9	sp|P47985|UCRI_HUMAN	Cytochrome b-c1 complex subunit Rieske, mitochondrial OS=Homo sapiens GN=UQCRFS1 PE=1 SV=2	HUMAN	7
524	11.46	11.46	57.47	26.44	26.44	tr|Q53FP0|Q53FP0_HUMAN	Pyridoxine 5'-phosphate oxidase variant (Fragment) OS=Homo sapiens PE=2 SV=1	HUMAN	7
528	11.35	11.35	35.83	22.46	18.54	tr|E9PHP0|E9PHP0_HUMAN	Uncharacterized protein OS=Homo sapiens GN=GNL1 PE=4 SV=1	HUMAN	7
531	11.32	11.32	58.08	35.93	22.75	sp|Q92905|CSN5_HUMAN	COP9 signalosome complex subunit 5 OS=Homo sapiens GN=COPS5 PE=1 SV=4	HUMAN	7
536	11.16	11.16	48.71	27.52	21.39	sp|Q13424|SNTA1_HUMAN	Alpha-1-syntrophin OS=Homo sapiens GN=SNTA1 PE=1 SV=1	HUMAN	7
537	11.06	11.06	66.8	26.88	26.88	tr|Q6FIC5|Q6FIC5_HUMAN	CLIC4 protein OS=Homo sapiens GN=CLIC4 PE=2 SV=1	HUMAN	7
539	11.05	11.05	48.08	21.83	21.83	sp|Q13825|AUHM_HUMAN	Methylglutaconyl-CoA hydratase, mitochondrial OS=Homo sapiens GN=AUH PE=1 SV=1	HUMAN	7
540	11.03	11.03	45.45	17.92	17.92	sp|Q8IU85|KCC1D_HUMAN	Calcium/calmodulin-dependent protein kinase type 1D OS=Homo sapiens GN=CAMK1D PE=1 SV=1	HUMAN	7
569	10.48	10.5	68.28	36.19	33.21	sp|P30042|ES1_HUMAN	ES1 protein homolog, mitochondrial OS=Homo sapiens GN=C21orf33 PE=1 SV=3	HUMAN	7
573	10.38	10.38	55.59	35.66	28.67	sp|O75323|NIPS2_HUMAN	Protein NipSnap homolog 2 OS=Homo sapiens GN=GBAS PE=1 SV=1	HUMAN	7
575	10.36	12.08	53.13	31.87	29.37	tr|Q6IPF2|Q6IPF2_HUMAN	Heterogeneous nuclear ribonucleoprotein A1 OS=Homo sapiens GN=HNRPA1 PE=2 SV=1	HUMAN	7
577	10.23	10.23	53.83	33.49	20.33	sp|P49407|ARRB1_HUMAN	Beta-arrestin-1 OS=Homo sapiens GN=ARRB1 PE=1 SV=2	HUMAN	7
579	10.16	10.23	33.54	20.12	20.12	tr|Q8N956|Q8N956_HUMAN	Glycoprotein M6B, isoform CRA_e OS=Homo sapiens GN=GPM6B PE=2 SV=1	HUMAN	7
580	10.1	10.1	19.76	4.666	3.195	tr|D3DWB6|D3DWB6_HUMAN	Ubiquitin carboxyl-terminal hydrolase OS=Homo sapiens GN=USP9X PE=3 SV=1	HUMAN	7
602	9.75	9.75	60	48.48	38.79	sp|P60981|DEST_HUMAN	Destrin OS=Homo sapiens GN=DSTN PE=1 SV=3	HUMAN	7
603	9.69	9.69	52.91	36.29	24.1	tr|Q8NCF7|Q8NCF7_HUMAN	cDNA FLJ90278 fis, clone NT2RP1000325, highly similar to Phosphate carrier protein, mitochondrialprecursor OS=Homo sapiens PE=2 SV=1	HUMAN	7
604	9.67	9.67	57.39	29.86	24.06	tr|Q5JQ10|Q5JQ10_HUMAN	Adenosine kinase OS=Homo sapiens GN=ADK PE=2 SV=1	HUMAN	7
613	9.43	11.65	44.83	19.88	16.63	sp|O43236-4|SEPT4_HUMAN	Isoform 4 of Septin-4 OS=Homo sapiens GN=SEPT4	HUMAN	7
623	9.2	9.2	49.65	34.27	34.27	sp|P16104|H2AX_HUMAN	Histone H2A.x OS=Homo sapiens GN=H2AFX PE=1 SV=2	HUMAN	7
627	9.03	9.03	29.96	25.99	17.33	tr|A8K9L3|A8K9L3_HUMAN	Proteolipid protein 1 (Pelizaeus-Merzbacher disease, spastic paraplegia 2, uncomplicated), isoform CRA_b OS=Homo sapiens GN=PLP1 PE=2 SV=1	HUMAN	7
705	8	9.26	61.36	45.45	38.64	tr|Q5ISR4|Q5ISR4_MACFA	Synuclein beta (Fragment) OS=Macaca fascicularis PE=2 SV=1	MACFA	7
708	7.97	12.27	57.51	49.74	39.38	sp|P61586|RHOA_HUMAN	Transforming protein RhoA OS=Homo sapiens GN=RHOA PE=1 SV=1	HUMAN	7
747	7.45	12.67	33.13	10.88	10.88	tr|Q59F12|Q59F12_HUMAN	Protein 4.1 variant (Fragment) OS=Homo sapiens PE=2 SV=1	HUMAN	7
817	6.65	16.84	44.76	17.13	9.45	tr|D3DRX6|D3DRX6_HUMAN	Kinesin family member 5B, isoform CRA_a OS=Homo sapiens GN=KIF5B PE=3 SV=1	HUMAN	7
1111	4.17	11.29	55.77	46.15	21.63	sp|Q9NRW1|RAB6B_HUMAN	Ras-related protein Rab-6B OS=Homo sapiens GN=RAB6B PE=1 SV=1	HUMAN	7
1214	3.73	10.76	45.41	29.48	19	tr|Q86XU3|Q86XU3_HUMAN	Guanine nucleotide binding protein (G protein), alpha activating activity polypeptide, olfactory type OS=Homo sapiens GN=GNAL PE=2 SV=1	HUMAN	7
1282	3.36	10.32	66.3	34.26	18.66	sp|P29992|GNA11_HUMAN	Guanine nucleotide-binding protein subunit alpha-11 OS=Homo sapiens GN=GNA11 PE=1 SV=2	HUMAN	7
1353	2.96	11.72	55.99	23.59	19.01	sp|P07951-2|TPM2_HUMAN	Isoform 2 of Tropomyosin beta chain OS=Homo sapiens GN=TPM2	HUMAN	7
1762	2.01	11.78	100	90	90	tr|Q6J1Z9|Q6J1Z9_HUMAN	Hemoglobin alpha 1 (Fragment) OS=Homo sapiens GN=HBA1 PE=2 SV=1	HUMAN	7
1763	2.01	11.4	47.66	31.78	31.78	sp|P11908-2|PRPS2_HUMAN	Isoform 2 of Ribose-phosphate pyrophosphokinase 2 OS=Homo sapiens GN=PRPS2	HUMAN	7
439	13.6	13.6	58.6	44.09	35.48	sp|Q96BM9|ARL8A_HUMAN	ADP-ribosylation factor-like protein 8A OS=Homo sapiens GN=ARL8A PE=1 SV=1	HUMAN	6
450	13.31	13.31	41.36	23.24	15.57	sp|Q9Y512|SAM50_HUMAN	Sorting and assembly machinery component 50 homolog OS=Homo sapiens GN=SAMM50 PE=1 SV=3	HUMAN	6
454	13.18	13.18	43.55	19	12.72	tr|Q53F53|Q53F53_HUMAN	Atlastin variant (Fragment) OS=Homo sapiens PE=2 SV=1	HUMAN	6
462	12.99	12.99	43.04	26.33	20.51	sp|Q02127|PYRD_HUMAN	Dihydroorotate dehydrogenase (quinone), mitochondrial OS=Homo sapiens GN=DHODH PE=1 SV=3	HUMAN	6
468	12.8	12.8	60.78	37.91	22.55	sp|Q9NUJ1|ABHDA_HUMAN	Abhydrolase domain-containing protein 10, mitochondrial OS=Homo sapiens GN=ABHD10 PE=1 SV=1	HUMAN	6
471	12.73	12.73	29.91	21.37	14.02	tr|Q5VZ30|Q5VZ30_HUMAN	Glutamate decarboxylase 2 (Pancreatic islets and brain, 65kDa) OS=Homo sapiens GN=GAD2 PE=2 SV=1	HUMAN	6
483	12.49	12.49	51.2	25.12	20.1	tr|Q6DHZ2|Q6DHZ2_HUMAN	Protein kinase, cAMP-dependent, regulatory, type II, beta OS=Homo sapiens GN=PRKAR2B PE=2 SV=1	HUMAN	6
486	12.38	12.38	70.04	44.05	33.04	tr|Q7Z4Y4|Q7Z4Y4_HUMAN	GTP:AMP phosphotransferase OS=Homo sapiens PE=2 SV=1	HUMAN	6
488	12.34	12.34	41.1	35.59	30.93	tr|B4E1U9|B4E1U9_HUMAN	cDNA FLJ54776, highly similar to Cell division control protein 42 homolog OS=Homo sapiens PE=2 SV=1	HUMAN	6
493	12.23	12.23	34.48	23.81	17.71	sp|Q9H598|VIAAT_HUMAN	Vesicular inhibitory amino acid transporter OS=Homo sapiens GN=SLC32A1 PE=1 SV=2	HUMAN	6
499	12.01	12.01	24.55	15	15	tr|Q53HB8|Q53HB8_HUMAN	Oligodendrocyte myelin glycoprotein variant (Fragment) OS=Homo sapiens PE=2 SV=1	HUMAN	6
502	11.97	11.97	29.71	17.57	12.3	tr|Q53HD1|Q53HD1_HUMAN	Myelin associated glycoprotein isoform a variant (Fragment) OS=Homo sapiens PE=2 SV=1	HUMAN	6
503	11.94	11.94	38.78	21.43	21.43	sp|Q9P0L0-2|VAPA_HUMAN	Isoform 2 of Vesicle-associated membrane protein-associated protein A OS=Homo sapiens GN=VAPA	HUMAN	6
508	11.75	11.75	45.36	29.57	22.81	tr|Q53TN2|Q53TN2_HUMAN	LanC lantibiotic synthetase component C-like 1 (Bacterial), isoform CRA_a OS=Homo sapiens GN=LANCL1 PE=2 SV=1	HUMAN	6
510	11.69	13.87	36.42	31.7	10.96	sp|Q9HCH3|CPNE5_HUMAN	Copine-5 OS=Homo sapiens GN=CPNE5 PE=1 SV=2	HUMAN	6
512	11.65	11.65	58.67	26.01	19.08	tr|Q5TZZ9|Q5TZZ9_HUMAN	ANXA1 protein OS=Homo sapiens GN=ANXA1 PE=2 SV=1	HUMAN	6
517	11.56	11.56	39.08	13.94	12.29	sp|Q13153|PAK1_HUMAN	Serine/threonine-protein kinase PAK 1 OS=Homo sapiens GN=PAK1 PE=1 SV=2	HUMAN	6
518	11.56	11.56	39.15	34.92	31.22	sp|P05090|APOD_HUMAN	Apolipoprotein D OS=Homo sapiens GN=APOD PE=1 SV=1	HUMAN	6
519	11.54	11.54	45.87	37.29	24.09	sp|Q9Y6C9|MTCH2_HUMAN	Mitochondrial carrier homolog 2 OS=Homo sapiens GN=MTCH2 PE=1 SV=1	HUMAN	6
523	11.51	11.51	52.46	24.14	18.23	tr|A8K885|A8K885_HUMAN	cDNA FLJ77179, highly similar to Homo sapiens sorting nexin 6 (SNX6) mRNA OS=Homo sapiens PE=2 SV=1	HUMAN	6
527	11.36	11.36	55.25	32.72	25.62	tr|Q68D08|Q68D08_HUMAN	Putative uncharacterized protein DKFZp686B04128 OS=Homo sapiens GN=DKFZp686B04128 PE=2 SV=1	HUMAN	6
529	11.35	11.35	46.75	33.73	23.08	tr|B2RCU8|B2RCU8_HUMAN	cDNA, FLJ96301, highly similar to Homo sapiens limbic system-associated membrane protein (LSAMP),mRNA OS=Homo sapiens PE=2 SV=1	HUMAN	6
530	11.33	11.33	65	62.86	57.14	tr|Q53Y44|Q53Y44_HUMAN	Profilin OS=Homo sapiens GN=PFN1 PE=2 SV=1	HUMAN	6
532	11.3	11.3	62.05	23.33	21.28	sp|Q16836-2|HCDH_HUMAN	Isoform 2 of Hydroxyacyl-coenzyme A dehydrogenase, mitochondrial OS=Homo sapiens GN=HADH	HUMAN	6
533	11.28	11.28	46.23	27.58	16.67	tr|D3DVW9|D3DVW9_HUMAN	Protein tyrosine phosphatase, non-receptor type substrate 1, isoform CRA_a OS=Homo sapiens GN=PTPNS1 PE=4 SV=1	HUMAN	6
534	11.26	11.26	42.98	21.93	19.52	tr|B5BUB1|B5BUB1_HUMAN	RuvB-like 1 (Fragment) OS=Homo sapiens GN=RUVBL1 PE=2 SV=1	HUMAN	6
542	10.99	11.87	47.81	21.53	16.06	tr|B7Z8Q0|B7Z8Q0_HUMAN	Uncharacterized protein OS=Homo sapiens GN=PRKCG PE=2 SV=1	HUMAN	6
543	10.98	10.98	37.6	25.07	22.28	tr|Q6ZMU0|Q6ZMU0_HUMAN	Delta-aminolevulinic acid dehydratase OS=Homo sapiens PE=2 SV=1	HUMAN	6
545	10.96	10.96	62.5	55	45	tr|F6U1T9|F6U1T9_HUMAN	Uncharacterized protein OS=Homo sapiens GN=PPP3R1 PE=4 SV=1	HUMAN	6
546	10.93	10.93	30.93	14.95	10.95	sp|Q16799|RTN1_HUMAN	Reticulon-1 OS=Homo sapiens GN=RTN1 PE=1 SV=1	HUMAN	6
548	10.85	10.85	42.86	17.93	12.32	tr|B2RDI5|B2RDI5_HUMAN	cDNA, FLJ96627, highly similar to Homo sapiens calpain 1, (mu/I) large subunit (CAPN1), mRNA OS=Homo sapiens PE=2 SV=1	HUMAN	6
550	10.83	10.83	38.46	23.48	23.48	tr|Q5STM1|Q5STM1_HUMAN	Myelin oligodendrocyte glycoprotein OS=Homo sapiens GN=MOG PE=2 SV=3	HUMAN	6
551	10.76	10.76	71.86	59.3	32.66	sp|Q9UI15|TAGL3_HUMAN	Transgelin-3 OS=Homo sapiens GN=TAGLN3 PE=1 SV=2	HUMAN	6
554	10.71	10.71	75.73	51.46	50.49	tr|Q0VAS5|Q0VAS5_HUMAN	Histone H4 OS=Homo sapiens GN=HIST1H4H PE=2 SV=1	HUMAN	6
558	10.65	10.65	57.38	28.06	12.66	sp|P48637|GSHB_HUMAN	Glutathione synthetase OS=Homo sapiens GN=GSS PE=1 SV=1	HUMAN	6
559	10.65	10.65	66.91	37.5	30.88	sp|Q5T0D9|TPRGL_HUMAN	Tumor protein p63-regulated gene 1-like protein OS=Homo sapiens GN=TPRG1L PE=1 SV=1	HUMAN	6
562	10.62	10.62	48.68	22.4	14.66	sp|P02675|FIBB_HUMAN	Fibrinogen beta chain OS=Homo sapiens GN=FGB PE=1 SV=2	HUMAN	6
563	10.62	10.62	38.8	18.55	16.63	sp|Q9UKU7|ACAD8_HUMAN	Isobutyryl-CoA dehydrogenase, mitochondrial OS=Homo sapiens GN=ACAD8 PE=1 SV=1	HUMAN	6
564	10.62	10.62	50.49	27.87	23.93	tr|B4DT01|B4DT01_HUMAN	cDNA FLJ60347, highly similar to Homo sapiens hydroxyacylglutathione hydrolase (HAGH), transcript variant 1, mRNA OS=Homo sapiens PE=2 SV=1	HUMAN	6
566	10.53	10.53	59.08	19.14	15.18	tr|B2R603|B2R603_HUMAN	Uncharacterized protein OS=Homo sapiens GN=HNRNPC PE=2 SV=1	HUMAN	6
570	10.45	10.45	40.27	27.99	27.99	sp|Q9NRG7-2|D39U1_HUMAN	Isoform 2 of Epimerase family protein SDR39U1 OS=Homo sapiens GN=SDR39U1	HUMAN	6
574	10.38	10.38	35.19	24.07	24.07	tr|B2RD27|B2RD27_HUMAN	cDNA, FLJ96428, highly similar to Homo sapiens proteasome (prosome, macropain) 26S subunit, non-ATPase, 7 (Mov34 homolog) (PSMD7), mRNA OS=Homo sapiens PE=2 SV=1	HUMAN	6
584	10.02	10.02	41.63	14.04	14.04	sp|P48426|PI42A_HUMAN	Phosphatidylinositol-5-phosphate 4-kinase type-2 alpha OS=Homo sapiens GN=PIP4K2A PE=1 SV=2	HUMAN	6
588	9.97	9.97	48.65	20.72	20.72	tr|A8K7W3|A8K7W3_HUMAN	cDNA FLJ75780, highly similar to Homo sapiens SGT1, suppressor of G2 allele of SKP1 (SUGT1), mRNA OS=Homo sapiens PE=2 SV=1	HUMAN	6
594	9.91	9.91	22.83	10.71	5.97	sp|Q9H2X9|S12A5_HUMAN	Solute carrier family 12 member 5 OS=Homo sapiens GN=SLC12A5 PE=2 SV=3	HUMAN	6
595	9.89	9.89	43.55	8.735	7.562	tr|Q9GZV0|Q9GZV0_HUMAN	cDNA FLJ12454 fis, clone NT2RM1000555, highly similar to UNR PROTEIN OS=Homo sapiens PE=2 SV=1	HUMAN	6
598	9.86	9.86	27.81	11.23	6.404	sp|Q16531|DDB1_HUMAN	DNA damage-binding protein 1 OS=Homo sapiens GN=DDB1 PE=1 SV=1	HUMAN	6
609	9.54	9.54	34.82	21.73	16.49	tr|B5BUD5|B5BUD5_HUMAN	Protein phosphatase 1A isoform 1 (Fragment) OS=Homo sapiens GN=PPM1A PE=2 SV=1	HUMAN	6
610	9.54	9.54	29.2	9.924	9.924	tr|Q53FJ5|Q53FJ5_HUMAN	Prosaposin (Variant Gaucher disease and variant metachromatic leukodystrophy) variant (Fragment) OS=Homo sapiens PE=2 SV=1	HUMAN	6
614	9.42	9.42	32.76	29.01	29.01	tr|Q8N7G1|Q8N7G1_HUMAN	cDNA FLJ25678 fis, clone TST04067, highly similar to PURINE NUCLEOSIDE PHOSPHORYLASE (EC 2.4.2.1) OS=Homo sapiens PE=2 SV=1	HUMAN	6
615	9.4	10.61	41.08	13.75	10.8	tr|Q59EX7|Q59EX7_HUMAN	Synapsin-3 variant (Fragment) OS=Homo sapiens PE=2 SV=1	HUMAN	6
619	9.22	10.87	46.03	26.72	17.46	sp|P51991|ROA3_HUMAN	Heterogeneous nuclear ribonucleoprotein A3 OS=Homo sapiens GN=HNRNPA3 PE=1 SV=2	HUMAN	6
635	8.83	8.83	31.75	10.7	10.7	tr|E9PF86|E9PF86_HUMAN	Uncharacterized protein OS=Homo sapiens GN=PGM3 PE=3 SV=1	HUMAN	6
638	8.76	8.76	57.02	20.26	10.71	sp|P52272-2|HNRPM_HUMAN	Isoform 2 of Heterogeneous nuclear ribonucleoprotein M OS=Homo sapiens GN=HNRNPM	HUMAN	6
646	8.73	8.73	44.98	23.53	20.42	tr|A8K3S1|A8K3S1_HUMAN	cDNA FLJ76269, highly similar to Homo sapiens glucosamine-6-phosphate deaminase 1 (GNPDA1), mRNA OS=Homo sapiens PE=2 SV=1	HUMAN	6
655	8.55	8.55	36.55	8.68	8.68	tr|D3DSC5|D3DSC5_HUMAN	Neural cell adhesion molecule 2, isoform CRA_a (Fragment) OS=Homo sapiens GN=NCAM2 PE=4 SV=1	HUMAN	6
659	8.51	8.51	60.91	40.61	35.03	sp|P36969|GPX4_HUMAN	Phospholipid hydroperoxide glutathione peroxidase, mitochondrial OS=Homo sapiens GN=GPX4 PE=1 SV=3	HUMAN	6
666	8.38	8.38	47.77	20.67	20.67	sp|O14745|NHRF1_HUMAN	Na()/H() exchange regulatory cofactor NHE-RF1 OS=Homo sapiens GN=SLC9A3R1 PE=1 SV=4	HUMAN	6
675	8.23	8.23	56.19	31.42	18.43	sp|Q9Y266|NUDC_HUMAN	Nuclear migration protein nudC OS=Homo sapiens GN=NUDC PE=1 SV=1	HUMAN	6
677	8.23	8.23	29.4	15.2	13.8	tr|E9KL26|E9KL26_HUMAN	Epididymis tissue protein Li 173 OS=Homo sapiens PE=2 SV=1	HUMAN	6
683	8.17	8.25	44.68	20.21	17.55	tr|B4DH44|B4DH44_HUMAN	Uncharacterized protein OS=Homo sapiens GN=MAP2K4 PE=2 SV=1	HUMAN	6
684	8.17	8.17	58.39	58.39	53.28	tr|Q6IBG0|Q6IBG0_HUMAN	Heat-responsive protein 12 OS=Homo sapiens GN=UK114 PE=2 SV=1	HUMAN	6
685	8.16	8.16	31.84	31.84	28.36	sp|P49721|PSB2_HUMAN	Proteasome subunit beta type-2 OS=Homo sapiens GN=PSMB2 PE=1 SV=1	HUMAN	6
687	8.15	8.15	80.81	52.53	43.43	sp|P14621|ACYP2_HUMAN	Acylphosphatase-2 OS=Homo sapiens GN=ACYP2 PE=1 SV=2	HUMAN	6
690	8.14	8.14	59.26	51.11	51.11	sp|P09382|LEG1_HUMAN	Galectin-1 OS=Homo sapiens GN=LGALS1 PE=1 SV=2	HUMAN	6
707	8	8	58.39	28.19	28.19	sp|Q8N111|CEND_HUMAN	Cell cycle exit and neuronal differentiation protein 1 OS=Homo sapiens GN=CEND1 PE=2 SV=1	HUMAN	6
710	7.94	12.04	35.79	12.69	10.28	tr|E9PG21|E9PG21_HUMAN	Uncharacterized protein OS=Homo sapiens GN=DLG1 PE=4 SV=1	HUMAN	6
734	7.58	7.58	39.37	12.56	6.401	sp|Q9BQI5|SGIP1_HUMAN	SH3-containing GRB2-like protein 3-interacting protein 1 OS=Homo sapiens GN=SGIP1 PE=1 SV=2	HUMAN	6
755	7.37	7.37	25	6.795	5.705	sp|Q9BTW9|TBCD_HUMAN	Tubulin-specific chaperone D OS=Homo sapiens GN=TBCD PE=1 SV=2	HUMAN	6
763	7.28	7.28	26.92	7.289	4.348	sp|P24821-6|TENA_HUMAN	Isoform 6 of Tenascin OS=Homo sapiens GN=TNC	HUMAN	6
766	7.26	10.93	29.42	9.482	5.767	sp|Q5JWF2-2|GNAS1_HUMAN	Isoform XLas-2 of Guanine nucleotide-binding protein G(s) subunit alpha isoforms XLas OS=Homo sapiens GN=GNAS	HUMAN	6
771	7.2	7.2	26.28	6.878	6.878	tr|E7EPC8|E7EPC8_HUMAN	Uncharacterized protein OS=Homo sapiens GN=CTNND2 PE=4 SV=1	HUMAN	6
781	7.02	9.23	22.69	11.42	9.224	sp|Q7L1I2|SV2B_HUMAN	Synaptic vesicle glycoprotein 2B OS=Homo sapiens GN=SV2B PE=2 SV=1	HUMAN	6
813	6.68	12.64	47.44	18.85	11.92	sp|P17858|K6PL_HUMAN	6-phosphofructokinase, liver type OS=Homo sapiens GN=PFKL PE=1 SV=6	HUMAN	6
824	6.6	6.6	25.67	2.797	1.692	tr|B1AP66|B1AP66_HUMAN	Microtubule-actin crosslinking factor 1 (Fragment) OS=Homo sapiens GN=MACF1 PE=4 SV=1	HUMAN	6
825	6.57	10.96	50.38	17.94	11.64	sp|Q13177|PAK2_HUMAN	Serine/threonine-protein kinase PAK 2 OS=Homo sapiens GN=PAK2 PE=1 SV=3	HUMAN	6
904	5.76	12.22	57.04	42.6	27.44	sp|O75828|CBR3_HUMAN	Carbonyl reductase [NADPH] 3 OS=Homo sapiens GN=CBR3 PE=1 SV=3	HUMAN	6
930	5.48	9.57	68.16	33.33	33.33	tr|B4DJA5|B4DJA5_HUMAN	Uncharacterized protein OS=Homo sapiens GN=RAB5A PE=2 SV=1	HUMAN	6
945	5.35	9.5	61.45	32.53	26.91	tr|F8W1H5|F8W1H5_HUMAN	Uncharacterized protein OS=Homo sapiens GN=RAB5C PE=3 SV=1	HUMAN	6
954	5.29	10.98	38.9	15.56	7.895	tr|A1L3B5|A1L3B5_HUMAN	ATP2B3 protein OS=Homo sapiens GN=ATP2B3 PE=2 SV=1	HUMAN	6
992	5.02	13.14	48.69	21.48	15.04	sp|Q8N9I0|SYT2_HUMAN	Synaptotagmin-2 OS=Homo sapiens GN=SYT2 PE=1 SV=2	HUMAN	6
1022	4.79	10.72	33.02	11.76	10.25	tr|Q53YE7|Q53YE7_HUMAN	Monoamine oxidase A OS=Homo sapiens GN=MAOA PE=2 SV=1	HUMAN	6
1045	4.63	8.37	45.47	26.05	17.44	sp|Q66LE6|2ABD_HUMAN	Serine/threonine-protein phosphatase 2A 55 kDa regulatory subunit B delta isoform OS=Homo sapiens GN=PPP2R2D PE=1 SV=1	HUMAN	6
1202	3.81	3.81	25.7	2.166	1.257	sp|Q03001-8|DYST_HUMAN	Isoform 2 of Dystonin OS=Homo sapiens GN=DST	HUMAN	6
1256	3.5	6.27	44.03	15.34	15.34	tr|F8W818|F8W818_HUMAN	Uncharacterized protein OS=Homo sapiens GN=GNA13 PE=4 SV=1	HUMAN	6
477	12.58	12.58	46.52	25.18	11.75	sp|P27797|CALR_HUMAN	Calreticulin OS=Homo sapiens GN=CALR PE=1 SV=1	HUMAN	5
525	11.41	11.41	48.19	22.02	12.95	tr|B7ZB83|B7ZB83_HUMAN	cDNA, FLJ79447, highly similar to Nucleosome assembly protein 1-like 4 OS=Homo sapiens PE=2 SV=1	HUMAN	5
535	11.19	11.19	54.43	31.9	23.29	sp|P31153|METK2_HUMAN	S-adenosylmethionine synthase isoform type-2 OS=Homo sapiens GN=MAT2A PE=1 SV=1	HUMAN	5
544	10.98	10.98	57.95	43.38	22.52	sp|P19623|SPEE_HUMAN	Spermidine synthase OS=Homo sapiens GN=SRM PE=1 SV=1	HUMAN	5
555	10.7	10.7	41.15	20.58	13.58	tr|E9PB14|E9PB14_HUMAN	Uncharacterized protein OS=Homo sapiens GN=PDHX PE=3 SV=1	HUMAN	5
560	10.64	10.64	86.51	73.02	57.14	sp|P49773|HINT1_HUMAN	Histidine triad nucleotide-binding protein 1 OS=Homo sapiens GN=HINT1 PE=1 SV=2	HUMAN	5
567	10.49	10.49	38.39	25.12	15.64	tr|B4E1G6|B4E1G6_HUMAN	Galactokinase 1 OS=Homo sapiens GN=GALK1 PE=2 SV=1	HUMAN	5
568	10.49	10.49	52.49	39.08	24.9	sp|P00915|CAH1_HUMAN	Carbonic anhydrase 1 OS=Homo sapiens GN=CA1 PE=1 SV=2	HUMAN	5
571	10.44	10.44	31.81	18.43	12.07	sp|O95831|AIFM1_HUMAN	Apoptosis-inducing factor 1, mitochondrial OS=Homo sapiens GN=AIFM1 PE=1 SV=1	HUMAN	5
576	10.35	10.35	72.68	59.28	41.75	tr|Q6FGX9|Q6FGX9_HUMAN	AK1 protein OS=Homo sapiens GN=AK1 PE=2 SV=1	HUMAN	5
581	10.09	10.09	40.38	8.562	4.556	tr|E3W994|E3W994_HUMAN	Uncharacterized protein OS=Homo sapiens GN=CLASP2 PE=4 SV=2	HUMAN	5
582	10.08	10.08	74.3	46.59	17.67	tr|Q6IBM2|Q6IBM2_HUMAN	PSME1 protein OS=Homo sapiens GN=PSME1 PE=2 SV=1	HUMAN	5
583	10.04	10.04	39.34	18.53	12.94	tr|E7ETW9|E7ETW9_HUMAN	Uncharacterized protein OS=Homo sapiens GN=EPHX2 PE=4 SV=1	HUMAN	5
586	10	10	75	64.81	64.81	sp|Q9NZ45|CISD1_HUMAN	CDGSH iron-sulfur domain-containing protein 1 OS=Homo sapiens GN=CISD1 PE=1 SV=1	HUMAN	5
587	9.99	9.99	82.35	60.96	33.69	tr|B4DY28|B4DY28_HUMAN	cDNA FLJ61189, highly similar to Cysteine and glycine-rich protein 1 OS=Homo sapiens PE=2 SV=1	HUMAN	5
589	9.97	9.97	33.42	28.76	16.06	sp|Q9Y570|PPME1_HUMAN	Protein phosphatase methylesterase 1 OS=Homo sapiens GN=PPME1 PE=1 SV=3	HUMAN	5
590	9.96	9.96	53.65	28.93	24.72	sp|Q5T440|CAF17_HUMAN	Putative transferase CAF17, mitochondrial OS=Homo sapiens GN=IBA57 PE=1 SV=1	HUMAN	5
593	9.92	9.92	44.58	37.35	15.18	sp|Q13303-3|KCAB2_HUMAN	Isoform 3 of Voltage-gated potassium channel subunit beta-2 OS=Homo sapiens GN=KCNAB2	HUMAN	5
596	9.88	9.88	35.59	35.23	15.3	tr|Q6FHB0|Q6FHB0_HUMAN	MAPRE3 protein (Fragment) OS=Homo sapiens GN=MAPRE3 PE=2 SV=1	HUMAN	5
597	9.88	9.88	19.2	16.93	11.52	tr|B4DVE1|B4DVE1_HUMAN	Uncharacterized protein OS=Homo sapiens GN=LGALS3BP PE=2 SV=1	HUMAN	5
599	9.83	9.83	24.25	10.39	7.506	sp|P02671|FIBA_HUMAN	Fibrinogen alpha chain OS=Homo sapiens GN=FGA PE=1 SV=2	HUMAN	5
600	9.8	9.8	42.27	24.29	20.82	sp|Q8NHW5|RLA0L_HUMAN	60S acidic ribosomal protein P0-like OS=Homo sapiens GN=RPLP0P6 PE=5 SV=1	HUMAN	5
601	9.75	9.75	62.14	33.5	33.5	sp|Q9NP72|RAB18_HUMAN	Ras-related protein Rab-18 OS=Homo sapiens GN=RAB18 PE=1 SV=1	HUMAN	5
605	9.66	9.66	41.43	18	11.57	sp|P17655|CAN2_HUMAN	Calpain-2 catalytic subunit OS=Homo sapiens GN=CAPN2 PE=1 SV=6	HUMAN	5
606	9.57	9.57	42.16	16.48	10.34	sp|Q02153|GCYB1_HUMAN	Guanylate cyclase soluble subunit beta-1 OS=Homo sapiens GN=GUCY1B3 PE=1 SV=1	HUMAN	5
607	9.56	9.56	60.36	50.45	50.45	sp|P14927|QCR7_HUMAN	Cytochrome b-c1 complex subunit 7 OS=Homo sapiens GN=UQCRB PE=1 SV=2	HUMAN	5
608	9.55	9.55	42.76	13.82	11.23	sp|Q9Y230|RUVB2_HUMAN	RuvB-like 2 OS=Homo sapiens GN=RUVBL2 PE=1 SV=3	HUMAN	5
611	9.48	9.48	43.62	27.85	24.16	sp|Q96CN7|ISOC1_HUMAN	Isochorismatase domain-containing protein 1 OS=Homo sapiens GN=ISOC1 PE=1 SV=3	HUMAN	5
612	9.46	9.46	56.35	39.32	24.46	tr|B4DKX7|B4DKX7_HUMAN	Uncharacterized protein OS=Homo sapiens GN=CARKD PE=2 SV=1	HUMAN	5
618	9.28	9.28	50.14	19.77	19.77	sp|Q6IBS0|TWF2_HUMAN	Twinfilin-2 OS=Homo sapiens GN=TWF2 PE=1 SV=2	HUMAN	5
620	9.22	9.22	65.01	19.53	14.87	sp|Q02338|BDH_HUMAN	D-beta-hydroxybutyrate dehydrogenase, mitochondrial OS=Homo sapiens GN=BDH1 PE=1 SV=3	HUMAN	5
621	9.2	9.2	43.25	13.19	13.19	tr|F8W1L5|F8W1L5_HUMAN	Uncharacterized protein OS=Homo sapiens GN=GPD1 PE=3 SV=1	HUMAN	5
622	9.2	9.2	36.38	13.17	13.17	tr|G3V5I3|G3V5I3_HUMAN	Serpin peptidase inhibitor, clade A (Alpha-1 antiproteinase, antitrypsin), member 3, isoform CRA_b OS=Homo sapiens GN=SERPINA3 PE=3 SV=1	HUMAN	5
625	9.12	9.12	45.86	20.61	13.74	sp|P49802|RGS7_HUMAN	Regulator of G-protein signaling 7 OS=Homo sapiens GN=RGS7 PE=1 SV=3	HUMAN	5
626	9.05	9.05	58.7	23.91	23.91	sp|P61224|RAP1B_HUMAN	Ras-related protein Rap-1b OS=Homo sapiens GN=RAP1B PE=1 SV=1	HUMAN	5
628	8.97	8.97	33.59	8.472	8.472	tr|F5H5Y5|F5H5Y5_HUMAN	Uncharacterized protein OS=Homo sapiens GN=HGS PE=4 SV=1	HUMAN	5
629	8.94	8.94	53.98	23.14	16.45	sp|P62333|PRS10_HUMAN	26S protease regulatory subunit 10B OS=Homo sapiens GN=PSMC6 PE=1 SV=1	HUMAN	5
630	8.93	8.93	31.9	13.88	10.21	tr|B4DGP8|B4DGP8_HUMAN	cDNA FLJ55574, highly similar to Calnexin OS=Homo sapiens PE=2 SV=1	HUMAN	5
631	8.91	8.91	39.86	16.95	14.8	sp|P16930|FAAA_HUMAN	Fumarylacetoacetase OS=Homo sapiens GN=FAH PE=1 SV=2	HUMAN	5
632	8.91	8.91	44.32	34.59	34.59	tr|B5BUI8|B5BUI8_HUMAN	Dual specificity phosphatase 3 (Fragment) OS=Homo sapiens GN=DUSP3 PE=2 SV=1	HUMAN	5
633	8.88	8.88	40.38	24.36	24.36	tr|B7Z6B3|B7Z6B3_HUMAN	cDNA FLJ53094, highly similar to Receptor expression-enhancing protein 5 OS=Homo sapiens PE=2 SV=1	HUMAN	5
634	8.87	8.87	79.29	36.69	30.18	sp|Q04760-2|LGUL_HUMAN	Isoform 2 of Lactoylglutathione lyase OS=Homo sapiens GN=GLO1	HUMAN	5
637	8.77	8.77	37.23	13.28	10.68	tr|A8K639|A8K639_HUMAN	Guanine monphosphate synthetase, isoform CRA_b OS=Homo sapiens GN=GMPS PE=2 SV=1	HUMAN	5
639	8.76	8.76	42.01	16.19	16.19	tr|B5MCQ5|B5MCQ5_HUMAN	Uncharacterized protein OS=Homo sapiens GN=PDIA6 PE=3 SV=1	HUMAN	5
640	8.76	8.76	85.09	50.93	45.34	sp|O75947|ATP5H_HUMAN	ATP synthase subunit d, mitochondrial OS=Homo sapiens GN=ATP5H PE=1 SV=3	HUMAN	5
641	8.76	8.76	32.88	20.55	16.78	sp|Q00535|CDK5_HUMAN	Cyclin-dependent kinase 5 OS=Homo sapiens GN=CDK5 PE=1 SV=3	HUMAN	5
642	8.76	8.76	39.9	28.28	28.28	sp|Q9H3Z4|DNJC5_HUMAN	DnaJ homolog subfamily C member 5 OS=Homo sapiens GN=DNAJC5 PE=1 SV=1	HUMAN	5
643	8.75	8.75	39.31	11.79	7.704	sp|P11940|PABP1_HUMAN	Polyadenylate-binding protein 1 OS=Homo sapiens GN=PABPC1 PE=1 SV=2	HUMAN	5
644	8.74	8.74	27.82	8.031	6.119	sp|O15294|OGT1_HUMAN	UDP-N-acetylglucosamine--peptide N-acetylglucosaminyltransferase 110 kDa subunit OS=Homo sapiens GN=OGT PE=1 SV=3	HUMAN	5
645	8.74	8.74	30.8	8.712	8.712	tr|A2RRE0|A2RRE0_HUMAN	Uncharacterized protein OS=Homo sapiens GN=WDR7 PE=2 SV=1	HUMAN	5
648	8.65	8.65	50.32	20.08	15.64	tr|B2R747|B2R747_HUMAN	cDNA, FLJ93281, highly similar to Homo sapiens calcium/calmodulin-dependent protein kinase IV (CAMK4), mRNA OS=Homo sapiens PE=2 SV=1	HUMAN	5
649	8.65	8.65	45.3	21.65	16.81	sp|Q9NZR1|TMOD2_HUMAN	Tropomodulin-2 OS=Homo sapiens GN=TMOD2 PE=1 SV=1	HUMAN	5
650	8.64	8.64	42.03	13.46	8.306	tr|E7EX81|E7EX81_HUMAN	Uncharacterized protein OS=Homo sapiens GN=NCL PE=4 SV=1	HUMAN	5
653	8.58	8.58	31.84	10.37	6.052	sp|Q9Y2J0|RP3A_HUMAN	Rabphilin-3A OS=Homo sapiens GN=RPH3A PE=1 SV=1	HUMAN	5
658	8.53	8.53	29.78	12.66	8.489	tr|A8MV58|A8MV58_HUMAN	Uncharacterized protein OS=Homo sapiens GN=DBN1 PE=4 SV=1	HUMAN	5
663	8.43	8.43	33.89	19.95	15.14	sp|Q9HDC9|APMAP_HUMAN	Adipocyte plasma membrane-associated protein OS=Homo sapiens GN=APMAP PE=1 SV=2	HUMAN	5
664	8.42	8.42	44.12	28.92	28.43	sp|P52565|GDIR1_HUMAN	Rho GDP-dissociation inhibitor 1 OS=Homo sapiens GN=ARHGDIA PE=1 SV=3	HUMAN	5
665	8.39	8.39	57.03	25.66	17.31	sp|P43490|NAMPT_HUMAN	Nicotinamide phosphoribosyltransferase OS=Homo sapiens GN=NAMPT PE=1 SV=1	HUMAN	5
667	8.37	8.37	35.07	10.41	4.957	tr|A8K7J3|A8K7J3_HUMAN	cDNA FLJ75535, highly similar to Homo sapiens early endosome antigen 1, 162kD (EEA1), mRNA (Fragment) OS=Homo sapiens PE=2 SV=1	HUMAN	5
671	8.32	8.32	28.83	23.21	13.27	tr|F5GYQ1|F5GYQ1_HUMAN	Uncharacterized protein OS=Homo sapiens GN=ATP6V0D1 PE=4 SV=1	HUMAN	5
672	8.32	8.32	58.22	37.09	26.76	tr|Q7Z7M4|Q7Z7M4_HUMAN	Superoxide dismutase (Fragment) OS=Homo sapiens GN=SOD2 PE=2 SV=1	HUMAN	5
673	8.28	8.28	39.33	15.51	11.01	tr|C9JEU5|C9JEU5_HUMAN	Uncharacterized protein OS=Homo sapiens GN=FGG PE=4 SV=1	HUMAN	5
680	8.18	8.18	46.82	16.1	16.1	tr|F6T1Q0|F6T1Q0_HUMAN	Uncharacterized protein OS=Homo sapiens GN=PDE12 PE=4 SV=1	HUMAN	5
681	8.18	8.18	44.38	25.84	23.31	tr|Q8TDR6|Q8TDR6_HUMAN	Cytoplasmic protein Ndr1 OS=Homo sapiens PE=1 SV=1	HUMAN	5
682	8.18	8.18	46.6	34.95	34.95	sp|P30043|BLVRB_HUMAN	Flavin reductase (NADPH) OS=Homo sapiens GN=BLVRB PE=1 SV=3	HUMAN	5
696	8.08	8.08	36.36	14.24	10.12	sp|Q8N1G4|LRC47_HUMAN	Leucine-rich repeat-containing protein 47 OS=Homo sapiens GN=LRRC47 PE=1 SV=1	HUMAN	5
698	8.07	8.07	31.54	7.661	6.031	sp|P11274-2|BCR_HUMAN	Isoform 2 of Breakpoint cluster region protein OS=Homo sapiens GN=BCR	HUMAN	5
701	8.05	8.06	35.63	21.84	21.84	sp|Q14847|LASP1_HUMAN	LIM and SH3 domain protein 1 OS=Homo sapiens GN=LASP1 PE=1 SV=2	HUMAN	5
703	8.03	8.03	50.77	15.97	15.97	tr|Q53FP3|Q53FP3_HUMAN	NFS1 nitrogen fixation 1 isoform a variant (Fragment) OS=Homo sapiens PE=2 SV=1	HUMAN	5
704	8.03	8.03	23.37	11.47	10.06	sp|O14523|C2C2L_HUMAN	C2 domain-containing protein 2-like OS=Homo sapiens GN=C2CD2L PE=1 SV=3	HUMAN	5
709	7.96	7.96	62.27	21.19	15.25	sp|O75781|PALM_HUMAN	Paralemmin-1 OS=Homo sapiens GN=PALM PE=1 SV=2	HUMAN	5
711	7.91	7.91	47.9	16.18	16.18	tr|Q8WZ56|Q8WZ56_HUMAN	Serine/threonine-protein phosphatase OS=Homo sapiens PE=2 SV=1	HUMAN	5
712	7.9	7.9	26.64	12.48	10.81	sp|Q8WWI5|CTL1_HUMAN	Choline transporter-like protein 1 OS=Homo sapiens GN=SLC44A1 PE=1 SV=1	HUMAN	5
717	7.82	7.82	44.93	13.25	13.25	tr|E7EMK3|E7EMK3_HUMAN	Uncharacterized protein OS=Homo sapiens GN=FLOT2 PE=4 SV=1	HUMAN	5
718	7.82	7.82	71.11	48.15	48.15	tr|E7DVW5|E7DVW5_HUMAN	Fatty acid binding protein 5 (Psoriasis-associated) OS=Homo sapiens GN=FABP5 PE=3 SV=1	HUMAN	5
722	7.78	7.78	61.57	31.72	23.13	sp|P04632|CPNS1_HUMAN	Calpain small subunit 1 OS=Homo sapiens GN=CAPNS1 PE=1 SV=1	HUMAN	5
723	7.77	7.77	38.18	16.75	14.29	tr|Q53H88|Q53H88_HUMAN	Dynactin 2 variant (Fragment) OS=Homo sapiens PE=2 SV=1	HUMAN	5
729	7.66	7.66	43.17	31.15	31.15	sp|P10114|RAP2A_HUMAN	Ras-related protein Rap-2a OS=Homo sapiens GN=RAP2A PE=1 SV=1	HUMAN	5
733	7.58	8.75	31.45	25.4	21.77	sp|P09496|CLCA_HUMAN	Clathrin light chain A OS=Homo sapiens GN=CLTA PE=1 SV=1	HUMAN	5
735	7.58	7.58	35.29	20.59	18.87	sp|Q6PIU2|NCEH1_HUMAN	Neutral cholesterol ester hydrolase 1 OS=Homo sapiens GN=NCEH1 PE=1 SV=3	HUMAN	5
738	7.56	7.56	49	25.72	13.97	tr|Q59EL2|Q59EL2_HUMAN	COP9 constitutive photomorphogenic homolog subunit 2 variant (Fragment) OS=Homo sapiens PE=2 SV=1	HUMAN	5
742	7.53	7.53	41.56	19.48	13.77	tr|E7EU96|E7EU96_HUMAN	Uncharacterized protein OS=Homo sapiens GN=CSNK2A1 PE=4 SV=1	HUMAN	5
746	7.46	7.46	79.44	67.29	51.4	sp|Q9UJC5|SH3L2_HUMAN	SH3 domain-binding glutamic acid-rich-like protein 2 OS=Homo sapiens GN=SH3BGRL2 PE=1 SV=2	HUMAN	5
752	7.41	7.42	31.47	5.716	4.917	tr|F8W762|F8W762_HUMAN	Uncharacterized protein OS=Homo sapiens GN=KIF21A PE=3 SV=1	HUMAN	5
753	7.4	7.4	19.08	8.189	6.647	sp|O95373|IPO7_HUMAN	Importin-7 OS=Homo sapiens GN=IPO7 PE=1 SV=1	HUMAN	5
754	7.4	7.4	63.64	52.6	38.96	sp|P00441|SODC_HUMAN	Superoxide dismutase [Cu-Zn] OS=Homo sapiens GN=SOD1 PE=1 SV=2	HUMAN	5
756	7.33	9.46	31.66	18.21	15.3	tr|F8W0J6|F8W0J6_HUMAN	Uncharacterized protein OS=Homo sapiens GN=NAP1L1 PE=3 SV=1	HUMAN	5
767	7.24	7.24	69.49	59.32	59.32	tr|Q69YG1|Q69YG1_HUMAN	Myotrophin OS=Homo sapiens GN=DKFZp761E1322 PE=2 SV=1	HUMAN	5
768	7.23	7.23	25.03	6.988	3.731	sp|P01023|A2MG_HUMAN	Alpha-2-macroglobulin OS=Homo sapiens GN=A2M PE=1 SV=3	HUMAN	5
775	7.12	7.12	38.99	12.74	8.156	tr|A8MXP9|A8MXP9_HUMAN	Uncharacterized protein OS=Homo sapiens GN=MATR3 PE=4 SV=1	HUMAN	5
778	7.09	7.09	43.42	28.29	28.29	sp|P61088|UBE2N_HUMAN	Ubiquitin-conjugating enzyme E2 N OS=Homo sapiens GN=UBE2N PE=1 SV=1	HUMAN	5
782	7.02	7.02	18.97	5.071	2.173	tr|F5GWF1|F5GWF1_HUMAN	Uncharacterized protein OS=Homo sapiens GN=DMXL2 PE=4 SV=1	HUMAN	5
784	6.95	6.95	25.39	5.935	3.541	sp|Q99250|SCN2A_HUMAN	Sodium channel protein type 2 subunit alpha OS=Homo sapiens GN=SCN2A PE=1 SV=3	HUMAN	5
786	6.93	9.06	48.34	30.33	26.54	tr|A4D2P0|A4D2P0_HUMAN	Ras-related C3 botulinum toxin substrate 1 (Rho family, small GTP binding protein Rac1) OS=Homo sapiens GN=RAC1 PE=2 SV=1	HUMAN	5
793	6.85	8.9	61.47	23.39	23.39	tr|Q53GC2|Q53GC2_HUMAN	RAB4A, member RAS oncogene family variant (Fragment) OS=Homo sapiens PE=2 SV=1	HUMAN	5
798	6.78	6.78	42.28	9.367	3.966	sp|O75145-2|LIPA3_HUMAN	Isoform 2 of Liprin-alpha-3 OS=Homo sapiens GN=PPFIA3	HUMAN	5
799	6.78	6.78	66.03	35.41	20.57	sp|Q9NZD2|GLTP_HUMAN	Glycolipid transfer protein OS=Homo sapiens GN=GLTP PE=1 SV=3	HUMAN	5
811	6.71	6.71	24.33	9.89	8.477	tr|Q14TF0|Q14TF0_HUMAN	Glutamate-cysteine ligase OS=Homo sapiens GN=GCLC PE=2 SV=1	HUMAN	5
815	6.66	10.69	71.37	23.39	18.15	sp|P67936|TPM4_HUMAN	Tropomyosin alpha-4 chain OS=Homo sapiens GN=TPM4 PE=1 SV=3	HUMAN	5
816	6.66	6.66	31.39	13.5	10.22	sp|Q8N145|LGI3_HUMAN	Leucine-rich repeat LGI family member 3 OS=Homo sapiens GN=LGI3 PE=2 SV=1	HUMAN	5
826	6.56	6.56	49.51	12.03	12.03	tr|B3KPB3|B3KPB3_HUMAN	cDNA FLJ31537 fis, clone NT2RI2000704, highly similar to ATPase family AAA domain-containing protein 3A OS=Homo sapiens PE=2 SV=1	HUMAN	5
864	6.14	6.14	54.37	46.6	37.86	sp|O75964|ATP5L_HUMAN	ATP synthase subunit g, mitochondrial OS=Homo sapiens GN=ATP5L PE=1 SV=3	HUMAN	5
921	5.57	5.57	33.79	16.89	12.33	tr|Q59GF3|Q59GF3_HUMAN	Aquaporin 4 isoform a variant (Fragment) OS=Homo sapiens PE=2 SV=1	HUMAN	5
929	5.49	7.12	41.8	30.69	30.69	sp|P01112|RASH_HUMAN	GTPase HRas OS=Homo sapiens GN=HRAS PE=1 SV=1	HUMAN	5
935	5.43	5.43	30.04	9.732	7.757	sp|Q9UKG1|DP13A_HUMAN	DCC-interacting protein 13-alpha OS=Homo sapiens GN=APPL1 PE=1 SV=1	HUMAN	5
940	5.39	5.39	36.08	8.892	6.959	tr|Q59EE9|Q59EE9_HUMAN	Phospholipase C, delta 1 variant (Fragment) OS=Homo sapiens PE=2 SV=1	HUMAN	5
947	5.33	8.54	51.03	25.1	19.34	tr|Q53XM7|Q53XM7_HUMAN	VAMP (Vesicle-associated membrane protein)-associated protein B and C OS=Homo sapiens GN=VAPB PE=2 SV=1	HUMAN	5
967	5.2	5.2	58.57	42.38	21.43	sp|P09211|GSTP1_HUMAN	Glutathione S-transferase P OS=Homo sapiens GN=GSTP1 PE=1 SV=2	HUMAN	5
978	5.12	10.93	40.77	24.25	14.16	tr|Q6N096|Q6N096_HUMAN	Putative uncharacterized protein DKFZp686I15196 OS=Homo sapiens GN=DKFZp686I15196 PE=2 SV=1	HUMAN	5
995	4.98	6.84	35.34	9.925	9.925	sp|O75382-3|TRIM3_HUMAN	Isoform Gamma of Tripartite motif-containing protein 3 OS=Homo sapiens GN=TRIM3	HUMAN	5
1068	4.43	8.62	73.22	57.92	33.33	tr|B4DG51|B4DG51_HUMAN	Uncharacterized protein OS=Homo sapiens GN=HPCAL4 PE=2 SV=1	HUMAN	5
1249	3.53	3.53	44.57	44.57	40.22	sp|P04271|S100B_HUMAN	Protein S100-B OS=Homo sapiens GN=S100B PE=1 SV=2	HUMAN	5
1281	3.37	9.27	40.29	20.88	15.59	sp|Q9HAV0|GBB4_HUMAN	Guanine nucleotide-binding protein subunit beta-4 OS=Homo sapiens GN=GNB4 PE=1 SV=3	HUMAN	5
1291	3.29	7.09	38.17	7.415	6.543	tr|Q59FY1|Q59FY1_HUMAN	Synapse-associated protein 102 variant (Fragment) OS=Homo sapiens PE=2 SV=1	HUMAN	5
1327	3.08	8.92	27.88	23.56	19.71	tr|Q6IAX4|Q6IAX4_HUMAN	RTN1 protein OS=Homo sapiens GN=RTN1 PE=2 SV=1	HUMAN	5
1487	2.42	10.3	44.12	25.63	25.63	tr|B4E1J8|B4E1J8_HUMAN	cDNA FLJ56285, highly similar to ADP-ribosylation factor-like protein 8B OS=Homo sapiens PE=2 SV=1	HUMAN	5
1544	2.24	3.34	65.03	21.68	21.68	tr|A8MW68|A8MW68_HUMAN	Uncharacterized protein OS=Homo sapiens GN=CAPZA2 PE=4 SV=1	HUMAN	5
1620	2.09	5.77	48.19	23.91	20.65	sp|Q8TDQ7|GNPI2_HUMAN	Glucosamine-6-phosphate isomerase 2 OS=Homo sapiens GN=GNPDA2 PE=1 SV=1	HUMAN	5
578	10.19	10.19	35.62	29.59	14.52	tr|Q53GB6|Q53GB6_HUMAN	Actin related protein 2/3 complex subunit 1A variant (Fragment) OS=Homo sapiens PE=2 SV=1	HUMAN	4
616	9.34	9.34	67.74	42.34	19.76	sp|O14818|PSA7_HUMAN	Proteasome subunit alpha type-7 OS=Homo sapiens GN=PSMA7 PE=1 SV=1	HUMAN	4
624	9.14	9.14	45	16.25	9.583	sp|Q9UQ03|COR2B_HUMAN	Coronin-2B OS=Homo sapiens GN=CORO2B PE=2 SV=4	HUMAN	4
636	8.78	8.87	80.3	42.42	33.33	sp|P02689|MYP2_HUMAN	Myelin P2 protein OS=Homo sapiens GN=PMP2 PE=1 SV=3	HUMAN	4
647	8.72	8.72	30.63	20.49	10.55	tr|Q8NCL6|Q8NCL6_HUMAN	cDNA FLJ90170 fis, clone MAMMA1000370, highly similar to Ig alpha-1 chain C region OS=Homo sapiens PE=1 SV=1	HUMAN	4
651	8.62	8.62	50.58	24.48	13.52	tr|E9PCY7|E9PCY7_HUMAN	Uncharacterized protein OS=Homo sapiens GN=HNRNPH1 PE=4 SV=1	HUMAN	4
652	8.6	8.6	37.65	10.12	3.968	sp|Q9H2G2|SLK_HUMAN	STE20-like serine/threonine-protein kinase OS=Homo sapiens GN=SLK PE=1 SV=1	HUMAN	4
654	8.58	8.58	25.4	15.92	11.27	sp|Q92558|WASF1_HUMAN	Wiskott-Aldrich syndrome protein family member 1 OS=Homo sapiens GN=WASF1 PE=1 SV=1	HUMAN	4
657	8.54	8.54	49.82	33.21	24.91	tr|E9KL30|E9KL30_HUMAN	Proteasome subunit beta type OS=Homo sapiens PE=2 SV=1	HUMAN	4
660	8.49	8.49	34.71	12.98	7.209	sp|P55060|XPO2_HUMAN	Exportin-2 OS=Homo sapiens GN=CSE1L PE=1 SV=3	HUMAN	4
661	8.49	8.49	36.49	23.31	17.57	sp|P53004|BIEA_HUMAN	Biliverdin reductase A OS=Homo sapiens GN=BLVRA PE=1 SV=2	HUMAN	4
662	8.48	8.48	34.64	20.67	15.64	tr|E7FJF4|E7FJF4_HUMAN	Ganglioside differentiation associated protein 1 OS=Homo sapiens GN=GDAP1 PE=2 SV=1	HUMAN	4
668	8.35	8.35	41.37	30.2	16.24	tr|Q597H1|Q597H1_HUMAN	Transformation-related protein 14 OS=Homo sapiens GN=TRG14 PE=2 SV=1	HUMAN	4
669	8.34	8.34	25.43	6.379	4.582	tr|B3KX75|B3KX75_HUMAN	cDNA FLJ44930 fis, clone BRAMY3015549, highly similar to Neural cell adhesion molecule L1-like protein (Fragment) OS=Homo sapiens PE=2 SV=1	HUMAN	4
674	8.26	8.26	49.54	32.41	24.07	sp|P23284|PPIB_HUMAN	Peptidyl-prolyl cis-trans isomerase B OS=Homo sapiens GN=PPIB PE=1 SV=2	HUMAN	4
676	8.23	8.23	53.21	22.5	20	sp|Q9UJQ1|CT103_HUMAN	LAMP family protein C20orf103 OS=Homo sapiens GN=C20orf103 PE=1 SV=1	HUMAN	4
678	8.2	8.2	46.25	24.62	17.42	tr|A8K2I7|A8K2I7_HUMAN	cDNA FLJ76072, highly similar to Homo sapiens GIPC PDZ domain containing family, member 1 (GIPC1), transcript variant 1, mRNA OS=Homo sapiens PE=2 SV=1	HUMAN	4
679	8.2	8.2	56.3	25.21	20.17	tr|B7Z6Z4|B7Z6Z4_HUMAN	Uncharacterized protein OS=Homo sapiens GN=MYL6 PE=2 SV=1	HUMAN	4
686	8.15	8.15	27.66	8.954	4.078	sp|Q9Y2A7|NCKP1_HUMAN	Nck-associated protein 1 OS=Homo sapiens GN=NCKAP1 PE=1 SV=1	HUMAN	4
688	8.15	8.15	44.96	23.95	18.91	tr|C9J502|C9J502_HUMAN	Prostate leucine zipper variant 2 OS=Homo sapiens GN=TPD52 PE=2 SV=2	HUMAN	4
689	8.14	8.15	51.09	22.63	13.87	tr|B4DX01|B4DX01_HUMAN	cDNA FLJ59092 OS=Homo sapiens PE=2 SV=1	HUMAN	4
691	8.13	8.13	28.44	9.844	7.031	tr|F5H0R5|F5H0R5_HUMAN	Uncharacterized protein OS=Homo sapiens GN=PIP5K1C PE=4 SV=1	HUMAN	4
692	8.13	8.13	57.85	28.74	22.99	sp|P35270|SPRE_HUMAN	Sepiapterin reductase OS=Homo sapiens GN=SPR PE=1 SV=1	HUMAN	4
693	8.11	8.11	37.93	15.86	8.966	tr|F8W882|F8W882_HUMAN	Uncharacterized protein OS=Homo sapiens GN=PHACTR1 PE=4 SV=1	HUMAN	4
695	8.09	8.09	47.65	18.79	18.79	tr|G3V162|G3V162_HUMAN	TAR DNA binding protein, isoform CRA_d OS=Homo sapiens GN=TARDBP PE=4 SV=1	HUMAN	4
700	8.05	8.06	47.51	18.48	9.091	tr|A8K8L7|A8K8L7_HUMAN	Calcium binding protein 39, isoform CRA_a OS=Homo sapiens GN=CAB39 PE=2 SV=1	HUMAN	4
702	8.03	8.03	47.63	21.44	8.539	sp|P04040|CATA_HUMAN	Catalase OS=Homo sapiens GN=CAT PE=1 SV=3	HUMAN	4
706	8	8	47.27	24.24	24.24	tr|E9PNQ8|E9PNQ8_HUMAN	Uncharacterized protein OS=Homo sapiens GN=THY1 PE=4 SV=1	HUMAN	4
715	7.86	7.86	31.09	8.123	4.202	sp|O14980|XPO1_HUMAN	Exportin-1 OS=Homo sapiens GN=XPO1 PE=1 SV=1	HUMAN	4
716	7.86	7.86	61.17	24.91	18.68	tr|F5GWW0|F5GWW0_HUMAN	Uncharacterized protein OS=Homo sapiens GN=CTSB PE=3 SV=1	HUMAN	4
719	7.8	7.8	36.56	9.391	4.496	tr|B4DSL6|B4DSL6_HUMAN	cDNA FLJ57190, highly similar to Actin-binding protein anillin OS=Homo sapiens PE=2 SV=1	HUMAN	4
720	7.8	7.8	36.08	17.9	13.64	tr|Q8WUW5|Q8WUW5_HUMAN	PRMT1 protein (Fragment) OS=Homo sapiens GN=PRMT1 PE=2 SV=2	HUMAN	4
721	7.79	7.79	48.42	24.05	17.41	tr|Q6NUL6|Q6NUL6_HUMAN	PITPNA protein (Fragment) OS=Homo sapiens GN=PITPNA PE=2 SV=1	HUMAN	4
725	7.76	7.76	36.08	14.85	10.31	sp|Q9BXK5|B2L13_HUMAN	Bcl-2-like protein 13 OS=Homo sapiens GN=BCL2L13 PE=1 SV=1	HUMAN	4
726	7.73	7.73	32.32	9.305	5.387	sp|O14617-4|AP3D1_HUMAN	Isoform 4 of AP-3 complex subunit delta-1 OS=Homo sapiens GN=AP3D1	HUMAN	4
727	7.73	7.73	27.36	27.36	19.9	sp|P02763|A1AG1_HUMAN	Alpha-1-acid glycoprotein 1 OS=Homo sapiens GN=ORM1 PE=1 SV=1	HUMAN	4
728	7.72	7.72	32.31	20.66	14.07	sp|Q13867|BLMH_HUMAN	Bleomycin hydrolase OS=Homo sapiens GN=BLMH PE=1 SV=1	HUMAN	4
730	7.63	7.63	34.1	20.31	20.31	sp|Q92506|DHB8_HUMAN	Estradiol 17-beta-dehydrogenase 8 OS=Homo sapiens GN=HSD17B8 PE=1 SV=2	HUMAN	4
731	7.61	7.61	41	17.5	12.75	sp|Q9UPV7|K1045_HUMAN	Protein KIAA1045 OS=Homo sapiens GN=KIAA1045 PE=1 SV=2	HUMAN	4
732	7.59	7.59	29.33	15.25	13.2	sp|Q5T6V5|CI064_HUMAN	UPF0553 protein C9orf64 OS=Homo sapiens GN=C9orf64 PE=1 SV=1	HUMAN	4
736	7.58	7.58	55.78	33.67	21.61	tr|F5H018|F5H018_HUMAN	Uncharacterized protein OS=Homo sapiens GN=RAN PE=4 SV=1	HUMAN	4
737	7.58	7.58	45.05	25.68	19.37	tr|B4DF76|B4DF76_HUMAN	cDNA FLJ59191, highly similar to NADH dehydrogenase (ubiquinone) 1 alpha subcomplex subunit 13 (EC 1.6.5.3) OS=Homo sapiens PE=2 SV=1	HUMAN	4
739	7.55	7.55	46.98	19.16	11.81	tr|Q68DQ4|Q68DQ4_HUMAN	Putative uncharacterized protein DKFZp779L0468 OS=Homo sapiens GN=DKFZp779L0468 PE=2 SV=1	HUMAN	4
740	7.54	7.54	35.32	13.89	11.9	sp|Q9UMS4|PRP19_HUMAN	Pre-mRNA-processing factor 19 OS=Homo sapiens GN=PRPF19 PE=1 SV=1	HUMAN	4
741	7.53	7.53	29.45	6.621	4.941	sp|Q9NSE4|SYIM_HUMAN	Isoleucyl-tRNA synthetase, mitochondrial OS=Homo sapiens GN=IARS2 PE=1 SV=2	HUMAN	4
743	7.51	7.51	46	24.57	13.43	sp|Q9UBP4|DKK3_HUMAN	Dickkopf-related protein 3 OS=Homo sapiens GN=DKK3 PE=1 SV=2	HUMAN	4
744	7.47	7.47	31.18	16.57	16.01	sp|Q9UJZ1|STML2_HUMAN	Stomatin-like protein 2 OS=Homo sapiens GN=STOML2 PE=1 SV=1	HUMAN	4
749	7.44	7.44	52.42	19.4	10.62	sp|P35998|PRS7_HUMAN	26S protease regulatory subunit 7 OS=Homo sapiens GN=PSMC2 PE=1 SV=3	HUMAN	4
751	7.42	7.42	30.35	11.75	8.596	tr|B4DTU0|B4DTU0_HUMAN	Uncharacterized protein OS=Homo sapiens GN=ALCAM PE=2 SV=1	HUMAN	4
758	7.33	7.33	38.17	38.17	24.9	tr|Q5U0A0|Q5U0A0_HUMAN	Proteasome subunit alpha type OS=Homo sapiens PE=2 SV=1	HUMAN	4
759	7.32	7.32	32.5	12.26	12.26	sp|Q5IS74|TPP1_PANTR	Tripeptidyl-peptidase 1 OS=Pan troglodytes GN=TPP1 PE=2 SV=1	PANTR	4
760	7.32	7.32	37.62	16.26	14.32	sp|P07339|CATD_HUMAN	Cathepsin D OS=Homo sapiens GN=CTSD PE=1 SV=1	HUMAN	4
761	7.3	7.3	50.77	36.92	36.92	tr|Q6FHL9|Q6FHL9_HUMAN	PEA15 protein OS=Homo sapiens GN=PEA15 PE=2 SV=1	HUMAN	4
762	7.29	7.29	39.24	15.41	11.92	tr|Q96J80|Q96J80_HUMAN	Mammalian ependymin related protein 1 OS=Homo sapiens GN=EPDR1 PE=2 SV=1	HUMAN	4
764	7.28	7.28	37.74	7.972	4.844	tr|B3KXH0|B3KXH0_HUMAN	cDNA FLJ45395 fis, clone BRHIP3027191, highly similar to 150 kDa oxygen-regulated protein (Orp150) OS=Homo sapiens PE=2 SV=1	HUMAN	4
765	7.27	7.27	49.08	37.16	21.1	tr|A6NDF1|A6NDF1_HUMAN	Uncharacterized protein OS=Homo sapiens GN=C10orf58 PE=4 SV=1	HUMAN	4
769	7.22	7.22	25.21	2.796	2.004	sp|O75369-5|FLNB_HUMAN	Isoform 5 of Filamin-B OS=Homo sapiens GN=FLNB	HUMAN	4
770	7.21	7.22	41.53	40.68	40.68	tr|Q6IB89|Q6IB89_HUMAN	NDUFA7 protein OS=Homo sapiens GN=NDUFA7 PE=2 SV=1	HUMAN	4
772	7.2	7.2	49.64	15.94	15.94	sp|Q9NQR4|NIT2_HUMAN	Omega-amidase NIT2 OS=Homo sapiens GN=NIT2 PE=1 SV=1	HUMAN	4
773	7.19	7.19	21.33	3.688	3.688	sp|P23468-3|PTPRD_HUMAN	Isoform 3 of Receptor-type tyrosine-protein phosphatase delta OS=Homo sapiens GN=PTPRD	HUMAN	4
774	7.19	7.19	47.43	13.87	13.87	tr|A8K5J7|A8K5J7_HUMAN	cDNA FLJ77290, highly similar to Homo sapiens BCL2-associated athanogene 5 (BAG5), mRNA OS=Homo sapiens PE=2 SV=1	HUMAN	4
776	7.11	7.11	37.28	13.07	5.64	sp|Q4J6C6|PPCEL_HUMAN	Prolyl endopeptidase-like OS=Homo sapiens GN=PREPL PE=1 SV=1	HUMAN	4
780	7.06	7.11	37.92	16.67	14.58	tr|Q96CP5|Q96CP5_HUMAN	PMPCB protein (Fragment) OS=Homo sapiens GN=PMPCB PE=2 SV=2	HUMAN	4
787	6.92	6.92	43.07	19.88	16.27	sp|Q9UKF7|PITC1_HUMAN	Cytoplasmic phosphatidylinositol transfer protein 1 OS=Homo sapiens GN=PITPNC1 PE=1 SV=2	HUMAN	4
788	6.9	6.9	45.3	27.78	27.78	tr|Q53GF5|Q53GF5_HUMAN	Proteasome subunit alpha type (Fragment) OS=Homo sapiens PE=2 SV=1	HUMAN	4
789	6.89	6.89	56.49	16.63	12.98	sp|P17980|PRS6A_HUMAN	26S protease regulatory subunit 6A OS=Homo sapiens GN=PSMC3 PE=1 SV=3	HUMAN	4
790	6.87	6.87	38.57	8.958	6.764	tr|B2R761|B2R761_HUMAN	cDNA, FLJ93299, highly similar to Homo sapiens sterol carrier protein 2 (SCP2), mRNA OS=Homo sapiens PE=2 SV=1	HUMAN	4
792	6.86	6.86	51.76	29.23	16.55	sp|Q9BPW8|NIPS1_HUMAN	Protein NipSnap homolog 1 OS=Homo sapiens GN=NIPSNAP1 PE=1 SV=1	HUMAN	4
795	6.85	6.85	34.09	15.63	15.63	sp|Q9ULP0|NDRG4_HUMAN	Protein NDRG4 OS=Homo sapiens GN=NDRG4 PE=2 SV=2	HUMAN	4
797	6.79	6.79	24.1	7.949	7.949	sp|Q99816|TS101_HUMAN	Tumor susceptibility gene 101 protein OS=Homo sapiens GN=TSG101 PE=1 SV=2	HUMAN	4
802	6.76	6.76	46.13	20.65	14.19	tr|D3DSW3|D3DSW3_HUMAN	Proline synthetase co-transcribed homolog (Bacterial), isoform CRA_b OS=Homo sapiens GN=PROSC PE=3 SV=1	HUMAN	4
803	6.75	6.75	24.18	16.12	13.24	sp|O00629|IMA4_HUMAN	Importin subunit alpha-4 OS=Homo sapiens GN=KPNA4 PE=1 SV=1	HUMAN	4
804	6.75	6.75	12.24	8.367	8.367	sp|Q8IV08|PLD3_HUMAN	Phospholipase D3 OS=Homo sapiens GN=PLD3 PE=1 SV=1	HUMAN	4
806	6.73	6.74	56.81	18.6	18.6	tr|A8MUM4|A8MUM4_HUMAN	Uncharacterized protein OS=Homo sapiens GN=ANKRD29 PE=4 SV=1	HUMAN	4
809	6.72	6.72	24.72	5.568	3.898	sp|Q92973|TNPO1_HUMAN	Transportin-1 OS=Homo sapiens GN=TNPO1 PE=1 SV=2	HUMAN	4
810	6.71	6.71	23.15	9.032	4.274	sp|Q27J81-2|INF2_HUMAN	Isoform 2 of Inverted formin-2 OS=Homo sapiens GN=INF2	HUMAN	4
819	6.65	6.65	40.77	13.69	11.31	tr|Q546Z2|Q546Z2_HUMAN	3'-hydroxyisobutyrate dehydrogenase OS=Homo sapiens GN=NS5ATP1 PE=2 SV=1	HUMAN	4
821	6.62	7.14	37.21	15.66	8.418	tr|Q8IVA8|Q8IVA8_HUMAN	Glutamate decarboxylase 1 (Brain, 67kDa) OS=Homo sapiens GN=GAD1 PE=2 SV=1	HUMAN	4
823	6.61	6.61	37.07	31.71	28.29	sp|P49720|PSB3_HUMAN	Proteasome subunit beta type-3 OS=Homo sapiens GN=PSMB3 PE=1 SV=2	HUMAN	4
828	6.55	6.56	22.47	13.42	9.041	sp|Q3YEC7-2|PARF_HUMAN	Isoform 2 of Putative GTP-binding protein Parf OS=Homo sapiens GN=PARF	HUMAN	4
829	6.55	6.55	21.62	7.049	4.323	sp|Q15334|L2GL1_HUMAN	Lethal(2) giant larvae protein homolog 1 OS=Homo sapiens GN=LLGL1 PE=1 SV=3	HUMAN	4
831	6.53	6.53	33.04	27.75	17.62	tr|G4W3U1|G4W3U1_HUMAN	Cytochrome c oxidase subunit II OS=Homo sapiens GN=COX2 PE=4 SV=1	HUMAN	4
832	6.48	6.48	21.58	7.684	5.789	tr|A8KA30|A8KA30_HUMAN	Oxysterol-binding protein OS=Homo sapiens PE=2 SV=1	HUMAN	4
838	6.42	6.42	38.98	19.49	14.12	tr|B7ZLQ1|B7ZLQ1_HUMAN	OPCML protein OS=Homo sapiens GN=OPCML PE=2 SV=1	HUMAN	4
839	6.41	6.41	45.86	8.529	5.933	sp|P27816-5|MAP4_HUMAN	Isoform 5 of Microtubule-associated protein 4 OS=Homo sapiens GN=MAP4	HUMAN	4
840	6.41	6.41	25.77	6.811	6.115	sp|Q9C0C9|UBE2O_HUMAN	Ubiquitin-conjugating enzyme E2 O OS=Homo sapiens GN=UBE2O PE=1 SV=3	HUMAN	4
842	6.39	6.39	35.32	16.42	16.42	sp|Q5W0U4|BSPRY_HUMAN	B box and SPRY domain-containing protein OS=Homo sapiens GN=BSPRY PE=2 SV=1	HUMAN	4
844	6.36	6.36	43.55	6.193	4.67	sp|Q92974-2|ARHG2_HUMAN	Isoform 2 of Rho guanine nucleotide exchange factor 2 OS=Homo sapiens GN=ARHGEF2	HUMAN	4
845	6.34	6.34	48.76	15.15	7.469	sp|P11182|ODB2_HUMAN	Lipoamide acyltransferase component of branched-chain alpha-keto acid dehydrogenase complex, mitochondrial OS=Homo sapiens GN=DBT PE=1 SV=3	HUMAN	4
849	6.3	6.3	24.95	6.953	5.521	sp|Q9BR76|COR1B_HUMAN	Coronin-1B OS=Homo sapiens GN=CORO1B PE=1 SV=1	HUMAN	4
850	6.3	6.3	22.9	16.55	11.56	sp|Q9H993|CF211_HUMAN	UPF0364 protein C6orf211 OS=Homo sapiens GN=C6orf211 PE=1 SV=1	HUMAN	4
852	6.26	6.26	33.8	9.972	6.648	tr|Q96BA7|Q96BA7_HUMAN	HNRPU protein OS=Homo sapiens PE=2 SV=1	HUMAN	4
853	6.24	6.24	55.78	16.18	12.72	sp|P38117-2|ETFB_HUMAN	Isoform 2 of Electron transfer flavoprotein subunit beta OS=Homo sapiens GN=ETFB	HUMAN	4
854	6.24	6.24	50	19.12	16.18	tr|B4DUS9|B4DUS9_HUMAN	Uncharacterized protein OS=Homo sapiens GN=BPNT1 PE=2 SV=1	HUMAN	4
863	6.17	6.18	32.93	6.268	4.21	tr|B9A6L2|B9A6L2_HUMAN	RAB GTPase activating protein 1, isoform CRA_b OS=Homo sapiens GN=TBC1D11 PE=2 SV=1	HUMAN	4
867	6.09	6.09	43.06	12.2	8.612	tr|E9KL23|E9KL23_HUMAN	Epididymis secretory sperm binding protein Li 44a OS=Homo sapiens PE=2 SV=1	HUMAN	4
875	6.05	6.05	43.17	20.63	20.63	tr|Q8TBT6|Q8TBT6_HUMAN	Putative uncharacterized protein (Fragment) OS=Homo sapiens PE=2 SV=1	HUMAN	4
876	6.04	6.04	41.48	34.07	34.07	tr|C9IZG4|C9IZG4_HUMAN	Uncharacterized protein OS=Homo sapiens GN=CUTA PE=4 SV=1	HUMAN	4
877	6.03	6.03	48.68	16.84	10.26	tr|E9PDD5|E9PDD5_HUMAN	Uncharacterized protein OS=Homo sapiens GN=IDH3G PE=3 SV=1	HUMAN	4
879	6.03	6.03	54.29	40	40	tr|Q5R3B4|Q5R3B4_HUMAN	Brain protein 44 (Fragment) OS=Homo sapiens GN=BRP44 PE=2 SV=1	HUMAN	4
881	6.02	6.02	61.65	26.16	22.58	tr|B4DUZ7|B4DUZ7_HUMAN	cDNA FLJ54168, highly similar to Centaurin-alpha 1 OS=Homo sapiens PE=2 SV=1	HUMAN	4
886	5.98	5.98	49.51	35.68	16.02	sp|O60884|DNJA2_HUMAN	DnaJ homolog subfamily A member 2 OS=Homo sapiens GN=DNAJA2 PE=1 SV=1	HUMAN	4
894	5.91	5.91	33	9.429	9.429	tr|B2RAW8|B2RAW8_HUMAN	cDNA, FLJ95164, highly similar to Homo sapiens SEC14-like 2 (S. cerevisiae) (SEC14L2), mRNA OS=Homo sapiens PE=2 SV=1	HUMAN	4
895	5.9	5.9	45.74	27.8	23.32	sp|P27144|KAD4_HUMAN	Adenylate kinase isoenzyme 4, mitochondrial OS=Homo sapiens GN=AK4 PE=1 SV=1	HUMAN	4
896	5.87	5.87	64.48	30.12	23.55	sp|Q9H0R4|HDHD2_HUMAN	Haloacid dehalogenase-like hydrolase domain-containing protein 2 OS=Homo sapiens GN=HDHD2 PE=1 SV=1	HUMAN	4
897	5.86	5.86	22.54	7.589	5.58	sp|P42566|EPS15_HUMAN	Epidermal growth factor receptor substrate 15 OS=Homo sapiens GN=EPS15 PE=1 SV=2	HUMAN	4
900	5.82	5.82	27.44	17.33	17.33	tr|B2RCX0|B2RCX0_HUMAN	cDNA, FLJ96345, Homo sapiens SET translocation (myeloid leukemia-associated) (SET),mRNA OS=Homo sapiens PE=2 SV=1	HUMAN	4
905	5.76	7.94	48.37	14.53	8.604	sp|Q9Y6G9|DC1L1_HUMAN	Cytoplasmic dynein 1 light intermediate chain 1 OS=Homo sapiens GN=DYNC1LI1 PE=1 SV=3	HUMAN	4
907	5.73	5.73	19.27	6.545	6.545	tr|Q8IY97|Q8IY97_HUMAN	Adaptor-related protein complex 1, gamma 1 subunit OS=Homo sapiens GN=AP1G1 PE=2 SV=1	HUMAN	4
908	5.73	5.73	46.09	15.23	15.23	tr|Q96IR1|Q96IR1_HUMAN	RPS4X protein (Fragment) OS=Homo sapiens GN=RPS4X PE=2 SV=2	HUMAN	4
912	5.66	7.58	50.75	39.7	25.63	tr|E9KL39|E9KL39_HUMAN	Epididymis tissue sperm binding protein Li 7e OS=Homo sapiens PE=2 SV=1	HUMAN	4
914	5.66	5.66	51.7	25.17	25.17	tr|C9J2K4|C9J2K4_HUMAN	V-type proton ATPase subunit F OS=Homo sapiens GN=ATP6V1F PE=3 SV=1	HUMAN	4
923	5.55	7	48.64	19.64	16.31	tr|Q68Y55|Q68Y55_HUMAN	Poly(RC) binding protein 2 OS=Homo sapiens GN=PCBP2 PE=2 SV=1	HUMAN	4
924	5.55	5.55	29.39	8.503	6.654	tr|B7Z386|B7Z386_HUMAN	cDNA FLJ57990, highly similar to Tyrosine-protein phosphatase non-receptor type 5 (EC 3.1.3.48) OS=Homo sapiens PE=2 SV=1	HUMAN	4
936	5.42	5.42	36.52	27.53	19.66	tr|Q2LE71|Q2LE71_HUMAN	Actin related protein 2/3 complex OS=Homo sapiens GN=ARPC3 PE=2 SV=1	HUMAN	4
941	5.38	5.38	65.87	35.71	27.78	tr|Q0D2M2|Q0D2M2_HUMAN	HIST1H2BC protein OS=Homo sapiens GN=HIST1H2BC PE=2 SV=1	HUMAN	4
956	5.29	5.29	24.59	10.82	10.82	sp|Q9UHQ9|NB5R1_HUMAN	NADH-cytochrome b5 reductase 1 OS=Homo sapiens GN=CYB5R1 PE=1 SV=1	HUMAN	4
957	5.29	5.29	34.67	21.53	21.53	tr|A6NMH8|A6NMH8_HUMAN	Uncharacterized protein OS=Homo sapiens GN=CD81 PE=4 SV=1	HUMAN	4
959	5.28	5.28	53.22	16.53	16.53	sp|Q00796|DHSO_HUMAN	Sorbitol dehydrogenase OS=Homo sapiens GN=SORD PE=1 SV=4	HUMAN	4
962	5.25	5.26	23.97	7.128	2.798	sp|Q9HCM2|PLXA4_HUMAN	Plexin-A4 OS=Homo sapiens GN=PLXNA4 PE=1 SV=4	HUMAN	4
970	5.18	5.18	40.18	10.73	6.909	tr|Q53HG7|Q53HG7_HUMAN	Cortactin isoform a variant (Fragment) OS=Homo sapiens PE=2 SV=1	HUMAN	4
973	5.16	5.16	37.47	2.637	2.231	sp|Q14008-2|CKAP5_HUMAN	Isoform 2 of Cytoskeleton-associated protein 5 OS=Homo sapiens GN=CKAP5	HUMAN	4
985	5.08	5.08	41.13	33.33	33.33	tr|B4DPP0|B4DPP0_HUMAN	Uncharacterized protein OS=Homo sapiens GN=CD9 PE=2 SV=1	HUMAN	4
993	5.02	5.02	44.52	16.89	12.94	sp|O00232|PSD12_HUMAN	26S proteasome non-ATPase regulatory subunit 12 OS=Homo sapiens GN=PSMD12 PE=1 SV=3	HUMAN	4
1007	4.87	4.87	32.35	10.25	8.2	sp|Q9Y305|ACOT9_HUMAN	Acyl-coenzyme A thioesterase 9, mitochondrial OS=Homo sapiens GN=ACOT9 PE=1 SV=2	HUMAN	4
1012	4.84	4.84	36.45	14.81	7.517	sp|Q07960|RHG01_HUMAN	Rho GTPase-activating protein 1 OS=Homo sapiens GN=ARHGAP1 PE=1 SV=1	HUMAN	4
1021	4.8	4.8	31.38	18.77	11.08	sp|Q9NV96-2|CC50A_HUMAN	Isoform 2 of Cell cycle control protein 50A OS=Homo sapiens GN=TMEM30A	HUMAN	4
1023	4.79	6.83	70.67	22.22	22.22	sp|Q9UL25|RAB21_HUMAN	Ras-related protein Rab-21 OS=Homo sapiens GN=RAB21 PE=1 SV=3	HUMAN	4
1028	4.75	4.75	22.03	5.3	4.064	tr|F8VZD8|F8VZD8_HUMAN	Uncharacterized protein OS=Homo sapiens GN=C4A PE=4 SV=1	HUMAN	4
1088	4.28	4.28	24.24	5.12	4.56	sp|Q9P260-2|K1468_HUMAN	Isoform 2 of LisH domain and HEAT repeat-containing protein KIAA1468 OS=Homo sapiens GN=KIAA1468	HUMAN	4
1196	3.84	3.84	45.89	41.78	30.14	sp|P01034|CYTC_HUMAN	Cystatin-C OS=Homo sapiens GN=CST3 PE=1 SV=1	HUMAN	4
1255	3.5	6.85	54.97	12.47	9.302	tr|E7EX04|E7EX04_HUMAN	Uncharacterized protein OS=Homo sapiens GN=SEPT10 PE=3 SV=1	HUMAN	4
1283	3.36	3.36	33.68	5.981	5.981	tr|B2R6D0|B2R6D0_HUMAN	cDNA, FLJ92896, highly similar to Homo sapiens proteasome (prosome, macropain) 26S subunit, non-ATPase, 1 (PSMD1), mRNA OS=Homo sapiens PE=2 SV=1	HUMAN	4
1293	3.28	8.07	28.36	13.87	10.92	tr|Q6MZX7|Q6MZX7_HUMAN	Putative uncharacterized protein DKFZp686M24218 OS=Homo sapiens GN=DKFZp686M24218 PE=1 SV=1	HUMAN	4
1324	3.1	3.1	23.79	8.669	7.258	sp|P11169|GTR3_HUMAN	Solute carrier family 2, facilitated glucose transporter member 3 OS=Homo sapiens GN=SLC2A3 PE=1 SV=1	HUMAN	4
1389	2.79	8.97	69	27.5	17.5	sp|P61026|RAB10_HUMAN	Ras-related protein Rab-10 OS=Homo sapiens GN=RAB10 PE=1 SV=1	HUMAN	4
1416	2.68	8.5	43.63	18.13	11.05	tr|Q9UQD4|Q9UQD4_HUMAN	SH3-containing Grb-2-like 1 protein OS=Homo sapiens PE=2 SV=1	HUMAN	4
1426	2.64	2.64	13.97	1.651	1.056	sp|Q07954|LRP1_HUMAN	Prolow-density lipoprotein receptor-related protein 1 OS=Homo sapiens GN=LRP1 PE=1 SV=2	HUMAN	4
1619	2.09	7.19	37.5	29.03	18.95	sp|P61018-2|RAB4B_HUMAN	Isoform 2 of Ras-related protein Rab-4B OS=Homo sapiens GN=RAB4B	HUMAN	4
1734	2.02	6.36	37.02	23.2	23.2	tr|Q5JQ44|Q5JQ44_HUMAN	Putative uncharacterized protein DKFZp547A0616 (Fragment) OS=Homo sapiens GN=DKFZp547A0616 PE=2 SV=1	HUMAN	4
670	8.33	8.33	37.73	18.32	7.875	tr|D3DSQ1|D3DSQ1_HUMAN	N-acylsphingosine amidohydrolase (Acid ceramidase) 1, isoform CRA_c OS=Homo sapiens GN=ASAH1 PE=4 SV=1	HUMAN	3
745	7.46	7.46	84.31	59.8	33.33	sp|P61604|CH10_HUMAN	10 kDa heat shock protein, mitochondrial OS=Homo sapiens GN=HSPE1 PE=1 SV=2	HUMAN	3
748	7.44	7.44	24.13	6.879	3.19	tr|F5H8E5|F5H8E5_HUMAN	Ubiquitin carboxyl-terminal hydrolase OS=Homo sapiens GN=USP7 PE=3 SV=1	HUMAN	3
757	7.33	7.33	36.4	13.26	3.258	tr|Q5T694|Q5T694_HUMAN	Adenosine monophosphate deaminase 2 (Isoform L) OS=Homo sapiens GN=AMPD2 PE=2 SV=1	HUMAN	3
777	7.09	7.09	47.58	22.54	7.692	tr|B1AHC9|B1AHC9_HUMAN	Uncharacterized protein OS=Homo sapiens GN=XRCC6 PE=4 SV=1	HUMAN	3
783	6.99	6.99	27.09	12.56	8.15	tr|B4DW13|B4DW13_HUMAN	HCG23341, isoform CRA_d OS=Homo sapiens GN=hCG_23341 PE=2 SV=1	HUMAN	3
791	6.86	6.86	50.69	19.67	9.695	tr|E9PFH8|E9PFH8_HUMAN	Uncharacterized protein OS=Homo sapiens GN=SSB PE=4 SV=1	HUMAN	3
794	6.85	6.85	33.83	19.76	14.07	sp|Q9NZL9|MAT2B_HUMAN	Methionine adenosyltransferase 2 subunit beta OS=Homo sapiens GN=MAT2B PE=1 SV=1	HUMAN	3
796	6.8	6.8	34.14	10.79	8.59	tr|Q5T4U5|Q5T4U5_HUMAN	Acyl-Coenzyme A dehydrogenase, C-4 to C-12 straight chain OS=Homo sapiens GN=ACADM PE=2 SV=1	HUMAN	3
800	6.77	6.77	40.22	30.43	19.57	tr|Q53YD8|Q53YD8_HUMAN	ADP-ribosylation factor-like 2 OS=Homo sapiens GN=hCG_23373 PE=2 SV=1	HUMAN	3
801	6.76	6.91	36.1	19.48	10.39	tr|B4DNE1|B4DNE1_HUMAN	cDNA FLJ52708, highly similar to Basigin OS=Homo sapiens PE=2 SV=1	HUMAN	3
[truncated: 931 more rows]
