# Supplementary material for: Anatomo-proteomic characterization of human basal ganglia: focus on striatum and globus pallidus
Source: Mol Brain. 2014 Nov 18;7:83. doi: 10.1186/s13041-014-0083-9 (PMC4236423; doi:10.1186/s13041-014-0083-9)
Supplement: Additional file 4: — Proteins identified in Medial Globus Pallidus (GPi). [file 13041_2014_83_MOESM4_ESM.xlsx]

## Sheet: RAW
N	Unused	Total	%Cov	%Cov(50)	%Cov(95)	Accession	Name	Species	Peptides(95%)			Biological Processes	Molecular Function	PANTHER ID
1	284.03	284.03	77.27	65.08	59.83	sp|Q13813-2|SPTA2_HUMAN	Isoform 2 of Spectrin alpha chain, brain OS=Homo sapiens GN=SPTAN1	HUMAN	162
2	206.49	206.49	75.89	62.77	57.4	tr|B2ZZ89|B2ZZ89_HUMAN	Spectrin beta non-erythrocytic 1 OS=Homo sapiens GN=SPTBN1 PE=2 SV=1	HUMAN	121
2	0	206.49	75.89	62.77	57.4	sp|Q01082|SPTB2_HUMAN	Spectrin beta chain, brain 1 OS=Homo sapiens GN=SPTBN1 PE=1 SV=2	HUMAN	121
3	148.52	148.52	68.52	62.23	53.63	sp|Q00610-2|CLH1_HUMAN	Isoform 2 of Clathrin heavy chain 1 OS=Homo sapiens GN=CLTC	HUMAN	90
3	0	148.19	67.04	60.9	52.48	sp|Q00610|CLH1_HUMAN	Clathrin heavy chain 1 OS=Homo sapiens GN=CLTC PE=1 SV=5	HUMAN	90
4	122.62	122.62	49.59	29.48	19.31	sp|Q15149-7|PLEC_HUMAN	Isoform 7 of Plectin OS=Homo sapiens GN=PLEC	HUMAN	77
4	0	122.42	49.48	29.41	19.27	sp|Q15149-8|PLEC_HUMAN	Isoform 8 of Plectin OS=Homo sapiens GN=PLEC	HUMAN	77
4	0	122.33	49.39	29.36	19.24	sp|Q15149-9|PLEC_HUMAN	Isoform 9 of Plectin OS=Homo sapiens GN=PLEC	HUMAN	77
4	0	122.16	49.24	29.27	19.18	sp|Q15149-5|PLEC_HUMAN	Isoform 5 of Plectin OS=Homo sapiens GN=PLEC	HUMAN	77
4	0	122.16	49.24	29.27	19.18	sp|Q15149-4|PLEC_HUMAN	Isoform 4 of Plectin OS=Homo sapiens GN=PLEC	HUMAN	77
4	0	122.12	49.46	29.25	19.16	sp|Q15149-6|PLEC_HUMAN	Isoform 6 of Plectin OS=Homo sapiens GN=PLEC	HUMAN	77
4	0	121.84	49.1	29.12	19.08	sp|Q15149-3|PLEC_HUMAN	Isoform 3 of Plectin OS=Homo sapiens GN=PLEC	HUMAN	77
4	0	121.8	48.95	29.1	19.06	sp|Q15149-2|PLEC_HUMAN	Isoform 2 of Plectin OS=Homo sapiens GN=PLEC	HUMAN	77
4	0	120.18	49.64	28.42	18.62	sp|Q15149|PLEC_HUMAN	Plectin OS=Homo sapiens GN=PLEC PE=1 SV=3	HUMAN	77
5	111.84	111.92	43.28	26.86	21.18	sp|Q14204|DYHC1_HUMAN	Cytoplasmic dynein 1 heavy chain 1 OS=Homo sapiens GN=DYNC1H1 PE=1 SV=5	HUMAN	81
6	94.58	94.58	47.16	34.24	30.27	sp|P46821|MAP1B_HUMAN	Microtubule-associated protein 1B OS=Homo sapiens GN=MAP1B PE=1 SV=2	HUMAN	52
7	94.28	94.28	86.5	78.29	78.29	tr|F6KPG5|F6KPG5_HUMAN	Albumin (Fragment) OS=Homo sapiens PE=2 SV=1	HUMAN	66
7	0	94.28	81.88	74.11	74.11	tr|E7ESU5|E7ESU5_HUMAN	Uncharacterized protein OS=Homo sapiens GN=ALB PE=4 SV=2	HUMAN	67
7	0	94.28	83.09	75.21	75.21	sp|P02768|ALBU_HUMAN	Serum albumin OS=Homo sapiens GN=ALB PE=1 SV=2	HUMAN	67
8	81.78	81.78	61.02	51.86	47.05	sp|P04264|K2C1_HUMAN	Keratin, type II cytoskeletal 1 OS=Homo sapiens GN=KRT1 PE=1 SV=6	HUMAN	52
9	81.07	81.07	63.06	48.23	45.04	tr|E7ESP9|E7ESP9_HUMAN	Uncharacterized protein OS=Homo sapiens GN=NEFM PE=3 SV=1	HUMAN	44
9	0	81.07	63.06	48.23	45.04	tr|A5YM63|A5YM63_HUMAN	NEFM protein OS=Homo sapiens GN=NEFM PE=2 SV=1	HUMAN	44
9	0	81.07	64.63	46.18	43.12	sp|P07197|NFM_HUMAN	Neurofilament medium polypeptide OS=Homo sapiens GN=NEFM PE=1 SV=3	HUMAN	44
10	79.34	79.34	37.83	19.64	17.13	sp|Q01484-4|ANK2_HUMAN	Isoform 3 of Ankyrin-2 OS=Homo sapiens GN=ANK2	HUMAN	50
11	76.55	76.55	71.04	58.19	51.96	tr|B7Z5J7|B7Z5J7_HUMAN	cDNA FLJ58682, highly similar to Vesicle-fusing ATPase (EC 3.6.4.6) OS=Homo sapiens PE=2 SV=1	HUMAN	43
11	0	76.55	70.56	57.8	51.61	sp|P46459|NSF_HUMAN	Vesicle-fusing ATPase OS=Homo sapiens GN=NSF PE=1 SV=3	HUMAN	43
12	74.37	74.37	60.83	35.71	28.03	sp|P11137-3|MAP2_HUMAN	Isoform 3 of Microtubule-associated protein 2 OS=Homo sapiens GN=MAP2	HUMAN	38
12	0	74.32	60.7	35.63	27.97	sp|P11137|MAP2_HUMAN	Microtubule-associated protein 2 OS=Homo sapiens GN=MAP2 PE=1 SV=4	HUMAN	38
13	71.63	71.63	52.15	45.61	38.67	tr|F5H6J6|F5H6J6_HUMAN	Uncharacterized protein OS=Homo sapiens GN=ATP1A3 PE=3 SV=1	HUMAN	40
13	0.02	71.43	44.7	38.09	32.3	tr|E9PC51|E9PC51_HUMAN	Uncharacterized protein OS=Homo sapiens GN=ATP1A3 PE=3 SV=1	HUMAN	40
13	0	71.63	51.95	45.52	38.6	tr|B7Z9V4|B7Z9V4_HUMAN	cDNA, FLJ78968, highly similar to Sodium/potassium-transporting ATPase alpha-3 chain (EC 3.6.3.9) OS=Homo sapiens PE=2 SV=1	HUMAN	40
13	0	71.63	52.15	45.61	38.67	tr|B7Z401|B7Z401_HUMAN	cDNA FLJ54717, highly similar to Sodium/potassium-transporting ATPase alpha-3 chain (EC 3.6.3.9) OS=Homo sapiens PE=2 SV=1	HUMAN	40
13	0	71.63	51.92	46.1	39.09	tr|Q53ES0|Q53ES0_HUMAN	NaﲯATPase alpha 3 subunit variant (Fragment) OS=Homo sapiens PE=2 SV=1	HUMAN	40
13	0	71.63	51.27	45.52	38.6	tr|B7Z2T0|B7Z2T0_HUMAN	Uncharacterized protein OS=Homo sapiens GN=ATP1A3 PE=2 SV=1	HUMAN	40
13	0	71.63	51.92	46.1	39.09	sp|P13637|AT1A3_HUMAN	Sodium/potassium-transporting ATPase subunit alpha-3 OS=Homo sapiens GN=ATP1A3 PE=1 SV=3	HUMAN	40
13	0	71.63	51.98	47.51	40.28	tr|E9PC07|E9PC07_HUMAN	Uncharacterized protein OS=Homo sapiens GN=ATP1A3 PE=3 SV=2	HUMAN	40
14	69.31	69.31	65.22	46.96	38.76	sp|P07900-2|HS90A_HUMAN	Isoform 2 of Heat shock protein HSP 90-alpha OS=Homo sapiens GN=HSP90AA1	HUMAN	38
14	0	69.31	70.63	54.78	45.22	sp|P07900|HS90A_HUMAN	Heat shock protein HSP 90-alpha OS=Homo sapiens GN=HSP90AA1 PE=1 SV=5	HUMAN	38
15	69.16	69.16	66.1	59.08	59.08	sp|P13645|K1C10_HUMAN	Keratin, type I cytoskeletal 10 OS=Homo sapiens GN=KRT10 PE=1 SV=6	HUMAN	46
16	67.56	67.56	61.99	53.66	50.68	tr|A2A274|A2A274_HUMAN	Aconitase 2, mitochondrial OS=Homo sapiens GN=ACO2 PE=4 SV=1	HUMAN	40
16	0	67.56	63.97	55.38	52.31	sp|Q99798|ACON_HUMAN	Aconitate hydratase, mitochondrial OS=Homo sapiens GN=ACO2 PE=1 SV=2	HUMAN	40
16	0	65.45	63.07	53.88	50.72	tr|B4DZ08|B4DZ08_HUMAN	cDNA FLJ51705, highly similar to Aconitate hydratase, mitochondrial (EC 4.2.1.3) OS=Homo sapiens PE=2 SV=1	HUMAN	39
16	0	65.45	62.68	53.88	50.72	tr|F5H2A5|F5H2A5_HUMAN	Uncharacterized protein OS=Homo sapiens GN=ACO2 PE=4 SV=1	HUMAN	39
16	0	65.45	61.15	52.56	49.49	tr|B2RBW5|B2RBW5_HUMAN	cDNA, FLJ95737, highly similar to Homo sapiens aconitase 2, mitochondrial (ACO2), nuclear geneencoding mitochondrial protein, mRNA OS=Homo sapiens PE=2 SV=1	HUMAN	39
17	66.64	66.64	75.33	64.04	54.38	sp|P08133|ANXA6_HUMAN	Annexin A6 OS=Homo sapiens GN=ANXA6 PE=1 SV=3	HUMAN	34
17	0	65.76	73.7	62.41	54.38	tr|A8K3Q7|A8K3Q7_HUMAN	cDNA FLJ75116, highly similar to Homo sapiens annexin A6, transcript variant 1, mRNA OS=Homo sapiens PE=2 SV=1	HUMAN	34
17	0	64.55	75.51	63.65	53.51	tr|E9PGK1|E9PGK1_HUMAN	Uncharacterized protein OS=Homo sapiens GN=ANXA6 PE=3 SV=1	HUMAN	33
17	0	64.55	73.01	61.62	51.87	tr|A6NN80|A6NN80_HUMAN	Annexin A6, isoform CRA_c OS=Homo sapiens GN=ANXA6 PE=3 SV=3	HUMAN	33
18	66.25	66.25	57.98	42.86	39.39	tr|E7ENR4|E7ENR4_HUMAN	Uncharacterized protein OS=Homo sapiens GN=HK1 PE=3 SV=1	HUMAN	34
18	0	66.25	57.14	42.86	39.39	tr|B3KXY9|B3KXY9_HUMAN	cDNA FLJ46359 fis, clone TESTI4049786, highly similar to Hexokinase-1 (EC 2.7.1.1) OS=Homo sapiens PE=2 SV=1	HUMAN	34
18	0	66.22	54.79	42.99	39.52	tr|Q59FD4|Q59FD4_HUMAN	Hexokinase 1 isoform HKI variant (Fragment) OS=Homo sapiens PE=2 SV=1	HUMAN	34
18	0	66.22	56.83	44.59	40.98	tr|B4DG62|B4DG62_HUMAN	Uncharacterized protein OS=Homo sapiens GN=HK1 PE=2 SV=1	HUMAN	34
18	0	66.22	56.71	44.49	40.89	sp|P19367|HXK1_HUMAN	Hexokinase-1 OS=Homo sapiens GN=HK1 PE=1 SV=3	HUMAN	34
18	0	66.22	56.16	44.49	40.89	tr|A8K7J7|A8K7J7_HUMAN	cDNA FLJ78173, highly similar to Homo sapiens hexokinase 1 (HK1) mRNA OS=Homo sapiens PE=2 SV=1	HUMAN	34
18	0	66.22	56.46	45.08	41.44	sp|P19367-4|HXK1_HUMAN	Isoform 4 of Hexokinase-1 OS=Homo sapiens GN=HK1	HUMAN	34
18	0	66.22	55.48	44.3	40.72	sp|P19367-3|HXK1_HUMAN	Isoform 3 of Hexokinase-1 OS=Homo sapiens GN=HK1	HUMAN	34
18	0	66.22	55.79	44.54	40.94	sp|P19367-2|HXK1_HUMAN	Isoform 2 of Hexokinase-1 OS=Homo sapiens GN=HK1	HUMAN	34
19	66.15	66.15	75.52	68.36	65.91	sp|P14618-2|KPYM_HUMAN	Isoform M1 of Pyruvate kinase isozymes M1/M2 OS=Homo sapiens GN=PKM2	HUMAN	43
20	64.35	64.35	61.57	48.87	44.25	sp|P11216|PYGB_HUMAN	Glycogen phosphorylase, brain form OS=Homo sapiens GN=PYGB PE=1 SV=5	HUMAN	38
21	63.68	63.68	65.86	43.06	42.94	sp|Q05193-2|DYN1_HUMAN	Isoform 2 of Dynamin-1 OS=Homo sapiens GN=DNM1	HUMAN	39
21	0	63.62	64.75	43.71	43.6	tr|B7ZAC0|B7ZAC0_HUMAN	cDNA, FLJ79134, highly similar to Dynamin-1 (EC 3.6.5.5) OS=Homo sapiens PE=2 SV=1	HUMAN	39
21	0	63.62	64.75	43.71	43.6	sp|Q05193-5|DYN1_HUMAN	Isoform 5 of Dynamin-1 OS=Homo sapiens GN=DNM1	HUMAN	39
22	62.21	62.21	77.78	64.98	59.09	tr|Q68CM6|Q68CM6_HUMAN	STXBP1 protein OS=Homo sapiens GN=stxbp1 PE=2 SV=1	HUMAN	39
22	0	62.21	77.78	64.98	59.09	sp|P61764|STXB1_HUMAN	Syntaxin-binding protein 1 OS=Homo sapiens GN=STXBP1 PE=1 SV=1	HUMAN	39
23	60.88	60.88	76.43	69.59	64.81	tr|Q59GB4|Q59GB4_HUMAN	Dihydropyrimidinase-like 2 variant (Fragment) OS=Homo sapiens PE=2 SV=1	HUMAN	45
24	59.95	59.95	78.38	66.78	60.81	tr|B3GQS7|B3GQS7_HUMAN	Mitochondrial heat shock 60kD protein 1 variant 1 OS=Homo sapiens GN=HSPD1 PE=2 SV=1	HUMAN	35
24	0	59.81	78.53	66.32	60.38	sp|P10809|CH60_HUMAN	60 kDa heat shock protein, mitochondrial OS=Homo sapiens GN=HSPD1 PE=1 SV=2	HUMAN	35
25	59.68	59.68	57.56	35.45	31.06	tr|A8K8U1|A8K8U1_HUMAN	cDNA FLJ77762, highly similar to Homo sapiens cullin-associated and neddylation-dissociated 1 (CAND1), mRNA OS=Homo sapiens PE=2 SV=1	HUMAN	32
25	0	59.68	57.56	35.45	31.06	sp|Q86VP6|CAND1_HUMAN	Cullin-associated NEDD8-dissociated protein 1 OS=Homo sapiens GN=CAND1 PE=1 SV=2	HUMAN	32
26	59.13	59.13	78.08	70.25	65.32	sp|P60028|GDIA_PANTR	Rab GDP dissociation inhibitor alpha OS=Pan troglodytes GN=GDI1 PE=2 SV=1	PANTR	40
26	0	59.13	78.08	70.25	65.32	sp|P31150|GDIA_HUMAN	Rab GDP dissociation inhibitor alpha OS=Homo sapiens GN=GDI1 PE=1 SV=2	HUMAN	40
27	58.63	58.63	49.05	23.8	18.62	tr|F8W6L6|F8W6L6_HUMAN	Uncharacterized protein OS=Homo sapiens GN=MYH10 PE=4 SV=1	HUMAN	28
27	0	58.63	48.39	23.8	18.62	sp|P35580-2|MYH10_HUMAN	Isoform 2 of Myosin-10 OS=Homo sapiens GN=MYH10	HUMAN	28
27	0	58.56	48.03	23.62	18.49	tr|F8VTL3|F8VTL3_HUMAN	Uncharacterized protein OS=Homo sapiens GN=MYH10 PE=4 SV=1	HUMAN	28
27	0	58.51	47.77	23.49	18.38	tr|Q4LE45|Q4LE45_HUMAN	MYH10 variant protein (Fragment) OS=Homo sapiens GN=MYH10 variant protein PE=2 SV=1	HUMAN	28
27	0	56.8	48.13	23.33	18.12	sp|P35580|MYH10_HUMAN	Myosin-10 OS=Homo sapiens GN=MYH10 PE=1 SV=3	HUMAN	27
27	0	56.77	48.92	23.22	18.04	tr|B2RWP9|B2RWP9_HUMAN	MYH10 protein OS=Homo sapiens GN=MYH10 PE=2 SV=1	HUMAN	27
27	0	56.68	47.62	23.08	17.93	sp|P35580-3|MYH10_HUMAN	Isoform 3 of Myosin-10 OS=Homo sapiens GN=MYH10	HUMAN	27
28	58.02	58.02	79.09	75.24	70.43	tr|G3V1U9|G3V1U9_HUMAN	Tubulin, alpha 3, isoform CRA_c OS=Homo sapiens GN=TUBA1A PE=3 SV=1	HUMAN	42
28	0	58.02	72.95	69.4	64.97	sp|Q71U36|TBA1A_HUMAN	Tubulin alpha-1A chain OS=Homo sapiens GN=TUBA1A PE=1 SV=1	HUMAN	42
29	57.2	61.36	74.54	68.52	63.66	sp|P14136|GFAP_HUMAN	Glial fibrillary acidic protein OS=Homo sapiens GN=GFAP PE=1 SV=1	HUMAN	44
29	0	60.28	74.43	65.07	62.79	sp|P14136-2|GFAP_HUMAN	Isoform 2 of Glial fibrillary acidic protein OS=Homo sapiens GN=GFAP	HUMAN	44
29	0	60.28	72.16	66.13	63.81	tr|E9PAX3|E9PAX3_HUMAN	Uncharacterized protein OS=Homo sapiens GN=GFAP PE=3 SV=1	HUMAN	44
29	0	60.28	72.16	66.13	63.81	sp|P14136-3|GFAP_HUMAN	Isoform 3 of Glial fibrillary acidic protein OS=Homo sapiens GN=GFAP	HUMAN	44
29	0	59.32	74.69	68.55	63.39	tr|B4E192|B4E192_HUMAN	Uncharacterized protein OS=Homo sapiens GN=GFAP PE=2 SV=1	HUMAN	42
29	0	59.32	73.25	67.23	62.17	tr|B4DJW0|B4DJW0_HUMAN	cDNA FLJ55696, highly similar to Glial fibrillary acidic protein, astrocyte OS=Homo sapiens PE=2 SV=1	HUMAN	42
30	56.22	56.22	64.55	40.26	36.21	tr|Q1HE25|Q1HE25_HUMAN	Actinin alpha 1 isoform b OS=Homo sapiens GN=ACTN1 PE=2 SV=1	HUMAN	29
30	0	56.22	64.24	41.26	37.11	sp|P12814|ACTN1_HUMAN	Alpha-actinin-1 OS=Homo sapiens GN=ACTN1 PE=1 SV=2	HUMAN	29
30	0	56.03	63.87	39.57	35.59	tr|B7TY16|B7TY16_HUMAN	Actinin alpha 1 isoform 3 OS=Homo sapiens GN=ACTN1 PE=2 SV=1	HUMAN	29
30	0	56.03	65.16	41.49	37.32	sp|P12814-2|ACTN1_HUMAN	Isoform 2 of Alpha-actinin-1 OS=Homo sapiens GN=ACTN1	HUMAN	29
31	56.16	56.16	52.41	44.28	34.22	tr|E1P647|E1P647_HUMAN	Adaptor-related protein complex 2, beta 1 subunit, isoform CRA_b OS=Homo sapiens GN=AP2B1 PE=4 SV=1	HUMAN	27
31	0	56.16	51.63	43.62	33.72	tr|E1P646|E1P646_HUMAN	Adaptor-related protein complex 2, beta 1 subunit, isoform CRA_d OS=Homo sapiens GN=AP2B1 PE=4 SV=1	HUMAN	27
31	0	56.16	51.52	43.53	33.65	tr|A8K916|A8K916_HUMAN	cDNA FLJ78481, highly similar to Homo sapiens adaptor-related protein complex 2, beta 1 subunit, mRNA OS=Homo sapiens PE=2 SV=1	HUMAN	27
31	0	56.16	52.29	44.18	34.15	sp|P63010|AP2B1_HUMAN	AP-2 complex subunit beta OS=Homo sapiens GN=AP2B1 PE=1 SV=1	HUMAN	27
31	0	56.16	51.52	43.53	33.65	sp|P63010-2|AP2B1_HUMAN	Isoform 2 of AP-2 complex subunit beta OS=Homo sapiens GN=AP2B1	HUMAN	27
31	0	56.07	50.16	43.53	33.65	tr|A8K0G3|A8K0G3_HUMAN	cDNA FLJ78733, highly similar to Homo sapiens adaptor-related protein complex 2, beta 1 subunit (AP2B1), transcript variant 1, mRNA OS=Homo sapiens PE=2 SV=1	HUMAN	27
31	0	53.9	50.96	42.83	32.76	tr|E1P648|E1P648_HUMAN	Adaptor-related protein complex 2, beta 1 subunit, isoform CRA_c OS=Homo sapiens GN=AP2B1 PE=4 SV=1	HUMAN	26
32	54.55	54.55	78.44	62.24	55.59	sp|P38606|VATA_HUMAN	V-type proton ATPase catalytic subunit A OS=Homo sapiens GN=ATP6V1A PE=1 SV=2	HUMAN	30
32	0	54.47	76.71	65.75	58.73	tr|B7Z1R5|B7Z1R5_HUMAN	Uncharacterized protein OS=Homo sapiens GN=ATP6V1A PE=2 SV=1	HUMAN	30
33	54.42	54.42	76.63	74.61	68.54	tr|Q8IZ29|Q8IZ29_HUMAN	Tubulin, beta 2C OS=Homo sapiens GN=TUBB2C PE=2 SV=1	HUMAN	47
33	0	54.42	76.63	74.61	68.54	sp|P68371|TBB4B_HUMAN	Tubulin beta-4B chain OS=Homo sapiens GN=TUBB4B PE=1 SV=1	HUMAN	47
33	0	54.05	71.01	68.99	68.54	tr|Q8N6N5|Q8N6N5_HUMAN	Tubulin, beta 2C OS=Homo sapiens GN=TUBB2C PE=2 SV=1	HUMAN	47
34	54.17	54.17	67.95	51.03	40.72	tr|E5KRK5|E5KRK5_HUMAN	Mitochondrial NADH-ubiquinone oxidoreductase 75 kDa subunit OS=Homo sapiens GN=NDUFS1 PE=3 SV=1	HUMAN	29
34	0	54.17	66.67	50.07	39.95	tr|B4DJA0|B4DJA0_HUMAN	NADH dehydrogenase (Ubiquinone) Fe-S protein 1, 75kDa (NADH-coenzyme Q reductase), isoform CRA_a OS=Homo sapiens GN=NDUFS1 PE=2 SV=1	HUMAN	29
34	0	54.17	67.95	51.03	40.72	sp|P28331|NDUS1_HUMAN	NADH-ubiquinone oxidoreductase 75 kDa subunit, mitochondrial OS=Homo sapiens GN=NDUFS1 PE=1 SV=3	HUMAN	29
34	0	53.36	70.45	54.33	44.18	tr|B4DUC1|B4DUC1_HUMAN	Uncharacterized protein OS=Homo sapiens GN=NDUFS1 PE=2 SV=1	HUMAN	29
35	53.22	53.22	51.31	29.04	20.49	sp|Q02952-2|AKA12_HUMAN	Isoform 2 of A-kinase anchor protein 12 OS=Homo sapiens GN=AKAP12	HUMAN	26
35	0	53.05	50.81	28.44	20.57	sp|Q02952-3|AKA12_HUMAN	Isoform 3 of A-kinase anchor protein 12 OS=Homo sapiens GN=AKAP12	HUMAN	26
35	0	52.94	49.21	28.17	20.76	sp|Q02952|AKA12_HUMAN	A-kinase anchor protein 12 OS=Homo sapiens GN=AKAP12 PE=1 SV=4	HUMAN	27
36	52.89	52.89	65.69	46.32	39.52	tr|F5GX05|F5GX05_HUMAN	Uncharacterized protein OS=Homo sapiens GN=EPB41L3 PE=4 SV=1	HUMAN	27
36	0	52.89	65.69	46.32	39.52	tr|B7Z4I5|B7Z4I5_HUMAN	cDNA FLJ58675, highly similar to Band 4.1-like protein 3 OS=Homo sapiens PE=2 SV=1	HUMAN	27
37	51.26	51.26	52.08	43.67	39.89	sp|P22314|UBA1_HUMAN	Ubiquitin-like modifier-activating enzyme 1 OS=Homo sapiens GN=UBA1 PE=1 SV=3	HUMAN	28
38	51.12	51.12	74.32	55.52	52.44	sp|P25705|ATPA_HUMAN	ATP synthase subunit alpha, mitochondrial OS=Homo sapiens GN=ATP5A1 PE=1 SV=1	HUMAN	32
39	50.44	54.55	37.42	19.16	14.41	sp|P78559|MAP1A_HUMAN	Microtubule-associated protein 1A OS=Homo sapiens GN=MAP1A PE=1 SV=6	HUMAN	31
39	0	54.52	36.65	19.14	14.4	sp|P78559-2|MAP1A_HUMAN	Isoform 2 of Microtubule-associated protein 1A OS=Homo sapiens GN=MAP1A	HUMAN	31
39	0	53.13	34.5	17.66	13.29	tr|E9PGC8|E9PGC8_HUMAN	Uncharacterized protein OS=Homo sapiens GN=MAP1A PE=4 SV=1	HUMAN	31
40	49.97	61.64	77.35	67.33	67.33	sp|Q16352|AINX_HUMAN	Alpha-internexin OS=Homo sapiens GN=INA PE=1 SV=2	HUMAN	36
41	49.55	49.55	65.03	40.33	33.66	tr|E9PLK3|E9PLK3_HUMAN	Uncharacterized protein OS=Homo sapiens GN=NPEPPS PE=4 SV=1	HUMAN	25
41	0	49.55	64.74	40.15	33.51	sp|P55786|PSA_HUMAN	Puromycin-sensitive aminopeptidase OS=Homo sapiens GN=NPEPPS PE=1 SV=2	HUMAN	25
41	0	47.57	61.09	36.39	31.15	tr|B7Z899|B7Z899_HUMAN	cDNA FLJ55506, highly similar to Puromycin-sensitive aminopeptidase (EC3.4.11.-) OS=Homo sapiens PE=2 SV=1	HUMAN	24
42	49.48	49.48	68.74	52.74	52.74	sp|O43301|HS12A_HUMAN	Heat shock 70 kDa protein 12A OS=Homo sapiens GN=HSPA12A PE=1 SV=2	HUMAN	26
42	0	47.65	72.47	57.94	57.94	tr|B7Z2F7|B7Z2F7_HUMAN	cDNA FLJ54655, highly similar to Heat shock 70 kDa protein 12A OS=Homo sapiens PE=2 SV=1	HUMAN	25
43	49.13	49.13	38.98	33.09	27.29	tr|A1L306|A1L306_HUMAN	TNR protein OS=Homo sapiens GN=TNR PE=2 SV=1	HUMAN	26
43	0	48.65	37.33	30.63	25.26	sp|Q92752|TENR_HUMAN	Tenascin-R OS=Homo sapiens GN=TNR PE=1 SV=3	HUMAN	26
44	48.94	48.94	70.12	50	43.5	sp|P11142|HSP7C_HUMAN	Heat shock cognate 71 kDa protein OS=Homo sapiens GN=HSPA8 PE=1 SV=1	HUMAN	31
44	0	47.22	69.38	48.64	41.95	tr|E9PKE3|E9PKE3_HUMAN	Uncharacterized protein OS=Homo sapiens GN=HSPA8 PE=3 SV=1	HUMAN	30
45	48.4	54.88	76.18	62.66	57.08	sp|P08670|VIME_HUMAN	Vimentin OS=Homo sapiens GN=VIM PE=1 SV=4	HUMAN	33
45	0	53.36	75.17	64.04	58	tr|B0YJC4|B0YJC4_HUMAN	Uncharacterized protein OS=Homo sapiens GN=VIM PE=3 SV=1	HUMAN	32
46	48.19	48.19	52.5	37.81	30.83	tr|E5KLM2|E5KLM2_HUMAN	Mitochondrial dynamin-like 120 kDa protein OS=Homo sapiens PE=3 SV=1	HUMAN	26
46	0	48.19	50.55	36.41	29.69	tr|E5KLM1|E5KLM1_HUMAN	Mitochondrial dynamin-like 120 kDa protein OS=Homo sapiens PE=3 SV=1	HUMAN	26
46	0	48.19	50.55	36.41	29.69	tr|E5KLJ7|E5KLJ7_HUMAN	Mitochondrial dynamin-like 120 kDa protein OS=Homo sapiens GN=OPA1 PE=3 SV=1	HUMAN	26
46	0	48.19	52.5	37.81	30.83	sp|O60313|OPA1_HUMAN	Dynamin-like 120 kDa protein, mitochondrial OS=Homo sapiens GN=OPA1 PE=1 SV=3	HUMAN	26
46	0	48.19	50.55	36.41	29.69	sp|O60313-2|OPA1_HUMAN	Isoform 2 of Dynamin-like 120 kDa protein, mitochondrial OS=Homo sapiens GN=OPA1	HUMAN	26
46	0	47.58	50.1	35.69	30.27	tr|E5KLM0|E5KLM0_HUMAN	Mitochondrial dynamin-like 120 kDa protein OS=Homo sapiens PE=3 SV=1	HUMAN	26
46	0	47.58	48.28	34.38	29.16	tr|E5KLL9|E5KLL9_HUMAN	Mitochondrial dynamin-like 120 kDa protein OS=Homo sapiens PE=3 SV=1	HUMAN	26
46	0	47.58	50.1	35.69	30.27	tr|E5KLJ6|E5KLJ6_HUMAN	Mitochondrial dynamin-like 120 kDa protein OS=Homo sapiens GN=OPA1 PE=3 SV=1	HUMAN	26
46	0	47.58	48.28	34.38	29.16	tr|E5KLJ5|E5KLJ5_HUMAN	Mitochondrial dynamin-like 120 kDa protein OS=Homo sapiens GN=OPA1 PE=3 SV=1	HUMAN	26
46	0	47.47	52.06	37.77	32.03	tr|E5KLK2|E5KLK2_HUMAN	Mitochondrial dynamin-like 120 kDa protein OS=Homo sapiens GN=OPA1 PE=3 SV=1	HUMAN	26
46	0	47.47	50.05	36.32	30.8	tr|E5KLK1|E5KLK1_HUMAN	Mitochondrial dynamin-like 120 kDa protein OS=Homo sapiens GN=OPA1 PE=3 SV=1	HUMAN	26
46	0	47.47	51.06	37.05	31.42	tr|E5KLK0|E5KLK0_HUMAN	Mitochondrial dynamin-like 120 kDa protein OS=Homo sapiens GN=OPA1 PE=3 SV=1	HUMAN	26
46	0	47.47	49.13	35.65	30.23	tr|E5KLJ9|E5KLJ9_HUMAN	Mitochondrial dynamin-like 120 kDa protein OS=Homo sapiens GN=OPA1 PE=3 SV=1	HUMAN	26
47	48.05	48.05	57.34	41.49	38.81	sp|Q92598|HS105_HUMAN	Heat shock protein 105 kDa OS=Homo sapiens GN=HSPH1 PE=1 SV=1	HUMAN	28
47	0	48.05	59.71	43.73	40.91	sp|Q92598-2|HS105_HUMAN	Isoform Beta of Heat shock protein 105 kDa OS=Homo sapiens GN=HSPH1	HUMAN	28
47	0	46.1	56.98	39.77	37.09	tr|B4DYH1|B4DYH1_HUMAN	Heat shock 105kDa/110kDa protein 1, isoform CRA_b OS=Homo sapiens GN=HSPH1 PE=2 SV=1	HUMAN	27
47	0	46.04	55.08	41.25	38.43	sp|Q92598-3|HS105_HUMAN	Isoform 3 of Heat shock protein 105 kDa OS=Homo sapiens GN=HSPH1	HUMAN	27
48	47.07	51.44	62.18	30.6	29.43	sp|P12036|NFH_HUMAN	Neurofilament heavy polypeptide OS=Homo sapiens GN=NEFH PE=1 SV=4	HUMAN	27
48	0	51.44	63.44	32.34	31.1	tr|F8WC76|F8WC76_HUMAN	Uncharacterized protein OS=Homo sapiens GN=NEFH PE=3 SV=1	HUMAN	27
48	0	50.35	62.72	31.36	31.36	sp|P12036-2|NFH_HUMAN	Isoform 2 of Neurofilament heavy polypeptide OS=Homo sapiens GN=NEFH	HUMAN	27
49	46.4	46.4	67.85	56.34	43.07	tr|B3KMV8|B3KMV8_HUMAN	cDNA FLJ12766 fis, clone NT2RP2001520, highly similar to Calcium-binding mitochondrial carrier protein Aralar1 OS=Homo sapiens PE=2 SV=1	HUMAN	23
49	0	46.4	67.85	56.34	43.07	sp|O75746|CMC1_HUMAN	Calcium-binding mitochondrial carrier protein Aralar1 OS=Homo sapiens GN=SLC25A12 PE=1 SV=2	HUMAN	23
50	45.69	45.69	73.16	64.84	58.79	sp|P06576|ATPB_HUMAN	ATP synthase subunit beta, mitochondrial OS=Homo sapiens GN=ATP5B PE=1 SV=3	HUMAN	30
50	0	44.59	68.99	63.82	63.37	tr|Q0QEN7|Q0QEN7_HUMAN	ATP synthase subunit beta (Fragment) OS=Homo sapiens GN=ATP5B PE=2 SV=1	HUMAN	29
51	45.62	45.62	64.52	48.39	39.83	sp|P55072|TERA_HUMAN	Transitional endoplasmic reticulum ATPase OS=Homo sapiens GN=VCP PE=1 SV=4	HUMAN	24
52	45.59	53.45	81.95	52.49	48.25	tr|B3KQI5|B3KQI5_HUMAN	cDNA FLJ90522 fis, clone NT2RP4000108, highly similar to Neurofilament triplet L protein OS=Homo sapiens PE=2 SV=1	HUMAN	31
52	0	53.45	80.29	52.49	48.25	sp|P07196|NFL_HUMAN	Neurofilament light polypeptide OS=Homo sapiens GN=NEFL PE=1 SV=3	HUMAN	31
53	45.44	45.44	54.36	42.77	32.98	sp|O94973-2|AP2A2_HUMAN	Isoform 2 of AP-2 complex subunit alpha-2 OS=Homo sapiens GN=AP2A2	HUMAN	27
53	0	45.44	52.93	42.81	33.01	sp|O94973|AP2A2_HUMAN	AP-2 complex subunit alpha-2 OS=Homo sapiens GN=AP2A2 PE=1 SV=2	HUMAN	27
53	0	43.87	52.47	42.26	32.37	tr|B7Z5S9|B7Z5S9_HUMAN	cDNA FLJ61359, highly similar to Adapter-relatedprotein complex 2 alpha- 2 subunit OS=Homo sapiens PE=2 SV=1	HUMAN	26
54	45.32	45.32	55.68	44.73	43.64	sp|Q9UBB6-3|NCDN_HUMAN	Isoform 3 of Neurochondrin OS=Homo sapiens GN=NCDN	HUMAN	25
54	0	45.24	54.6	44.86	43.76	sp|Q9UBB6|NCDN_HUMAN	Neurochondrin OS=Homo sapiens GN=NCDN PE=1 SV=1	HUMAN	25
54	0	45.24	55.9	45.93	44.8	sp|Q9UBB6-2|NCDN_HUMAN	Isoform 2 of Neurochondrin OS=Homo sapiens GN=NCDN	HUMAN	25
55	44.89	47.02	64.04	55.22	51.36	sp|P35527|K1C9_HUMAN	Keratin, type I cytoskeletal 9 OS=Homo sapiens GN=KRT9 PE=1 SV=3	HUMAN	33
56	44.67	44.67	44.06	34.15	28.21	sp|P13591|NCAM1_HUMAN	Neural cell adhesion molecule 1 OS=Homo sapiens GN=NCAM1 PE=1 SV=3	HUMAN	26
56	0	42.54	44.34	34.32	28.3	sp|P13591-1|NCAM1_HUMAN	Isoform 2 of Neural cell adhesion molecule 1 OS=Homo sapiens GN=NCAM1	HUMAN	25
57	44.42	44.42	69.12	59.14	51.78	sp|P09543|CN37_HUMAN	2',3'-cyclic-nucleotide 3'-phosphodiesterase OS=Homo sapiens GN=CNP PE=1 SV=2	HUMAN	25
57	0	44.42	70.57	62.09	54.36	sp|P09543-2|CN37_HUMAN	Isoform CNPI of 2',3'-cyclic-nucleotide 3'-phosphodiesterase OS=Homo sapiens GN=CNP	HUMAN	25
58	44.26	44.26	68.06	49.05	33.71	tr|D3DUW5|D3DUW5_HUMAN	Dynamin 1-like, isoform CRA_c OS=Homo sapiens GN=DNM1L PE=3 SV=1	HUMAN	20
58	0	44.26	71.6	52.58	36.14	sp|O00429|DNM1L_HUMAN	Dynamin-1-like protein OS=Homo sapiens GN=DNM1L PE=1 SV=2	HUMAN	20
58	0	44.26	72.69	53.38	36.69	sp|O00429-2|DNM1L_HUMAN	Isoform 4 of Dynamin-1-like protein OS=Homo sapiens GN=DNM1L	HUMAN	20
58	0	43.58	68.02	47.71	34.86	tr|B4DYR6|B4DYR6_HUMAN	cDNA FLJ56381, highly similar to Dynamin-1-like protein (EC 3.6.5.5) OS=Homo sapiens PE=2 SV=1	HUMAN	20
58	0	43.58	67.95	48.4	35.37	tr|D3DUW7|D3DUW7_HUMAN	Dynamin 1-like, isoform CRA_a OS=Homo sapiens GN=DNM1L PE=3 SV=1	HUMAN	20
58	0	43.58	66.97	47.71	34.86	tr|D3DUW6|D3DUW6_HUMAN	Dynamin 1-like, isoform CRA_f OS=Homo sapiens GN=DNM1L PE=3 SV=1	HUMAN	20
58	0	43.58	75.07	51.27	37.46	sp|O00429-5|DNM1L_HUMAN	Isoform 5 of Dynamin-1-like protein OS=Homo sapiens GN=DNM1L	HUMAN	20
58	0	43.58	71.67	52.07	38.05	sp|O00429-4|DNM1L_HUMAN	Isoform 3 of Dynamin-1-like protein OS=Homo sapiens GN=DNM1L	HUMAN	20
58	0	43.58	70.56	51.27	37.46	sp|O00429-3|DNM1L_HUMAN	Isoform 2 of Dynamin-1-like protein OS=Homo sapiens GN=DNM1L	HUMAN	20
58	0	42.09	69.03	47.03	31.73	tr|F8W8D1|F8W8D1_HUMAN	Uncharacterized protein OS=Homo sapiens GN=DNM1L PE=3 SV=1	HUMAN	19
58	0	42.09	71.37	49.53	33.42	tr|Q59GN9|Q59GN9_HUMAN	Dynamin-like protein DYNIV-11 variant (Fragment) OS=Homo sapiens PE=2 SV=1	HUMAN	19
58	0	42.09	71.56	49.67	33.51	sp|O00429-6|DNM1L_HUMAN	Isoform 6 of Dynamin-1-like protein OS=Homo sapiens GN=DNM1L	HUMAN	19
59	44.26	44.26	62.41	53.96	44.96	sp|P17987|TCPA_HUMAN	T-complex protein 1 subunit alpha OS=Homo sapiens GN=TCP1 PE=1 SV=1	HUMAN	24
60	44.25	44.25	88.73	70.74	57.79	tr|A8K4W6|A8K4W6_HUMAN	Phosphoglycerate kinase OS=Homo sapiens GN=PGK1 PE=2 SV=1	HUMAN	24
60	0	44.25	88.73	70.74	57.79	sp|P00558|PGK1_HUMAN	Phosphoglycerate kinase 1 OS=Homo sapiens GN=PGK1 PE=1 SV=3	HUMAN	24
61	44.24	44.24	66.28	50.23	50.23	sp|P00505|AATM_HUMAN	Aspartate aminotransferase, mitochondrial OS=Homo sapiens GN=GOT2 PE=1 SV=3	HUMAN	30
61	0	44.13	69.81	58.22	58.22	tr|B3KUZ8|B3KUZ8_HUMAN	Aspartate aminotransferase OS=Homo sapiens PE=2 SV=1	HUMAN	30
62	44.05	44.05	66.54	53.38	53.38	sp|P05091|ALDH2_HUMAN	Aldehyde dehydrogenase, mitochondrial OS=Homo sapiens GN=ALDH2 PE=1 SV=2	HUMAN	24
63	44.02	44.02	72.82	52.61	42.7	sp|Q16891-2|IMMT_HUMAN	Isoform 2 of Mitochondrial inner membrane protein OS=Homo sapiens GN=IMMT	HUMAN	23
63	0	43.44	71.49	51.27	42.7	tr|F5GZ32|F5GZ32_HUMAN	Uncharacterized protein OS=Homo sapiens GN=IMMT PE=4 SV=1	HUMAN	23
63	0	43.38	67.94	48.02	42.08	sp|Q16891|IMMT_HUMAN	Mitochondrial inner membrane protein OS=Homo sapiens GN=IMMT PE=1 SV=1	HUMAN	23
64	43.58	43.58	70.25	62.82	59.1	sp|P21281|VATB2_HUMAN	V-type proton ATPase subunit B, brain isoform OS=Homo sapiens GN=ATP6V1B2 PE=1 SV=3	HUMAN	23
65	42.83	42.83	42.35	26.4	23.44	sp|Q9NQ66|PLCB1_HUMAN	1-phosphatidylinositol-4,5-bisphosphate phosphodiesterase beta-1 OS=Homo sapiens GN=PLCB1 PE=1 SV=1	HUMAN	22
66	42.68	42.68	82.49	71.43	68.43	sp|P06733|ENOA_HUMAN	Alpha-enolase OS=Homo sapiens GN=ENO1 PE=1 SV=2	HUMAN	33
67	41.61	46.16	52.33	31.44	26.22	sp|Q9H4G0|E41L1_HUMAN	Band 4.1-like protein 1 OS=Homo sapiens GN=EPB41L1 PE=1 SV=2	HUMAN	27
68	41.38	41.38	59.83	43.33	34.66	sp|P43304|GPDM_HUMAN	Glycerol-3-phosphate dehydrogenase, mitochondrial OS=Homo sapiens GN=GPD2 PE=1 SV=3	HUMAN	25
68	0	41.38	61.33	45.45	36.36	tr|Q53T76|Q53T76_HUMAN	Putative uncharacterized protein GPD2 (Fragment) OS=Homo sapiens GN=GPD2 PE=2 SV=1	HUMAN	25
68	0	41.38	69.38	52.41	41.93	sp|P43304-2|GPDM_HUMAN	Isoform 2 of Glycerol-3-phosphate dehydrogenase, mitochondrial OS=Homo sapiens GN=GPD2	HUMAN	25
68	0	39.25	58.46	41.95	33.29	tr|A8K1Z2|A8K1Z2_HUMAN	cDNA FLJ78475, highly similar to Homo sapiens glycerol-3-phosphate dehydrogenase 2 (mitochondrial) (GPD2), mRNA OS=Homo sapiens PE=2 SV=1	HUMAN	24
69	41.32	41.32	36.11	21.4	17.49	tr|F8W791|F8W791_HUMAN	Uncharacterized protein OS=Homo sapiens GN=NFASC PE=4 SV=1	HUMAN	20
69	0	41.32	36.11	21.4	17.49	sp|O94856-5|NFASC_HUMAN	Isoform 5 of Neurofascin OS=Homo sapiens GN=NFASC	HUMAN	20
69	0	40.64	38.24	22.22	19.04	tr|F8W8X7|F8W8X7_HUMAN	Uncharacterized protein OS=Homo sapiens GN=NFASC PE=4 SV=1	HUMAN	20
69	0	40.64	36.91	21.45	18.38	tr|F8W792|F8W792_HUMAN	Uncharacterized protein OS=Homo sapiens GN=NFASC PE=4 SV=1	HUMAN	20
69	0	40.64	38.24	22.22	19.04	sp|O94856-6|NFASC_HUMAN	Isoform 6 of Neurofascin OS=Homo sapiens GN=NFASC	HUMAN	20
69	0	40.64	36.91	21.45	18.38	sp|O94856-13|NFASC_HUMAN	Isoform 13 of Neurofascin OS=Homo sapiens GN=NFASC	HUMAN	20
69	0	40.44	33.63	21.94	18.79	sp|O94856-9|NFASC_HUMAN	Isoform 9 of Neurofascin OS=Homo sapiens GN=NFASC	HUMAN	20
69	0	40.34	34.74	20.19	17.3	sp|O94856|NFASC_HUMAN	Neurofascin OS=Homo sapiens GN=NFASC PE=1 SV=4	HUMAN	20
69	0	40.25	40.37	22.57	18.14	sp|O94856-8|NFASC_HUMAN	Isoform 8 of Neurofascin OS=Homo sapiens GN=NFASC	HUMAN	19
69	0	40.25	40.55	22.67	18.22	sp|O94856-3|NFASC_HUMAN	Isoform 3 of Neurofascin OS=Homo sapiens GN=NFASC	HUMAN	19
69	0	40.25	39.84	22.9	18.41	sp|O94856-10|NFASC_HUMAN	Isoform 10 of Neurofascin OS=Homo sapiens GN=NFASC	HUMAN	19
70	41.08	41.08	64.38	60.3	44.53	sp|P49419|AL7A1_HUMAN	Alpha-aminoadipic semialdehyde dehydrogenase OS=Homo sapiens GN=ALDH7A1 PE=1 SV=5	HUMAN	25
70	0	41.08	67.91	63.6	46.97	sp|P49419-2|AL7A1_HUMAN	Isoform 2 of Alpha-aminoadipic semialdehyde dehydrogenase OS=Homo sapiens GN=ALDH7A1	HUMAN	25
71	40.97	49.18	63.22	38.81	37.56	sp|P35908|K22E_HUMAN	Keratin, type II cytoskeletal 2 epidermal OS=Homo sapiens GN=KRT2 PE=1 SV=2	HUMAN	31
72	40.35	40.35	64.23	49.09	44.34	sp|P50990|TCPQ_HUMAN	T-complex protein 1 subunit theta OS=Homo sapiens GN=CCT8 PE=1 SV=4	HUMAN	22
72	0.01	40.22	64.23	49.09	44.34	tr|Q53HU0|Q53HU0_HUMAN	Chaperonin containing TCP1, subunit 8 (Theta) variant (Fragment) OS=Homo sapiens PE=2 SV=1	HUMAN	22
72	0	38.89	63.52	49.15	44.23	tr|B4DEM7|B4DEM7_HUMAN	Uncharacterized protein OS=Homo sapiens GN=CCT8 PE=2 SV=1	HUMAN	21
72	0	38.27	61.24	46.07	41.32	tr|G5E9B2|G5E9B2_HUMAN	Chaperonin containing TCP1, subunit 8 (Theta), isoform CRA_a OS=Homo sapiens GN=CCT8 PE=4 SV=1	HUMAN	21
73	40.2	40.2	46.98	33.29	28.14	sp|Q96QK1|VPS35_HUMAN	Vacuolar protein sorting-associated protein 35 OS=Homo sapiens GN=VPS35 PE=1 SV=2	HUMAN	22
73	0	38.08	45.1	31.41	26.26	tr|Q53FR4|Q53FR4_HUMAN	Vacuolar protein sorting 35 variant (Fragment) OS=Homo sapiens PE=2 SV=1	HUMAN	21
74	39.66	43.76	61.07	42.45	36.81	tr|Q59EJ3|Q59EJ3_HUMAN	Heat shock 70kDa protein 1A variant (Fragment) OS=Homo sapiens PE=2 SV=1	HUMAN	25
74	0	43.76	63.34	46.96	40.72	tr|A8K5I0|A8K5I0_HUMAN	Heat shock 70kDa protein 1A OS=Homo sapiens GN=HSPA1B PE=2 SV=1	HUMAN	25
74	0	43.76	63.34	46.96	40.72	sp|P08107|HSP71_HUMAN	Heat shock 70 kDa protein 1A/1B OS=Homo sapiens GN=HSPA1A PE=1 SV=5	HUMAN	25
74	0	39.66	60.45	43.44	36.95	tr|B4DNT8|B4DNT8_HUMAN	cDNA FLJ54370, highly similar to Heat shock 70 kDa protein 1 OS=Homo sapiens PE=2 SV=1	HUMAN	23
75	39.48	39.48	73.75	67.45	67.45	sp|P12277|KCRB_HUMAN	Creatine kinase B-type OS=Homo sapiens GN=CKB PE=1 SV=1	HUMAN	30
76	39.4	39.4	61.5	50.88	45.58	sp|P48735|IDHP_HUMAN	Isocitrate dehydrogenase [NADP], mitochondrial OS=Homo sapiens GN=IDH2 PE=1 SV=2	HUMAN	20
76	0	39.4	59.29	50.88	45.58	tr|Q53GL5|Q53GL5_HUMAN	Isocitrate dehydrogenase [NADP] (Fragment) OS=Homo sapiens PE=2 SV=1	NADP	20
76	0	37.32	65.25	53.75	47.75	tr|B4DFL2|B4DFL2_HUMAN	Isocitrate dehydrogenase [NADP] OS=Homo sapiens GN=IDH2 PE=2 SV=1	NADP	19
77	39.22	39.22	52.01	41.4	32.09	tr|Q53H26|Q53H26_HUMAN	Transferrin variant (Fragment) OS=Homo sapiens PE=2 SV=1	HUMAN	20
77	0	39.22	54.73	44.13	34.81	sp|P02787|TRFE_HUMAN	Serotransferrin OS=Homo sapiens GN=TF PE=1 SV=3	HUMAN	20
78	38.99	38.99	63.04	49.4	39.72	tr|B4DDF7|B4DDF7_HUMAN	Uncharacterized protein OS=Homo sapiens GN=PPP2R1A PE=2 SV=1	HUMAN	23
78	0	38.99	61.97	48.56	39.05	tr|A8K7B7|A8K7B7_HUMAN	Protein phosphatase 2 (Formerly 2A), regulatory subunit A (PR 65), alpha isoform OS=Homo sapiens GN=PPP2R1A PE=2 SV=1	HUMAN	23
78	0	38.99	61.97	48.56	39.05	sp|P30153|2AAA_HUMAN	Serine/threonine-protein phosphatase 2A 65 kDa regulatory subunit A alpha isoform OS=Homo sapiens GN=PPP2R1A PE=1 SV=4	HUMAN	23
78	0	36.83	62.16	47.93	37.84	tr|B4DQY1|B4DQY1_HUMAN	cDNA FLJ56133, highly similar to Serine/threonine-protein phosphatase 2A 65 kDa regulatory subunit A alpha isoform OS=Homo sapiens PE=2 SV=1	HUMAN	22
79	38.87	38.87	51.4	44.3	41.5	sp|Q02252|MMSA_HUMAN	Methylmalonate-semialdehyde dehydrogenase [acylating], mitochondrial OS=Homo sapiens GN=ALDH6A1 PE=1 SV=2	HUMAN	22
79	0	37.28	47.66	40.56	37.76	tr|Q53FN8|Q53FN8_HUMAN	Aldehyde dehydrogenase 6A1 variant (Fragment) OS=Homo sapiens PE=2 SV=1	HUMAN	21
80	38.56	38.56	67.55	65.13	58.84	sp|P17174|AATC_HUMAN	Aspartate aminotransferase, cytoplasmic OS=Homo sapiens GN=GOT1 PE=1 SV=3	HUMAN	20
80	0	36.49	64.89	62.47	56.17	tr|Q2TU84|Q2TU84_HUMAN	Aspartate aminotransferase OS=Homo sapiens GN=GIG18 PE=2 SV=1	HUMAN	19
81	38.1	38.1	81.94	76.11	75.83	tr|Q1HBJ4|Q1HBJ4_HUMAN	Mitogen-activated protein kinase 1 OS=Homo sapiens GN=MAPK1 PE=4 SV=1	HUMAN	25
81	0	38.1	84.77	78.74	78.45	tr|B4DHN0|B4DHN0_HUMAN	Uncharacterized protein OS=Homo sapiens GN=MAPK1 PE=2 SV=1	HUMAN	25
81	0	38.1	81.94	76.11	75.83	sp|P28482|MK01_HUMAN	Mitogen-activated protein kinase 1 OS=Homo sapiens GN=MAPK1 PE=1 SV=3	HUMAN	25
82	38.05	38.05	53.05	46.06	41.22	tr|E9KL48|E9KL48_HUMAN	Epididymis tissue sperm binding protein Li 18mP OS=Homo sapiens GN=GLUD1 PE=2 SV=1	HUMAN	22
82	0	38.05	53.05	46.06	41.22	sp|P00367|DHE3_HUMAN	Glutamate dehydrogenase 1, mitochondrial OS=Homo sapiens GN=GLUD1 PE=1 SV=2	HUMAN	22
82	0	38.05	55.01	50.49	45.19	tr|B4DMF5|B4DMF5_HUMAN	Glutamate dehydrogenase OS=Homo sapiens PE=2 SV=1	HUMAN	22
82	0	38.05	55.51	52.45	46.94	tr|F5GYQ4|F5GYQ4_HUMAN	Glutamate dehydrogenase OS=Homo sapiens GN=GLUD1 PE=3 SV=1	HUMAN	22
82	0	35.97	48.92	41.94	37.1	tr|Q53GW3|Q53GW3_HUMAN	Glutamate dehydrogenase 1 variant (Fragment) OS=Homo sapiens PE=2 SV=1	HUMAN	21
82	0	35.97	53.29	48.7	43.31	tr|B4DMG8|B4DMG8_HUMAN	Glutamate dehydrogenase OS=Homo sapiens PE=2 SV=1	HUMAN	21
82	0	35.97	52.24	49.18	43.67	tr|B4E0N9|B4E0N9_HUMAN	Glutamate dehydrogenase OS=Homo sapiens PE=2 SV=1	HUMAN	20
83	37.55	37.55	66.8	53.4	51.8	tr|Q96IH1|Q96IH1_HUMAN	FSCN1 protein (Fragment) OS=Homo sapiens GN=FSCN1 PE=2 SV=1	HUMAN	20
83	0	37.55	67.75	54.16	52.54	sp|Q16658|FSCN1_HUMAN	Fascin OS=Homo sapiens GN=FSCN1 PE=1 SV=3	HUMAN	20
84	37.44	37.44	68.86	54.79	54.79	tr|Q5U077|Q5U077_HUMAN	L-lactate dehydrogenase OS=Homo sapiens GN=LDHB PE=2 SV=1	HUMAN	23
84	0	37.44	68.86	54.79	54.79	sp|P07195|LDHB_HUMAN	L-lactate dehydrogenase B chain OS=Homo sapiens GN=LDHB PE=1 SV=2	HUMAN	23
85	36.96	36.96	80.77	76.37	75.82	sp|P04075|ALDOA_HUMAN	Fructose-bisphosphate aldolase A OS=Homo sapiens GN=ALDOA PE=1 SV=2	HUMAN	23
86	36.82	36.82	70.73	58.71	44.33	tr|E9PBU3|E9PBU3_HUMAN	Uncharacterized protein OS=Homo sapiens GN=ATIC PE=4 SV=1	HUMAN	18
86	0	36.82	68.41	58.61	44.26	sp|P31939|PUR9_HUMAN	Bifunctional purine biosynthesis protein PURH OS=Homo sapiens GN=ATIC PE=1 SV=3	HUMAN	18
86	0	34.48	71.4	54.48	40.1	tr|A8K202|A8K202_HUMAN	5-aminoimidazole-4-carboxamide ribonucleotide formyltransferase/IMP cyclohydrolase, isoform CRA_g OS=Homo sapiens GN=ATIC PE=2 SV=1	HUMAN	17
86	0	34.48	67.23	56.42	42.06	tr|B2R7P8|B2R7P8_HUMAN	cDNA, FLJ93545, highly similar to Homo sapiens 5-aminoimidazole-4-carboxamide ribonucleotide formyltransferase/IMP cyclohydrolase (ATIC), mRNA OS=Homo sapiens PE=2 SV=1	HUMAN	17
87	36.74	36.74	52.02	21.09	18.64	tr|A8MWX9|A8MWX9_HUMAN	Uncharacterized protein OS=Homo sapiens GN=DCTN1 PE=4 SV=2	HUMAN	18
87	0	36.41	53.44	20.19	18.39	tr|Q6MZZ3|Q6MZZ3_HUMAN	Putative uncharacterized protein DKFZp686I0746 OS=Homo sapiens GN=DKFZp686I0746 PE=2 SV=1	HUMAN	18
87	0	36.41	52.32	20.3	18.49	tr|A8MY36|A8MY36_HUMAN	Uncharacterized protein OS=Homo sapiens GN=DCTN1 PE=4 SV=2	HUMAN	18
87	0	36.41	52.03	20.19	18.39	sp|Q14203|DCTN1_HUMAN	Dynactin subunit 1 OS=Homo sapiens GN=DCTN1 PE=1 SV=3	HUMAN	18
87	0	36.14	50.52	22.55	20.54	sp|Q14203-2|DCTN1_HUMAN	Isoform p135 of Dynactin subunit 1 OS=Homo sapiens GN=DCTN1	HUMAN	18
88	36.67	40.98	60.24	38.53	28.9	sp|P11021|GRP78_HUMAN	78 kDa glucose-regulated protein OS=Homo sapiens GN=HSPA5 PE=1 SV=2	HUMAN	18
88	0	38.78	56.64	40.2	29.73	tr|Q5IST7|Q5IST7_MACFA	Heat-shock 70-kDa protein 5 (Fragment) OS=Macaca fascicularis PE=2 SV=1	MACFA	17
89	36.5	36.5	75.51	45.23	45.23	tr|B5BTY7|B5BTY7_HUMAN	T-complex protein 1 subunit beta OS=Homo sapiens GN=CCT2 PE=2 SV=1	HUMAN	20
89	0	36.5	77.94	45.23	45.23	tr|A8K402|A8K402_HUMAN	cDNA FLJ75037, highly similar to Homo sapiens chaperonin containing TCP1, subunit 2 (beta) (CCT2),mRNA OS=Homo sapiens PE=2 SV=1	HUMAN	20
89	0	36.5	74.95	45.23	45.23	sp|P78371|TCPB_HUMAN	T-complex protein 1 subunit beta OS=Homo sapiens GN=CCT2 PE=1 SV=4	HUMAN	20
89	0	34.43	74.59	46.52	46.52	tr|B7ZAT2|B7ZAT2_HUMAN	Chaperonin containing TCP1, subunit 2 (Beta), isoform CRA_c OS=Homo sapiens GN=CCT2 PE=2 SV=1	HUMAN	19
89	0	34.43	74.59	46.52	46.52	tr|B7Z243|B7Z243_HUMAN	cDNA FLJ50480, highly similar to T-complex protein 1 subunit beta OS=Homo sapiens PE=2 SV=1	HUMAN	19
90	36.15	37.23	64.51	39.47	32.99	sp|P38646|GRP75_HUMAN	Stress-70 protein, mitochondrial OS=Homo sapiens GN=HSPA9 PE=1 SV=2	HUMAN	21
90	0.03	35.33	61.97	37.3	30.84	tr|Q8N1C8|Q8N1C8_HUMAN	HSPA9 protein (Fragment) OS=Homo sapiens GN=HSPA9 PE=2 SV=1	HUMAN	19
90	0	37.23	63.01	40.3	33.68	tr|B7Z4V2|B7Z4V2_HUMAN	Uncharacterized protein OS=Homo sapiens GN=HSPA9 PE=2 SV=1	HUMAN	21
91	36.02	36.02	32.81	22.8	17.32	sp|Q9Y2Q0-2|AT8A1_HUMAN	Isoform 2 of Probable phospholipid-transporting ATPase IA OS=Homo sapiens GN=ATP8A1	HUMAN	19
91	0	36.02	30.97	22.66	17.21	tr|E7EUK4|E7EUK4_HUMAN	Uncharacterized protein OS=Homo sapiens GN=ATP8A1 PE=4 SV=1	HUMAN	19
91	0	36.02	30.76	22.51	17.1	sp|Q9Y2Q0|AT8A1_HUMAN	Probable phospholipid-transporting ATPase IA OS=Homo sapiens GN=ATP8A1 PE=1 SV=1	HUMAN	19
91	0	34.34	31.35	21.58	16.23	tr|Q59EX4|Q59EX4_HUMAN	ATPase, aminophospholipid transporter (APLT), class I, type 8A, member 1 variant (Fragment) OS=Homo sapiens PE=2 SV=1	HUMAN	18
91	0	34.34	32.11	22.11	16.62	tr|Q32M35|Q32M35_HUMAN	ATP8A1 protein OS=Homo sapiens GN=ATP8A1 PE=2 SV=1	HUMAN	18
91	0	34.34	32.11	22.11	16.62	sp|Q9Y2Q0-3|AT8A1_HUMAN	Isoform 3 of Probable phospholipid-transporting ATPase IA OS=Homo sapiens GN=ATP8A1	HUMAN	18
92	35.99	38.22	61.9	37.74	29.05	sp|P34932|HSP74_HUMAN	Heat shock 70 kDa protein 4 OS=Homo sapiens GN=HSPA4 PE=1 SV=4	HUMAN	20
92	0	36.03	63.17	39.26	29.92	tr|Q59GF8|Q59GF8_HUMAN	Heat shock 70kDa protein 4 isoform a variant (Fragment) OS=Homo sapiens PE=2 SV=1	HUMAN	19
92	0	35.99	60.12	35.95	27.26	tr|B4DH02|B4DH02_HUMAN	cDNA FLJ50510, highly similar to Heat shock 70 kDa protein 4 OS=Homo sapiens PE=2 SV=1	HUMAN	19
93	35.46	35.46	44.63	39	37.98	tr|Q5T0I2|Q5T0I2_HUMAN	Gelsolin (Amyloidosis, Finnish type) OS=Homo sapiens GN=GSN PE=2 SV=1	HUMAN	20
93	0	35.46	45.11	39.77	38.72	tr|B7Z6N2|B7Z6N2_HUMAN	cDNA FLJ56154, highly similar to Gelsolin OS=Homo sapiens PE=2 SV=1	HUMAN	20
93	0	35.46	44.63	39	37.98	sp|P06396|GELS_HUMAN	Gelsolin OS=Homo sapiens GN=GSN PE=1 SV=1	HUMAN	20
93	0	35.46	45.74	41.27	40.19	tr|F5H1A8|F5H1A8_HUMAN	Uncharacterized protein OS=Homo sapiens GN=GSN PE=4 SV=1	HUMAN	20
93	0	35.46	44.77	40.4	39.34	tr|B7Z9A0|B7Z9A0_HUMAN	cDNA FLJ56212, highly similar to Gelsolin OS=Homo sapiens PE=2 SV=1	HUMAN	20
93	0	35.46	45.55	41.11	40.03	tr|B7Z373|B7Z373_HUMAN	Gelsolin (Amyloidosis, Finnish type), isoform CRA_b OS=Homo sapiens GN=GSN PE=2 SV=1	HUMAN	20
93	0	35.46	46.24	41.72	40.63	tr|A2A418|A2A418_HUMAN	Gelsolin (Amyloidosis, Finnish type) OS=Homo sapiens GN=GSN PE=2 SV=1	HUMAN	20
93	0	35.46	46.24	41.72	40.63	sp|P06396-2|GELS_HUMAN	Isoform 2 of Gelsolin OS=Homo sapiens GN=GSN	HUMAN	20
93	0	33.32	45.45	39.3	38.18	tr|F8WA45|F8WA45_HUMAN	Uncharacterized protein OS=Homo sapiens GN=GSN PE=4 SV=1	HUMAN	19
93	0	33.32	45.45	39.3	38.18	tr|B7Z992|B7Z992_HUMAN	cDNA FLJ53698, highly similar to Gelsolin OS=Homo sapiens PE=2 SV=1	HUMAN	19
93	0	33.32	45.82	41.13	40	tr|F5H8M4|F5H8M4_HUMAN	Uncharacterized protein OS=Homo sapiens GN=GSN PE=4 SV=1	HUMAN	19
93	0	33.32	45.82	41.13	40	tr|B7Z2X4|B7Z2X4_HUMAN	cDNA FLJ53327, highly similar to Gelsolin OS=Homo sapiens PE=2 SV=1	HUMAN	19
94	35.19	35.19	80.72	67.22	56.2	tr|Q8WVW5|Q8WVW5_HUMAN	Putative uncharacterized protein (Fragment) OS=Homo sapiens PE=2 SV=1	HUMAN	23
94	0	35.19	78.67	65.07	54.4	tr|Q1KLZ0|Q1KLZ0_HUMAN	HCG15971, isoform CRA_a OS=Homo sapiens GN=PS1TP5BP1 PE=2 SV=1	HUMAN	23
94	0	35.19	82.87	68.54	57.3	tr|B4E3A4|B4E3A4_HUMAN	cDNA FLJ57283, highly similar to Actin, cytoplasmic 2 OS=Homo sapiens PE=2 SV=1	HUMAN	23
94	0	35.19	78.67	65.07	54.4	sp|P63261|ACTG_HUMAN	Actin, cytoplasmic 2 OS=Homo sapiens GN=ACTG1 PE=1 SV=1	HUMAN	23
94	0	35.19	78.67	65.07	54.4	sp|P60709|ACTB_HUMAN	Actin, cytoplasmic 1 OS=Homo sapiens GN=ACTB PE=1 SV=1	HUMAN	23
94	0	35.19	72.27	65.07	54.4	tr|Q53GK6|Q53GK6_HUMAN	Beta actin variant (Fragment) OS=Homo sapiens PE=2 SV=1	HUMAN	23
94	0	35.19	72.27	65.07	54.4	tr|Q53G76|Q53G76_HUMAN	Beta actin variant (Fragment) OS=Homo sapiens PE=2 SV=1	HUMAN	23
94	0	34.88	78.13	64.27	54.4	tr|Q53G99|Q53G99_HUMAN	Beta actin variant (Fragment) OS=Homo sapiens PE=2 SV=1	HUMAN	23
94	0	34.18	79.58	64.26	61.26	tr|F5H0N0|F5H0N0_HUMAN	Uncharacterized protein OS=Homo sapiens GN=ACTG1 PE=3 SV=1	HUMAN	23
94	0	34.18	75.5	60.97	58.12	tr|B4E335|B4E335_HUMAN	Uncharacterized protein OS=Homo sapiens GN=ACTB PE=2 SV=1	HUMAN	23
95	35.1	41.32	72.44	54.42	54.24	tr|B3KV96|B3KV96_HUMAN	cDNA FLJ16285 fis, clone OCBBF2004038, highly similar to Dihydropyrimidinase-related protein 1 OS=Homo sapiens PE=2 SV=1	HUMAN	25
95	0	41.32	60.5	44.9	44.75	tr|A0EJG6|A0EJG6_HUMAN	Long form collapsin response mediator protein 1 OS=Homo sapiens GN=CRMP1 PE=2 SV=1	HUMAN	25
95	0	41.32	71.5	53.85	53.67	sp|Q14194|DPYL1_HUMAN	Dihydropyrimidinase-related protein 1 OS=Homo sapiens GN=CRMP1 PE=1 SV=1	HUMAN	25
95	0	41.32	70.18	54.04	53.86	tr|E9PD68|E9PD68_HUMAN	Uncharacterized protein OS=Homo sapiens GN=CRMP1 PE=4 SV=1	HUMAN	25
95	0	40.15	67.83	50.17	50	tr|B3KXQ5|B3KXQ5_HUMAN	cDNA FLJ45854 fis, clone OCBBF2024589, highly similar to Dihydropyrimidinase-related protein 1 OS=Homo sapiens PE=2 SV=1	HUMAN	23
95	0	37.37	71.32	54.03	53.83	tr|B3KT07|B3KT07_HUMAN	Collapsin response mediator protein 1, isoform CRA_d OS=Homo sapiens GN=CRMP1 PE=2 SV=1	HUMAN	22
96	34.89	34.89	73.68	53.32	50.34	sp|Q16181|SEPT7_HUMAN	Septin-7 OS=Homo sapiens GN=SEPT7 PE=1 SV=2	HUMAN	18
96	0	32.82	73.62	50.69	47.71	sp|Q16181-2|SEPT7_HUMAN	Isoform 2 of Septin-7 OS=Homo sapiens GN=SEPT7	HUMAN	17
96	0	32.82	71.1	50.69	47.71	tr|E7ES33|E7ES33_HUMAN	Uncharacterized protein OS=Homo sapiens GN=SEPT7 PE=3 SV=2	HUMAN	17
96	0	32.82	71.1	50.69	47.71	tr|E7EPK1|E7EPK1_HUMAN	Uncharacterized protein OS=Homo sapiens GN=SEPT7 PE=3 SV=1	HUMAN	17
96	0	32.82	71.22	53	49.88	tr|Q8TC62|Q8TC62_HUMAN	Septin 7 OS=Homo sapiens GN=SEPT7 PE=2 SV=3	HUMAN	17
96	0	32.82	71.05	52.87	49.76	tr|Q3LIE9|Q3LIE9_HUMAN	Predicted protein product of Nbla02942 OS=Homo sapiens GN=Nbla02942 PE=2 SV=1	HUMAN	17
96	0	32.82	68.59	51.04	48.04	tr|A4GYY8|A4GYY8_HUMAN	Putative uncharacterized protein DKFZp686F17268 (Fragment) OS=Homo sapiens GN=DKFZp686F17268 PE=2 SV=1	HUMAN	17
97	34.85	36.91	72.36	53.43	46.01	sp|P50991|TCPD_HUMAN	T-complex protein 1 subunit delta OS=Homo sapiens GN=CCT4 PE=1 SV=4	HUMAN	20
97	0	36.91	71.22	59.63	51.35	tr|B7Z9L0|B7Z9L0_HUMAN	T-complex protein 1 subunit delta OS=Homo sapiens GN=CCT4 PE=2 SV=1	HUMAN	20
97	0	34.85	67.53	48.61	41.19	tr|A8K3C3|A8K3C3_HUMAN	T-complex protein 1 subunit delta OS=Homo sapiens PE=2 SV=1	HUMAN	19
97	0	34.85	68.32	56.73	48.45	tr|B7Z2Z8|B7Z2Z8_HUMAN	T-complex protein 1 subunit delta OS=Homo sapiens PE=2 SV=1	HUMAN	18
97	0	32.74	69.94	51.87	44.01	tr|F5H5W3|F5H5W3_HUMAN	T-complex protein 1 subunit delta OS=Homo sapiens GN=CCT4 PE=3 SV=1	HUMAN	18
97	0	32.74	69.94	51.87	44.01	tr|B7Z8B1|B7Z8B1_HUMAN	T-complex protein 1 subunit delta OS=Homo sapiens PE=2 SV=1	HUMAN	18
98	34.83	34.83	67.92	55.75	47.35	sp|P49411|EFTU_HUMAN	Elongation factor Tu, mitochondrial OS=Homo sapiens GN=TUFM PE=1 SV=2	HUMAN	16
99	34.68	34.68	80.78	69.02	56.47	sp|P62258|1433E_HUMAN	14-3-3 protein epsilon OS=Homo sapiens GN=YWHAE PE=1 SV=1	HUMAN	24
100	34.46	34.46	80.51	61.73	51.26	tr|Q2VPS2|Q2VPS2_HUMAN	Syntaxin 1B alternative isoform deltaTM OS=Homo sapiens GN=STX1B PE=2 SV=1	HUMAN	22
100	0	34.46	71.18	59.38	49.31	sp|P61266|STX1B_HUMAN	Syntaxin-1B OS=Homo sapiens GN=STX1B PE=2 SV=1	HUMAN	22
101	34.45	34.45	61.84	41.42	35.74	sp|P17600|SYN1_HUMAN	Synapsin-1 OS=Homo sapiens GN=SYN1 PE=1 SV=3	HUMAN	20
101	0	34.45	58.74	43.65	37.67	sp|P17600-2|SYN1_HUMAN	Isoform IB of Synapsin-1 OS=Homo sapiens GN=SYN1	HUMAN	20
102	34.23	34.23	25.03	15.24	13.8	tr|E9PF17|E9PF17_HUMAN	Uncharacterized protein OS=Homo sapiens GN=VCAN PE=4 SV=2	HUMAN	21
102	0	34.04	25.7	14.8	13.4	sp|P13611-3|CSPG2_HUMAN	Isoform V2 of Versican core protein OS=Homo sapiens GN=VCAN	HUMAN	21
102	0	28.68	16.93	7.155	6.478	sp|P13611|CSPG2_HUMAN	Versican core protein OS=Homo sapiens GN=VCAN PE=1 SV=3	HUMAN	21
102	0	28.66	16.92	7.126	6.452	tr|Q59FG9|Q59FG9_HUMAN	Chondroitin sulfate proteoglycan 2 (Versican) variant (Fragment) OS=Homo sapiens PE=2 SV=1	HUMAN	21
102	0	27.56	16.5	6.884	6.202	sp|P13611-5|CSPG2_HUMAN	Isoform Vint of Versican core protein OS=Homo sapiens GN=VCAN	HUMAN	20
103	34.16	34.16	49.12	31.04	22	sp|Q12860|CNTN1_HUMAN	Contactin-1 OS=Homo sapiens GN=CNTN1 PE=1 SV=1	HUMAN	18
103	0	33.42	46.38	28.1	22.24	sp|Q12860-2|CNTN1_HUMAN	Isoform 2 of Contactin-1 OS=Homo sapiens GN=CNTN1	HUMAN	18
104	34.1	34.1	62.17	46.38	38.98	tr|Q4QQI8|Q4QQI8_HUMAN	RAP1, GTP-GDP dissociation stimulator 1 OS=Homo sapiens GN=RAP1GDS1 PE=2 SV=1	HUMAN	17
104	0	34.1	61.12	46.46	39.04	sp|P52306|GDS1_HUMAN	Rap1 GTPase-GDP dissociation stimulator 1 OS=Homo sapiens GN=RAP1GDS1 PE=1 SV=3	HUMAN	17
104	0	32.08	60.96	43.99	36.57	tr|G5E9P9|G5E9P9_HUMAN	RAP1, GTP-GDP dissociation stimulator 1, isoform CRA_b OS=Homo sapiens GN=RAP1GDS1 PE=4 SV=1	HUMAN	16
104	0	32	57.33	43.49	36.08	tr|B3KNU0|B3KNU0_HUMAN	cDNA FLJ30470 fis, clone BRAWH1000040, highly similar to Rap1 GTPase-GDP dissociation stimulator 1 OS=Homo sapiens PE=2 SV=1	HUMAN	15
105	34.08	34.12	68.69	49.54	46.96	sp|Q99832|TCPH_HUMAN	T-complex protein 1 subunit eta OS=Homo sapiens GN=CCT7 PE=1 SV=2	HUMAN	18
105	0	34.12	66.48	49.54	46.96	tr|Q53HV2|Q53HV2_HUMAN	Chaperonin containing TCP1, subunit 7 (Eta) variant (Fragment) OS=Homo sapiens PE=2 SV=1	HUMAN	18
105	0	32.41	65.01	44.57	41.99	tr|Q6IBT3|Q6IBT3_HUMAN	CCT7 protein OS=Homo sapiens GN=CCT7 PE=2 SV=1	HUMAN	17
105	0	32.41	69.34	48.5	45.69	tr|B7Z4T9|B7Z4T9_HUMAN	Chaperonin containing TCP1, subunit 7 (Eta), isoform CRA_c OS=Homo sapiens GN=CCT7 PE=2 SV=1	HUMAN	17
106	33.86	33.86	61.27	52.6	49.9	sp|P28838|AMPL_HUMAN	Cytosol aminopeptidase OS=Homo sapiens GN=LAP3 PE=1 SV=3	HUMAN	18
106	0	33.86	65.16	55.94	53.07	sp|P28838-2|AMPL_HUMAN	Isoform 2 of Cytosol aminopeptidase OS=Homo sapiens GN=LAP3	HUMAN	18
107	33.61	68.48	56.69	43.11	35.38	tr|B1AKY9|B1AKY9_HUMAN	ATPase, Naﲯ transporting, alpha 2 () polypeptide OS=Homo sapiens GN=ATP1A2 PE=3 SV=1	HUMAN	38
107	0	68.48	56.08	42.65	35	sp|P50993|AT1A2_HUMAN	Sodium/potassium-transporting ATPase subunit alpha-2 OS=Homo sapiens GN=ATP1A2 PE=1 SV=1	HUMAN	38
107	0	68.41	54.61	42.65	35	tr|B2RAQ4|B2RAQ4_HUMAN	cDNA, FLJ95053, highly similar to Homo sapiens ATPase, Naﲯ transporting, alpha 2 () polypeptide(ATP1A2), mRNA OS=Homo sapiens PE=2 SV=1	HUMAN	38
107	0	67.31	59.03	44.98	37.7	tr|B3KRI1|B3KRI1_HUMAN	cDNA FLJ34298 fis, clone FEBRA2006357, highly similar to Sodium/potassium-transporting ATPase alpha-2 chain (EC 3.6.3.9) OS=Homo sapiens PE=2 SV=1	HUMAN	38
108	33.2	33.2	69.93	59.61	39.32	sp|P36871|PGM1_HUMAN	Phosphoglucomutase-1 OS=Homo sapiens GN=PGM1 PE=1 SV=3	HUMAN	17
108	0	30.94	70.26	59.48	38.29	tr|F5H857|F5H857_HUMAN	Uncharacterized protein OS=Homo sapiens GN=PGM1 PE=3 SV=1	HUMAN	16
108	0	30.94	70.26	59.48	38.29	tr|B4DFP1|B4DFP1_HUMAN	cDNA FLJ51818, highly similar to Phosphoglucomutase-1 (EC 5.4.2.2) OS=Homo sapiens PE=2 SV=1	HUMAN	16
109	33.06	33.06	48.6	42.49	42.49	tr|A4QPA9|A4QPA9_HUMAN	Mitogen-activated protein kinase kinase 1 OS=Homo sapiens GN=MAP2K1 PE=2 SV=1	HUMAN	19
109	0	33.06	48.6	42.49	42.49	sp|Q02750|MP2K1_HUMAN	Dual specificity mitogen-activated protein kinase kinase 1 OS=Homo sapiens GN=MAP2K1 PE=1 SV=2	HUMAN	19
109	0	31.46	47.96	43.32	43.32	sp|Q02750-2|MP2K1_HUMAN	Isoform 2 of Dual specificity mitogen-activated protein kinase kinase 1 OS=Homo sapiens GN=MAP2K1	HUMAN	18
109	0	31.09	45.82	36.39	36.39	tr|B4DFY5|B4DFY5_HUMAN	Mitogen-activated protein kinase kinase 1, isoform CRA_d OS=Homo sapiens GN=MAP2K1 PE=2 SV=1	HUMAN	18
110	32.92	32.92	31.63	12.2	8.969	sp|Q9Y4G6|TLN2_HUMAN	Talin-2 OS=Homo sapiens GN=TLN2 PE=1 SV=4	HUMAN	16
111	32.89	32.89	54.97	36.86	33.42	sp|Q01813|K6PP_HUMAN	6-phosphofructokinase type C OS=Homo sapiens GN=PFKP PE=1 SV=2	HUMAN	19
112	32.65	32.65	72.87	60.25	60.25	sp|P02649|APOE_HUMAN	Apolipoprotein E OS=Homo sapiens GN=APOE PE=1 SV=1	HUMAN	17
113	32.64	32.64	66.27	45.78	36.14	sp|P31040|DHSA_HUMAN	Succinate dehydrogenase [ubiquinone] flavoprotein subunit, mitochondrial OS=Homo sapiens GN=SDHA PE=1 SV=2	HUMAN	17
113	0	30.41	70.13	48.05	37.66	tr|E9PBJ5|E9PBJ5_HUMAN	Uncharacterized protein OS=Homo sapiens GN=SDHA PE=4 SV=1	HUMAN	16
113	0	30.41	69.32	48.05	37.66	tr|B4DJ60|B4DJ60_HUMAN	cDNA FLJ55072, highly similar to Succinate dehydrogenase (ubiquinone) flavoprotein subunit, mitochondrial (EC1.3.5.1) OS=Homo sapiens PE=2 SV=1	HUMAN	16
113	0	30.41	72.04	50.26	39.28	tr|D6RFM5|D6RFM5_HUMAN	Uncharacterized protein OS=Homo sapiens GN=SDHA PE=4 SV=1	HUMAN	16
114	32.56	34.71	74.49	54.67	53.3	sp|Q9NVA2-2|SEP11_HUMAN	Isoform 2 of Septin-11 OS=Homo sapiens GN=SEPT11	HUMAN	19
114	0	34.71	70.63	55.94	54.55	tr|E9KL32|E9KL32_HUMAN	Epididymis tissue protein Li 179 OS=Homo sapiens GN=SEPT11 PE=2 SV=1	HUMAN	19
114	0	34.71	70.63	55.94	54.55	sp|Q9NVA2|SEP11_HUMAN	Septin-11 OS=Homo sapiens GN=SEPT11 PE=1 SV=3	HUMAN	19
114	0	34.71	69.41	56.47	55.06	tr|D6RGI3|D6RGI3_HUMAN	Septin 11, isoform CRA_b OS=Homo sapiens GN=SEPT11 PE=3 SV=1	HUMAN	19
114	0	34.71	68.29	55.56	54.17	tr|D6RER5|D6RER5_HUMAN	Uncharacterized protein OS=Homo sapiens GN=SEPT11 PE=3 SV=1	HUMAN	19
115	32.49	36.53	83.79	73.35	65.11	sp|P09972|ALDOC_HUMAN	Fructose-bisphosphate aldolase C OS=Homo sapiens GN=ALDOC PE=1 SV=2	HUMAN	25
115	0	34.39	86.61	71.13	62.2	tr|A8MVZ9|A8MVZ9_HUMAN	Fructose-bisphosphate aldolase OS=Homo sapiens GN=ALDOC PE=3 SV=1	HUMAN	24
116	32.37	32.37	41.51	27.78	21.8	tr|Q59G10|Q59G10_HUMAN	Aldehyde dehydrogenase 1 family, member L1 variant (Fragment) OS=Homo sapiens PE=2 SV=1	HUMAN	16
116	0	32.37	39.02	29.38	23.06	sp|O75891|AL1L1_HUMAN	Cytosolic 10-formyltetrahydrofolate dehydrogenase OS=Homo sapiens GN=ALDH1L1 PE=1 SV=2	HUMAN	16
116	0	30.28	39.95	32.08	24.97	tr|E9PBX3|E9PBX3_HUMAN	Uncharacterized protein OS=Homo sapiens GN=ALDH1L1 PE=3 SV=1	HUMAN	15
116	0	30.28	40.2	32.08	24.97	tr|B4DG36|B4DG36_HUMAN	cDNA FLJ53469, highly similar to 10-formyltetrahydrofolate dehydrogenase (EC 1.5.1.6) OS=Homo sapiens PE=2 SV=1	HUMAN	15
116	0	30.24	39.02	28.16	21.84	tr|Q53H87|Q53H87_HUMAN	Formyltetrahydrofolate dehydrogenase isoform a variant (Fragment) OS=Homo sapiens PE=2 SV=1	HUMAN	15
116	0	30.1	37.47	27.05	20.73	tr|Q53HP5|Q53HP5_HUMAN	Formyltetrahydrofolate dehydrogenase isoform a variant (Fragment) OS=Homo sapiens PE=2 SV=1	HUMAN	15
117	32.26	32.26	72.32	55.85	44.15	tr|A8K288|A8K288_HUMAN	cDNA FLJ76322 OS=Homo sapiens PE=2 SV=1	HUMAN	18
117	0	32.26	72.32	55.85	44.15	sp|Q9HCJ6|VAT1L_HUMAN	Synaptic vesicle membrane protein VAT-1 homolog-like OS=Homo sapiens GN=VAT1L PE=1 SV=2	HUMAN	18
118	32.21	32.21	66.1	52.54	50	sp|P09471|GNAO_HUMAN	Guanine nucleotide-binding protein G(o) subunit alpha OS=Homo sapiens GN=GNAO1 PE=1 SV=4	HUMAN	20
119	32.09	32.09	49.6	25.77	20.62	tr|Q6NUS1|Q6NUS1_HUMAN	PDCD6IP protein OS=Homo sapiens GN=PDCD6IP PE=1 SV=1	HUMAN	17
119	0	32.09	48.11	25.77	20.62	tr|E9PFU1|E9PFU1_HUMAN	Uncharacterized protein OS=Homo sapiens GN=PDCD6IP PE=4 SV=1	HUMAN	17
119	0	32.08	47.93	25.92	20.74	tr|Q4W4Y1|Q4W4Y1_HUMAN	Dopamine receptor interacting protein 4 OS=Homo sapiens GN=DRIP4 PE=2 SV=1	HUMAN	17
119	0	32.07	47.81	25.92	20.74	sp|Q8WUM4|PDC6I_HUMAN	Programmed cell death 6-interacting protein OS=Homo sapiens GN=PDCD6IP PE=1 SV=1	HUMAN	17
120	31.95	34.04	63.71	56.51	54.85	tr|B7Z5E3|B7Z5E3_HUMAN	L-lactate dehydrogenase OS=Homo sapiens GN=LDHA PE=2 SV=1	HUMAN	21
120	0	34.04	69.28	61.45	59.64	sp|P00338|LDHA_HUMAN	L-lactate dehydrogenase A chain OS=Homo sapiens GN=LDHA PE=1 SV=2	HUMAN	21
121	31.82	48.81	57.94	49.16	44.11	tr|B4DRR0|B4DRR0_HUMAN	cDNA FLJ53910, highly similar to Keratin, type II cytoskeletal 6A OS=Homo sapiens PE=2 SV=1	HUMAN	25
121	0	48.81	54.96	46.63	41.84	sp|P02538|K2C6A_HUMAN	Keratin, type II cytoskeletal 6A OS=Homo sapiens GN=KRT6A PE=1 SV=3	HUMAN	25
121	0	48.81	53.19	46.63	41.84	tr|A8K2I0|A8K2I0_HUMAN	cDNA FLJ78504, highly similar to Homo sapiens keratin 6A (KRT6A), mRNA OS=Homo sapiens PE=2 SV=1	HUMAN	25
121	0	46.77	53.01	45.72	40.8	tr|B4DRU6|B4DRU6_HUMAN	cDNA FLJ54657, highly similar to Keratin, type II cytoskeletal 6A OS=Homo sapiens PE=2 SV=1	HUMAN	24
122	31.69	31.69	69.07	48.72	39.58	tr|Q59ER5|Q59ER5_HUMAN	WD repeat-containing protein 1 isoform 1 variant (Fragment) OS=Homo sapiens PE=2 SV=1	HUMAN	15
122	0	31.69	69.64	50.17	40.76	tr|Q53H17|Q53H17_HUMAN	WD repeat-containing protein 1 isoform 1 variant (Fragment) OS=Homo sapiens PE=2 SV=1	HUMAN	15
122	0	31.69	69.64	50.17	40.76	tr|Q53GN4|Q53GN4_HUMAN	WD repeat domain 1, isoform CRA_a (Fragment) OS=Homo sapiens GN=WDR1 PE=2 SV=1	HUMAN	15
122	0	31.69	69.64	50.17	40.76	sp|O75083|WDR1_HUMAN	WD repeat-containing protein 1 OS=Homo sapiens GN=WDR1 PE=1 SV=4	HUMAN	15
122	0	29.99	64.91	45.47	36.08	tr|A8MVA9|A8MVA9_HUMAN	Uncharacterized protein OS=Homo sapiens GN=WDR1 PE=4 SV=2	HUMAN	14
123	31.64	31.64	82.33	76.68	68.9	sp|P21796|VDAC1_HUMAN	Voltage-dependent anion-selective channel protein 1 OS=Homo sapiens GN=VDAC1 PE=1 SV=2	HUMAN	23
124	31.52	31.52	72.7	41.84	41.84	sp|Q9BPU6|DPYL5_HUMAN	Dihydropyrimidinase-related protein 5 OS=Homo sapiens GN=DPYSL5 PE=1 SV=1	HUMAN	20
124	0	29.56	70.65	44.44	44.44	tr|Q53SW3|Q53SW3_HUMAN	Putative uncharacterized protein DPYSL5 (Fragment) OS=Homo sapiens GN=DPYSL5 PE=2 SV=1	HUMAN	18
125	31.41	31.41	72.47	58.15	52.42	sp|Q9Y2T3|GUAD_HUMAN	Guanine deaminase OS=Homo sapiens GN=GDA PE=1 SV=1	HUMAN	16
125	0	31.41	69.85	56.05	50.53	sp|Q9Y2T3-3|GUAD_HUMAN	Isoform 3 of Guanine deaminase OS=Homo sapiens GN=GDA	HUMAN	16
126	31.37	31.37	55.01	36.36	22.03	sp|P13639|EF2_HUMAN	Elongation factor 2 OS=Homo sapiens GN=EEF2 PE=1 SV=4	HUMAN	16
127	31.23	31.23	80.2	71.81	59.73	sp|Q9H115|SNAB_HUMAN	Beta-soluble NSF attachment protein OS=Homo sapiens GN=NAPB PE=1 SV=2	HUMAN	17
128	31.16	31.16	43.53	31.76	22.82	tr|Q59F90|Q59F90_HUMAN	Brevican isoform 1 variant (Fragment) OS=Homo sapiens PE=2 SV=1	HUMAN	17
128	0	31.16	40.61	29.64	21.3	sp|Q96GW7|PGCB_HUMAN	Brevican core protein OS=Homo sapiens GN=BCAN PE=1 SV=2	HUMAN	17
129	31.11	31.11	52.75	34.47	26.89	sp|P05771-2|KPCB_HUMAN	Isoform Beta-II of Protein kinase C beta type OS=Homo sapiens GN=PRKCB	HUMAN	14
130	31.06	38.58	39.49	19.8	14.29	tr|Q60FE2|Q60FE2_HUMAN	MYH9 variant protein OS=Homo sapiens GN=MYH9 PE=2 SV=1	HUMAN	21
130	0	38.58	39.49	19.8	14.29	sp|P35579|MYH9_HUMAN	Myosin-9 OS=Homo sapiens GN=MYH9 PE=1 SV=4	HUMAN	21
131	31.04	31.35	53.37	39.26	39.26	tr|A8K161|A8K161_HUMAN	Calcium/calmodulin-dependent protein kinase (CaM kinase) II alpha, isoform CRA_b OS=Homo sapiens GN=CAMK2A PE=2 SV=1	HUMAN	23
131	0	31.35	53.37	39.26	39.26	sp|Q9UQM7-2|KCC2A_HUMAN	Isoform B of Calcium/calmodulin-dependent protein kinase type II subunit alpha OS=Homo sapiens GN=CAMK2A	HUMAN	23
131	0	31.35	52.72	40.17	40.17	tr|Q8IWE0|Q8IWE0_HUMAN	Calcium/calmodulin-dependent protein kinase II alpha OS=Homo sapiens GN=CAMK2A PE=2 SV=1	HUMAN	23
131	0	31.35	52.72	40.17	40.17	tr|Q7LDD5|Q7LDD5_HUMAN	Calcium/calmodulin-dependent protein kinase (CaM kinase) II alpha, isoform CRA_a OS=Homo sapiens GN=CAMK2A PE=2 SV=1	HUMAN	23
131	0	31.35	52.72	40.17	40.17	sp|Q9UQM7|KCC2A_HUMAN	Calcium/calmodulin-dependent protein kinase type II subunit alpha OS=Homo sapiens GN=CAMK2A PE=1 SV=2	HUMAN	23
132	31	31	61.44	45.56	40.83	tr|Q59ET3|Q59ET3_HUMAN	Chaperonin containing TCP1, subunit 6A isoform a variant (Fragment) OS=Homo sapiens PE=2 SV=1	HUMAN	16
132	0	31	61.21	45.39	40.68	tr|B2R9K8|B2R9K8_HUMAN	cDNA, FLJ94440, highly similar to Homo sapiens chaperonin containing TCP1, subunit 6A (zeta 1)(CCT6A), mRNA OS=Homo sapiens PE=2 SV=1	HUMAN	16
132	0	31	61.21	45.39	40.68	sp|P40227|TCPZ_HUMAN	T-complex protein 1 subunit zeta OS=Homo sapiens GN=CCT6A PE=1 SV=3	HUMAN	16
133	30.99	48.32	84.49	63.82	58.88	tr|Q6IAT1|Q6IAT1_HUMAN	GDI2 protein OS=Homo sapiens GN=GDI2 PE=2 SV=1	HUMAN	27
133	0	48.32	84.49	63.82	58.88	sp|P50395|GDIB_HUMAN	Rab GDP dissociation inhibitor beta OS=Homo sapiens GN=GDI2 PE=1 SV=2	HUMAN	27
133	0	48.32	79.51	63.25	58.35	tr|E7EU23|E7EU23_HUMAN	Uncharacterized protein OS=Homo sapiens GN=GDI2 PE=4 SV=1	HUMAN	27
133	0	48.32	79.51	63.25	58.35	tr|B4DLV7|B4DLV7_HUMAN	cDNA FLJ60299, highly similar to Rab GDP dissociation inhibitor beta OS=Homo sapiens PE=2 SV=1	HUMAN	27
134	30.93	30.93	61	49.2	42.4	sp|P80404|GABT_HUMAN	4-aminobutyrate aminotransferase, mitochondrial OS=Homo sapiens GN=ABAT PE=1 SV=3	HUMAN	17
134	0	29.34	59.42	46.02	39.42	tr|B7Z1V4|B7Z1V4_HUMAN	cDNA FLJ56034, highly similar to 4-aminobutyrate aminotransferase, mitochondrial (EC 2.6.1.19) OS=Homo sapiens PE=2 SV=1	HUMAN	16
135	30.89	30.89	61.69	43.61	43.61	tr|B4DHQ3|B4DHQ3_HUMAN	Phosphoserine aminotransferase OS=Homo sapiens PE=2 SV=1	HUMAN	20
135	0	30.89	69.19	48.92	48.92	sp|Q9Y617|SERC_HUMAN	Phosphoserine aminotransferase OS=Homo sapiens GN=PSAT1 PE=1 SV=2	HUMAN	20
136	30.67	32.81	57	48.44	46.89	tr|Q59GM1|Q59GM1_HUMAN	Synapsin II isoform IIb variant (Fragment) OS=Homo sapiens PE=2 SV=1	HUMAN	21
137	30.6	30.6	50	44.24	38.25	tr|C9JPG0|C9JPG0_HUMAN	Uncharacterized protein OS=Homo sapiens GN=SCRN1 PE=4 SV=2	HUMAN	16
137	0	30.6	50	44.24	38.25	tr|B4DHM0|B4DHM0_HUMAN	cDNA FLJ59687, highly similar to Secernin-1 OS=Homo sapiens PE=2 SV=1	HUMAN	16
137	0	30.6	52.42	46.38	40.1	sp|Q12765|SCRN1_HUMAN	Secernin-1 OS=Homo sapiens GN=SCRN1 PE=1 SV=2	HUMAN	16
138	30.51	30.51	65.1	47.09	38.84	sp|O43175|SERA_HUMAN	D-3-phosphoglycerate dehydrogenase OS=Homo sapiens GN=PHGDH PE=1 SV=4	HUMAN	16
139	30.2	30.2	38.05	20.7	15.16	tr|E7EN62|E7EN62_HUMAN	Uncharacterized protein OS=Homo sapiens GN=SYNJ1 PE=4 SV=1	HUMAN	15
139	0	30.12	37.61	20.46	14.98	sp|O43426-4|SYNJ1_HUMAN	Isoform 3 of Synaptojanin-1 OS=Homo sapiens GN=SYNJ1	HUMAN	15
139	0	30.06	38.37	20.21	14.8	sp|O43426-2|SYNJ1_HUMAN	Isoform 2 of Synaptojanin-1 OS=Homo sapiens GN=SYNJ1	HUMAN	15
139	0	29.88	37.26	19.63	14.37	tr|C9JFZ1|C9JFZ1_HUMAN	Uncharacterized protein OS=Homo sapiens GN=SYNJ1 PE=4 SV=1	HUMAN	15
139	0	28.64	32.99	16.85	12.33	sp|O43426|SYNJ1_HUMAN	Synaptojanin-1 OS=Homo sapiens GN=SYNJ1 PE=1 SV=2	HUMAN	15
139	0	27.89	37.26	20.02	14.4	tr|B9EGN3|B9EGN3_HUMAN	SYNJ1 protein OS=Homo sapiens GN=SYNJ1 PE=2 SV=1	HUMAN	14
140	29.99	29.99	70.05	43.58	35.02	tr|E7EPA7|E7EPA7_HUMAN	Uncharacterized protein OS=Homo sapiens GN=TKT PE=4 SV=1	HUMAN	15
140	0	29.99	70.95	44.14	35.47	sp|P29401|TKT_HUMAN	Transketolase OS=Homo sapiens GN=TKT PE=1 SV=3	HUMAN	15
140	0	29.99	70.83	47.74	38.37	tr|B4E022|B4E022_HUMAN	Uncharacterized protein OS=Homo sapiens GN=TKT PE=2 SV=1	HUMAN	15
140	0	29.95	69.5	44.14	35.47	tr|Q53EM5|Q53EM5_HUMAN	Transketolase variant (Fragment) OS=Homo sapiens PE=2 SV=1	HUMAN	15
140	0	29.95	68.62	43.58	35.02	tr|B4DE31|B4DE31_HUMAN	cDNA FLJ54957, highly similar to Transketolase (EC 2.2.1.1) OS=Homo sapiens PE=2 SV=1	HUMAN	15
141	29.94	40.35	38.56	13.95	11.37	sp|O15020-2|SPTN2_HUMAN	Isoform 2 of Spectrin beta chain, brain 2 OS=Homo sapiens GN=SPTBN2	HUMAN	21
141	0	40.25	39.21	13.81	11.26	sp|O15020|SPTN2_HUMAN	Spectrin beta chain, brain 2 OS=Homo sapiens GN=SPTBN2 PE=1 SV=3	HUMAN	21
142	29.93	29.93	44.88	21.22	17.37	sp|Q9NQC3|RTN4_HUMAN	Reticulon-4 OS=Homo sapiens GN=RTN4 PE=1 SV=2	HUMAN	16
143	29.91	29.91	57.55	37.55	34.72	sp|O43865|SAHH2_HUMAN	Putative adenosylhomocysteinase 2 OS=Homo sapiens GN=AHCYL1 PE=1 SV=2	HUMAN	15
143	0	29.85	52.48	39.41	36.44	tr|Q2NKW8|Q2NKW8_HUMAN	Adenosylhomocysteinase (Fragment) OS=Homo sapiens GN=AHCYL1 PE=2 SV=1	HUMAN	15
143	0	29.85	54.87	41.2	38.1	tr|B4E168|B4E168_HUMAN	Adenosylhomocysteinase OS=Homo sapiens GN=AHCYL1 PE=2 SV=1	HUMAN	15
143	0	29.85	54.87	41.2	38.1	sp|O43865-2|SAHH2_HUMAN	Isoform 2 of Putative adenosylhomocysteinase 2 OS=Homo sapiens GN=AHCYL1	HUMAN	15
144	29.82	29.82	77.61	65.97	52.84	sp|P04406|G3P_HUMAN	Glyceraldehyde-3-phosphate dehydrogenase OS=Homo sapiens GN=GAPDH PE=1 SV=3	HUMAN	28
145	29.76	29.76	77.97	69.23	64.69	sp|P60174|TPIS_HUMAN	Triosephosphate isomerase OS=Homo sapiens GN=TPI1 PE=1 SV=3	HUMAN	20
145	0	29.76	82.73	79.52	74.3	sp|P60174-1|TPIS_HUMAN	Isoform 2 of Triosephosphate isomerase OS=Homo sapiens GN=TPI1	HUMAN	20
145	0	27.73	77.11	73.9	68.67	tr|Q53HE2|Q53HE2_HUMAN	Triosephosphate isomerase (Fragment) OS=Homo sapiens PE=2 SV=1	HUMAN	19
146	29.74	29.74	61.59	53.64	45.47	sp|P22695|QCR2_HUMAN	Cytochrome b-c1 complex subunit 2, mitochondrial OS=Homo sapiens GN=UQCRC2 PE=1 SV=3	HUMAN	21
147	29.7	29.7	65.98	59.17	59.17	tr|Q6FHZ0|Q6FHZ0_HUMAN	Malate dehydrogenase OS=Homo sapiens GN=MDH2 PE=2 SV=1	HUMAN	19
147	0	29.7	65.98	59.17	59.17	sp|P40926|MDHM_HUMAN	Malate dehydrogenase, mitochondrial OS=Homo sapiens GN=MDH2 PE=1 SV=3	HUMAN	19
147	0	29.7	70.82	65.57	65.57	tr|Q0QF37|Q0QF37_HUMAN	Malate dehydrogenase (Fragment) OS=Homo sapiens GN=MDH2 PE=2 SV=1	HUMAN	19
147	0	29.7	66.77	63.29	63.29	tr|Q75MT9|Q75MT9_HUMAN	Malate dehydrogenase (Fragment) OS=Homo sapiens GN=MDH2 PE=2 SV=1	HUMAN	19
148	29.61	32.02	61.15	37.69	27.44	sp|P08237|K6PF_HUMAN	6-phosphofructokinase, muscle type OS=Homo sapiens GN=PFKM PE=1 SV=2	HUMAN	17
148	0	32.02	54.05	34.55	25.15	tr|Q6ZTT1|Q6ZTT1_HUMAN	6-phosphofructokinase OS=Homo sapiens PE=2 SV=1	HUMAN	17
148	0	29.65	61.28	38.05	27.37	sp|P08237-2|K6PF_HUMAN	Isoform 2 of 6-phosphofructokinase, muscle type OS=Homo sapiens GN=PFKM	HUMAN	16
148	0	29.65	59.3	38.15	27.44	tr|Q96I60|Q96I60_HUMAN	6-phosphofructokinase (Fragment) OS=Homo sapiens GN=PFKM PE=2 SV=2	HUMAN	16
149	29.39	29.39	36.57	18.59	11.87	sp|P01023|A2MG_HUMAN	Alpha-2-macroglobulin OS=Homo sapiens GN=A2M PE=1 SV=3	HUMAN	14
150	29.33	29.33	56.95	37.8	24.92	tr|G3XAD8|G3XAD8_HUMAN	Stress-induced-phosphoprotein 1 (Hsp70/Hsp90-organizing protein), isoform CRA_b OS=Homo sapiens GN=STIP1 PE=4 SV=1	HUMAN	15
150	0	29.33	58.75	41.07	27.07	sp|P31948|STIP1_HUMAN	Stress-induced-phosphoprotein 1 OS=Homo sapiens GN=STIP1 PE=1 SV=1	HUMAN	15
150	0	29.33	56.72	41.07	27.07	tr|A8K690|A8K690_HUMAN	cDNA FLJ76863, highly similar to Homo sapiens stress-induced-phosphoprotein 1 (Hsp70/Hsp90-organizing protein) (STIP1), mRNA OS=Homo sapiens PE=2 SV=1	HUMAN	15
151	29.31	37.93	84.1	74.42	66.82	tr|Q6FHV6|Q6FHV6_HUMAN	Enolase OS=Homo sapiens GN=ENO2 PE=2 SV=1	HUMAN	25
151	0	37.93	84.1	74.42	66.82	sp|P09104|ENOG_HUMAN	Gamma-enolase OS=Homo sapiens GN=ENO2 PE=1 SV=3	HUMAN	25
151	0	35.87	79.03	69.35	61.75	tr|A8K3B0|A8K3B0_HUMAN	Enolase OS=Homo sapiens PE=2 SV=1	HUMAN	24
152	29.2	29.2	63.71	46.44	44.71	tr|B4DV28|B4DV28_HUMAN	cDNA FLJ54170, highly similar to Cytosolic nonspecific dipeptidase OS=Homo sapiens PE=2 SV=1	HUMAN	16
152	0	29.2	62.11	45.26	43.58	sp|Q96KP4|CNDP2_HUMAN	Cytosolic non-specific dipeptidase OS=Homo sapiens GN=CNDP2 PE=1 SV=2	HUMAN	16
153	28.53	28.53	37.75	21.37	19.51	tr|B7Z809|B7Z809_HUMAN	cDNA FLJ56016, highly similar to C-1-tetrahydrofolate synthase, cytoplasmic OS=Homo sapiens PE=2 SV=1	HUMAN	16
153	0	28.53	40	23.32	21.28	tr|G3V2B8|G3V2B8_HUMAN	Uncharacterized protein OS=Homo sapiens GN=MTHFD1 PE=3 SV=1	HUMAN	16
153	0	28.53	36.67	21.37	19.51	tr|F5H2F4|F5H2F4_HUMAN	Uncharacterized protein OS=Homo sapiens GN=MTHFD1 PE=3 SV=1	HUMAN	16
153	0	28.35	40	23.32	21.28	sp|P11586|C1TC_HUMAN	C-1-tetrahydrofolate synthase, cytoplasmic OS=Homo sapiens GN=MTHFD1 PE=1 SV=3	HUMAN	16
154	28.47	28.47	66.17	49.14	43.95	tr|F5H1R5|F5H1R5_HUMAN	Uncharacterized protein OS=Homo sapiens GN=PRKAR2B PE=4 SV=1	HUMAN	14
154	0	28.47	57.89	47.61	42.58	tr|Q6DHZ2|Q6DHZ2_HUMAN	Protein kinase, cAMP-dependent, regulatory, type II, beta OS=Homo sapiens GN=PRKAR2B PE=2 SV=1	HUMAN	14
154	0	28.47	57.89	47.61	42.58	sp|P31323|KAP3_HUMAN	cAMP-dependent protein kinase type II-beta regulatory subunit OS=Homo sapiens GN=PRKAR2B PE=1 SV=3	HUMAN	14
155	28.46	55.47	70.99	41.71	35.91	sp|P08238|HS90B_HUMAN	Heat shock protein HSP 90-beta OS=Homo sapiens GN=HSP90AB1 PE=1 SV=4	HUMAN	29
155	0	55	71.14	41.11	37.9	tr|B4DMA2|B4DMA2_HUMAN	cDNA FLJ54023, highly similar to Heat shock protein HSP 90-beta OS=Homo sapiens PE=2 SV=1	HUMAN	29
155	0	49.23	66.67	40.34	34.17	tr|B4DGL0|B4DGL0_HUMAN	cDNA FLJ53619, highly similar to Heat shock protein HSP 90-beta OS=Homo sapiens PE=2 SV=1	HUMAN	26
156	28.45	32.25	76.73	62.86	60	sp|P27348|1433T_HUMAN	14-3-3 protein theta OS=Homo sapiens GN=YWHAQ PE=1 SV=1	HUMAN	19
156	0	32.16	76.27	65.25	62.29	tr|Q5ISS9|Q5ISS9_MACFA	Tyrosine 3-monooxygenase/tryptophan 5-monooxygenase activation protein theta isoform (Fragment) OS=Macaca fascicularis PE=2 SV=1	MACFA	19
157	28.41	30.64	43.32	35.37	30.82	tr|Q53G55|Q53G55_HUMAN	TNF receptor-associated protein 1 variant (Fragment) OS=Homo sapiens PE=2 SV=1	HUMAN	15
157	0	30.64	42.49	35.62	31.04	tr|Q9BV61|Q9BV61_HUMAN	TRAP1 protein (Fragment) OS=Homo sapiens GN=TRAP1 PE=2 SV=2	HUMAN	15
157	0	30.64	45.93	38.25	33.33	tr|F5H897|F5H897_HUMAN	Uncharacterized protein OS=Homo sapiens GN=TRAP1 PE=3 SV=1	HUMAN	15
157	0	30.64	40.48	35.37	30.82	sp|Q12931|TRAP1_HUMAN	Heat shock protein 75 kDa, mitochondrial OS=Homo sapiens GN=TRAP1 PE=1 SV=3	HUMAN	15
157	0	30.1	39.35	34.23	30.82	tr|Q53FS6|Q53FS6_HUMAN	TNF receptor-associated protein 1 variant (Fragment) OS=Homo sapiens PE=2 SV=1	HUMAN	15
157	0	28.93	46.08	36.56	31.64	tr|B4DR68|B4DR68_HUMAN	cDNA FLJ58608, highly similar to Heat shock protein 75 kDa, mitochondrial OS=Homo sapiens PE=2 SV=1	HUMAN	14
157	0	28.41	38.55	33.43	28.88	tr|Q59EK6|Q59EK6_HUMAN	TNF receptor-associated protein 1 variant (Fragment) OS=Homo sapiens PE=2 SV=1	HUMAN	14
158	28.23	30.48	64.38	42.3	37.66	tr|Q9BU08|Q9BU08_HUMAN	Putative uncharacterized protein (Fragment) OS=Homo sapiens PE=2 SV=1	HUMAN	16
158	0.01	29.32	62.85	40.11	37.34	tr|A8K2X8|A8K2X8_HUMAN	cDNA FLJ78433, highly similar to Homo sapiens chaperonin containing TCP1, subunit 5 (epsilon) (CCT5), mRNA OS=Homo sapiens PE=2 SV=1	HUMAN	16
158	0	30.48	64.14	42.14	37.52	sp|P48643|TCPE_HUMAN	T-complex protein 1 subunit epsilon OS=Homo sapiens GN=CCT5 PE=1 SV=1	HUMAN	16
158	0	30.19	66.15	43	39.49	tr|E7EWW2|E7EWW2_HUMAN	Uncharacterized protein OS=Homo sapiens GN=CCT5 PE=3 SV=2	HUMAN	16
158	0	30.19	67.06	43.59	40.04	tr|B4DZT5|B4DZT5_HUMAN	cDNA FLJ53116, highly similar to T-complex protein 1 subunit epsilon OS=Homo sapiens PE=2 SV=1	HUMAN	16
158	0	30.08	66.46	43.42	41.77	tr|E7ENZ3|E7ENZ3_HUMAN	Uncharacterized protein OS=Homo sapiens GN=CCT5 PE=4 SV=1	HUMAN	16
158	0	28.44	66.73	42.31	37.5	tr|E9PCA1|E9PCA1_HUMAN	Uncharacterized protein OS=Homo sapiens GN=CCT5 PE=3 SV=1	HUMAN	15
158	0	28.44	67	43.74	38.77	tr|B7ZAR1|B7ZAR1_HUMAN	Uncharacterized protein OS=Homo sapiens GN=CCT5 PE=2 SV=1	HUMAN	15
158	0	28.44	67	43.74	38.77	tr|B4DDU6|B4DDU6_HUMAN	cDNA FLJ50442, highly similar to T-complex protein 1 subunit epsilon OS=Homo sapiens PE=2 SV=1	HUMAN	15
158	0	28.32	68.67	45.06	41.85	tr|B4DE30|B4DE30_HUMAN	cDNA FLJ51711, highly similar to T-complex protein 1 subunit epsilon OS=Homo sapiens PE=2 SV=1	HUMAN	15
159	28	28	28.21	18.09	13.31	tr|Q7Z3Z9|Q7Z3Z9_HUMAN	L1 cell adhesion molecule (Fragment) OS=Homo sapiens GN=L1CAM PE=2 SV=1	HUMAN	13
159	0.01	27.13	28.13	16.91	13.38	tr|A4ZYW4|A4ZYW4_HUMAN	Non-neural L1CAM OS=Homo sapiens GN=L1CAM PE=2 SV=1	HUMAN	13
159	0	28	28.12	18.03	13.26	tr|F5H025|F5H025_HUMAN	Uncharacterized protein OS=Homo sapiens GN=L1CAM PE=4 SV=1	HUMAN	13
159	0	28	28.16	18.06	13.29	tr|A8K139|A8K139_HUMAN	cDNA FLJ76744, highly similar to Homo sapiens L1 cell adhesion molecule (L1CAM), transcript variant 1, mRNA OS=Homo sapiens PE=2 SV=1	HUMAN	13
159	0	28	28.16	18.06	13.29	sp|P32004|L1CAM_HUMAN	Neural cell adhesion molecule L1 OS=Homo sapiens GN=L1CAM PE=1 SV=2	HUMAN	13
159	0	28	27.72	18.19	13.38	tr|G3XAF4|G3XAF4_HUMAN	L1 cell adhesion molecule, isoform CRA_a OS=Homo sapiens GN=L1CAM PE=4 SV=1	HUMAN	13
159	0	28	27.57	18.09	13.31	tr|F5H1H0|F5H1H0_HUMAN	Uncharacterized protein OS=Homo sapiens GN=L1CAM PE=4 SV=1	HUMAN	13
159	0	28	27.61	18.12	13.33	sp|P32004-2|L1CAM_HUMAN	Isoform 2 of Neural cell adhesion molecule L1 OS=Homo sapiens GN=L1CAM	HUMAN	13
160	28	28	48.04	36.64	34.21	sp|Q9NZN3|EHD3_HUMAN	EH domain-containing protein 3 OS=Homo sapiens GN=EHD3 PE=1 SV=2	HUMAN	15
161	27.63	27.63	56.64	41.47	33.89	tr|Q6AI31|Q6AI31_HUMAN	Putative uncharacterized protein DKFZp781D2042 OS=Homo sapiens GN=DKFZp781D2042 PE=2 SV=1	HUMAN	13
161	0	27.63	56.64	41.47	33.89	sp|P21579|SYT1_HUMAN	Synaptotagmin-1 OS=Homo sapiens GN=SYT1 PE=1 SV=1	HUMAN	13
162	27.61	27.61	26.61	24.39	16.96	tr|E9PDG8|E9PDG8_HUMAN	Uncharacterized protein OS=Homo sapiens GN=SNAP91 PE=4 SV=1	HUMAN	19
162	0	27.61	26.46	24.26	16.87	sp|O60641|AP180_HUMAN	Clathrin coat assembly protein AP180 OS=Homo sapiens GN=SNAP91 PE=1 SV=2	HUMAN	19
162	0	25.53	27.14	23.26	15.62	tr|E5RI02|E5RI02_HUMAN	Uncharacterized protein OS=Homo sapiens GN=SNAP91 PE=4 SV=1	HUMAN	16
162	0	25.53	26.3	22.54	15.14	tr|E1P549|E1P549_HUMAN	Synaptosomal-associated protein, 91kDa homolog (Mouse), isoform CRA_a OS=Homo sapiens GN=SNAP91 PE=4 SV=1	HUMAN	16
162	0	25.52	24.7	22.49	15.1	tr|F5GWN7|F5GWN7_HUMAN	Uncharacterized protein OS=Homo sapiens GN=SNAP91 PE=4 SV=1	HUMAN	16
163	27.58	27.58	56.16	42.91	32.09	sp|Q01064|PDE1B_HUMAN	Calcium/calmodulin-dependent 3',5'-cyclic nucleotide phosphodiesterase 1B OS=Homo sapiens GN=PDE1B PE=1 SV=2	HUMAN	15
163	0	26.82	56.78	41.09	33.33	sp|Q01064-2|PDE1B_HUMAN	Isoform PDE1B2 of Calcium/calmodulin-dependent 3',5'-cyclic nucleotide phosphodiesterase 1B OS=Homo sapiens GN=PDE1B	HUMAN	15
163	0	26.82	55.15	42.83	34.75	tr|B4DK72|B4DK72_HUMAN	Uncharacterized protein OS=Homo sapiens GN=PDE1B PE=2 SV=1	HUMAN	15
164	27.47	27.47	61.98	38.81	32.08	sp|P30101|PDIA3_HUMAN	Protein disulfide-isomerase A3 OS=Homo sapiens GN=PDIA3 PE=1 SV=4	HUMAN	14
164	0	27.47	61.46	40.83	33.75	tr|B3KQT9|B3KQT9_HUMAN	Uncharacterized protein OS=Homo sapiens GN=PDIA3 PE=2 SV=1	HUMAN	14
164	0	27.47	57.53	40.41	33.4	tr|G5EA52|G5EA52_HUMAN	Protein disulfide isomerase family A, member 3, isoform CRA_b OS=Homo sapiens GN=PDIA3 PE=4 SV=1	HUMAN	14
164	0	25.35	55.26	38.14	31.13	tr|B3KQT2|B3KQT2_HUMAN	cDNA PSEC0148 fis, clone PLACE1007202, highly similar to Protein disulfide-isomerase A3 (EC 5.3.4.1) OS=Homo sapiens PE=2 SV=1	HUMAN	13
165	27.43	27.43	66.48	44.64	36.4	tr|Q5SZY0|Q5SZY0_HUMAN	Chaperonin containing TCP1, subunit 3 (Gamma) OS=Homo sapiens GN=CCT3 PE=2 SV=1	HUMAN	15
165	0	27.43	60.14	40.38	32.93	tr|Q59H77|Q59H77_HUMAN	Chaperonin containing TCP1, subunit 3 (Gamma) variant (Fragment) OS=Homo sapiens PE=2 SV=1	HUMAN	15
165	0	27.43	63.79	42.83	34.93	tr|E9PAQ6|E9PAQ6_HUMAN	Uncharacterized protein OS=Homo sapiens GN=CCT3 PE=3 SV=1	HUMAN	15
165	0	27.43	66.48	44.64	36.4	tr|B3KX11|B3KX11_HUMAN	cDNA FLJ44436 fis, clone UTERU2019706, highly similar to T-complex protein 1 subunit gamma OS=Homo sapiens PE=2 SV=1	HUMAN	15
165	0	27.43	63.67	42.75	34.86	sp|P49368|TCPG_HUMAN	T-complex protein 1 subunit gamma OS=Homo sapiens GN=CCT3 PE=1 SV=4	HUMAN	15
165	0	26.55	65	45.2	38	tr|B4DUR8|B4DUR8_HUMAN	Uncharacterized protein OS=Homo sapiens GN=CCT3 PE=2 SV=1	HUMAN	15
166	27.41	27.41	57.32	44.63	37.56	sp|P43034|LIS1_HUMAN	Platelet-activating factor acetylhydrolase IB subunit alpha OS=Homo sapiens GN=PAFAH1B1 PE=1 SV=2	HUMAN	15
167	27.39	27.39	69.91	39.63	35.14	tr|Q546H9|Q546H9_HUMAN	Aldehyde dehydrogenase 5 family, member A1 (Succinate-semialdehyde dehydrogenase), isoform CRA_b OS=Homo sapiens GN=ALDH5A1 PE=2 SV=1	HUMAN	14
167	0	27.39	68.25	38.69	34.31	tr|G5E949|G5E949_HUMAN	Aldehyde dehydrogenase 5 family, member A1 (Succinate-semialdehyde dehydrogenase), isoform CRA_a OS=Homo sapiens GN=ALDH5A1 PE=4 SV=1	HUMAN	14
167	0	27.39	69.91	39.63	35.14	sp|P51649|SSDH_HUMAN	Succinate-semialdehyde dehydrogenase, mitochondrial OS=Homo sapiens GN=ALDH5A1 PE=1 SV=2	HUMAN	14
167	0	26.84	66.92	36.64	35.14	tr|A8K435|A8K435_HUMAN	cDNA FLJ78564, highly similar to Homo sapiens aldehyde dehydrogenase 5 family, member A1 (succinate-semialdehyde dehydrogenase) (ALDH5A1), nuclear gene encoding mitochondrial protein, transcript variant 2, mRNA OS=Homo sapiens PE=2 SV=1	HUMAN	14
167	0	25.37	75	42.08	37.08	tr|Q8N3W6|Q8N3W6_HUMAN	Succinic semialdehyde dehydrogenase (Fragment) OS=Homo sapiens GN=ALDH5A1 PE=2 SV=1	HUMAN	13
168	27.3	27.4	63.13	55	48.12	sp|P08758|ANXA5_HUMAN	Annexin A5 OS=Homo sapiens GN=ANXA5 PE=1 SV=2	HUMAN	15
169	27.23	27.23	36.94	23.83	22.62	tr|Q53X12|Q53X12_HUMAN	Vacuolar-type H()-ATPase OS=Homo sapiens PE=2 SV=1	HUMAN	15
169	0	27.23	36.68	23.66	22.46	tr|F5H569|F5H569_HUMAN	Uncharacterized protein OS=Homo sapiens GN=ATP6V0A1 PE=4 SV=1	HUMAN	15
169	0	27.23	36.63	23.63	22.43	tr|B7Z3B7|B7Z3B7_HUMAN	ATPase, H transporting, lysosomal V0 subunit a1, isoform CRA_a OS=Homo sapiens GN=ATP6V0A1 PE=2 SV=1	HUMAN	15
169	0	27.23	36.68	23.66	22.46	sp|Q93050|VPP1_HUMAN	V-type proton ATPase 116 kDa subunit a isoform 1 OS=Homo sapiens GN=ATP6V0A1 PE=1 SV=3	HUMAN	15
169	0	27.23	36.94	23.83	22.62	sp|Q93050-1|VPP1_HUMAN	Isoform 2 of V-type proton ATPase 116 kDa subunit a isoform 1 OS=Homo sapiens GN=ATP6V0A1	HUMAN	15
169	0	25.16	35.62	22.5	21.3	tr|Q53ET5|Q53ET5_HUMAN	ATPase, H transporting, lysosomal V0 subunit a isoform 1 variant (Fragment) OS=Homo sapiens PE=2 SV=1	HUMAN	14
170	27	45.06	61.5	42.1	38.97	sp|P54652|HSP72_HUMAN	Heat shock-related 70 kDa protein 2 OS=Homo sapiens GN=HSPA2 PE=1 SV=1	HUMAN	25
171	26.97	26.97	71.37	57.05	37.96	sp|P13489|RINI_HUMAN	Ribonuclease inhibitor OS=Homo sapiens GN=RNH1 PE=1 SV=2	HUMAN	12
172	26.93	26.93	70.02	46.17	46.17	tr|G3V0I5|G3V0I5_HUMAN	NADH dehydrogenase (Ubiquinone) flavoprotein 1, 51kDa, isoform CRA_c OS=Homo sapiens GN=NDUFV1 PE=4 SV=1	HUMAN	15
172	0	26.93	67.67	45.47	45.47	tr|E5KNH5|E5KNH5_HUMAN	Mitochondrial NADH dehydrogenase ubiquinone flavoprotein 1 OS=Homo sapiens PE=4 SV=1	HUMAN	15
172	0	26.93	67.67	45.47	45.47	sp|P49821|NDUV1_HUMAN	NADH dehydrogenase [ubiquinone] flavoprotein 1, mitochondrial OS=Homo sapiens GN=NDUFV1 PE=1 SV=4	HUMAN	15
172	0	26.93	66.81	46.37	46.37	sp|P49821-2|NDUV1_HUMAN	Isoform 2 of NADH dehydrogenase [ubiquinone] flavoprotein 1, mitochondrial OS=Homo sapiens GN=NDUFV1	HUMAN	15
172	0	25.77	65.52	43.32	43.32	tr|Q53G70|Q53G70_HUMAN	NADH dehydrogenase (Ubiquinone) flavoprotein 1, 51kDa variant (Fragment) OS=Homo sapiens PE=2 SV=1	HUMAN	14
173	26.9	57.49	45.06	34.02	33.14	tr|F5H3A1|F5H3A1_HUMAN	Uncharacterized protein OS=Homo sapiens GN=ATP1A1 PE=3 SV=1	HUMAN	34
173	0	57.49	45.06	34.02	33.14	sp|P05023|AT1A1_HUMAN	Sodium/potassium-transporting ATPase subunit alpha-1 OS=Homo sapiens GN=ATP1A1 PE=1 SV=1	HUMAN	34
173	0	57.41	44.48	34.02	33.14	tr|B7Z2T5|B7Z2T5_HUMAN	cDNA FLJ55427, highly similar to Sodium/potassium-transporting ATPase alpha-1 chain (EC 3.6.3.9) OS=Homo sapiens PE=2 SV=1	HUMAN	34
173	0	55.41	45.26	33.87	32.96	tr|B7Z3U6|B7Z3U6_HUMAN	ATPase, Naﲯ transporting, alpha 1 polypeptide, isoform CRA_a OS=Homo sapiens GN=ATP1A1 PE=2 SV=1	HUMAN	33
174	26.58	26.58	85.83	66.93	66.93	tr|Q53G35|Q53G35_HUMAN	Phosphoglycerate mutase (Fragment) OS=Homo sapiens PE=2 SV=1	HUMAN	14
174	0	26.58	83.07	66.93	66.93	tr|Q6FHU2|Q6FHU2_HUMAN	Phosphoglycerate mutase (Fragment) OS=Homo sapiens GN=PGAM1 PE=2 SV=1	HUMAN	14
174	0	26.58	83.07	66.93	66.93	tr|F2Z2J9|F2Z2J9_HUMAN	Phosphoglycerate mutase OS=Homo sapiens PE=3 SV=1	HUMAN	14
174	0	26.58	83.07	66.93	66.93	sp|P18669|PGAM1_HUMAN	Phosphoglycerate mutase 1 OS=Homo sapiens GN=PGAM1 PE=1 SV=2	HUMAN	14
174	0	26.48	75.98	66.93	66.93	tr|Q6P6D7|Q6P6D7_HUMAN	Phosphoglycerate mutase OS=Homo sapiens GN=PGAM1 PE=2 SV=1	HUMAN	14
174	0	25.06	84.25	61.42	61.42	tr|Q0D2Q6|Q0D2Q6_HUMAN	Phosphoglycerate mutase OS=Homo sapiens GN=PGAM1 PE=2 SV=1	HUMAN	13
175	26.56	26.56	30.79	20.59	15.35	sp|Q9ULD0|OGDHL_HUMAN	2-oxoglutarate dehydrogenase-like, mitochondrial OS=Homo sapiens GN=OGDHL PE=1 SV=3	HUMAN	13
176	26.55	26.55	49.69	30.51	18.31	sp|Q5IS50|DPP6_PANTR	Dipeptidyl aminopeptidase-like protein 6 OS=Pan troglodytes GN=DPP6 PE=2 SV=1	PANTR	13
176	0	26.06	50.93	28.89	18.31	sp|P42658-2|DPP6_HUMAN	Isoform DPPX-S of Dipeptidyl aminopeptidase-like protein 6 OS=Homo sapiens GN=DPP6	HUMAN	13
176	0	25.64	48.79	24.86	16.99	sp|P42658|DPP6_HUMAN	Dipeptidyl aminopeptidase-like protein 6 OS=Homo sapiens GN=DPP6 PE=1 SV=2	HUMAN	13
176	0	25.64	51.31	26.84	18.35	tr|E9PF59|E9PF59_HUMAN	Uncharacterized protein OS=Homo sapiens GN=DPP6 PE=4 SV=1	HUMAN	13
176	0	25.64	49.81	26.84	18.35	tr|A7E2E4|A7E2E4_HUMAN	Dipeptidyl-peptidase 6 OS=Homo sapiens GN=DPP6 PE=2 SV=1	HUMAN	13
177	26.42	26.42	75.15	56.29	55.99	tr|B4DM97|B4DM97_HUMAN	cDNA FLJ55002, highly similar to Alpha-centractin OS=Homo sapiens PE=2 SV=1	HUMAN	13
177	0	26.42	66.76	50	49.73	sp|P61163|ACTZ_HUMAN	Alpha-centractin OS=Homo sapiens GN=ACTR1A PE=1 SV=1	HUMAN	13
178	26.34	26.34	61.61	40.55	21.85	sp|P07237|PDIA1_HUMAN	Protein disulfide-isomerase OS=Homo sapiens GN=P4HB PE=1 SV=3	HUMAN	12
178	0	25.12	60.53	36.81	24.61	tr|F5H8J2|F5H8J2_HUMAN	Uncharacterized protein OS=Homo sapiens GN=P4HB PE=3 SV=1	HUMAN	12
178	0	25.12	57.96	36.73	24.56	tr|B4DUA5|B4DUA5_HUMAN	Uncharacterized protein OS=Homo sapiens GN=P4HB PE=2 SV=1	HUMAN	12
178	0	24.98	60.53	36.81	24.61	tr|B4DLN6|B4DLN6_HUMAN	cDNA FLJ59033, highly similar to Protein disulfide-isomerase (EC 5.3.4.1) OS=Homo sapiens PE=2 SV=1	HUMAN	12
179	26.21	26.21	42.16	32.96	28.53	tr|F5H4J7|F5H4J7_HUMAN	Uncharacterized protein OS=Homo sapiens GN=SLC3A2 PE=4 SV=1	HUMAN	13
179	0	26.21	44.41	34.72	30.05	tr|F5GZS6|F5GZS6_HUMAN	Uncharacterized protein OS=Homo sapiens GN=SLC3A2 PE=4 SV=1	HUMAN	13
179	0	26.21	52.05	40.7	35.23	tr|B4E2Z3|B4E2Z3_HUMAN	Uncharacterized protein OS=Homo sapiens GN=SLC3A2 PE=2 SV=1	HUMAN	13
179	0	26.21	42.22	33.02	28.57	sp|P08195|4F2_HUMAN	4F2 cell-surface antigen heavy chain OS=Homo sapiens GN=SLC3A2 PE=1 SV=3	HUMAN	13
179	0	26.21	40.24	31.47	27.23	sp|P08195-4|4F2_HUMAN	Isoform 4 of 4F2 cell-surface antigen heavy chain OS=Homo sapiens GN=SLC3A2	HUMAN	13
179	0	26.21	46.83	36.62	31.69	sp|P08195-3|4F2_HUMAN	Isoform 3 of 4F2 cell-surface antigen heavy chain OS=Homo sapiens GN=SLC3A2	HUMAN	13
179	0	26.21	50.28	39.32	34.03	sp|P08195-2|4F2_HUMAN	Isoform 2 of 4F2 cell-surface antigen heavy chain OS=Homo sapiens GN=SLC3A2	HUMAN	13
180	26.09	26.09	56.35	40.96	31.92	tr|Q8TBI1|Q8TBI1_HUMAN	Monoamine oxidase B OS=Homo sapiens GN=MAOB PE=2 SV=1	HUMAN	14
180	0	26.09	55.38	40.96	31.92	sp|P27338|AOFB_HUMAN	Amine oxidase [flavin-containing] B OS=Homo sapiens GN=MAOB PE=1 SV=3	HUMAN	14
180	0	26.09	53.77	42.26	32.94	tr|B7Z242|B7Z242_HUMAN	Uncharacterized protein OS=Homo sapiens GN=MAOB PE=2 SV=1	HUMAN	14
181	26.03	26.03	71.56	65.33	61.33	tr|Q6FGJ9|Q6FGJ9_HUMAN	GSTM3 protein OS=Homo sapiens GN=GSTM3 PE=2 SV=1	HUMAN	13
181	0	26.03	71.56	65.33	61.33	sp|P21266|GSTM3_HUMAN	Glutathione S-transferase Mu 3 OS=Homo sapiens GN=GSTM3 PE=1 SV=3	HUMAN	13
181	0	23.99	65.8	59.74	55.84	tr|Q59EJ5|Q59EJ5_HUMAN	Glutathione S-transferase M3 variant (Fragment) OS=Homo sapiens PE=2 SV=1	HUMAN	12
182	25.89	25.89	77.62	63.9	63.9	sp|P16152|CBR1_HUMAN	Carbonyl reductase [NADPH] 1 OS=Homo sapiens GN=CBR1 PE=1 SV=3	HUMAN	15
183	25.74	25.74	64.89	42.34	34.68	tr|B4DQJ8|B4DQJ8_HUMAN	6-phosphogluconate dehydrogenase, decarboxylating OS=Homo sapiens GN=PGD PE=2 SV=1	HUMAN	14
183	0	25.74	63.15	41.2	33.75	tr|A8K2Y9|A8K2Y9_HUMAN	6-phosphogluconate dehydrogenase, decarboxylating OS=Homo sapiens GN=PGD PE=2 SV=1	HUMAN	14
183	0	25.74	63.15	41.2	33.75	sp|P52209|6PGD_HUMAN	6-phosphogluconate dehydrogenase, decarboxylating OS=Homo sapiens GN=PGD PE=1 SV=3	HUMAN	14
183	0	25.11	61.82	38.83	35.36	tr|F5H7U0|F5H7U0_HUMAN	6-phosphogluconate dehydrogenase, decarboxylating OS=Homo sapiens GN=PGD PE=3 SV=1	HUMAN	14
183	0	25.11	61.82	38.83	35.36	tr|B4E2U0|B4E2U0_HUMAN	6-phosphogluconate dehydrogenase, decarboxylating OS=Homo sapiens PE=2 SV=1	HUMAN	14
184	25.52	25.52	28.82	20.07	15.65	tr|Q2TB59|Q2TB59_HUMAN	Nicotinamide nucleotide transhydrogenase OS=Homo sapiens GN=NNT PE=2 SV=1	HUMAN	12
184	0	25.52	28.82	20.07	15.65	sp|Q13423|NNTM_HUMAN	NAD(P) transhydrogenase, mitochondrial OS=Homo sapiens GN=NNT PE=1 SV=3	HUMAN	12
185	25.39	25.39	36.21	11.65	10.61	tr|A8CDT9|A8CDT9_HUMAN	MYO5A variant protein OS=Homo sapiens PE=2 SV=1	HUMAN	15
185	0	25.39	36.21	11.65	10.61	sp|Q9Y4I1-2|MYO5A_HUMAN	Isoform 2 of Myosin-Va OS=Homo sapiens GN=MYO5A	HUMAN	15
185	0	25.29	35.58	11.5	10.48	tr|F8WE88|F8WE88_HUMAN	Uncharacterized protein OS=Homo sapiens GN=MYO5A PE=4 SV=1	HUMAN	15
185	0	25.28	35.73	11.49	10.47	tr|G3V394|G3V394_HUMAN	Uncharacterized protein OS=Homo sapiens GN=MYO5A PE=4 SV=1	HUMAN	15
185	0	25.28	35.69	11.48	10.46	sp|Q9Y4I1|MYO5A_HUMAN	Myosin-Va OS=Homo sapiens GN=MYO5A PE=1 SV=2	HUMAN	15
185	0	25.15	35.21	11.33	10.32	sp|Q9Y4I1-3|MYO5A_HUMAN	Isoform 3 of Myosin-Va OS=Homo sapiens GN=MYO5A	HUMAN	15
185	0	25.15	35.05	11.33	10.32	tr|F8W6H6|F8W6H6_HUMAN	Uncharacterized protein OS=Homo sapiens GN=MYO5A PE=4 SV=1	HUMAN	15
186	25.38	25.38	37.1	24.43	18.72	tr|B2RBR9|B2RBR9_HUMAN	cDNA, FLJ95650, highly similar to Homo sapiens karyopherin (importin) beta 1 (KPNB1), mRNA OS=Homo sapiens PE=2 SV=1	HUMAN	12
186	0	25.38	37.1	24.43	18.72	sp|Q14974|IMB1_HUMAN	Importin subunit beta-1 OS=Homo sapiens GN=KPNB1 PE=1 SV=2	HUMAN	12
187	25.21	25.21	32.4	21.45	17.37	sp|P45974|UBP5_HUMAN	Ubiquitin carboxyl-terminal hydrolase 5 OS=Homo sapiens GN=USP5 PE=1 SV=2	HUMAN	12
187	0	25.21	33.29	22.04	17.84	sp|P45974-2|UBP5_HUMAN	Isoform Short of Ubiquitin carboxyl-terminal hydrolase 5 OS=Homo sapiens GN=USP5	HUMAN	12
188	25.17	28.07	46.76	28.05	18.95	tr|Q5CAQ5|Q5CAQ5_HUMAN	Tumor rejection antigen (Gp96) 1 OS=Homo sapiens GN=TRA1 PE=2 SV=1	HUMAN	14
188	0	28.07	46.7	28.02	18.93	sp|P14625|ENPL_HUMAN	Endoplasmin OS=Homo sapiens GN=HSP90B1 PE=1 SV=1	HUMAN	14
189	25.1	25.1	76.88	70.35	61.81	sp|Q06830|PRDX1_HUMAN	Peroxiredoxin-1 OS=Homo sapiens GN=PRDX1 PE=1 SV=1	HUMAN	14
190	25.09	25.09	42.74	25.67	25.67	tr|Q05DK5|Q05DK5_HUMAN	ADD2 protein (Fragment) OS=Homo sapiens GN=ADD2 PE=2 SV=1	HUMAN	16
190	0	25.09	41.74	25.07	25.07	sp|P35612|ADDB_HUMAN	Beta-adducin OS=Homo sapiens GN=ADD2 PE=1 SV=3	HUMAN	16
191	25.08	26.29	45.6	38.66	36.34	sp|P23526|SAHH_HUMAN	Adenosylhomocysteinase OS=Homo sapiens GN=AHCY PE=1 SV=4	HUMAN	15
191	0	24.18	46.04	38.61	36.14	tr|F5H737|F5H737_HUMAN	Adenosylhomocysteinase OS=Homo sapiens GN=AHCY PE=3 SV=1	HUMAN	14
191	0	24.18	46.04	38.61	36.14	tr|B3KUN3|B3KUN3_HUMAN	Adenosylhomocysteinase OS=Homo sapiens PE=2 SV=1	HUMAN	14
192	25.03	25.03	70.47	65.28	65.28	sp|P84074|HPCA_HUMAN	Neuron-specific calcium-binding protein hippocalcin OS=Homo sapiens GN=HPCA PE=1 SV=2	HUMAN	16
192	0	22.92	64.25	59.07	59.07	tr|Q5U068|Q5U068_HUMAN	Hippocalcin OS=Homo sapiens PE=2 SV=1	HUMAN	15
192	0	22.92	67.39	61.96	61.96	tr|Q5ISP4|Q5ISP4_MACFA	Hippocalcin (Fragment) OS=Macaca fascicularis PE=2 SV=1	MACFA	15
193	24.75	24.75	57.09	53.72	53.72	sp|Q9UK22|FBX2_HUMAN	F-box only protein 2 OS=Homo sapiens GN=FBXO2 PE=1 SV=2	HUMAN	13
194	24.35	24.35	58.11	37.05	37.05	tr|D3DPU2|D3DPU2_HUMAN	Adenylyl cyclase-associated protein OS=Homo sapiens GN=CAP1 PE=3 SV=1	HUMAN	14
194	0	24.25	57.52	38.94	38.94	tr|B4DI38|B4DI38_HUMAN	Adenylyl cyclase-associated protein OS=Homo sapiens PE=2 SV=1	HUMAN	14
194	0	22.26	54.32	33.26	33.26	sp|Q01518|CAP1_HUMAN	Adenylyl cyclase-associated protein 1 OS=Homo sapiens GN=CAP1 PE=1 SV=5	HUMAN	12
195	24.2	24.2	54.74	33.66	18.46	tr|F5GXN1|F5GXN1_HUMAN	Uncharacterized protein OS=Homo sapiens GN=CPNE6 PE=4 SV=1	HUMAN	11
195	0	24.2	57.81	36.98	20.29	sp|O95741|CPNE6_HUMAN	Copine-6 OS=Homo sapiens GN=CPNE6 PE=1 SV=3	HUMAN	11
195	0	23.59	52.94	31.86	18.46	tr|B7Z1M3|B7Z1M3_HUMAN	cDNA FLJ55997, highly similar to Copine-6 OS=Homo sapiens PE=2 SV=1	HUMAN	11
196	24.02	24.02	63.7	45.9	35.83	sp|P24752|THIL_HUMAN	Acetyl-CoA acetyltransferase, mitochondrial OS=Homo sapiens GN=ACAT1 PE=1 SV=1	HUMAN	13
197	23.95	23.95	75.45	67.41	52.68	sp|P30041|PRDX6_HUMAN	Peroxiredoxin-6 OS=Homo sapiens GN=PRDX6 PE=1 SV=3	HUMAN	11
198	23.89	32.47	68.64	42.8	40.47	sp|P02533|K1C14_HUMAN	Keratin, type I cytoskeletal 14 OS=Homo sapiens GN=KRT14 PE=1 SV=4	HUMAN	17
199	23.88	23.88	32.82	19.59	16.58	tr|A7E2D8|A7E2D8_HUMAN	ATP2B4 protein OS=Homo sapiens GN=ATP2B4 PE=2 SV=1	HUMAN	13
199	0	23.88	30.62	18.37	15.55	sp|P23634|AT2B4_HUMAN	Plasma membrane calcium-transporting ATPase 4 OS=Homo sapiens GN=ATP2B4 PE=1 SV=2	HUMAN	13
199	0	23.88	31.54	18.92	16.02	sp|P23634-6|AT2B4_HUMAN	Isoform XB of Plasma membrane calcium-transporting ATPase 4 OS=Homo sapiens GN=ATP2B4	HUMAN	13
199	0	23.88	31.03	19.49	16.5	tr|B1APW5|B1APW5_HUMAN	ATPase, Ca transporting, plasma membrane 4 OS=Homo sapiens GN=ATP2B4 PE=2 SV=1	HUMAN	13
199	0	23.88	31.19	19.59	16.58	tr|A8K8U3|A8K8U3_HUMAN	cDNA FLJ78761, highly similar to Homo sapiens ATPase, Ca transporting, plasma membrane 4 (ATP2B4), transcript variant 1, mRNA OS=Homo sapiens PE=2 SV=1	HUMAN	13
199	0	23.88	30.19	18.55	15.7	sp|P23634-8|AT2B4_HUMAN	Isoform ZD of Plasma membrane calcium-transporting ATPase 4 OS=Homo sapiens GN=ATP2B4	HUMAN	13
199	0	23.88	31.1	19.11	16.18	sp|P23634-7|AT2B4_HUMAN	Isoform ZB of Plasma membrane calcium-transporting ATPase 4 OS=Homo sapiens GN=ATP2B4	HUMAN	13
199	0	23.88	32.01	20.11	17.02	sp|P23634-4|AT2B4_HUMAN	Isoform XK of Plasma membrane calcium-transporting ATPase 4 OS=Homo sapiens GN=ATP2B4	HUMAN	13
199	0	23.88	31.03	19.49	16.5	sp|P23634-2|AT2B4_HUMAN	Isoform XA of Plasma membrane calcium-transporting ATPase 4 OS=Homo sapiens GN=ATP2B4	HUMAN	13
199	0	23.88	31.55	20.32	17.2	sp|P23634-5|AT2B4_HUMAN	Isoform ZK of Plasma membrane calcium-transporting ATPase 4 OS=Homo sapiens GN=ATP2B4	HUMAN	13
199	0	23.88	30.57	19.69	16.67	sp|P23634-3|AT2B4_HUMAN	Isoform ZA of Plasma membrane calcium-transporting ATPase 4 OS=Homo sapiens GN=ATP2B4	HUMAN	13
199	0	22.53	32.78	18.01	15.1	tr|Q68DH9|Q68DH9_HUMAN	Putative uncharacterized protein DKFZp686M088 OS=Homo sapiens GN=DKFZp686M088 PE=2 SV=1	HUMAN	12
200	23.87	23.87	53.66	30.19	25.71	tr|A8K132|A8K132_HUMAN	cDNA FLJ75476, highly similar to Homo sapiens glutaminase (GLS), mRNA OS=Homo sapiens PE=2 SV=1	HUMAN	15
200	0	23.87	53.66	30.19	25.71	sp|O94925|GLSK_HUMAN	Glutaminase kidney isoform, mitochondrial OS=Homo sapiens GN=GLS PE=1 SV=1	HUMAN	15
201	23.76	23.76	70.11	66.28	55.17	tr|B2R696|B2R696_HUMAN	Calbindin 1, 28kDa, isoform CRA_b OS=Homo sapiens GN=CALB1 PE=2 SV=1	HUMAN	15
201	0	23.76	70.11	66.28	55.17	sp|P05937|CALB1_HUMAN	Calbindin OS=Homo sapiens GN=CALB1 PE=1 SV=2	HUMAN	15
202	23.63	23.63	36.98	25.63	15.18	tr|B4DJ30|B4DJ30_HUMAN	cDNA FLJ61290, highly similar to Neutral alpha-glucosidase AB OS=Homo sapiens PE=2 SV=1	HUMAN	10
202	0	23.63	38.24	27.01	16	sp|Q14697|GANAB_HUMAN	Neutral alpha-glucosidase AB OS=Homo sapiens GN=GANAB PE=1 SV=3	HUMAN	10
202	0	23.21	37.27	24.22	15.63	sp|Q14697-2|GANAB_HUMAN	Isoform 2 of Neutral alpha-glucosidase AB OS=Homo sapiens GN=GANAB	HUMAN	10
203	23.49	23.49	94.56	88.44	88.44	tr|D9YZU5|D9YZU5_HUMAN	Hemoglobin, beta OS=Homo sapiens GN=HBB PE=3 SV=1	HUMAN	14
203	0	23.49	94.56	88.44	88.44	sp|P68871|HBB_HUMAN	Hemoglobin subunit beta OS=Homo sapiens GN=HBB PE=1 SV=2	HUMAN	14
203	0	21.98	94.56	88.44	75.51	tr|C8C504|C8C504_HUMAN	Beta-globin OS=Homo sapiens GN=HBB PE=3 SV=1	HUMAN	13
204	23.36	23.36	67.76	40.09	38.34	tr|F5H4I0|F5H4I0_HUMAN	Dihydrolipoyl dehydrogenase OS=Homo sapiens GN=DLD PE=3 SV=1	HUMAN	13
204	0.01	21.35	58.44	34.36	32.72	tr|B4DMK9|B4DMK9_HUMAN	cDNA FLJ56112, highly similar to Dihydrolipoyl dehydrogenase, mitochondrial (EC 1.8.1.4) OS=Homo sapiens PE=2 SV=1	HUMAN	12
204	0	23.36	67.76	40.09	38.34	tr|B4DFL1|B4DFL1_HUMAN	Dihydrolipoyl dehydrogenase OS=Homo sapiens PE=2 SV=1	HUMAN	13
204	0	23.36	61.1	36.15	34.58	sp|P09622|DLDH_HUMAN	Dihydrolipoyl dehydrogenase, mitochondrial OS=Homo sapiens GN=DLD PE=1 SV=2	HUMAN	13
204	0	21.29	65.08	37.53	35.79	tr|B4DT69|B4DT69_HUMAN	Dihydrolipoyl dehydrogenase OS=Homo sapiens GN=DLD PE=2 SV=1	HUMAN	12
204	0	21.29	57.82	34.36	32.72	tr|E9PEX6|E9PEX6_HUMAN	Uncharacterized protein OS=Homo sapiens GN=DLD PE=4 SV=1	HUMAN	12
204	0	21.29	68.54	40.73	38.78	tr|B4DHG0|B4DHG0_HUMAN	Uncharacterized protein OS=Homo sapiens GN=DLD PE=2 SV=1	HUMAN	12
205	23.35	23.36	64.13	42.26	38.57	sp|Q14240|IF4A2_HUMAN	Eukaryotic initiation factor 4A-II OS=Homo sapiens GN=EIF4A2 PE=1 SV=2	HUMAN	11
205	0	23.36	63.97	42.16	38.48	sp|Q14240-2|IF4A2_HUMAN	Isoform 2 of Eukaryotic initiation factor 4A-II OS=Homo sapiens GN=EIF4A2	HUMAN	11
205	0	21.23	65.75	43.65	39.5	tr|E7EQG2|E7EQG2_HUMAN	Uncharacterized protein OS=Homo sapiens GN=EIF4A2 PE=3 SV=1	HUMAN	10
206	23.27	23.27	77.71	57.83	57.83	sp|P23528|COF1_HUMAN	Cofilin-1 OS=Homo sapiens GN=CFL1 PE=1 SV=3	HUMAN	13
206	0	23.27	77.85	64.43	64.43	tr|G3V1A4|G3V1A4_HUMAN	Cofilin 1 (Non-muscle), isoform CRA_a OS=Homo sapiens GN=CFL1 PE=4 SV=1	HUMAN	13
206	0	23.27	56.86	47.06	47.06	tr|E9PK25|E9PK25_HUMAN	Uncharacterized protein OS=Homo sapiens GN=CFL1 PE=4 SV=1	HUMAN	13
206	0	21.19	76.88	51.25	51.25	tr|E9PP50|E9PP50_HUMAN	Uncharacterized protein OS=Homo sapiens GN=CFL1 PE=4 SV=1	HUMAN	12
207	23.25	23.25	63.31	42.74	36.29	tr|Q5VU66|Q5VU66_HUMAN	Tropomyosin 3 OS=Homo sapiens GN=TPM3 PE=2 SV=1	HUMAN	13
207	0	21.18	59.68	39.11	32.66	sp|P06753-2|TPM3_HUMAN	Isoform 2 of Tropomyosin alpha-3 chain OS=Homo sapiens GN=TPM3	HUMAN	12
208	23.21	23.21	61.76	55.29	55.29	tr|Q6FHM2|Q6FHM2_HUMAN	GNB2 protein OS=Homo sapiens GN=GNB2 PE=2 SV=1	HUMAN	14
208	0	23.21	61.76	55.29	55.29	sp|P62879|GBB2_HUMAN	Guanine nucleotide-binding protein G(I)/G(S)/G(T) subunit beta-2 OS=Homo sapiens GN=GNB2 PE=1 SV=3	HUMAN	14
209	23.18	23.18	50.43	29.29	20.28	sp|P26038|MOES_HUMAN	Moesin OS=Homo sapiens GN=MSN PE=1 SV=3	HUMAN	12
210	23.16	30.13	56.29	44.15	31.73	tr|Q6DEN2|Q6DEN2_HUMAN	DPYSL3 protein OS=Homo sapiens GN=DPYSL3 PE=2 SV=1	HUMAN	18
210	0	30.13	56.29	44.15	31.73	tr|B3SXQ8|B3SXQ8_HUMAN	Collapsin response mediator protein 4 long variant OS=Homo sapiens GN=LCRMP PE=2 SV=1	HUMAN	18
210	0	28.92	60	50.53	38.07	sp|Q14195|DPYL3_HUMAN	Dihydropyrimidinase-related protein 3 OS=Homo sapiens GN=DPYSL3 PE=1 SV=1	HUMAN	18
210	0	28.55	56.84	47.37	38.07	tr|Q8IXW6|Q8IXW6_HUMAN	Dihydropyrimidinase-like 3 OS=Homo sapiens GN=DPYSL3 PE=2 SV=1	HUMAN	18
211	23.11	23.11	56.19	27.69	20.52	tr|Q6UYC3|Q6UYC3_HUMAN	Lamin A/C OS=Homo sapiens GN=LMNA PE=2 SV=1	HUMAN	13
211	0	23.11	49.4	25.6	18.98	tr|Q5I6Y6|Q5I6Y6_HUMAN	Lamin A/C transcript variant 1 OS=Homo sapiens GN=LMNA PE=2 SV=1	HUMAN	13
211	0	23.11	49.4	25.6	18.98	tr|Q5I6Y4|Q5I6Y4_HUMAN	Lamin A/C transcript variant 1 OS=Homo sapiens GN=LMNA PE=2 SV=1	HUMAN	13
211	0	23.11	49.4	25.6	18.98	sp|P02545|LMNA_HUMAN	Prelamin-A/C OS=Homo sapiens GN=LMNA PE=1 SV=1	HUMAN	13
211	0	23.11	51.74	26.81	19.87	sp|P02545-3|LMNA_HUMAN	Isoform ADelta10 of Prelamin-A/C OS=Homo sapiens GN=LMNA	HUMAN	13
211	0	23.11	57.34	29.72	22.03	sp|P02545-2|LMNA_HUMAN	Isoform C of Prelamin-A/C OS=Homo sapiens GN=LMNA	HUMAN	13
211	0	21.73	60.62	30.21	21.04	tr|Q5I6Y5|Q5I6Y5_HUMAN	Lamin A/C transcript variant 1 OS=Homo sapiens GN=LMNA PE=2 SV=1	HUMAN	12
211	0	21.73	59.78	31.18	21.72	tr|Q8N519|Q8N519_HUMAN	LMNA protein OS=Homo sapiens PE=2 SV=1	HUMAN	12
211	0	21.73	59.78	31.18	21.72	tr|Q5TCJ4|Q5TCJ4_HUMAN	Lamin A/C OS=Homo sapiens GN=LMNA PE=2 SV=1	HUMAN	12
211	0	21.73	57.08	29.77	20.74	tr|Q3BDU5|Q3BDU5_HUMAN	Rhabdomyosarcoma antigen MU-RMS-40.12 OS=Homo sapiens GN=LMNA PE=2 SV=1	HUMAN	12
212	23.11	23.11	36.19	19.25	14.11	tr|E7ETK8|E7ETK8_HUMAN	Uncharacterized protein OS=Homo sapiens GN=AARS PE=3 SV=1	HUMAN	10
212	0	23.11	37.09	19.73	14.46	sp|P49588|SYAC_HUMAN	Alanyl-tRNA synthetase, cytoplasmic OS=Homo sapiens GN=AARS PE=1 SV=2	HUMAN	10
212	0	23.11	35.18	19.25	14.11	tr|B4DR45|B4DR45_HUMAN	cDNA FLJ61339, highly similar to Alanyl-tRNA synthetase (EC 6.1.1.7) OS=Homo sapiens PE=2 SV=1	HUMAN	10
213	22.81	22.81	44.94	32.49	32.49	sp|P55084|ECHB_HUMAN	Trifunctional enzyme subunit beta, mitochondrial OS=Homo sapiens GN=HADHB PE=1 SV=3	HUMAN	12
213	0	22.81	44.69	34.07	34.07	tr|B4E2W0|B4E2W0_HUMAN	Uncharacterized protein OS=Homo sapiens GN=HADHB PE=2 SV=1	HUMAN	12
213	0	20.76	43.5	30.49	30.49	tr|B4DY96|B4DY96_HUMAN	cDNA FLJ55769, highly similar to Trifunctional enzyme subunit beta, mitochondrial OS=Homo sapiens PE=2 SV=1	HUMAN	11
214	22.76	24.86	46.99	32.59	27.85	tr|E7EV99|E7EV99_HUMAN	Uncharacterized protein OS=Homo sapiens GN=ADD1 PE=4 SV=1	HUMAN	14
214	0	24.86	44.8	31.07	26.55	tr|E7ENY0|E7ENY0_HUMAN	Uncharacterized protein OS=Homo sapiens GN=ADD1 PE=4 SV=1	HUMAN	14
214	0	24.86	44.86	31.12	26.59	tr|A2A3N8|A2A3N8_HUMAN	Adducin 1 (Alpha) OS=Homo sapiens GN=ADD1 PE=4 SV=1	HUMAN	14
214	0	24.86	40.3	27.95	23.88	sp|P35611|ADDA_HUMAN	Alpha-adducin OS=Homo sapiens GN=ADD1 PE=1 SV=2	HUMAN	14
214	0	24.86	38.67	26.82	22.92	sp|P35611-3|ADDA_HUMAN	Isoform 3 of Alpha-adducin OS=Homo sapiens GN=ADD1	HUMAN	14
214	0	24.86	47.07	32.65	27.89	sp|P35611-2|ADDA_HUMAN	Isoform 2 of Alpha-adducin OS=Homo sapiens GN=ADD1	HUMAN	14
214	0	22.76	43.05	29.31	24.77	tr|Q86XM2|Q86XM2_HUMAN	ADD1 protein OS=Homo sapiens GN=ADD1 PE=2 SV=1	HUMAN	13
215	22.76	22.76	20.03	12.78	9.599	tr|C9JFM0|C9JFM0_HUMAN	Uncharacterized protein OS=Homo sapiens GN=PTPRZ1 PE=4 SV=1	HUMAN	12
215	0	22.72	19.94	12.72	9.56	sp|P23471-2|PTPRZ_HUMAN	Isoform Short of Receptor-type tyrosine-protein phosphatase zeta OS=Homo sapiens GN=PTPRZ1	HUMAN	12
216	22.67	22.67	35.7	21.17	16.59	sp|Q8N573|OXR1_HUMAN	Oxidation resistance protein 1 OS=Homo sapiens GN=OXR1 PE=1 SV=2	HUMAN	12
216	0	22.42	35.97	20.16	16.61	tr|D3HIS6|D3HIS6_HUMAN	Oxidation resistance 1 OS=Homo sapiens GN=OXR1 PE=2 SV=1	HUMAN	12
216	0	20.85	35.11	19.62	15.96	sp|Q8N573-5|OXR1_HUMAN	Isoform 5 of Oxidation resistance protein 1 OS=Homo sapiens GN=OXR1	HUMAN	11
216	0	20.66	34.09	17.88	16.09	sp|Q8N573-2|OXR1_HUMAN	Isoform 2 of Oxidation resistance protein 1 OS=Homo sapiens GN=OXR1	HUMAN	11
217	22.67	22.67	40.73	27.76	23.35	tr|D3DP09|D3DP09_HUMAN	Tripartite motif-containing 2, isoform CRA_a OS=Homo sapiens GN=TRIM2 PE=4 SV=1	HUMAN	13
217	0	22.67	42.2	28.76	24.19	sp|Q9C040|TRIM2_HUMAN	Tripartite motif-containing protein 2 OS=Homo sapiens GN=TRIM2 PE=1 SV=1	HUMAN	13
218	22.65	22.65	40.32	25.58	21.65	sp|P41250|SYG_HUMAN	Glycyl-tRNA synthetase OS=Homo sapiens GN=GARS PE=1 SV=3	HUMAN	13
219	22.65	22.65	43.17	30.35	20.91	sp|O00499|BIN1_HUMAN	Myc box-dependent-interacting protein 1 OS=Homo sapiens GN=BIN1 PE=1 SV=1	HUMAN	13
219	0	20.53	43.82	30.91	20.73	sp|O00499-5|BIN1_HUMAN	Isoform IID of Myc box-dependent-interacting protein 1 OS=Homo sapiens GN=BIN1	HUMAN	12
219	0	20.53	47.63	33.6	22.53	sp|O00499-3|BIN1_HUMAN	Isoform IIC1 of Myc box-dependent-interacting protein 1 OS=Homo sapiens GN=BIN1	HUMAN	12
220	22.56	22.56	66.45	42.27	26.36	sp|Q02790|FKBP4_HUMAN	Peptidyl-prolyl cis-trans isomerase FKBP4 OS=Homo sapiens GN=FKBP4 PE=1 SV=3	HUMAN	10
221	22.51	22.51	47.96	30.91	25.93	sp|P30038|AL4A1_HUMAN	Delta-1-pyrroline-5-carboxylate dehydrogenase, mitochondrial OS=Homo sapiens GN=ALDH4A1 PE=1 SV=3	HUMAN	11
222	22.46	22.46	38.38	16.07	10.76	tr|E5KNY5|E5KNY5_HUMAN	Leucine-rich PPR-motif containing OS=Homo sapiens GN=LRPPRC PE=4 SV=1	HUMAN	11
222	0	22.46	38.38	16.07	10.76	sp|P42704|LPPRC_HUMAN	Leucine-rich PPR motif-containing protein, mitochondrial OS=Homo sapiens GN=LRPPRC PE=1 SV=3	HUMAN	11
223	22.37	22.37	42.11	17.03	13.9	sp|O60282|KIF5C_HUMAN	Kinesin heavy chain isoform 5C OS=Homo sapiens GN=KIF5C PE=1 SV=1	HUMAN	12
223	0	22.37	45.71	18.91	15.43	tr|E9PET8|E9PET8_HUMAN	Uncharacterized protein OS=Homo sapiens GN=KIF5C PE=4 SV=2	HUMAN	12
223	0	22.37	45.65	18.89	15.41	tr|A1L179|A1L179_HUMAN	KIF5C protein (Fragment) OS=Homo sapiens GN=KIF5C PE=2 SV=1	HUMAN	12
224	22.36	22.36	62.29	38.54	35	sp|P31930|QCR1_HUMAN	Cytochrome b-c1 complex subunit 1, mitochondrial OS=Homo sapiens GN=UQCRC1 PE=1 SV=3	HUMAN	12
225	22.25	28.84	86.53	62.45	56.33	tr|D0PNI1|D0PNI1_HUMAN	Tyrosine 3-monooxygenase/tryptophan 5-monooxygenase activation protein zeta polypeptide OS=Homo sapiens GN=YWHAZ PE=3 SV=1	HUMAN	20
225	0	28.84	86.53	62.45	56.33	sp|P63104|1433Z_HUMAN	14-3-3 protein zeta/delta OS=Homo sapiens GN=YWHAZ PE=1 SV=1	HUMAN	20
226	22.2	22.2	64.1	43.85	31.28	tr|B3W5Y6|B3W5Y6_HUMAN	Squamous cell carcinoma antigen-1 isoform SCCA-PD OS=Homo sapiens GN=SERPINB3 PE=2 SV=1	HUMAN	10
226	0	22.2	64.1	43.85	31.28	sp|P29508|SPB3_HUMAN	Serpin B3 OS=Homo sapiens GN=SERPINB3 PE=1 SV=2	HUMAN	10
227	22.2	22.2	50.26	31.46	28.82	tr|B4DG39|B4DG39_HUMAN	Glucose-6-phosphate isomerase OS=Homo sapiens GN=GPI PE=2 SV=1	HUMAN	13
227	0	22.15	48.87	33.77	30.94	tr|B4DE36|B4DE36_HUMAN	Glucose-6-phosphate isomerase OS=Homo sapiens PE=2 SV=1	HUMAN	13
227	0	22.15	46.42	32.08	29.39	sp|P06744|G6PI_HUMAN	Glucose-6-phosphate isomerase OS=Homo sapiens GN=GPI PE=1 SV=4	HUMAN	13
227	0	22.15	45.95	33.71	30.89	tr|B4DVJ0|B4DVJ0_HUMAN	Glucose-6-phosphate isomerase OS=Homo sapiens PE=2 SV=1	HUMAN	13
228	22.19	22.19	36.66	19.41	18.46	tr|A8K6Q3|A8K6Q3_HUMAN	cDNA FLJ75880, highly similar to Homo sapiens synaptic vesicle glycoprotein 2A (SV2A), mRNA OS=Homo sapiens PE=2 SV=1	HUMAN	11
228	0	22.19	36.66	19.41	18.46	sp|Q7L0J3|SV2A_HUMAN	Synaptic vesicle glycoprotein 2A OS=Homo sapiens GN=SV2A PE=1 SV=1	HUMAN	11
229	22.08	22.08	36.15	14.55	9.311	sp|Q96F07|CYFP2_HUMAN	Cytoplasmic FMR1-interacting protein 2 OS=Homo sapiens GN=CYFIP2 PE=1 SV=2	HUMAN	11
229	0	22.08	34.66	14.55	9.311	tr|E7EWA4|E7EWA4_HUMAN	Uncharacterized protein OS=Homo sapiens GN=CYFIP2 PE=4 SV=1	HUMAN	11
229	0	22.08	35.67	14.84	9.497	sp|Q96F07-2|CYFP2_HUMAN	Isoform 2 of Cytoplasmic FMR1-interacting protein 2 OS=Homo sapiens GN=CYFIP2	HUMAN	11
229	0	22.08	34.88	15.16	9.698	tr|E7EVJ5|E7EVJ5_HUMAN	Uncharacterized protein OS=Homo sapiens GN=CYFIP2 PE=4 SV=1	HUMAN	11
229	0	22.08	34.16	14.84	9.497	tr|E7EVF4|E7EVF4_HUMAN	Uncharacterized protein OS=Homo sapiens GN=CYFIP2 PE=4 SV=1	HUMAN	11
229	0	22.08	34.88	15.16	9.698	tr|B7Z8N7|B7Z8N7_HUMAN	cDNA FLJ55440, highly similar to Mus musculus cytoplasmic FMR1 interacting protein 2 (Cyfip2), mRNA OS=Homo sapiens PE=2 SV=1	HUMAN	11
229	0	21.83	35.57	15.03	10.1	tr|F5H583|F5H583_HUMAN	Uncharacterized protein OS=Homo sapiens GN=CYFIP2 PE=4 SV=1	HUMAN	11
229	0	21.83	34.38	15.03	10.1	tr|B7Z4I3|B7Z4I3_HUMAN	cDNA FLJ53424, highly similar to Mus musculus cytoplasmic FMR1 interacting protein 2 (Cyfip2), mRNA OS=Homo sapiens PE=2 SV=1	HUMAN	11
230	22.05	22.05	53.21	40.79	32.51	sp|Q9UI12|VATH_HUMAN	V-type proton ATPase subunit H OS=Homo sapiens GN=ATP6V1H PE=1 SV=1	HUMAN	11
230	0	22.05	55.27	42.37	33.76	sp|Q9UI12-2|VATH_HUMAN	Isoform 2 of V-type proton ATPase subunit H OS=Homo sapiens GN=ATP6V1H	HUMAN	11
230	0	21.58	53.16	40.09	34.2	tr|E9PGE6|E9PGE6_HUMAN	Uncharacterized protein OS=Homo sapiens GN=ATP6V1H PE=4 SV=1	HUMAN	11
230	0	21.58	53.39	40.26	34.35	tr|B4E054|B4E054_HUMAN	cDNA FLJ58444, highly similar to Vacuolar ATP synthase subunit H (EC 3.6.3.14) OS=Homo sapiens PE=2 SV=1	HUMAN	11
230	0	20.26	50.93	36.65	30.23	tr|B3KUZ7|B3KUZ7_HUMAN	cDNA FLJ40986 fis, clone UTERU2014898, highly similar to Vacuolar ATP synthase subunit H (EC 3.6.3.14) OS=Homo sapiens PE=2 SV=1	HUMAN	10
230	0	19.9	54.63	41.08	32.05	tr|G3V126|G3V126_HUMAN	ATPase, H transporting, lysosomal 50/57kDa, V1 subunit H, isoform CRA_c OS=Homo sapiens GN=ATP6V1H PE=4 SV=1	HUMAN	10
231	21.94	21.94	66.06	46.48	40.06	sp|P62140|PP1B_HUMAN	Serine/threonine-protein phosphatase PP1-beta catalytic subunit OS=Homo sapiens GN=PPP1CB PE=1 SV=3	HUMAN	12
231	0	20.74	64.21	47.49	40.47	tr|B4DJ75|B4DJ75_HUMAN	Serine/threonine-protein phosphatase OS=Homo sapiens PE=2 SV=1	HUMAN	11
232	21.91	27.27	64.27	54.29	39.92	sp|P00352|AL1A1_HUMAN	Retinal dehydrogenase 1 OS=Homo sapiens GN=ALDH1A1 PE=1 SV=2	HUMAN	16
233	21.81	51.6	65.42	44.35	34.25	sp|O43707|ACTN4_HUMAN	Alpha-actinin-4 OS=Homo sapiens GN=ACTN4 PE=1 SV=2	HUMAN	26
234	21.77	21.77	53.14	25.24	22.26	sp|P26232-5|CTNA2_HUMAN	Isoform 5 of Catenin alpha-2 OS=Homo sapiens GN=CTNNA2	HUMAN	13
234	0	21.77	52.15	26.19	23.09	sp|P26232-2|CTNA2_HUMAN	Isoform 2 of Catenin alpha-2 OS=Homo sapiens GN=CTNNA2	HUMAN	13
234	0	20.66	48.16	22.14	19.2	sp|P26232|CTNA2_HUMAN	Catenin alpha-2 OS=Homo sapiens GN=CTNNA2 PE=1 SV=5	HUMAN	12
235	21.66	21.66	60.96	39.23	32.69	sp|P55809|SCOT1_HUMAN	Succinyl-CoA:3-ketoacid-coenzyme A transferase 1, mitochondrial OS=Homo sapiens GN=OXCT1 PE=1 SV=1	HUMAN	14
235	0	19.49	60.96	36.73	30.19	tr|Q6IAV5|Q6IAV5_HUMAN	OXCT protein OS=Homo sapiens GN=OXCT PE=2 SV=1	HUMAN	12
235	0	19.49	60.96	35.19	28.65	tr|B2R5V2|B2R5V2_HUMAN	cDNA, FLJ92639, highly similar to Homo sapiens 3-oxoacid CoA transferase (OXCT), nuclear geneencoding mitochondrial protein, mRNA OS=Homo sapiens PE=2 SV=1	HUMAN	11
236	21.29	21.29	48.44	38.61	32.85	sp|P27797|CALR_HUMAN	Calreticulin OS=Homo sapiens GN=CALR PE=1 SV=1	HUMAN	12
236	0	21.29	48.28	39.66	33.74	tr|Q53G71|Q53G71_HUMAN	Calreticulin variant (Fragment) OS=Homo sapiens PE=2 SV=1	HUMAN	12
237	21.22	22.58	59.97	34.62	26.22	sp|O14531|DPYL4_HUMAN	Dihydropyrimidinase-related protein 4 OS=Homo sapiens GN=DPYSL4 PE=1 SV=2	HUMAN	13
238	21.2	21.2	39.09	21.56	19.09	sp|Q5IS80|A4_PANTR	Amyloid beta A4 protein OS=Pan troglodytes GN=APP PE=2 SV=1	PANTR	11
238	0	21.2	39.09	21.56	19.09	sp|P05067|A4_HUMAN	Amyloid beta A4 protein OS=Homo sapiens GN=APP PE=1 SV=3	HUMAN	11
238	0	21.2	40.03	22.07	19.55	sp|P05067-9|A4_HUMAN	Isoform L-APP752 of Amyloid beta A4 protein OS=Homo sapiens GN=APP	HUMAN	11
238	0	21.2	37.94	22.25	19.71	tr|B4DII8|B4DII8_HUMAN	Uncharacterized protein OS=Homo sapiens GN=APP PE=2 SV=1	HUMAN	11
238	0	21.2	37.68	22.1	19.57	sp|P05067-8|A4_HUMAN	Isoform APP751 of Amyloid beta A4 protein OS=Homo sapiens GN=APP	HUMAN	11
238	0	21.2	38.61	22.65	20.05	sp|P05067-7|A4_HUMAN	Isoform L-APP733 of Amyloid beta A4 protein OS=Homo sapiens GN=APP	HUMAN	11
238	0	21.19	39.08	23.25	20.59	sp|P05067-6|A4_HUMAN	Isoform APP714 of Amyloid beta A4 protein OS=Homo sapiens GN=APP	HUMAN	11
238	0	21.19	40.09	23.85	21.12	sp|P05067-5|A4_HUMAN	Isoform L-APP696 of Amyloid beta A4 protein OS=Homo sapiens GN=APP	HUMAN	11
238	0	21.19	39.55	25.15	22.27	tr|E9PEV0|E9PEV0_HUMAN	Uncharacterized protein OS=Homo sapiens GN=APP PE=4 SV=1	HUMAN	11
238	0	21.19	39.55	25.15	22.27	tr|B4DJT9|B4DJT9_HUMAN	cDNA FLJ59550, highly similar to Homo sapiens amyloid beta (A4) protein, transcript variant 3, mRNA OS=Homo sapiens PE=2 SV=1	HUMAN	11
238	0	21.19	37.55	23.88	21.15	sp|P05067-4|A4_HUMAN	Isoform APP695 of Amyloid beta A4 protein OS=Homo sapiens GN=APP	HUMAN	11
238	0	21.19	38.55	24.52	21.71	sp|P05067-3|A4_HUMAN	Isoform L-APP677 of Amyloid beta A4 protein OS=Homo sapiens GN=APP	HUMAN	11
238	0	20.97	35.99	21.71	20.59	tr|E9PG40|E9PG40_HUMAN	Uncharacterized protein OS=Homo sapiens GN=APP PE=4 SV=1	HUMAN	11
238	0	20.96	36.76	22.79	21.62	tr|B4DQM1|B4DQM1_HUMAN	cDNA FLJ51942, highly similar to Homo sapiens amyloid beta (A4) protein, transcript variant 3, mRNA OS=Homo sapiens PE=2 SV=1	HUMAN	11
238	0	20.96	33.96	24.26	23	sp|P05067-10|A4_HUMAN	Isoform APP639 of Amyloid beta A4 protein OS=Homo sapiens GN=APP	HUMAN	11
238	0	19.73	33.75	19.47	18.35	tr|B4DGD0|B4DGD0_HUMAN	cDNA FLJ50491, highly similar to Amyloid beta A4 protein (APP) (ABPP)(Alzheimer disease amyloid protein) (Cerebral vascularamyloid peptide) (CVAP) (Protease nexin-II) (PN-II)(APPI) (PreA4) OS=Homo sapiens PE=2 SV=1	HUMAN	10
239	21.17	21.17	66.46	54.43	43.67	sp|P15121|ALDR_HUMAN	Aldose reductase OS=Homo sapiens GN=AKR1B1 PE=1 SV=3	HUMAN	12
240	21.13	21.13	36.56	11.85	8.599	sp|P01024|CO3_HUMAN	Complement C3 OS=Homo sapiens GN=C3 PE=1 SV=2	HUMAN	11
241	21.12	21.12	80.67	66.81	60.08	tr|Q5U058|Q5U058_HUMAN	Growth associated protein 43 OS=Homo sapiens GN=GAP43 PE=2 SV=1	HUMAN	14
241	0	21.12	80.67	66.81	60.08	sp|Q5IS67|NEUM_PANTR	Neuromodulin OS=Pan troglodytes GN=GAP43 PE=2 SV=1	PANTR	14
241	0	21.12	80.67	66.81	60.08	sp|P17677|NEUM_HUMAN	Neuromodulin OS=Homo sapiens GN=GAP43 PE=1 SV=1	HUMAN	14
241	0	20.2	68.61	56.57	50.73	tr|A8K0Y4|A8K0Y4_HUMAN	Uncharacterized protein OS=Homo sapiens GN=GAP43 PE=2 SV=1	HUMAN	13
242	21.11	21.12	73.82	55.21	52.68	tr|E9KL35|E9KL35_HUMAN	Epididymis tissue sperm binding protein Li 3a OS=Homo sapiens PE=2 SV=1	HUMAN	12
242	0	21.12	73.82	55.21	52.68	sp|P63244|GBLP_HUMAN	Guanine nucleotide-binding protein subunit beta-2-like 1 OS=Homo sapiens GN=GNB2L1 PE=1 SV=3	HUMAN	12
243	21.04	21.04	47.95	36.07	33.69	sp|Q05639|EF1A2_HUMAN	Elongation factor 1-alpha 2 OS=Homo sapiens GN=EEF1A2 PE=1 SV=1	HUMAN	11
244	21	21	51.47	39.14	27.35	tr|A8YXX4|A8YXX4_HUMAN	Glutamine synthetase OS=Homo sapiens GN=PIG59 PE=2 SV=1	HUMAN	11
244	0	21	51.47	39.14	27.35	sp|P15104|GLNA_HUMAN	Glutamine synthetase OS=Homo sapiens GN=GLUL PE=1 SV=4	HUMAN	11
245	20.85	20.85	61.2	45.82	40.13	sp|Q99623|PHB2_HUMAN	Prohibitin-2 OS=Homo sapiens GN=PHB2 PE=1 SV=2	HUMAN	10
245	0	18.77	63.67	44.19	37.83	tr|F5GY37|F5GY37_HUMAN	Uncharacterized protein OS=Homo sapiens GN=PHB2 PE=4 SV=1	HUMAN	9
246	20.81	20.81	51.7	39.77	38.07	sp|Q99962|SH3G2_HUMAN	Endophilin-A1 OS=Homo sapiens GN=SH3GL2 PE=1 SV=1	HUMAN	17
246	0	18.57	59.5	44.44	42.29	tr|Q8IZ09|Q8IZ09_HUMAN	SH3GL2 protein OS=Homo sapiens GN=SH3GL2 PE=2 SV=1	HUMAN	15
246	0	18.57	67.21	50.2	47.77	tr|Q3V639|Q3V639_HUMAN	Endophilin A1 BAR domain OS=Homo sapiens GN=SH3GL2 PE=2 SV=1	HUMAN	15
247	20.8	20.8	59.73	52.35	43.96	sp|P12235|ADT1_HUMAN	ADP/ATP translocase 1 OS=Homo sapiens GN=SLC25A4 PE=1 SV=4	HUMAN	11
247	0	19.56	50.67	43.29	34.9	tr|A8K787|A8K787_HUMAN	cDNA FLJ75273, highly similar to Homo sapiens solute carrier family 25 (mitochondrial carrier; adenine nucleotide translocator), member 4, mRNA OS=Homo sapiens PE=2 SV=1	HUMAN	10
248	20.78	20.78	52.18	24.21	20.45	sp|Q9Y2J8|PADI2_HUMAN	Protein-arginine deiminase type-2 OS=Homo sapiens GN=PADI2 PE=1 SV=2	HUMAN	11
248	0	18.66	51	25.5	23.5	tr|B4DIU3|B4DIU3_HUMAN	Uncharacterized protein OS=Homo sapiens GN=PADI2 PE=2 SV=1	HUMAN	10
249	20.72	20.72	53.36	37.74	36.01	sp|P31146|COR1A_HUMAN	Coronin-1A OS=Homo sapiens GN=CORO1A PE=1 SV=4	HUMAN	11
250	20.57	38.59	50.26	29.38	25.38	sp|O95782|AP2A1_HUMAN	AP-2 complex subunit alpha-1 OS=Homo sapiens GN=AP2A1 PE=1 SV=3	HUMAN	21
250	0	38.59	51.41	30.05	25.97	sp|O95782-2|AP2A1_HUMAN	Isoform B of AP-2 complex subunit alpha-1 OS=Homo sapiens GN=AP2A1	HUMAN	21
251	20.53	20.53	37.88	19.27	15.86	tr|E9KL44|E9KL44_HUMAN	Epididymis tissue sperm binding protein Li 14m OS=Homo sapiens PE=2 SV=1	HUMAN	10
251	0	20.53	37.88	19.27	15.86	sp|P40939|ECHA_HUMAN	Trifunctional enzyme subunit alpha, mitochondrial OS=Homo sapiens GN=HADHA PE=1 SV=2	HUMAN	10
251	0	18.44	34.45	17.57	13.95	tr|B4DRH6|B4DRH6_HUMAN	cDNA FLJ54509, highly similar to Trifunctional enzyme subunit alpha, mitochondrial OS=Homo sapiens PE=2 SV=1	HUMAN	9
252	20.52	20.52	38.28	18.95	16.65	tr|B5BU28|B5BU28_HUMAN	Catenin beta-1 OS=Homo sapiens GN=CTNNB1 PE=2 SV=1	HUMAN	11
252	0	20.52	38.63	19.12	16.8	tr|B4DGU4|B4DGU4_HUMAN	Uncharacterized protein OS=Homo sapiens GN=CTNNB1 PE=2 SV=1	HUMAN	11
252	0	20.52	38.28	18.95	16.65	sp|P35222|CTNB1_HUMAN	Catenin beta-1 OS=Homo sapiens GN=CTNNB1 PE=1 SV=1	HUMAN	11
252	0	20.52	40.8	21.11	18.54	tr|Q5ISL3|Q5ISL3_MACFA	Catenin beta-1 (Fragment) OS=Macaca fascicularis PE=2 SV=1	MACFA	11
252	0	20.52	38.7	20.03	17.59	tr|E7ERS9|E7ERS9_HUMAN	Uncharacterized protein OS=Homo sapiens GN=CTNNB1 PE=4 SV=1	HUMAN	11
252	0	20.52	38.7	20.03	17.59	tr|B4DL06|B4DL06_HUMAN	cDNA FLJ59565, highly similar to Beta-catenin OS=Homo sapiens PE=2 SV=1	HUMAN	11
252	0	19.48	40.62	19.32	18.34	tr|B4DSW9|B4DSW9_HUMAN	cDNA FLJ59415, highly similar to Beta-catenin OS=Homo sapiens PE=2 SV=1	HUMAN	11
253	20.51	21.26	80.1	73.3	58.64	sp|P62760|VISL1_HUMAN	Visinin-like protein 1 OS=Homo sapiens GN=VSNL1 PE=1 SV=2	HUMAN	14
254	20.47	20.47	50.71	32.29	32.29	sp|P22626|ROA2_HUMAN	Heterogeneous nuclear ribonucleoproteins A2/B1 OS=Homo sapiens GN=HNRNPA2B1 PE=1 SV=2	HUMAN	11
254	0	18.3	49.85	30.79	30.79	sp|P22626-2|ROA2_HUMAN	Isoform A2 of Heterogeneous nuclear ribonucleoproteins A2/B1 OS=Homo sapiens GN=HNRNPA2B1	HUMAN	10
255	20.31	20.31	52.15	41.25	40.92	tr|Q6LEU2|Q6LEU2_HUMAN	ATP1B1 protein (Fragment) OS=Homo sapiens GN=ATP1B1 PE=2 SV=1	HUMAN	14
255	0	20.31	52.15	41.25	40.92	tr|A3KLL5|A3KLL5_HUMAN	ATPase, Naﲯ transporting, beta 1 polypeptide, isoform CRA_a OS=Homo sapiens GN=ATP1B1 PE=2 SV=1	HUMAN	14
255	0	20.31	52.15	41.25	40.92	sp|P05026|AT1B1_HUMAN	Sodium/potassium-transporting ATPase subunit beta-1 OS=Homo sapiens GN=ATP1B1 PE=1 SV=1	HUMAN	14
255	0	20.31	48.5	41.53	41.2	sp|P05026-2|AT1B1_HUMAN	Isoform 2 of Sodium/potassium-transporting ATPase subunit beta-1 OS=Homo sapiens GN=ATP1B1	HUMAN	14
255	0	18.57	60.73	47.37	47.37	tr|B7Z9S8|B7Z9S8_HUMAN	Uncharacterized protein OS=Homo sapiens GN=ATP1B1 PE=2 SV=1	HUMAN	13
255	0	18.57	50.85	39.66	39.66	tr|A6NGH2|A6NGH2_HUMAN	Uncharacterized protein OS=Homo sapiens GN=ATP1B1 PE=2 SV=3	HUMAN	13
256	20.23	20.23	65.55	47.56	44.51	tr|Q5T945|Q5T945_HUMAN	Glyoxylate reductase/hydroxypyruvate reductase OS=Homo sapiens GN=GRHPR PE=2 SV=1	HUMAN	10
256	0	20.23	65.55	47.56	44.51	sp|Q9UBQ7|GRHPR_HUMAN	Glyoxylate reductase/hydroxypyruvate reductase OS=Homo sapiens GN=GRHPR PE=1 SV=1	HUMAN	10
256	0	18.62	54.55	40.47	37.54	tr|Q5M7Z5|Q5M7Z5_HUMAN	GRHPR protein (Fragment) OS=Homo sapiens GN=GRHPR PE=2 SV=1	HUMAN	9
257	20.13	20.13	84.75	63.23	63.23	sp|P09936|UCHL1_HUMAN	Ubiquitin carboxyl-terminal hydrolase isozyme L1 OS=Homo sapiens GN=UCHL1 PE=1 SV=2	HUMAN	14
257	0	18.06	82.61	59.42	59.42	tr|D6RE83|D6RE83_HUMAN	Uncharacterized protein OS=Homo sapiens GN=UCHL1 PE=4 SV=1	HUMAN	13
257	0	18.06	84.75	55.61	55.61	tr|B2RD14|B2RD14_HUMAN	cDNA, FLJ96414, highly similar to Homo sapiens ubiquitin carboxyl-terminal esterase L1 (ubiquitin thiolesterase) (UCHL1), mRNA OS=Homo sapiens PE=2 SV=1	HUMAN	12
257	0	18.06	80.91	55.19	55.19	tr|D6R956|D6R956_HUMAN	Uncharacterized protein OS=Homo sapiens GN=UCHL1 PE=4 SV=1	HUMAN	13
257	0	18.06	81.22	62.44	62.44	tr|D6RBT8|D6RBT8_HUMAN	Uncharacterized protein OS=Homo sapiens GN=UCHL1 PE=4 SV=1	HUMAN	13
258	20.08	20.08	100	85.21	85.21	tr|D1MGQ2|D1MGQ2_HUMAN	Alpha-2 globin chain OS=Homo sapiens GN=HBA2 PE=3 SV=1	HUMAN	13
258	0	20.08	100	85.21	85.21	sp|P69905|HBA_HUMAN	Hemoglobin subunit alpha OS=Homo sapiens GN=HBA1 PE=1 SV=2	HUMAN	13
259	20.07	20.07	66.06	62.39	55.96	tr|Q6LET3|Q6LET3_HUMAN	HPRT1 protein (Fragment) OS=Homo sapiens GN=HPRT1 PE=2 SV=1	HUMAN	10
259	0	20.07	66.06	62.39	55.96	sp|P00492|HPRT_HUMAN	Hypoxanthine-guanine phosphoribosyltransferase OS=Homo sapiens GN=HPRT1 PE=1 SV=2	HUMAN	10
260	20.06	20.06	77.83	63.68	63.68	sp|P61019|RAB2A_HUMAN	Ras-related protein Rab-2A OS=Homo sapiens GN=RAB2A PE=1 SV=1	HUMAN	11
261	19.88	19.88	49.43	31.75	28.14	sp|Q969P0-3|IGSF8_HUMAN	Isoform 3 of Immunoglobulin superfamily member 8 OS=Homo sapiens GN=IGSF8	HUMAN	10
261	0	19.88	38.66	27.24	24.14	sp|Q969P0|IGSF8_HUMAN	Immunoglobulin superfamily member 8 OS=Homo sapiens GN=IGSF8 PE=1 SV=1	HUMAN	10
262	19.77	19.77	57.36	51.05	44.14	tr|Q53XN3|Q53XN3_HUMAN	Electron transfer flavoprotein alpha-subunit OS=Homo sapiens GN=ETFA PE=2 SV=1	HUMAN	11
262	0	19.77	57.36	51.05	44.14	sp|P13804|ETFA_HUMAN	Electron transfer flavoprotein subunit alpha, mitochondrial OS=Homo sapiens GN=ETFA PE=1 SV=1	HUMAN	11
262	0	17.69	62.68	55.28	47.18	tr|B4DT43|B4DT43_HUMAN	Uncharacterized protein OS=Homo sapiens GN=ETFA PE=2 SV=1	HUMAN	10
263	19.73	19.73	23.78	10.39	7.168	sp|P49327|FAS_HUMAN	Fatty acid synthase OS=Homo sapiens GN=FASN PE=1 SV=3	HUMAN	14
264	19.69	19.69	46.69	27.53	24.74	sp|P43004|EAA2_HUMAN	Excitatory amino acid transporter 2 OS=Homo sapiens GN=SLC1A2 PE=1 SV=2	HUMAN	15
264	0	19.69	45.31	27.96	25.13	tr|A2A2U1|A2A2U1_HUMAN	Solute carrier family 1 (Glial high affinity glutamate transporter), member 2 OS=Homo sapiens GN=SLC1A2 PE=2 SV=1	HUMAN	15
264	0	19.69	45.31	27.96	25.13	sp|P43004-2|EAA2_HUMAN	Isoform 2 of Excitatory amino acid transporter 2 OS=Homo sapiens GN=SLC1A2	HUMAN	15
264	0	18.64	45.29	25.75	22.91	tr|B4DQE9|B4DQE9_HUMAN	cDNA FLJ60794, highly similar to Excitatory amino acid transporter 2 OS=Homo sapiens PE=2 SV=1	HUMAN	14
264	0	17.61	42.88	23.78	21.01	tr|Q59FL6|Q59FL6_HUMAN	Solute carrier family 1, member 2 variant (Fragment) OS=Homo sapiens PE=2 SV=1	HUMAN	14
265	19.68	19.68	53.35	30.45	26.57	tr|E5KS60|E5KS60_HUMAN	Mitochondrial succinyl-CoA ligase [ADP-forming] subunit beta OS=Homo sapiens PE=3 SV=1	ADP-forming	10
265	0	19.68	53.35	30.45	26.57	tr|E5KS55|E5KS55_HUMAN	Mitochondrial succinyl-CoA ligase [ADP-forming] subunit beta OS=Homo sapiens PE=3 SV=1	ADP-forming	10
265	0	19.68	53.35	30.45	26.57	sp|Q9P2R7|SUCB1_HUMAN	Succinyl-CoA ligase [ADP-forming] subunit beta, mitochondrial OS=Homo sapiens GN=SUCLA2 PE=1 SV=3	HUMAN	10
265	0	19.68	56.01	31.97	27.89	sp|Q9P2R7-2|SUCB1_HUMAN	Isoform 2 of Succinyl-CoA ligase [ADP-forming] subunit beta, mitochondrial OS=Homo sapiens GN=SUCLA2	HUMAN	10
265	0	19.61	54.57	34.81	30.37	tr|B4DRV2|B4DRV2_HUMAN	cDNA FLJ53646, highly similar to Succinyl-CoA ligase (ADP-forming) beta-chain, mitochondrial (EC 6.2.1.5) OS=Homo sapiens PE=2 SV=1	HUMAN	10
265	0	19.61	59.01	34.81	30.37	tr|F5GXC8|F5GXC8_HUMAN	Uncharacterized protein OS=Homo sapiens GN=SUCLA2 PE=3 SV=1	HUMAN	10
265	0	19.61	59.01	34.81	30.37	tr|B7ZAF6|B7ZAF6_HUMAN	Succinate-CoA ligase, ADP-forming, beta subunit, isoform CRA_d OS=Homo sapiens GN=SUCLA2 PE=2 SV=1	HUMAN	10
265	0	17.66	55.33	32.75	28.29	tr|Q7Z503|Q7Z503_HUMAN	Beta-succinyl CoA synthetase OS=Homo sapiens PE=2 SV=1	HUMAN	9
265	0	17.48	53.6	26.27	22.46	tr|Q6N0B1|Q6N0B1_HUMAN	Putative uncharacterized protein DKFZp686D0880 (Fragment) OS=Homo sapiens GN=DKFZp686D0880 PE=2 SV=1	HUMAN	9
266	19.66	19.72	54.82	41.37	33.5	tr|Q59GE1|Q59GE1_HUMAN	H5 variant (Fragment) OS=Homo sapiens PE=2 SV=1	HUMAN	10
266	0	19.72	57.14	43.12	34.92	tr|G3XAH0|G3XAH0_HUMAN	HCG2002594, isoform CRA_c OS=Homo sapiens GN=SEPT5 PE=3 SV=1	HUMAN	10
267	19.61	19.61	85.03	80.75	49.73	tr|D9IAI1|D9IAI1_HUMAN	Phosphatidylethanolamine-binding protein 1 OS=Homo sapiens PE=2 SV=1	HUMAN	10
267	0	19.61	85.03	80.75	49.73	sp|P30086|PEBP1_HUMAN	Phosphatidylethanolamine-binding protein 1 OS=Homo sapiens GN=PEBP1 PE=1 SV=3	HUMAN	10
268	19.55	19.55	42.81	26.29	16.31	tr|E9PGI1|E9PGI1_HUMAN	Uncharacterized protein OS=Homo sapiens GN=PDE2A PE=4 SV=2	HUMAN	11
268	0	19.55	41.43	26.23	16.27	tr|F6W5Z0|F6W5Z0_HUMAN	Uncharacterized protein OS=Homo sapiens GN=PDE2A PE=4 SV=1	HUMAN	11
268	0	19.55	40.74	25.79	16	tr|E9PE88|E9PE88_HUMAN	Uncharacterized protein OS=Homo sapiens GN=PDE2A PE=4 SV=2	HUMAN	11
268	0	19.55	41.13	26.04	16.15	tr|B2R646|B2R646_HUMAN	cDNA, FLJ92780, highly similar to Homo sapiens phosphodiesterase 2A, cGMP-stimulated (PDE2A), mRNA OS=Homo sapiens PE=2 SV=1	HUMAN	11
268	0	19.55	41.13	26.04	16.15	sp|O00408|PDE2A_HUMAN	cGMP-dependent 3',5'-cyclic phosphodiesterase OS=Homo sapiens GN=PDE2A PE=1 SV=1	HUMAN	11
268	0	19.55	39.85	26.04	16.15	tr|Q8IW54|Q8IW54_HUMAN	Phosphodiesterase 2A, cGMP-stimulated OS=Homo sapiens GN=PDE2A PE=2 SV=1	HUMAN	11
268	0	18.63	39.47	24.95	16	tr|B3KT60|B3KT60_HUMAN	cDNA FLJ37705 fis, clone BRHIP2017404, highly similar to cGMP-dependent 3',5'-cyclic phosphodiesterase (EC 3.1.4.17) OS=Homo sapiens PE=2 SV=1	HUMAN	11
268	0	17.68	40.19	26.27	17.31	tr|E9PEF1|E9PEF1_HUMAN	Uncharacterized protein OS=Homo sapiens GN=PDE2A PE=4 SV=2	HUMAN	10
268	0	17.68	40.19	26.27	17.31	tr|B4DIM1|B4DIM1_HUMAN	cDNA FLJ53510, highly similar to cGMP-dependent 3',5'-cyclic phosphodiesterase (EC 3.1.4.17) OS=Homo sapiens PE=2 SV=1	HUMAN	10
268	0	17.23	42.38	24.79	14.81	tr|Q5J793|Q5J793_HUMAN	cGMP-stimulated phosphodiesterase 4 OS=Homo sapiens GN=PDE2A PE=2 SV=1	HUMAN	10
269	19.54	19.54	50.9	44.88	44.88	sp|P29966|MARCS_HUMAN	Myristoylated alanine-rich C-kinase substrate OS=Homo sapiens GN=MARCKS PE=1 SV=4	HUMAN	13
269	0	17.51	86.62	84.08	84.08	tr|Q6NVI1|Q6NVI1_HUMAN	MARCKS protein (Fragment) OS=Homo sapiens GN=MARCKS PE=2 SV=1	HUMAN	12
270	19.52	21.68	72.18	41.01	33.09	sp|P12532|KCRU_HUMAN	Creatine kinase U-type, mitochondrial OS=Homo sapiens GN=CKMT1A PE=1 SV=1	HUMAN	13
270	0	19.52	69.87	35.49	28.13	sp|P12532-2|KCRU_HUMAN	Isoform 2 of Creatine kinase U-type, mitochondrial OS=Homo sapiens GN=CKMT1A	HUMAN	12
271	19.52	19.52	56.49	54.04	46.32	tr|B1AKK2|B1AKK2_HUMAN	Dimethylarginine dimethylaminohydrolase 1 OS=Homo sapiens GN=DDAH1 PE=2 SV=1	HUMAN	10
271	0	19.52	56.49	54.04	46.32	sp|O94760|DDAH1_HUMAN	N(G),N(G)-dimethylarginine dimethylaminohydrolase 1 OS=Homo sapiens GN=DDAH1 PE=1 SV=3	HUMAN	10
272	19.4	19.4	64.97	57.14	49.32	sp|P45880|VDAC2_HUMAN	Voltage-dependent anion-selective channel protein 2 OS=Homo sapiens GN=VDAC2 PE=1 SV=2	HUMAN	13
272	0	19.4	67.49	59.36	51.24	sp|P45880-2|VDAC2_HUMAN	Isoform 2 of Voltage-dependent anion-selective channel protein 2 OS=Homo sapiens GN=VDAC2	HUMAN	13
272	0	19.4	61.81	54.37	46.93	sp|P45880-1|VDAC2_HUMAN	Isoform 1 of Voltage-dependent anion-selective channel protein 2 OS=Homo sapiens GN=VDAC2	HUMAN	13
273	19.29	19.29	87.4	80.31	80.31	tr|Q6FHG5|Q6FHG5_HUMAN	SNCG protein OS=Homo sapiens GN=SNCG PE=2 SV=1	HUMAN	13
273	0	19.29	87.4	80.31	80.31	sp|O76070|SYUG_HUMAN	Gamma-synuclein OS=Homo sapiens GN=SNCG PE=1 SV=2	HUMAN	13
274	19.25	19.25	46.26	15.85	14.69	tr|C9JDD6|C9JDD6_HUMAN	Microtubule-associated protein OS=Homo sapiens PE=4 SV=1	HUMAN	9
274	0	19.25	45.78	16.23	15.04	tr|C9JSN6|C9JSN6_HUMAN	Microtubule-associated protein OS=Homo sapiens PE=4 SV=1	HUMAN	9
274	0	19.25	40.72	15.85	14.69	sp|P10636-9|TAU_HUMAN	Isoform Tau-G of Microtubule-associated protein tau OS=Homo sapiens GN=MAPT	HUMAN	9
274	0	19.25	40.11	16.23	15.04	sp|P10636|TAU_HUMAN	Microtubule-associated protein tau OS=Homo sapiens GN=MAPT PE=1 SV=5	HUMAN	9
274	0	19.25	48.3	27.89	25.85	sp|P10636-8|TAU_HUMAN	Isoform Tau-F of Microtubule-associated protein tau OS=Homo sapiens GN=MAPT	HUMAN	9
274	0	19.25	51.7	29.85	27.67	sp|P10636-7|TAU_HUMAN	Isoform Tau-E of Microtubule-associated protein tau OS=Homo sapiens GN=MAPT	HUMAN	9
274	0	19.18	49.61	32.11	29.77	sp|P10636-6|TAU_HUMAN	Isoform Tau-D of Microtubule-associated protein tau OS=Homo sapiens GN=MAPT	HUMAN	9
275	19.05	19.05	67.48	48.94	48.94	sp|Q08257|QOR_HUMAN	Quinone oxidoreductase OS=Homo sapiens GN=CRYZ PE=1 SV=1	HUMAN	10
275	0	16.97	66.78	51.19	51.19	tr|A6NN60|A6NN60_HUMAN	Uncharacterized protein OS=Homo sapiens GN=CRYZ PE=4 SV=1	HUMAN	9
276	19.05	19.05	43.15	40.77	36.61	tr|B7Z6Q4|B7Z6Q4_HUMAN	cDNA FLJ54837, highly similar to Inositol monophosphatase (EC 3.1.3.25) OS=Homo sapiens PE=2 SV=1	HUMAN	11
276	0	19.05	52.35	49.46	44.4	sp|P29218|IMPA1_HUMAN	Inositol monophosphatase 1 OS=Homo sapiens GN=IMPA1 PE=1 SV=1	HUMAN	11
277	19	22.04	55.97	27.48	24.32	sp|P49418|AMPH_HUMAN	Amphiphysin OS=Homo sapiens GN=AMPH PE=1 SV=1	HUMAN	12
277	0	22.01	52.09	27.48	24.32	tr|A8K5Y2|A8K5Y2_HUMAN	cDNA FLJ77228, highly similar to Homo sapiens amphiphysin (Stiff-Man syndrome with breast cancer 128kDa autoantigen) (AMPH), transcript variant 1, mRNA OS=Homo sapiens PE=2 SV=1	HUMAN	12
277	0	19.81	56.36	26.03	22.66	tr|F5H533|F5H533_HUMAN	Uncharacterized protein OS=Homo sapiens GN=AMPH PE=4 SV=1	HUMAN	11
277	0	19.81	56.36	26.03	22.66	sp|P49418-2|AMPH_HUMAN	Isoform 2 of Amphiphysin OS=Homo sapiens GN=AMPH	HUMAN	11
278	18.97	19.61	56.95	32.43	22.97	tr|B9EKV4|B9EKV4_HUMAN	Aldehyde dehydrogenase 9 family, member A1 OS=Homo sapiens GN=ALDH9A1 PE=2 SV=1	HUMAN	9
278	0	19.61	55.31	33.07	23.43	tr|B4DX14|B4DX14_HUMAN	cDNA FLJ53231, highly similar to 4-trimethylaminobutyraldehyde dehydrogenase(EC 1.2.1.47) OS=Homo sapiens PE=2 SV=1	HUMAN	9
278	0	19.52	52.63	34.01	24.09	sp|P49189|AL9A1_HUMAN	4-trimethylaminobutyraldehyde dehydrogenase OS=Homo sapiens GN=ALDH9A1 PE=1 SV=3	HUMAN	9
278	0	19.52	50.83	34.71	24.59	tr|B4DE91|B4DE91_HUMAN	cDNA FLJ55534, highly similar to 4-trimethylaminobutyraldehyde dehydrogenase (EC 1.2.1.47) OS=Homo sapiens PE=2 SV=1	HUMAN	9
279	18.95	18.95	81.5	69.16	69.16	sp|P80723|BASP1_HUMAN	Brain acid soluble protein 1 OS=Homo sapiens GN=BASP1 PE=1 SV=2	HUMAN	10
280	18.84	18.84	45.77	18.31	17.21	tr|E7EVH7|E7EVH7_HUMAN	Uncharacterized protein OS=Homo sapiens PE=4 SV=1	HUMAN	11
280	0	18.81	55.87	20.97	19.72	sp|Q07866-9|KLC1_HUMAN	Isoform I of Kinesin light chain 1 OS=Homo sapiens GN=KLC1	HUMAN	11
280	0	18.81	52.54	21.27	20	tr|G3V5R9|G3V5R9_HUMAN	Uncharacterized protein OS=Homo sapiens GN=KLC1 PE=4 SV=1	HUMAN	11
280	0	18.81	54.19	21.17	19.91	tr|Q7RTP8|Q7RTP8_HUMAN	Kinesin light chain 1J OS=Homo sapiens GN=KNS2 PE=2 SV=1	HUMAN	11
280	0	18.81	56.6	23.26	21.88	tr|F8W6L3|F8W6L3_HUMAN	Uncharacterized protein OS=Homo sapiens GN=KLC1 PE=4 SV=1	HUMAN	11
280	0	18.81	56.6	23.26	21.88	tr|B4DGB3|B4DGB3_HUMAN	cDNA FLJ61233, highly similar to Kinesin light chain 1 OS=Homo sapiens PE=2 SV=1	HUMAN	11
280	0	18.81	54.62	22.95	21.58	sp|Q07866-7|KLC1_HUMAN	Isoform P of Kinesin light chain 1 OS=Homo sapiens GN=KLC1	HUMAN	11
280	0	18.81	53.85	21.04	19.78	sp|Q07866-4|KLC1_HUMAN	Isoform J of Kinesin light chain 1 OS=Homo sapiens GN=KLC1	HUMAN	11
280	0	18.81	50.8	21.47	20.19	tr|Q7RTQ0|Q7RTQ0_HUMAN	Kinesin light chain 1N OS=Homo sapiens GN=KNS2 PE=2 SV=1	HUMAN	11
280	0	18.81	50.48	21.34	20.06	sp|Q07866-6|KLC1_HUMAN	Isoform N of Kinesin light chain 1 OS=Homo sapiens GN=KLC1	HUMAN	11
280	0	18.81	52.93	21.82	20.52	tr|Q7RTQ3|Q7RTQ3_HUMAN	Kinesin light chain 1D OS=Homo sapiens GN=KNS2 PE=2 SV=1	HUMAN	11
280	0	18.81	52.76	21.75	20.45	tr|Q7RTQ1|Q7RTQ1_HUMAN	Kinesin light chain 1K OS=Homo sapiens GN=KNS2 PE=2 SV=1	HUMAN	11
280	0	18.81	52.59	21.68	20.39	tr|F8VTM4|F8VTM4_HUMAN	Uncharacterized protein OS=Homo sapiens GN=KLC1 PE=4 SV=1	HUMAN	11
280	0	18.81	54.81	24.32	22.87	sp|Q07866-8|KLC1_HUMAN	Isoform S of Kinesin light chain 1 OS=Homo sapiens GN=KLC1	HUMAN	11
280	0	18.81	52.76	21.75	20.45	sp|Q07866-5|KLC1_HUMAN	Isoform K of Kinesin light chain 1 OS=Homo sapiens GN=KLC1	HUMAN	11
280	0	18.81	49.26	22.08	20.76	tr|Q7RTQ8|Q7RTQ8_HUMAN	Kinesin light chain 1O OS=Homo sapiens GN=KNS2 PE=2 SV=1	HUMAN	11
280	0	18.81	49.1	22	20.69	tr|Q7RTQ2|Q7RTQ2_HUMAN	Kinesin light chain 1E OS=Homo sapiens GN=KNS2 PE=2 SV=1	HUMAN	11
280	0	18.81	49.1	22	20.69	tr|G3V3H3|G3V3H3_HUMAN	Uncharacterized protein OS=Homo sapiens GN=KLC1 PE=4 SV=1	HUMAN	11
280	0	18.81	53.72	24.91	23.42	tr|Q7RTQ9|Q7RTQ9_HUMAN	Kinesin light chain 1A OS=Homo sapiens GN=KNS2 PE=2 SV=1	HUMAN	11
280	0	18.81	52.83	24.5	23.03	tr|Q7RTQ7|Q7RTQ7_HUMAN	Kinesin light chain 1F OS=Homo sapiens GN=KNS2 PE=2 SV=1	HUMAN	11
280	0	18.81	52.45	24.32	22.87	tr|G3V2E7|G3V2E7_HUMAN	Uncharacterized protein OS=Homo sapiens GN=KLC1 PE=4 SV=1	HUMAN	11
280	0	18.81	50.79	23.55	22.14	tr|B5BU63|B5BU63_HUMAN	Kinesin light chain 1 OS=Homo sapiens GN=KLC1 PE=2 SV=1	HUMAN	11
280	0	18.81	50.44	23.39	21.99	sp|Q07866|KLC1_HUMAN	Kinesin light chain 1 OS=Homo sapiens GN=KLC1 PE=1 SV=2	HUMAN	11
280	0	18.81	51.24	23.76	22.34	sp|Q07866-3|KLC1_HUMAN	Isoform G of Kinesin light chain 1 OS=Homo sapiens GN=KLC1	HUMAN	11
280	0	18.81	51.61	23.93	22.5	sp|Q07866-2|KLC1_HUMAN	Isoform C of Kinesin light chain 1 OS=Homo sapiens GN=KLC1	HUMAN	11
280	0	18.8	51.18	24.41	22.95	tr|G5E9S8|G5E9S8_HUMAN	Uncharacterized protein OS=Homo sapiens GN=KLC1 PE=4 SV=1	HUMAN	11
280	0	18.79	51.28	21.41	20.13	tr|Q7RTQ4|Q7RTQ4_HUMAN	Kinesin light chain 1M OS=Homo sapiens GN=KNS2 PE=2 SV=1	HUMAN	11
280	0	16.58	44.54	17.08	15.98	tr|B4DS14|B4DS14_HUMAN	cDNA FLJ55519, highly similar to Kinesin light chain 1 OS=Homo sapiens PE=2 SV=1	HUMAN	10
281	18.81	20.93	49.33	35.89	23.61	sp|Q08209|PP2BA_HUMAN	Serine/threonine-protein phosphatase 2B catalytic subunit alpha isoform OS=Homo sapiens GN=PPP3CA PE=1 SV=1	HUMAN	14
281	0	18.81	46.77	33.07	20.55	sp|Q08209-2|PP2BA_HUMAN	Isoform 2 of Serine/threonine-protein phosphatase 2B catalytic subunit alpha isoform OS=Homo sapiens GN=PPP3CA	HUMAN	12
282	18.77	18.77	54.55	38.02	31.13	tr|B4DNJ6|B4DNJ6_HUMAN	Uncharacterized protein OS=Homo sapiens GN=STRAP PE=2 SV=1	HUMAN	9
282	0	18.77	56.57	39.43	32.29	sp|Q9Y3F4|STRAP_HUMAN	Serine-threonine kinase receptor-associated protein OS=Homo sapiens GN=STRAP PE=1 SV=1	HUMAN	9
283	18.76	21.01	67.59	55.4	41.27	sp|Q15019|SEPT2_HUMAN	Septin-2 OS=Homo sapiens GN=SEPT2 PE=1 SV=1	HUMAN	12
283	0	21.01	61.62	50.51	37.63	sp|Q15019-2|SEPT2_HUMAN	Isoform 2 of Septin-2 OS=Homo sapiens GN=SEPT2	HUMAN	12
283	0	19.62	67.91	54.21	38.32	tr|B5MCX3|B5MCX3_HUMAN	Uncharacterized protein OS=Homo sapiens GN=SEPT2 PE=3 SV=1	HUMAN	11
284	18.75	18.75	77.05	72.13	59.84	sp|P09417|DHPR_HUMAN	Dihydropteridine reductase OS=Homo sapiens GN=QDPR PE=1 SV=2	HUMAN	15
285	18.72	20.88	81.65	61.47	54.13	tr|Q0D2I8|Q0D2I8_HUMAN	Glutathione S-transferase mu 2 (Muscle) OS=Homo sapiens GN=GSTM2 PE=2 SV=1	HUMAN	12
285	0	20.88	81.65	61.47	54.13	sp|P28161|GSTM2_HUMAN	Glutathione S-transferase Mu 2 OS=Homo sapiens GN=GSTM2 PE=1 SV=2	HUMAN	12
285	0	18.64	67.93	49.37	42.62	tr|A6NGW8|A6NGW8_HUMAN	Uncharacterized protein OS=Homo sapiens GN=GSTM2 PE=3 SV=1	HUMAN	11
285	0	18.64	71.82	56.82	49.55	tr|F6XZQ7|F6XZQ7_HUMAN	Uncharacterized protein OS=Homo sapiens GN=GSTM2 PE=3 SV=1	HUMAN	11
285	0	18.64	81.87	64.77	56.48	tr|E9PHN6|E9PHN6_HUMAN	Uncharacterized protein OS=Homo sapiens GN=GSTM2 PE=3 SV=1	HUMAN	11
285	0	18.64	82.72	65.45	57.07	tr|E9PEM9|E9PEM9_HUMAN	Uncharacterized protein OS=Homo sapiens GN=GSTM2 PE=3 SV=1	HUMAN	11
285	0	18.64	83.6	66.14	57.67	tr|A8HT81|A8HT81_HUMAN	Glutathione S-transferase M2 (Muscle) (Fragment) OS=Homo sapiens GN=GSTM2 PE=3 SV=1	HUMAN	11
285	0	18.64	81.68	65.45	57.07	tr|B4DRY4|B4DRY4_HUMAN	cDNA FLJ60842, highly similar to Glutathione S-transferase Mu 2 (EC 2.5.1.18) OS=Homo sapiens PE=2 SV=1	HUMAN	11
286	18.71	18.72	30.78	16.49	11.73	sp|Q9Y2A7-2|NCKP1_HUMAN	Isoform 2 of Nck-associated protein 1 OS=Homo sapiens GN=NCKAP1	HUMAN	10
286	0	18.72	29.88	16.58	11.79	sp|Q9Y2A7|NCKP1_HUMAN	Nck-associated protein 1 OS=Homo sapiens GN=NCKAP1 PE=1 SV=1	HUMAN	10
287	18.54	18.54	53.63	28.42	26.5	tr|D3DP78|D3DP78_HUMAN	Aspartyl-tRNA synthetase, isoform CRA_b OS=Homo sapiens GN=DARS PE=3 SV=1	HUMAN	10
287	0	18.54	50.1	26.55	24.75	sp|P14868|SYDC_HUMAN	Aspartyl-tRNA synthetase, cytoplasmic OS=Homo sapiens GN=DARS PE=1 SV=2	HUMAN	10
288	18.53	18.53	42.35	22.95	15.16	tr|Q5VU08|Q5VU08_HUMAN	Adducin 3 (Gamma) OS=Homo sapiens GN=ADD3 PE=2 SV=1	HUMAN	10
288	0	18.53	42.84	23.21	15.33	tr|Q59EK1|Q59EK1_HUMAN	Adducin 3 isoform a variant (Fragment) OS=Homo sapiens PE=2 SV=1	HUMAN	10
288	0	18.53	42.35	22.95	15.16	sp|Q9UEY8|ADDG_HUMAN	Gamma-adducin OS=Homo sapiens GN=ADD3 PE=1 SV=1	HUMAN	10
288	0	18.53	44.36	24.04	15.88	sp|Q9UEY8-2|ADDG_HUMAN	Isoform 1 of Gamma-adducin OS=Homo sapiens GN=ADD3	HUMAN	10
289	18.38	18.38	73.63	57.88	57.19	tr|Q32Q12|Q32Q12_HUMAN	Nucleoside diphosphate kinase OS=Homo sapiens GN=NME1-NME2 PE=2 SV=1	HUMAN	11
289	0	18.38	80.52	63.3	62.55	sp|P22392-2|NDKB_HUMAN	Isoform 3 of Nucleoside diphosphate kinase B OS=Homo sapiens GN=NME2	HUMAN	11
290	18.37	18.37	61.01	56.42	48.62	tr|Q6FHR0|Q6FHR0_HUMAN	RAB11B protein (Fragment) OS=Homo sapiens GN=RAB11B PE=2 SV=1	HUMAN	10
290	0.01	18.37	61.01	56.42	48.62	tr|Q5U0I1|Q5U0I1_HUMAN	RAB11B, member RAS oncogene family OS=Homo sapiens PE=2 SV=1	HUMAN	10
290	0	18.37	61.01	56.42	48.62	tr|A5YM50|A5YM50_HUMAN	RAB11B protein OS=Homo sapiens GN=RAB11B PE=2 SV=1	HUMAN	10
290	0	18.37	61.01	56.42	48.62	sp|Q15907|RB11B_HUMAN	Ras-related protein Rab-11B OS=Homo sapiens GN=RAB11B PE=1 SV=4	HUMAN	10
290	0	16.9	69.83	64.25	54.75	tr|B4DMK0|B4DMK0_HUMAN	cDNA FLJ61134, highly similar to Ras-related protein Rab-11B OS=Homo sapiens PE=2 SV=1	HUMAN	9
290	0	16.23	51.38	46.79	38.99	tr|Q6FI42|Q6FI42_HUMAN	RAB11B protein OS=Homo sapiens GN=RAB11B PE=2 SV=1	HUMAN	8
291	18.34	18.34	60.98	34.58	30.14	tr|A5YVE9|A5YVE9_HUMAN	Mitochondrial PDHA1 OS=Homo sapiens GN=PDHA1 PE=2 SV=1	HUMAN	10
291	0	18.34	65.13	37.95	33.08	sp|P08559|ODPA_HUMAN	Pyruvate dehydrogenase E1 component subunit alpha, somatic form, mitochondrial OS=Homo sapiens GN=PDHA1 PE=1 SV=3	HUMAN	10
291	0	16.13	56.17	29.47	24.69	tr|B7Z3T7|B7Z3T7_HUMAN	Uncharacterized protein OS=Homo sapiens GN=PDHA1 PE=2 SV=1	HUMAN	9
291	0	16.13	62.31	35.13	30.26	tr|B2R5P7|B2R5P7_HUMAN	cDNA, FLJ92558, highly similar to Homo sapiens pyruvate dehydrogenase (lipoamide) alpha 1 (PDHA1), mRNA OS=Homo sapiens PE=2 SV=1	HUMAN	9
291	0	16.13	65.46	34.54	29.25	tr|B7Z3X5|B7Z3X5_HUMAN	Uncharacterized protein OS=Homo sapiens GN=PDHA1 PE=2 SV=1	HUMAN	8
292	18.29	18.29	69.67	47.04	29.56	tr|E7EXB6|E7EXB6_HUMAN	Uncharacterized protein OS=Homo sapiens GN=SIRT2 PE=4 SV=1	HUMAN	9
292	0	18.27	70.73	49.59	31.17	sp|Q8IXJ6-3|SIRT2_HUMAN	Isoform 3 of NAD-dependent deacetylase sirtuin-2 OS=Homo sapiens GN=SIRT2	HUMAN	9
292	0	18.26	65.04	47.04	29.56	sp|Q8IXJ6|SIRT2_HUMAN	NAD-dependent deacetylase sirtuin-2 OS=Homo sapiens GN=SIRT2 PE=1 SV=2	HUMAN	9
292	0	18.26	71.88	51.99	32.67	sp|Q8IXJ6-2|SIRT2_HUMAN	Isoform 2 of NAD-dependent deacetylase sirtuin-2 OS=Homo sapiens GN=SIRT2	HUMAN	9
293	18.26	18.26	33.46	26.11	14.45	tr|Q9ULW9|Q9ULW9_HUMAN	3',5'-cyclic nucleotide phosphodiesterase 10A2 OS=Homo sapiens GN=PDE10A2 PE=2 SV=1	HUMAN	8
293	0	18.26	33.46	26.11	14.45	sp|Q9Y233-2|PDE10_HUMAN	Isoform PDE10A2 of cAMP and cAMP-inhibited cGMP 3',5'-cyclic phosphodiesterase 10A OS=Homo sapiens GN=PDE10A	HUMAN	8
293	0	16.02	31.96	24.65	12.84	sp|Q9Y233|PDE10_HUMAN	cAMP and cAMP-inhibited cGMP 3',5'-cyclic phosphodiesterase 10A OS=Homo sapiens GN=PDE10A PE=1 SV=1	HUMAN	7
294	18.24	18.24	37.48	22.33	22.33	tr|B4DGP8|B4DGP8_HUMAN	cDNA FLJ55574, highly similar to Calnexin OS=Homo sapiens PE=2 SV=1	HUMAN	11
294	0	18.24	36.32	23.65	23.65	sp|P27824|CALX_HUMAN	Calnexin OS=Homo sapiens GN=CANX PE=1 SV=2	HUMAN	11
295	18.11	18.11	77.78	76.19	65.08	sp|Q99497|PARK7_HUMAN	Protein DJ-1 OS=Homo sapiens GN=PARK7 PE=1 SV=2	HUMAN	10
296	18.04	24.61	89.58	54.37	54.08	sp|P04899|GNAI2_HUMAN	Guanine nucleotide-binding protein G(i) subunit alpha-2 OS=Homo sapiens GN=GNAI2 PE=1 SV=3	HUMAN	14
296	0	22.74	82.79	48.63	48.36	tr|Q6B6N3|Q6B6N3_HUMAN	Galphai2 protein OS=Homo sapiens PE=2 SV=1	HUMAN	13
296	0	22.74	83.93	49.31	49.03	tr|F5H4U5|F5H4U5_HUMAN	Uncharacterized protein OS=Homo sapiens GN=GNAI2 PE=4 SV=1	HUMAN	13
296	0	22.47	88.17	51.27	50.99	tr|Q96C71|Q96C71_HUMAN	GNAI2 protein OS=Homo sapiens GN=GNAI2 PE=2 SV=1	HUMAN	13
296	0	22.47	87.74	57.23	56.92	tr|B4DYA0|B4DYA0_HUMAN	Guanine nucleotide binding protein (G protein), alpha inhibiting activity polypeptide 2, isoform CRA_f OS=Homo sapiens GN=GNAI2 PE=2 SV=1	HUMAN	13
296	0	22.47	82.3	53.69	53.39	tr|B3KTZ0|B3KTZ0_HUMAN	Guanine nucleotide binding protein (G protein), alpha inhibiting activity polypeptide 2, isoform CRA_e OS=Homo sapiens GN=GNAI2 PE=2 SV=1	HUMAN	13
296	0	22.47	82.3	53.69	53.39	sp|P04899-2|GNAI2_HUMAN	Isoform 2 of Guanine nucleotide-binding protein G(i) subunit alpha-2 OS=Homo sapiens GN=GNAI2	HUMAN	13
296	0	22.47	88.12	60.07	59.74	tr|B4E2X5|B4E2X5_HUMAN	Guanine nucleotide binding protein (G protein), alpha inhibiting activity polypeptide 2, isoform CRA_c OS=Homo sapiens GN=GNAI2 PE=2 SV=1	HUMAN	13
296	0	22.47	77.56	60.07	59.74	tr|B3KX51|B3KX51_HUMAN	cDNA FLJ44754 fis, clone BRACE3030748, highly similar to Guanine nucleotide-binding protein G(i), alpha-2 subunit OS=Homo sapiens PE=2 SV=1	HUMAN	13
297	18.04	18.04	41.34	16.31	11.96	tr|Q8N8K8|Q8N8K8_HUMAN	Lon protease homolog OS=Homo sapiens PE=2 SV=1	HUMAN	9
297	0	18.04	40.09	15.82	11.59	tr|B3KXS5|B3KXS5_HUMAN	Lon protease homolog OS=Homo sapiens GN=LONP1 PE=2 SV=1	HUMAN	9
297	0	18.04	38.58	15.22	11.16	sp|P36776|LONM_HUMAN	Lon protease homolog, mitochondrial OS=Homo sapiens GN=LONP1 PE=1 SV=2	HUMAN	9
297	0	18.04	41.86	17.22	12.62	tr|Q2VPA0|Q2VPA0_HUMAN	Lon protease homolog (Fragment) OS=Homo sapiens GN=LONP1 PE=2 SV=1	HUMAN	9
297	0	18.04	42.01	17.28	12.66	tr|B3KU28|B3KU28_HUMAN	Lon protease homolog OS=Homo sapiens PE=2 SV=1	HUMAN	9
297	0	17.97	37.85	15.22	11.16	tr|E5KMI6|E5KMI6_HUMAN	Lon protease homolog OS=Homo sapiens PE=3 SV=1	HUMAN	9
297	0	16.22	44.69	17.69	12.58	tr|F5GZ27|F5GZ27_HUMAN	Lon protease homolog OS=Homo sapiens GN=LONP1 PE=3 SV=1	HUMAN	8
297	0	15.8	38.07	14.89	10.53	tr|B4DPX0|B4DPX0_HUMAN	Lon protease homolog OS=Homo sapiens PE=2 SV=1	HUMAN	8
298	17.95	17.95	49.43	43.47	38.35	tr|F5H098|F5H098_HUMAN	Malate dehydrogenase OS=Homo sapiens GN=MDH1 PE=3 SV=1	HUMAN	15
298	0	17.95	49.7	45.81	40.42	sp|P40925|MDHC_HUMAN	Malate dehydrogenase, cytoplasmic OS=Homo sapiens GN=MDH1 PE=1 SV=4	HUMAN	15
299	17.91	17.91	44.14	32.43	22.97	tr|Q5TZC3|Q5TZC3_HUMAN	Protein kinase C and casein kinase substrate in neurons 1, isoform CRA_a OS=Homo sapiens GN=PACSIN1 PE=2 SV=1	HUMAN	11
299	0	17.91	44.14	32.43	22.97	sp|Q9BY11|PACN1_HUMAN	Protein kinase C and casein kinase substrate in neurons protein 1 OS=Homo sapiens GN=PACSIN1 PE=1 SV=1	HUMAN	11
299	0	15.83	43.28	32.84	22.39	tr|F6U236|F6U236_HUMAN	Uncharacterized protein OS=Homo sapiens GN=PACSIN1 PE=4 SV=1	HUMAN	10
300	17.9	17.9	73.53	60.66	43.01	tr|Q6FHP5|Q6FHP5_HUMAN	PHB protein (Fragment) OS=Homo sapiens GN=PHB PE=2 SV=1	HUMAN	9
300	0	17.9	73.53	60.66	43.01	tr|A8K401|A8K401_HUMAN	Prohibitin, isoform CRA_a OS=Homo sapiens GN=PHB PE=2 SV=1	HUMAN	9
300	0	17.9	73.53	60.66	43.01	sp|P35232|PHB_HUMAN	Prohibitin OS=Homo sapiens GN=PHB PE=1 SV=1	HUMAN	9
300	0	17.87	70.96	60.66	43.01	tr|Q6PUJ7|Q6PUJ7_HUMAN	Prohibitin OS=Homo sapiens PE=2 SV=1	HUMAN	9
300	0	17.68	74.39	60.16	47.56	tr|C9JW96|C9JW96_HUMAN	Uncharacterized protein OS=Homo sapiens GN=PHB PE=4 SV=2	HUMAN	9
300	0	15.77	73.53	53.31	35.66	tr|Q53FV0|Q53FV0_HUMAN	Prohibitin variant (Fragment) OS=Homo sapiens PE=2 SV=1	HUMAN	8
301	17.8	17.8	50.53	34.21	29.47	sp|O00154|BACH_HUMAN	Cytosolic acyl coenzyme A thioester hydrolase OS=Homo sapiens GN=ACOT7 PE=1 SV=3	HUMAN	10
301	0	17.45	52.58	37.39	34.04	sp|O00154-6|BACH_HUMAN	Isoform 6 of Cytosolic acyl coenzyme A thioester hydrolase OS=Homo sapiens GN=ACOT7	HUMAN	10
301	0	17.45	49.43	35.14	32	sp|O00154-5|BACH_HUMAN	Isoform 5 of Cytosolic acyl coenzyme A thioester hydrolase OS=Homo sapiens GN=ACOT7	HUMAN	10
301	0	17.45	51.18	36.39	33.14	sp|O00154-4|BACH_HUMAN	Isoform 4 of Cytosolic acyl coenzyme A thioester hydrolase OS=Homo sapiens GN=ACOT7	HUMAN	10
302	17.8	17.8	63.79	51.72	51.72	tr|E9PR44|E9PR44_HUMAN	Uncharacterized protein OS=Homo sapiens GN=CRYAB PE=3 SV=1	HUMAN	10
302	0	17.8	63.43	51.43	51.43	sp|P02511|CRYAB_HUMAN	Alpha-crystallin B chain OS=Homo sapiens GN=CRYAB PE=1 SV=2	HUMAN	10
302	0	17.8	57.14	51.43	51.43	tr|C3VMY8|C3VMY8_HUMAN	Alpha B crystallin OS=Homo sapiens GN=CRYAB PE=2 SV=1	HUMAN	10
303	17.77	17.77	45.83	42.95	39.74	sp|O00764|PDXK_HUMAN	Pyridoxal kinase OS=Homo sapiens GN=PDXK PE=1 SV=1	HUMAN	10
303	0	15.67	48.9	45.59	41.91	tr|F2Z2Y4|F2Z2Y4_HUMAN	Uncharacterized protein OS=Homo sapiens GN=PDXK PE=4 SV=1	HUMAN	9
304	17.76	26.6	65.04	57.72	54.88	sp|Q04917|1433F_HUMAN	14-3-3 protein eta OS=Homo sapiens GN=YWHAH PE=1 SV=4	HUMAN	20
305	17.7	17.7	31.4	11.85	8.399	sp|Q9ULU8-2|CAPS1_HUMAN	Isoform 2 of Calcium-dependent secretion activator 1 OS=Homo sapiens GN=CADPS	HUMAN	9
305	0	17.58	29.45	11.49	8.143	sp|Q9ULU8-3|CAPS1_HUMAN	Isoform 3 of Calcium-dependent secretion activator 1 OS=Homo sapiens GN=CADPS	HUMAN	9
305	0	17.47	29.76	11.24	7.961	tr|F1T0E5|F1T0E5_HUMAN	Calcium-dependent secretion activator 1 OS=Homo sapiens GN=CADPS PE=2 SV=1	HUMAN	9
305	0	17.41	28.16	11.16	7.908	sp|Q9ULU8|CAPS1_HUMAN	Calcium-dependent secretion activator 1 OS=Homo sapiens GN=CADPS PE=1 SV=3	HUMAN	9
305	0	17.41	28.06	11.12	7.879	sp|Q9ULU8-4|CAPS1_HUMAN	Isoform 4 of Calcium-dependent secretion activator 1 OS=Homo sapiens GN=CADPS	HUMAN	9
305	0	17.4	27.08	11.11	7.873	tr|F8W7B3|F8W7B3_HUMAN	Uncharacterized protein OS=Homo sapiens GN=CADPS PE=4 SV=1	HUMAN	9
305	0	15.87	32.86	17.27	11.6	tr|A2RRN7|A2RRN7_HUMAN	CADPS protein OS=Homo sapiens GN=CADPS PE=2 SV=1	HUMAN	8
306	17.61	17.61	30.2	12.28	8.165	sp|P78357|CNTP1_HUMAN	Contactin-associated protein 1 OS=Homo sapiens GN=CNTNAP1 PE=1 SV=1	HUMAN	10
307	17.6	17.6	30.94	24.32	16.55	tr|A8MV58|A8MV58_HUMAN	Uncharacterized protein OS=Homo sapiens GN=DBN1 PE=4 SV=1	HUMAN	8
307	0	16.79	28.81	24.5	17.72	sp|Q16643|DREB_HUMAN	Drebrin OS=Homo sapiens GN=DBN1 PE=1 SV=4	HUMAN	8
308	17.56	17.56	40.39	27.83	24.38	tr|Q53H88|Q53H88_HUMAN	Dynactin 2 variant (Fragment) OS=Homo sapiens PE=2 SV=1	HUMAN	9
308	0	17.56	43.5	29.97	26.26	tr|F8WAG8|F8WAG8_HUMAN	Uncharacterized protein OS=Homo sapiens GN=DCTN2 PE=4 SV=1	HUMAN	9
308	0	17.56	40.39	27.83	24.38	tr|F5H2S7|F5H2S7_HUMAN	Uncharacterized protein OS=Homo sapiens GN=DCTN2 PE=4 SV=1	HUMAN	9
308	0	17.56	40.9	28.18	24.69	sp|Q13561|DCTN2_HUMAN	Dynactin subunit 2 OS=Homo sapiens GN=DCTN2 PE=1 SV=4	HUMAN	9
308	0	17.56	40.69	28.04	24.57	sp|Q13561-3|DCTN2_HUMAN	Isoform 3 of Dynactin subunit 2 OS=Homo sapiens GN=DCTN2	HUMAN	9
308	0	17.56	40.39	27.83	24.38	sp|Q13561-2|DCTN2_HUMAN	Isoform 2 of Dynactin subunit 2 OS=Homo sapiens GN=DCTN2	HUMAN	9
308	0	15.4	41.01	27.51	23.81	tr|F5H223|F5H223_HUMAN	Uncharacterized protein OS=Homo sapiens GN=DCTN2 PE=4 SV=1	HUMAN	8
309	17.49	17.49	32.1	12.23	8.795	tr|Q4LE36|Q4LE36_HUMAN	ACLY variant protein (Fragment) OS=Homo sapiens GN=ACLY variant protein PE=2 SV=1	HUMAN	8
309	0	17.49	31.6	12.03	8.658	tr|E7ENH9|E7ENH9_HUMAN	Uncharacterized protein OS=Homo sapiens GN=ACLY PE=4 SV=2	HUMAN	8
309	0	17.49	29.87	12.14	8.734	tr|B4DIM0|B4DIM0_HUMAN	cDNA FLJ56442, highly similar to ATP-citrate synthase (EC 2.3.3.8) OS=Homo sapiens PE=2 SV=1	HUMAN	8
309	0	17.49	31.61	12.62	9.083	sp|P53396|ACLY_HUMAN	ATP-citrate synthase OS=Homo sapiens GN=ACLY PE=1 SV=3	HUMAN	8
309	0	17.49	29.79	12.74	9.166	tr|G3XAI4|G3XAI4_HUMAN	ATP citrate lyase, isoform CRA_a OS=Homo sapiens GN=ACLY PE=4 SV=1	HUMAN	8
310	17.47	17.47	55.79	49.17	42.98	tr|B2CIS9|B2CIS9_HUMAN	Caspase 14, apoptosis-related cysteine peptidase OS=Homo sapiens GN=CASP14 PE=2 SV=1	HUMAN	10
310	0	17.47	55.79	49.17	42.98	sp|P31944|CASPE_HUMAN	Caspase-14 OS=Homo sapiens GN=CASP14 PE=1 SV=2	HUMAN	10
310	0	15.56	52.07	45.45	39.26	tr|A9UFC0|A9UFC0_HUMAN	Caspase 14 OS=Homo sapiens GN=CASP14 PE=2 SV=1	HUMAN	9
311	17.44	17.44	24.42	12.34	5.243	sp|P24821-6|TENA_HUMAN	Isoform 6 of Tenascin OS=Homo sapiens GN=TNC	HUMAN	7
311	0	17.17	26.47	11.66	4.955	sp|P24821-5|TENA_HUMAN	Isoform 5 of Tenascin OS=Homo sapiens GN=TNC	HUMAN	7
311	0	16.86	23.77	11.05	4.696	sp|P24821-2|TENA_HUMAN	Isoform 2 of Tenascin OS=Homo sapiens GN=TNC	HUMAN	7
311	0	16.64	21.38	10.74	4.255	tr|A7MBN2|A7MBN2_HUMAN	TNC protein OS=Homo sapiens GN=TNC PE=2 SV=1	HUMAN	7
311	0	16.56	23.95	10.51	4.464	sp|P24821-3|TENA_HUMAN	Isoform 3 of Tenascin OS=Homo sapiens GN=TNC	HUMAN	7
311	0	16.56	22.58	10.5	4.461	tr|F5H7V9|F5H7V9_HUMAN	Uncharacterized protein OS=Homo sapiens GN=TNC PE=4 SV=1	HUMAN	7
311	0	16.56	22.55	10.49	4.457	tr|D3YHM4|D3YHM4_HUMAN	Tenascin-C isoform 14/AD1/16 OS=Homo sapiens PE=2 SV=1	HUMAN	7
311	0	16.16	21.66	9.81	3.886	sp|P24821-4|TENA_HUMAN	Isoform 4 of Tenascin OS=Homo sapiens GN=TNC	HUMAN	7
311	0	15.9	21.9	9.405	3.726	sp|P24821|TENA_HUMAN	Tenascin OS=Homo sapiens GN=TNC PE=1 SV=3	HUMAN	7
311	0	15.39	20.6	8.285	3.672	tr|Q4LE33|Q4LE33_HUMAN	TNC variant protein (Fragment) OS=Homo sapiens GN=TNC variant protein PE=2 SV=1	HUMAN	7
312	17.43	17.43	61.14	51.3	32.64	sp|P61586|RHOA_HUMAN	Transforming protein RhoA OS=Homo sapiens GN=RHOA PE=1 SV=1	HUMAN	9
313	17.36	17.36	61.15	40.76	34.08	sp|Q14894|CRYM_HUMAN	Thiomorpholine-carboxylate dehydrogenase OS=Homo sapiens GN=CRYM PE=1 SV=1	HUMAN	10
314	17.33	17.33	53.61	32.5	29.72	sp|Q15435|PP1R7_HUMAN	Protein phosphatase 1 regulatory subunit 7 OS=Homo sapiens GN=PPP1R7 PE=1 SV=1	HUMAN	10
315	17.26	17.26	46.17	20.61	18.57	tr|F8VV40|F8VV40_HUMAN	Uncharacterized protein OS=Homo sapiens GN=LTA4H PE=4 SV=1	HUMAN	9
315	0	15.86	45.66	18.17	16.2	sp|P09960|LKHA4_HUMAN	Leukotriene A-4 hydrolase OS=Homo sapiens GN=LTA4H PE=1 SV=2	HUMAN	8
315	0	15.84	46.52	19.79	17.65	tr|B4DVZ8|B4DVZ8_HUMAN	cDNA FLJ52432, highly similar to Leukotriene A-4 hydrolase (EC 3.3.2.6) OS=Homo sapiens PE=2 SV=1	HUMAN	8
316	17.25	17.25	84.13	66.14	61.9	tr|D3YTA9|D3YTA9_HUMAN	Uncharacterized protein OS=Homo sapiens GN=PPP3R1 PE=4 SV=1	HUMAN	12
316	0	17.25	86.87	78.13	73.12	tr|F6U1T9|F6U1T9_HUMAN	Uncharacterized protein OS=Homo sapiens GN=PPP3R1 PE=4 SV=1	HUMAN	12
316	0	17.25	81.76	73.53	68.82	sp|P63098|CANB1_HUMAN	Calcineurin subunit B type 1 OS=Homo sapiens GN=PPP3R1 PE=1 SV=2	HUMAN	12
316	0	15.78	34.51	13.99	12.94	tr|Q86YQ0|Q86YQ0_HUMAN	HZGJ OS=Homo sapiens GN=HZGJ PE=2 SV=1	HUMAN	11
317	17.24	17.24	30.94	22.8	19.67	tr|C9JIF9|C9JIF9_HUMAN	Uncharacterized protein OS=Homo sapiens GN=APEH PE=4 SV=1	HUMAN	10
317	0	17.24	31.15	22.95	19.81	sp|P13798|ACPH_HUMAN	Acylamino-acid-releasing enzyme OS=Homo sapiens GN=APEH PE=1 SV=4	HUMAN	10
318	17.17	17.17	44.64	36.51	26.98	tr|D3DVW9|D3DVW9_HUMAN	Protein tyrosine phosphatase, non-receptor type substrate 1, isoform CRA_a OS=Homo sapiens GN=PTPNS1 PE=4 SV=1	HUMAN	9
318	0.01	16.79	44.14	34.59	27.04	sp|P78324-4|SHPS1_HUMAN	Isoform 4 of Tyrosine-protein phosphatase non-receptor type substrate 1 OS=Homo sapiens GN=SIRPA	HUMAN	9
318	0	17.17	44.64	36.51	26.98	tr|B2R6C3|B2R6C3_HUMAN	cDNA, FLJ92887, Homo sapiens protein tyrosine phosphatase, non-receptor typesubstrate 1 (PTPNS1), mRNA OS=Homo sapiens PE=2 SV=1	HUMAN	9
318	0	17.17	44.64	36.51	26.98	sp|P78324|SHPS1_HUMAN	Tyrosine-protein phosphatase non-receptor type substrate 1 OS=Homo sapiens GN=SIRPA PE=1 SV=2	HUMAN	9
318	0	16.93	40.75	32.68	26.77	sp|P78324-2|SHPS1_HUMAN	Isoform 2 of Tyrosine-protein phosphatase non-receptor type substrate 1 OS=Homo sapiens GN=SIRPA	HUMAN	9
318	0	14.98	43.8	35.33	25.41	tr|B4DP97|B4DP97_HUMAN	cDNA FLJ52934, highly similar to Tyrosine-protein phosphatase non-receptortype substrate 1 OS=Homo sapiens PE=2 SV=1	HUMAN	8
319	17.15	17.15	86.05	70.23	44.19	sp|P61106|RAB14_HUMAN	Ras-related protein Rab-14 OS=Homo sapiens GN=RAB14 PE=1 SV=4	HUMAN	9
320	17.12	17.12	62.5	41.29	36.36	sp|O75489|NDUS3_HUMAN	NADH dehydrogenase [ubiquinone] iron-sulfur protein 3, mitochondrial OS=Homo sapiens GN=NDUFS3 PE=1 SV=1	HUMAN	8
320	0	16.64	57.58	36.36	36.36	tr|Q53FM7|Q53FM7_HUMAN	NADH dehydrogenase (Ubiquinone) Fe-S protein 3, 30kDa (NADH-coenzyme Q reductase) variant (Fragment) OS=Homo sapiens PE=2 SV=1	HUMAN	8
321	17.04	17.04	52.08	28.22	20.27	sp|P54577|SYYC_HUMAN	Tyrosyl-tRNA synthetase, cytoplasmic OS=Homo sapiens GN=YARS PE=1 SV=4	HUMAN	9
322	17.03	17.04	54.32	45.96	37.33	sp|P11177|ODPB_HUMAN	Pyruvate dehydrogenase E1 component subunit beta, mitochondrial OS=Homo sapiens GN=PDHB PE=1 SV=3	HUMAN	9
322	0	17.04	54.84	48.39	39.3	sp|P11177-2|ODPB_HUMAN	Isoform 2 of Pyruvate dehydrogenase E1 component subunit beta, mitochondrial OS=Homo sapiens GN=PDHB	HUMAN	9
323	17	17	47.79	32.63	26.95	tr|Q5EFE5|Q5EFE5_HUMAN	Anti-RhD monoclonal T125 gamma1 heavy chain OS=Homo sapiens PE=2 SV=1	HUMAN	9
323	0.01	16.38	44.3	29.89	27.53	tr|Q6GMX6|Q6GMX6_HUMAN	IGH@ protein OS=Homo sapiens GN=IGH@ PE=1 SV=1	HUMAN	9
323	0	16.35	46.3	29.39	27.06	tr|Q6MZV7|Q6MZV7_HUMAN	Putative uncharacterized protein DKFZp686C11235 OS=Homo sapiens GN=DKFZp686C11235 PE=1 SV=1	HUMAN	9
323	0	16.35	45.06	29.83	27.47	tr|Q6N096|Q6N096_HUMAN	Putative uncharacterized protein DKFZp686I15196 OS=Homo sapiens GN=DKFZp686I15196 PE=2 SV=1	HUMAN	9
323	0	16.35	45.55	29.45	27.12	tr|Q6N089|Q6N089_HUMAN	Putative uncharacterized protein DKFZp686P15220 OS=Homo sapiens GN=DKFZp686P15220 PE=1 SV=1	HUMAN	9
323	0	16.35	46.19	29.45	27.12	tr|A8K008|A8K008_HUMAN	cDNA FLJ78387 OS=Homo sapiens PE=2 SV=1	HUMAN	9
323	0	16.35	43.15	28.84	26.56	tr|Q7Z351|Q7Z351_HUMAN	Putative uncharacterized protein DKFZp686N02209 OS=Homo sapiens GN=DKFZp686N02209 PE=1 SV=1	HUMAN	9
323	0	16.35	54.89	39.94	36.78	tr|Q6PYX1|Q6PYX1_HUMAN	Hepatitis B virus receptor binding protein (Fragment) OS=Homo sapiens PE=1 SV=1	HUMAN	9
323	0	16.35	41.79	28.9	26.61	tr|Q6N097|Q6N097_HUMAN	Putative uncharacterized protein DKFZp686H20196 OS=Homo sapiens GN=DKFZp686H20196 PE=2 SV=1	HUMAN	9
323	0	16.35	35.58	29.26	26.95	tr|Q6N095|Q6N095_HUMAN	Putative uncharacterized protein DKFZp686K03196 OS=Homo sapiens GN=DKFZp686K03196 PE=1 SV=1	HUMAN	9
323	0	16.35	38.75	28.96	26.67	tr|Q6N094|Q6N094_HUMAN	Putative uncharacterized protein DKFZp686O01196 OS=Homo sapiens GN=DKFZp686O01196 PE=1 SV=1	HUMAN	9
323	0	16.35	39.16	29.26	26.95	tr|Q6MZQ6|Q6MZQ6_HUMAN	Putative uncharacterized protein DKFZp686G11190 OS=Homo sapiens GN=DKFZp686G11190 PE=1 SV=1	HUMAN	9
323	0	16.35	56.36	42.12	38.79	sp|P01857|IGHG1_HUMAN	Ig gamma-1 chain C region OS=Homo sapiens GN=IGHG1 PE=1 SV=1	HUMAN	9
324	16.99	16.99	49.67	29.98	21.23	tr|B4E1T7|B4E1T7_HUMAN	Uncharacterized protein OS=Homo sapiens GN=PPP2R2A PE=2 SV=1	HUMAN	8
324	0	16.99	48.99	30.65	21.7	sp|P63151|2ABA_HUMAN	Serine/threonine-protein phosphatase 2A 55 kDa regulatory subunit B alpha isoform OS=Homo sapiens GN=PPP2R2A PE=1 SV=1	HUMAN	8
324	0	16.99	47.65	30.65	21.7	tr|Q56VW8|Q56VW8_HUMAN	Lung cancer-related protein 9 OS=Homo sapiens PE=2 SV=1	HUMAN	8
325	16.97	16.97	56.64	42.97	42.97	tr|A8K4W2|A8K4W2_HUMAN	cDNA FLJ78635, highly similar to Homo sapiens ATP synthase, H transporting, mitochondrial F0 complex, subunit b, isoform 1 (ATP5F1), transcript variant 1, mRNA OS=Homo sapiens PE=2 SV=1	HUMAN	9
325	0	16.97	54.69	42.97	42.97	tr|Q08ET0|Q08ET0_HUMAN	Cell proliferation-inducing protein 47 OS=Homo sapiens GN=hCG_39985 PE=2 SV=1	HUMAN	9
325	0	16.97	54.69	42.97	42.97	sp|P24539|AT5F1_HUMAN	ATP synthase subunit b, mitochondrial OS=Homo sapiens GN=ATP5F1 PE=1 SV=2	HUMAN	9
325	0	16.97	50.39	42.97	42.97	tr|Q53GB3|Q53GB3_HUMAN	ATP synthase, H transporting, mitochondrial F0 complex, subunit b isoform 1 variant (Fragment) OS=Homo sapiens PE=2 SV=1	HUMAN	9
326	16.89	16.89	61.48	30.05	30.05	tr|Q53GF8|Q53GF8_HUMAN	Isocitrate dehydrogenase 3 (NAD) alpha variant (Fragment) OS=Homo sapiens PE=2 SV=1	HUMAN	11
326	0	16.89	61.48	30.05	30.05	sp|P50213|IDH3A_HUMAN	Isocitrate dehydrogenase [NAD] subunit alpha, mitochondrial OS=Homo sapiens GN=IDH3A PE=1 SV=1	HUMAN	11
326	0	16.89	59.49	34.81	34.81	tr|B4DJB4|B4DJB4_HUMAN	cDNA FLJ55931, highly similar to Isocitrate dehydrogenase OS=Homo sapiens PE=2 SV=1	HUMAN	11
327	16.83	16.83	42.58	16.5	13.45	tr|G5E939|G5E939_HUMAN	Discs, large homolog 4 (Drosophila), isoform CRA_e OS=Homo sapiens GN=DLG4 PE=4 SV=1	HUMAN	8
327	0	16.83	40.18	15.58	12.7	tr|B9EGL1|B9EGL1_HUMAN	DLG4 protein OS=Homo sapiens GN=DLG4 PE=2 SV=1	HUMAN	8
327	0	16.83	37.57	16.44	13.4	tr|E7EQV1|E7EQV1_HUMAN	Uncharacterized protein OS=Homo sapiens GN=DLG4 PE=4 SV=1	HUMAN	8
327	0	16.83	35.46	15.51	12.65	tr|E7EQV0|E7EQV0_HUMAN	Uncharacterized protein OS=Homo sapiens GN=DLG4 PE=4 SV=1	HUMAN	8
327	0	16.83	40.96	17.92	14.61	tr|B7Z647|B7Z647_HUMAN	Discs, large homolog 4 (Drosophila), isoform CRA_b OS=Homo sapiens GN=DLG4 PE=2 SV=1	HUMAN	8
327	0	16.83	37.57	16.44	13.4	sp|P78352|DLG4_HUMAN	Disks large homolog 4 OS=Homo sapiens GN=DLG4 PE=1 SV=3	HUMAN	8
327	0	16.83	35.46	15.51	12.65	sp|P78352-2|DLG4_HUMAN	Isoform 2 of Disks large homolog 4 OS=Homo sapiens GN=DLG4	HUMAN	8
327	0	16.83	40.06	17.92	14.61	tr|B7Z4H2|B7Z4H2_HUMAN	cDNA FLJ50577, highly similar to Discs large homolog 4 OS=Homo sapiens PE=2 SV=1	HUMAN	8
328	16.81	37.97	44.3	26.85	22.37	sp|P35609|ACTN2_HUMAN	Alpha-actinin-2 OS=Homo sapiens GN=ACTN2 PE=1 SV=1	HUMAN	18
328	0.01	37.96	46.31	26.85	22.37	tr|B2RCS5|B2RCS5_HUMAN	Actinin, alpha 2, isoform CRA_b OS=Homo sapiens GN=ACTN2 PE=2 SV=1	HUMAN	18
328	0.01	26.85	44.33	22.79	17.81	tr|B7Z2N5|B7Z2N5_HUMAN	cDNA FLJ51840, highly similar to Alpha-actinin-2 OS=Homo sapiens PE=2 SV=1	HUMAN	13
329	16.81	16.81	52.54	27.37	20.31	tr|B4DJV2|B4DJV2_HUMAN	Citrate synthase OS=Homo sapiens GN=CS PE=2 SV=1	HUMAN	9
329	0	16.81	51.07	26.61	19.74	sp|O75390|CISY_HUMAN	Citrate synthase, mitochondrial OS=Homo sapiens GN=CS PE=1 SV=2	HUMAN	9
329	0	14.59	50.83	27.32	19.71	tr|B3KTN4|B3KTN4_HUMAN	Citrate synthase OS=Homo sapiens PE=2 SV=1	HUMAN	8
330	16.81	16.81	72.69	42.73	41.85	sp|P22061|PIMT_HUMAN	Protein-L-isoaspartate(D-aspartate) O-methyltransferase OS=Homo sapiens GN=PCMT1 PE=1 SV=4	HUMAN	9
330	0	16.81	72.37	42.54	41.67	sp|P22061-2|PIMT_HUMAN	Isoform 2 of Protein-L-isoaspartate(D-aspartate) O-methyltransferase OS=Homo sapiens GN=PCMT1	HUMAN	9
330	0	14.68	76.56	45.31	44.27	tr|B7Z972|B7Z972_HUMAN	Protein-L-isoaspartate O-methyltransferase OS=Homo sapiens GN=PCMT1 PE=2 SV=1	HUMAN	8
331	16.78	24.29	55.65	38.04	31.74	tr|F8W8I8|F8W8I8_HUMAN	Uncharacterized protein OS=Homo sapiens GN=SEPT8 PE=3 SV=1	HUMAN	13
331	0	24.29	56.79	39.59	33.03	tr|F6W7K9|F6W7K9_HUMAN	Uncharacterized protein OS=Homo sapiens GN=SEPT8 PE=3 SV=1	HUMAN	13
331	0	24.29	58.37	40.7	33.95	tr|A6NMH6|A6NMH6_HUMAN	Uncharacterized protein OS=Homo sapiens GN=SEPT8 PE=3 SV=1	HUMAN	13
331	0	24.29	51.97	36.23	30.23	sp|Q92599|SEPT8_HUMAN	Septin-8 OS=Homo sapiens GN=SEPT8 PE=1 SV=4	HUMAN	13
331	0	24.29	58.51	40.79	34.03	sp|Q92599-2|SEPT8_HUMAN	Isoform 2 of Septin-8 OS=Homo sapiens GN=SEPT8	HUMAN	13
331	0	24.29	53.16	40.98	34.19	tr|B7ZVZ1|B7ZVZ1_HUMAN	SEPT8 protein OS=Homo sapiens GN=SEPT8 PE=2 SV=1	HUMAN	13
331	0	24.29	51.59	39.77	33.18	tr|A6NFQ9|A6NFQ9_HUMAN	Uncharacterized protein OS=Homo sapiens GN=SEPT8 PE=3 SV=1	HUMAN	13
332	16.78	16.78	67.96	58.01	54.7	sp|P84077|ARF1_HUMAN	ADP-ribosylation factor 1 OS=Homo sapiens GN=ARF1 PE=1 SV=2	HUMAN	13
332	0	16.77	63.16	61.4	57.89	tr|Q5ISS1|Q5ISS1_MACFA	ADP-ribosylation factor 1 (Fragment) OS=Macaca fascicularis PE=2 SV=1	MACFA	13
332	0	16.77	59.67	58.01	54.7	sp|P61204|ARF3_HUMAN	ADP-ribosylation factor 3 OS=Homo sapiens GN=ARF3 PE=1 SV=2	HUMAN	13
333	16.75	16.75	35.42	25.86	22.57	tr|F8W8S0|F8W8S0_HUMAN	Uncharacterized protein OS=Homo sapiens GN=DYNC1I2 PE=4 SV=1	HUMAN	9
333	0	16.75	35.87	26.19	22.86	tr|B7ZA04|B7ZA04_HUMAN	Uncharacterized protein OS=Homo sapiens GN=DYNC1I2 PE=2 SV=1	HUMAN	9
333	0	16.75	35.42	25.86	22.57	sp|Q13409|DC1I2_HUMAN	Cytoplasmic dynein 1 intermediate chain 2 OS=Homo sapiens GN=DYNC1I2 PE=1 SV=3	HUMAN	9
333	0	16.75	36.99	27	23.57	sp|Q13409-6|DC1I2_HUMAN	Isoform 2F of Cytoplasmic dynein 1 intermediate chain 2 OS=Homo sapiens GN=DYNC1I2	HUMAN	9
333	0	16.75	35.48	25.9	22.61	sp|Q13409-5|DC1I2_HUMAN	Isoform 2E of Cytoplasmic dynein 1 intermediate chain 2 OS=Homo sapiens GN=DYNC1I2	HUMAN	9
333	0	16.75	36.93	26.96	23.53	sp|Q13409-3|DC1I2_HUMAN	Isoform 2C of Cytoplasmic dynein 1 intermediate chain 2 OS=Homo sapiens GN=DYNC1I2	HUMAN	9
333	0	16.75	35.76	26.11	22.78	sp|Q13409-2|DC1I2_HUMAN	Isoform 2B of Cytoplasmic dynein 1 intermediate chain 2 OS=Homo sapiens GN=DYNC1I2	HUMAN	9
333	0	14.62	32.38	22.7	19.37	tr|B4DPZ3|B4DPZ3_HUMAN	cDNA FLJ53290, highly similar to Cytoplasmic dynein 1 intermediate chain 2 OS=Homo sapiens PE=2 SV=1	HUMAN	8
334	16.71	28.5	78.46	65.04	54.47	sp|P31946|1433B_HUMAN	14-3-3 protein beta/alpha OS=Homo sapiens GN=YWHAB PE=1 SV=3	HUMAN	20
334	0	28.5	79.1	65.57	54.92	sp|P31946-2|1433B_HUMAN	Isoform Short of 14-3-3 protein beta/alpha OS=Homo sapiens GN=YWHAB	HUMAN	20
335	16.68	23.77	65.42	56.61	49.49	sp|P54920|SNAA_HUMAN	Alpha-soluble NSF attachment protein OS=Homo sapiens GN=NAPA PE=1 SV=3	HUMAN	13
336	16.53	16.53	47.2	23.21	20.89	tr|B4DUP2|B4DUP2_HUMAN	cDNA FLJ56155, highly similar to UTP--glucose-1-phosphate uridylyltransferase 2 (EC 2.7.7.9) OS=Homo sapiens PE=2 SV=1	HUMAN	8
336	0	16.53	44.68	23.21	20.89	tr|E7EUC7|E7EUC7_HUMAN	Uncharacterized protein OS=Homo sapiens GN=UGP2 PE=4 SV=1	HUMAN	8
336	0	16.53	45.47	23.62	21.26	tr|C9JKD6|C9JKD6_HUMAN	Uncharacterized protein OS=Homo sapiens GN=UGP2 PE=4 SV=1	HUMAN	8
336	0	16.53	45.47	23.62	21.26	sp|Q16851|UGPA_HUMAN	UTP--glucose-1-phosphate uridylyltransferase OS=Homo sapiens GN=UGP2 PE=1 SV=5	HUMAN	8
336	0	16.53	46.48	24.14	21.73	sp|Q16851-2|UGPA_HUMAN	Isoform 2 of UTP--glucose-1-phosphate uridylyltransferase OS=Homo sapiens GN=UGP2	HUMAN	8
336	0	16.5	46.85	23.62	21.26	tr|B2RAN1|B2RAN1_HUMAN	cDNA, FLJ95012, highly similar to Homo sapiens UDP-glucose pyrophosphorylase 2 (UGP2), mRNA OS=Homo sapiens PE=2 SV=1	HUMAN	8
336	0	15.92	41.78	24.66	24.66	tr|Q53QE9|Q53QE9_HUMAN	Putative uncharacterized protein UGP2 (Fragment) OS=Homo sapiens GN=UGP2 PE=2 SV=1	HUMAN	8
337	16.39	16.39	43.14	25.49	23.92	tr|B1ANK7|B1ANK7_HUMAN	Fumarate hydratase OS=Homo sapiens GN=FH PE=2 SV=1	HUMAN	8
337	0	16.39	43.14	25.49	23.92	sp|P07954|FUMH_HUMAN	Fumarate hydratase, mitochondrial OS=Homo sapiens GN=FH PE=1 SV=3	HUMAN	8
337	0	16.39	47.11	27.84	26.12	sp|P07954-2|FUMH_HUMAN	Isoform Cytoplasmic of Fumarate hydratase, mitochondrial OS=Homo sapiens GN=FH	HUMAN	8
338	16.39	16.39	57.01	55.61	55.61	sp|P30044|PRDX5_HUMAN	Peroxiredoxin-5, mitochondrial OS=Homo sapiens GN=PRDX5 PE=1 SV=4	HUMAN	9
338	0	16.39	75.31	73.46	73.46	sp|P30044-2|PRDX5_HUMAN	Isoform Cytoplasmicꗪ⬨馩 of Peroxiredoxin-5, mitochondrial OS=Homo sapiens GN=PRDX5	HUMAN	9
338	0	14.17	63.53	61.76	61.76	tr|B7ZLJ4|B7ZLJ4_HUMAN	Peroxiredoxin 5 OS=Homo sapiens GN=PRDX5 PE=2 SV=1	HUMAN	8
338	0	14.17	63.53	61.76	61.76	tr|A6NG06|A6NG06_HUMAN	Uncharacterized protein OS=Homo sapiens GN=PRDX5 PE=4 SV=1	HUMAN	8
339	16.35	16.35	57.14	49.38	37.89	sp|Q9H9B4|SFXN1_HUMAN	Sideroflexin-1 OS=Homo sapiens GN=SFXN1 PE=1 SV=4	HUMAN	8
340	16.3	16.3	53.04	36.49	33.78	sp|Q96GD0|PLPP_HUMAN	Pyridoxal phosphate phosphatase OS=Homo sapiens GN=PDXP PE=1 SV=2	HUMAN	8
341	16.27	16.27	57.89	44.61	29.57	tr|Q53TN2|Q53TN2_HUMAN	LanC lantibiotic synthetase component C-like 1 (Bacterial), isoform CRA_a OS=Homo sapiens GN=LANCL1 PE=2 SV=1	HUMAN	8
341	0	16.27	57.89	44.61	29.57	sp|O43813|LANC1_HUMAN	LanC-like protein 1 OS=Homo sapiens GN=LANCL1 PE=1 SV=1	HUMAN	8
341	0	16.27	56.64	44.61	29.57	tr|Q6FHH6|Q6FHH6_HUMAN	LANCL1 protein (Fragment) OS=Homo sapiens GN=LANCL1 PE=2 SV=1	HUMAN	8
341	0	14.02	53.88	40.6	25.56	tr|B2R602|B2R602_HUMAN	cDNA, FLJ92709, highly similar to Homo sapiens LanC lantibiotic synthetase component C-like 1 (bacterial) (LANCL1), mRNA OS=Homo sapiens PE=2 SV=1	HUMAN	7
342	16.16	17.26	46.2	26.37	24.47	tr|Q9BYW9|Q9BYW9_HUMAN	Adenylyl cyclase-associated protein OS=Homo sapiens GN=CAP2 PE=2 SV=2	HUMAN	10
342	0	17.26	45.91	26.21	24.32	sp|P40123|CAP2_HUMAN	Adenylyl cyclase-associated protein 2 OS=Homo sapiens GN=CAP2 PE=1 SV=1	HUMAN	10
342	0	15.04	47.46	28.17	25.89	tr|Q5JPJ8|Q5JPJ8_HUMAN	Adenylyl cyclase-associated protein OS=Homo sapiens GN=DKFZp686D0714 PE=2 SV=1	HUMAN	9
342	0	15.04	47.46	28.17	25.89	tr|E9PDI0|E9PDI0_HUMAN	Adenylyl cyclase-associated protein OS=Homo sapiens GN=CAP2 PE=3 SV=2	HUMAN	9
342	0	15.04	45.28	26.88	24.7	tr|B7Z1C4|B7Z1C4_HUMAN	Adenylyl cyclase-associated protein OS=Homo sapiens GN=CAP2 PE=2 SV=1	HUMAN	9
343	16.12	43.4	64.89	57.56	51.56	sp|Q13509|TBB3_HUMAN	Tubulin beta-3 chain OS=Homo sapiens GN=TUBB3 PE=1 SV=2	HUMAN	36
343	0	41.35	61.78	54.44	48.44	tr|Q53G92|Q53G92_HUMAN	Tubulin, beta, 4 variant (Fragment) OS=Homo sapiens PE=2 SV=1	HUMAN	34
343	0	40.26	61.08	59.11	52.96	tr|Q9BV28|Q9BV28_HUMAN	TUBB3 protein (Fragment) OS=Homo sapiens GN=TUBB3 PE=2 SV=2	HUMAN	34
344	16.1	35.55	56.78	35.42	31.02	sp|P13647|K2C5_HUMAN	Keratin, type II cytoskeletal 5 OS=Homo sapiens GN=KRT5 PE=1 SV=3	HUMAN	20
345	16.08	16.08	66.33	36.67	30.67	tr|Q53R19|Q53R19_HUMAN	Actin related protein 2/3 complex, subunit 2, 34kDa, isoform CRA_a OS=Homo sapiens GN=ARPC2 PE=2 SV=1	HUMAN	9
345	0	16.08	66.33	36.67	30.67	sp|O15144|ARPC2_HUMAN	Actin-related protein 2/3 complex subunit 2 OS=Homo sapiens GN=ARPC2 PE=1 SV=1	HUMAN	9
346	15.99	15.99	72.69	51.54	47.14	tr|Q7Z4Y4|Q7Z4Y4_HUMAN	GTP:AMP phosphotransferase OS=Homo sapiens PE=2 SV=1	HUMAN	9
346	0	15.99	72.69	51.54	47.14	sp|Q9UIJ7|KAD3_HUMAN	GTP:AMP phosphotransferase, mitochondrial OS=Homo sapiens GN=AK3 PE=1 SV=4	HUMAN	9
346	0	14.97	78.14	49.3	44.65	tr|Q7Z531|Q7Z531_HUMAN	GTP:ATP phosphotransferase OS=Homo sapiens PE=2 SV=1	HUMAN	8
346	0	14.93	77.07	67.52	61.15	tr|Q9HC01|Q9HC01_HUMAN	Adenylate kinase 3 OS=Homo sapiens GN=AK3 PE=2 SV=1	HUMAN	8
347	15.92	15.92	30.36	12.58	10.12	sp|O00410|IPO5_HUMAN	Importin-5 OS=Homo sapiens GN=IPO5 PE=1 SV=4	HUMAN	8
347	0	15.92	29.87	12.38	9.955	sp|O00410-3|IPO5_HUMAN	Isoform 3 of Importin-5 OS=Homo sapiens GN=IPO5	HUMAN	8
347	0	13.66	29.51	12.44	9.836	sp|O00410-2|IPO5_HUMAN	Isoform 2 of Importin-5 OS=Homo sapiens GN=IPO5	HUMAN	7
348	15.91	17.95	57.38	49.18	49.18	tr|B4DF70|B4DF70_HUMAN	cDNA FLJ60461, highly similar to Peroxiredoxin-2 (EC 1.11.1.15) OS=Homo sapiens PE=2 SV=1	HUMAN	12
348	0	17.95	53.03	45.45	45.45	sp|P32119|PRDX2_HUMAN	Peroxiredoxin-2 OS=Homo sapiens GN=PRDX2 PE=1 SV=5	HUMAN	12
349	15.9	15.91	67.12	44.29	40.64	tr|Q4L233|Q4L233_HUMAN	Brain-specific protein p25 alpha, isoform CRA_b OS=Homo sapiens GN=FREP1 PE=2 SV=1	HUMAN	9
349	0	15.91	67.12	44.29	40.64	sp|O94811|TPPP_HUMAN	Tubulin polymerization-promoting protein OS=Homo sapiens GN=TPPP PE=1 SV=1	HUMAN	9
350	15.85	15.85	56.15	22.75	14.5	sp|P11413-3|G6PD_HUMAN	Isoform 3 of Glucose-6-phosphate 1-dehydrogenase OS=Homo sapiens GN=G6PD	HUMAN	8
350	0	15.85	52.05	22.1	14.08	sp|P11413-2|G6PD_HUMAN	Isoform Long of Glucose-6-phosphate 1-dehydrogenase OS=Homo sapiens GN=G6PD	HUMAN	8
350	0	15.85	54.95	24.08	15.34	tr|A8K8D9|A8K8D9_HUMAN	Glucose-6-phosphate 1-dehydrogenase OS=Homo sapiens PE=2 SV=1	HUMAN	8
350	0	15.85	54.95	24.08	15.34	sp|P11413|G6PD_HUMAN	Glucose-6-phosphate 1-dehydrogenase OS=Homo sapiens GN=G6PD PE=1 SV=4	HUMAN	8
350	0	15.44	57.89	24.42	16.63	tr|Q2VF42|Q2VF42_HUMAN	Glucose-6-phosphate 1-dehydrogenase (Fragment) OS=Homo sapiens GN=G6PD PE=2 SV=1	HUMAN	8
350	0	15.44	54.53	24.42	16.63	tr|Q2Q9H2|Q2Q9H2_HUMAN	Glucose-6-phosphate 1-dehydrogenase (Fragment) OS=Homo sapiens GN=G6PD PE=2 SV=1	HUMAN	8
350	0	15.3	55.51	22.44	15.55	tr|B4DYA7|B4DYA7_HUMAN	Glucose-6-phosphate 1-dehydrogenase OS=Homo sapiens PE=2 SV=1	HUMAN	8
350	0	15.3	51.67	22.4	15.52	tr|E9PDV8|E9PDV8_HUMAN	Glucose-6-phosphate 1-dehydrogenase OS=Homo sapiens GN=G6PD PE=3 SV=1	HUMAN	8
350	0	13.59	51.37	21.26	13.47	tr|Q2Q9B7|Q2Q9B7_HUMAN	Glucose-6-phosphate 1-dehydrogenase (Fragment) OS=Homo sapiens GN=G6PD PE=2 SV=1	HUMAN	7
351	15.8	15.8	56.36	40.55	37.8	tr|Q8TAS0|Q8TAS0_HUMAN	ATP synthase gamma chain (Fragment) OS=Homo sapiens PE=2 SV=1	HUMAN	8
351	0	15.8	55.03	39.6	36.91	tr|Q6I9V2|Q6I9V2_HUMAN	ATP synthase gamma chain OS=Homo sapiens GN=ATP5C1 PE=2 SV=1	HUMAN	8
351	0	15.8	55.03	39.6	36.91	sp|P36542|ATPG_HUMAN	ATP synthase subunit gamma, mitochondrial OS=Homo sapiens GN=ATP5C1 PE=1 SV=1	HUMAN	8
351	0	13.72	50.84	35.35	32.66	sp|P36542-2|ATPG_HUMAN	Isoform Heart of ATP synthase subunit gamma, mitochondrial OS=Homo sapiens GN=ATP5C1	HUMAN	7
351	0	13.72	55.6	42	38.8	tr|B4DL14|B4DL14_HUMAN	ATP synthase gamma chain OS=Homo sapiens GN=ATP5C1 PE=2 SV=1	HUMAN	7
352	15.74	17.91	57.85	39.08	34.77	sp|P14550|AK1A1_HUMAN	Alcohol dehydrogenase [NADP] OS=Homo sapiens GN=AKR1A1 PE=1 SV=3	HUMAN	10
353	15.74	15.74	44.29	33.33	28.9	tr|Q7Z2Q5|Q7Z2Q5_HUMAN	C-terminal binding protein 1 OS=Homo sapiens GN=CTBP1 PE=2 SV=1	HUMAN	8
353	0	15.74	43.18	32.5	28.18	sp|Q13363|CTBP1_HUMAN	C-terminal-binding protein 1 OS=Homo sapiens GN=CTBP1 PE=1 SV=2	HUMAN	8
353	0	13.5	38.64	27.95	23.64	tr|Q4KMQ8|Q4KMQ8_HUMAN	C-terminal binding protein 1 OS=Homo sapiens GN=CTBP1 PE=2 SV=1	HUMAN	7
354	15.7	15.7	51.61	27.78	21.15	tr|Q53F53|Q53F53_HUMAN	Atlastin variant (Fragment) OS=Homo sapiens PE=2 SV=1	HUMAN	8
354	0	15.7	51.61	27.78	21.15	tr|F8WD04|F8WD04_HUMAN	Uncharacterized protein OS=Homo sapiens GN=ATL1 PE=4 SV=1	HUMAN	8
354	0	15.7	51.61	27.78	21.15	sp|Q8WXF7|ATLA1_HUMAN	Atlastin-1 OS=Homo sapiens GN=ATL1 PE=1 SV=1	HUMAN	8
354	0	15.7	47.64	28.08	21.38	tr|Q69YH7|Q69YH7_HUMAN	Putative uncharacterized protein DKFZp686J1364 (Fragment) OS=Homo sapiens GN=DKFZp686J1364 PE=2 SV=1	HUMAN	8
354	0	15.7	47.56	28.03	21.34	tr|G5E9T1|G5E9T1_HUMAN	Spastic paraplegia 3A (Autosomal dominant), isoform CRA_a OS=Homo sapiens GN=ATL1 PE=4 SV=1	HUMAN	8
355	15.7	15.7	43.68	34.48	26.63	sp|P00390|GSHR_HUMAN	Glutathione reductase, mitochondrial OS=Homo sapiens GN=GSR PE=1 SV=2	HUMAN	8
355	0	15.7	45.3	37.58	29.02	sp|P00390-2|GSHR_HUMAN	Isoform Cytoplasmic of Glutathione reductase, mitochondrial OS=Homo sapiens GN=GSR	HUMAN	8
355	0	15.37	41.58	31.85	28.19	tr|C8KIL8|C8KIL8_HUMAN	Glutathion reductase delta8 alternative splicing variant OS=Homo sapiens GN=GSR PE=2 SV=1	HUMAN	8
355	0	14.48	44.35	34.33	25.59	tr|C8KIL9|C8KIL9_HUMAN	Glutathion reductase delta9 alternative splicing varian OS=Homo sapiens GN=GSR PE=2 SV=1	HUMAN	7
355	0	14.18	39.77	31.36	27.27	tr|C8KIM0|C8KIM0_HUMAN	Glutathion reductase delta8 alternative splicing variant OS=Homo sapiens GN=GSR PE=2 SV=1	HUMAN	7
356	15.69	15.69	41.03	20.09	18.59	tr|D3DUG9|D3DUG9_HUMAN	Ubiquitin carboxyl-terminal hydrolase OS=Homo sapiens GN=USP14 PE=3 SV=1	HUMAN	9
356	0	15.69	39.75	19.46	18.01	tr|B7Z4N8|B7Z4N8_HUMAN	Ubiquitin carboxyl-terminal hydrolase OS=Homo sapiens GN=USP14 PE=2 SV=1	HUMAN	9
356	0	15.69	38.87	19.03	17.61	tr|B2RD79|B2RD79_HUMAN	Ubiquitin carboxyl-terminal hydrolase OS=Homo sapiens PE=2 SV=1	HUMAN	9
356	0	15.69	41.83	20.48	18.95	tr|A6NJA2|A6NJA2_HUMAN	Ubiquitin carboxyl-terminal hydrolase OS=Homo sapiens GN=USP14 PE=3 SV=1	HUMAN	9
356	0	15.69	38.87	19.03	17.61	sp|P54578|UBP14_HUMAN	Ubiquitin carboxyl-terminal hydrolase 14 OS=Homo sapiens GN=USP14 PE=1 SV=3	HUMAN	9
357	15.65	15.65	51.18	36.47	25	tr|Q5T3J0|Q5T3J0_HUMAN	Hyaluronan and proteoglycan link protein 2 OS=Homo sapiens GN=HAPLN2 PE=2 SV=1	HUMAN	7
357	0	15.65	51.18	36.47	25	sp|Q9GZV7|HPLN2_HUMAN	Hyaluronan and proteoglycan link protein 2 OS=Homo sapiens GN=HAPLN2 PE=1 SV=1	HUMAN	7
357	0	13.57	55.91	33.87	21.41	tr|B7Z1Z4|B7Z1Z4_HUMAN	Uncharacterized protein OS=Homo sapiens GN=HAPLN2 PE=2 SV=1	HUMAN	6
358	15.63	15.63	61.62	28.79	23.74	tr|D7EHM2|D7EHM2_HUMAN	DNA damage-regulated overexpressed in cancer 45 protein OS=Homo sapiens GN=PTD004 PE=2 SV=1	HUMAN	8
358	0	15.63	61.62	28.79	23.74	sp|Q9NTK5|OLA1_HUMAN	Obg-like ATPase 1 OS=Homo sapiens GN=OLA1 PE=1 SV=2	HUMAN	8
359	15.59	15.59	57.69	33.08	28.46	tr|E7ESZ7|E7ESZ7_HUMAN	Uncharacterized protein OS=Homo sapiens GN=NDUFA10 PE=4 SV=1	HUMAN	8
359	0	15.59	57.63	36.44	31.36	tr|Q7Z518|Q7Z518_HUMAN	NADH dehydrogenase OS=Homo sapiens PE=2 SV=1	HUMAN	8
359	0	15.59	57.46	36.34	31.27	tr|C9JGP9|C9JGP9_HUMAN	Uncharacterized protein OS=Homo sapiens GN=NDUFA10 PE=4 SV=2	HUMAN	8
359	0	15.59	57.46	36.34	31.27	sp|O95299|NDUAA_HUMAN	NADH dehydrogenase [ubiquinone] 1 alpha subcomplex subunit 10, mitochondrial OS=Homo sapiens GN=NDUFA10 PE=1 SV=1	HUMAN	8
359	0	15.54	57.46	36.34	31.27	tr|A8K413|A8K413_HUMAN	cDNA FLJ76144, highly similar to Homo sapiens NADH dehydrogenase (ubiquinone) 1 alpha subcomplex, 10, 42kDa (NDUFA10), mRNA OS=Homo sapiens PE=2 SV=1	HUMAN	8
359	0	13.43	57.66	35.14	29.73	tr|Q53SW4|Q53SW4_HUMAN	Putative uncharacterized protein NDUFA10 (Fragment) OS=Homo sapiens GN=NDUFA10 PE=2 SV=1	HUMAN	7
360	15.53	15.53	52.52	17.71	13.04	sp|Q96JE9|MAP6_HUMAN	Microtubule-associated protein 6 OS=Homo sapiens GN=MAP6 PE=1 SV=2	HUMAN	8
361	15.5	15.5	58.04	38.82	31.76	tr|A8K766|A8K766_HUMAN	cDNA FLJ77343, highly similar to Homo sapiens electron-transfer-flavoprotein, beta polypeptide(ETFB), mRNA OS=Homo sapiens PE=2 SV=1	HUMAN	8
361	0	15.5	58.04	38.82	31.76	sp|P38117|ETFB_HUMAN	Electron transfer flavoprotein subunit beta OS=Homo sapiens GN=ETFB PE=1 SV=3	HUMAN	8
361	0	14.91	47.98	26.3	23.41	sp|P38117-2|ETFB_HUMAN	Isoform 2 of Electron transfer flavoprotein subunit beta OS=Homo sapiens GN=ETFB	HUMAN	8
362	15.47	15.47	65.63	39.32	35.91	sp|Q9H936|GHC1_HUMAN	Mitochondrial glutamate carrier 1 OS=Homo sapiens GN=SLC25A22 PE=1 SV=1	HUMAN	8
363	15.4	15.4	66.99	49.03	48.54	sp|P60880|SNP25_HUMAN	Synaptosomal-associated protein 25 OS=Homo sapiens GN=SNAP25 PE=1 SV=1	HUMAN	9
364	15.34	22.31	50.26	25.77	22.31	sp|P17858|K6PL_HUMAN	6-phosphofructokinase, liver type OS=Homo sapiens GN=PFKL PE=1 SV=6	HUMAN	11
364	0	22.09	48	22.01	21.04	sp|P17858-2|K6PL_HUMAN	Isoform 2 of 6-phosphofructokinase, liver type OS=Homo sapiens GN=PFKL	HUMAN	11
365	15.29	15.29	40.41	27.88	19.69	sp|P55209|NP1L1_HUMAN	Nucleosome assembly protein 1-like 1 OS=Homo sapiens GN=NAP1L1 PE=1 SV=1	HUMAN	8
365	0	15.29	39.16	28.46	20.1	tr|F5H4R6|F5H4R6_HUMAN	Uncharacterized protein OS=Homo sapiens GN=NAP1L1 PE=3 SV=1	HUMAN	8
365	0	15.29	40.76	29.62	20.92	tr|B3KNT8|B3KNT8_HUMAN	Uncharacterized protein OS=Homo sapiens GN=NAP1L1 PE=2 SV=1	HUMAN	8
365	0	15.29	53.41	41.29	29.17	tr|F8VY35|F8VY35_HUMAN	Uncharacterized protein OS=Homo sapiens GN=NAP1L1 PE=3 SV=1	HUMAN	8
365	0	14.76	31.13	20.32	20.32	tr|F8W0J6|F8W0J6_HUMAN	Uncharacterized protein OS=Homo sapiens GN=NAP1L1 PE=3 SV=1	HUMAN	8
365	0	14.76	30.81	20.1	20.1	tr|B7Z2V4|B7Z2V4_HUMAN	cDNA FLJ60539, highly similar to Nucleosome assembly protein 1-like 1 OS=Homo sapiens PE=2 SV=1	HUMAN	8
365	0	14.76	52.66	37.2	37.2	tr|F8W020|F8W020_HUMAN	Uncharacterized protein OS=Homo sapiens GN=NAP1L1 PE=3 SV=1	HUMAN	8
365	0	14.33	40.06	27.52	17.74	tr|F8VV59|F8VV59_HUMAN	Uncharacterized protein OS=Homo sapiens GN=NAP1L1 PE=3 SV=1	HUMAN	7
365	0	14.33	58.37	43.06	27.75	tr|F8W118|F8W118_HUMAN	Uncharacterized protein OS=Homo sapiens GN=NAP1L1 PE=3 SV=1	HUMAN	7
365	0	13.81	30.66	16.62	16.62	tr|B7Z9C2|B7Z9C2_HUMAN	Uncharacterized protein OS=Homo sapiens GN=NAP1L1 PE=2 SV=1	HUMAN	7
366	15.24	15.24	68.07	43.7	24.37	sp|P07355-2|ANXA2_HUMAN	Isoform 2 of Annexin A2 OS=Homo sapiens GN=ANXA2	HUMAN	7
366	0	15.24	64.31	46.02	25.66	sp|P07355|ANXA2_HUMAN	Annexin A2 OS=Homo sapiens GN=ANXA2 PE=1 SV=2	HUMAN	7
367	15.24	15.24	59.85	36.21	27.34	tr|Q53FV3|Q53FV3_HUMAN	COP9 signalosome subunit 4 variant (Fragment) OS=Homo sapiens PE=2 SV=1	HUMAN	8
367	0	15.24	59.85	36.21	27.34	sp|Q9BT78|CSN4_HUMAN	COP9 signalosome complex subunit 4 OS=Homo sapiens GN=COPS4 PE=1 SV=1	HUMAN	8
367	0	15.2	50.24	35	26.43	tr|D6RAX7|D6RAX7_HUMAN	Uncharacterized protein OS=Homo sapiens GN=COPS4 PE=4 SV=1	HUMAN	8
367	0	15.05	57.31	30.82	25.34	tr|D6RFN0|D6RFN0_HUMAN	Uncharacterized protein OS=Homo sapiens GN=COPS4 PE=4 SV=1	HUMAN	8
367	0	13.49	54.93	31.28	22.41	tr|B3KM48|B3KM48_HUMAN	cDNA FLJ10286 fis, clone HEMBB1001384, highly similar to COP9 signalosome complex subunit 4 OS=Homo sapiens PE=2 SV=1	HUMAN	7
368	15.21	15.21	45.39	26.32	24.01	sp|P02686|MBP_HUMAN	Myelin basic protein OS=Homo sapiens GN=MBP PE=1 SV=3	HUMAN	9
368	0	15.21	69.94	46.24	42.2	tr|A8MUU4|A8MUU4_HUMAN	Uncharacterized protein OS=Homo sapiens GN=MBP PE=4 SV=2	HUMAN	9
368	0	15.21	65.5	46.78	42.69	sp|P02686-5|MBP_HUMAN	Isoform 5 of Myelin basic protein OS=Homo sapiens GN=MBP	HUMAN	9
368	0	15.21	56.85	40.61	37.06	sp|P02686-3|MBP_HUMAN	Isoform 3 of Myelin basic protein OS=Homo sapiens GN=MBP	HUMAN	9
368	0	15.21	53.04	44.2	40.33	tr|A8MZH3|A8MZH3_HUMAN	Uncharacterized protein OS=Homo sapiens GN=MBP PE=4 SV=1	HUMAN	9
368	0	13.83	66.87	48.12	43.75	tr|B4DF42|B4DF42_HUMAN	cDNA FLJ54101, highly similar to Myelin basic protein OS=Homo sapiens PE=2 SV=1	HUMAN	8
368	0	13.83	66.87	48.12	43.75	sp|P02686-6|MBP_HUMAN	Isoform 6 of Myelin basic protein OS=Homo sapiens GN=MBP	HUMAN	8
368	0	13.83	57.53	41.4	37.63	sp|P02686-4|MBP_HUMAN	Isoform 4 of Myelin basic protein OS=Homo sapiens GN=MBP	HUMAN	8
368	0	13.83	52.15	41.4	37.63	tr|A8K1H8|A8K1H8_HUMAN	cDNA FLJ77803, highly similar to Homo sapiens myelin basic protein (MBP), mRNA OS=Homo sapiens PE=2 SV=1	HUMAN	8
368	0	13.08	67.11	45.64	40.94	tr|E9PJ72|E9PJ72_HUMAN	Uncharacterized protein OS=Homo sapiens GN=MBP PE=4 SV=1	HUMAN	7
369	15.16	15.16	73.79	34.19	29.63	sp|Q8N335|GPD1L_HUMAN	Glycerol-3-phosphate dehydrogenase 1-like protein OS=Homo sapiens GN=GPD1L PE=1 SV=1	HUMAN	9
370	15.11	15.11	41.96	28.57	20.31	tr|G3V5I3|G3V5I3_HUMAN	Serpin peptidase inhibitor, clade A (Alpha-1 antiproteinase, antitrypsin), member 3, isoform CRA_b OS=Homo sapiens GN=SERPINA3 PE=3 SV=1	HUMAN	7
370	0	15.11	41.96	28.57	20.31	tr|B3KS79|B3KS79_HUMAN	cDNA FLJ35730 fis, clone TESTI2003131, highly similar to ALPHA-1-ANTICHYMOTRYPSIN OS=Homo sapiens PE=2 SV=1	HUMAN	7
370	0	15.11	44.44	30.26	21.51	sp|P01011|AACT_HUMAN	Alpha-1-antichymotrypsin OS=Homo sapiens GN=SERPINA3 PE=1 SV=2	HUMAN	7
370	0	14.23	54.15	51.71	44.39	tr|G3V3A0|G3V3A0_HUMAN	Serpin peptidase inhibitor, clade A (Alpha-1 antiproteinase, antitrypsin), member 3, isoform CRA_a OS=Homo sapiens GN=SERPINA3 PE=3 SV=1	HUMAN	7
371	15.02	15.02	30.7	15.07	14.08	tr|Q9UM02|Q9UM02_HUMAN	Prolyl endopeptidase OS=Homo sapiens PE=2 SV=1	HUMAN	8
371	0	15.02	30.7	15.07	14.08	tr|B2RAH7|B2RAH7_HUMAN	cDNA, FLJ94921, highly similar to Homo sapiens prolyl endopeptidase (PREP), mRNA OS=Homo sapiens PE=2 SV=1	HUMAN	8
371	0	15.02	30.7	15.07	14.08	sp|P48147|PPCE_HUMAN	Prolyl endopeptidase OS=Homo sapiens GN=PREP PE=1 SV=2	HUMAN	8
372	14.96	14.96	80.4	55.78	41.71	sp|Q9UI15|TAGL3_HUMAN	Transgelin-3 OS=Homo sapiens GN=TAGLN3 PE=1 SV=2	HUMAN	7
372	0	14.46	66.06	43.89	37.56	tr|Q7Z517|Q7Z517_HUMAN	Neuronal protein NP25 OS=Homo sapiens PE=2 SV=1	HUMAN	7
372	0	14.46	66.06	43.89	37.56	tr|F5H0F3|F5H0F3_HUMAN	Uncharacterized protein OS=Homo sapiens GN=TAGLN3 PE=4 SV=1	HUMAN	7
373	14.91	14.91	57.83	41.37	41.37	tr|F8W1H5|F8W1H5_HUMAN	Uncharacterized protein OS=Homo sapiens GN=RAB5C PE=3 SV=1	HUMAN	9
373	0	14.91	66.2	47.69	47.69	sp|P51148|RAB5C_HUMAN	Ras-related protein Rab-5C OS=Homo sapiens GN=RAB5C PE=1 SV=2	HUMAN	9
374	14.89	26.35	35.58	19.35	15.35	sp|Q02218|ODO1_HUMAN	2-oxoglutarate dehydrogenase, mitochondrial OS=Homo sapiens GN=OGDH PE=1 SV=3	HUMAN	13
374	0	26.35	36.04	20.33	16.12	tr|F5H801|F5H801_HUMAN	Uncharacterized protein OS=Homo sapiens GN=OGDH PE=4 SV=1	HUMAN	13
374	0	26.35	33.95	19.15	15.18	tr|E9PDF2|E9PDF2_HUMAN	Uncharacterized protein OS=Homo sapiens GN=OGDH PE=4 SV=1	HUMAN	13
374	0	26.35	33.82	19.08	15.13	tr|E9PCR7|E9PCR7_HUMAN	Uncharacterized protein OS=Homo sapiens GN=OGDH PE=4 SV=1	HUMAN	13
374	0	26.35	34.45	19.43	15.41	tr|E9PBM1|E9PBM1_HUMAN	Uncharacterized protein OS=Homo sapiens GN=OGDH PE=4 SV=1	HUMAN	13
374	0	26.35	34.45	19.43	15.41	tr|B4E2U9|B4E2U9_HUMAN	cDNA FLJ54748, highly similar to 2-oxoglutarate dehydrogenase E1 component, mitochondrial (EC 1.2.4.2) OS=Homo sapiens PE=2 SV=1	HUMAN	13
374	0	24.23	33.47	19.4	15.2	tr|B4DF00|B4DF00_HUMAN	cDNA FLJ53308, highly similar to 2-oxoglutarate dehydrogenase E1 component, mitochondrial (EC 1.2.4.2) OS=Homo sapiens PE=2 SV=1	HUMAN	12
375	14.85	14.85	54.96	32.33	20.04	tr|Q6IBN1|Q6IBN1_HUMAN	HNRPK protein OS=Homo sapiens GN=HNRPK PE=2 SV=1	HUMAN	9
375	0	14.85	58.09	34.17	21.18	tr|B4DUQ1|B4DUQ1_HUMAN	cDNA FLJ54552, highly similar to Heterogeneous nuclear ribonucleoprotein K OS=Homo sapiens PE=2 SV=1	HUMAN	9
375	0	14.85	55.08	32.4	20.09	sp|P61978|HNRPK_HUMAN	Heterogeneous nuclear ribonucleoprotein K OS=Homo sapiens GN=HNRNPK PE=1 SV=1	HUMAN	9
375	0	14.85	57.95	34.09	21.14	sp|P61978-3|HNRPK_HUMAN	Isoform 3 of Heterogeneous nuclear ribonucleoprotein K OS=Homo sapiens GN=HNRNPK	HUMAN	9
375	0	14.85	54.96	32.33	20.04	sp|P61978-2|HNRPK_HUMAN	Isoform 2 of Heterogeneous nuclear ribonucleoprotein K OS=Homo sapiens GN=HNRNPK	HUMAN	9
375	0	14.85	57.01	35.05	21.73	tr|Q5T6W5|Q5T6W5_HUMAN	Heterogeneous nuclear ribonucleoprotein K OS=Homo sapiens GN=HNRNPK PE=2 SV=1	HUMAN	9
375	0	14.71	56.46	39.58	24.54	tr|Q5T6W2|Q5T6W2_HUMAN	Heterogeneous nuclear ribonucleoprotein K (Fragment) OS=Homo sapiens GN=HNRNPK PE=2 SV=1	HUMAN	9
375	0	14.19	51.29	28.66	20.04	tr|Q5EC54|Q5EC54_HUMAN	Heterogeneous nuclear ribonucleoprotein K transcript variant OS=Homo sapiens GN=HNRPK PE=2 SV=1	HUMAN	9
375	0	13.57	51.85	28.98	16.56	tr|B4DFF1|B4DFF1_HUMAN	Uncharacterized protein OS=Homo sapiens GN=HNRNPK PE=2 SV=1	HUMAN	8
376	14.79	14.79	52.65	40	25.29	sp|Q99963-4|SH3G3_HUMAN	Isoform 4 of Endophilin-A3 OS=Homo sapiens GN=SH3GL3	HUMAN	8
376	0	14.13	46.69	36.6	24.78	sp|Q99963|SH3G3_HUMAN	Endophilin-A3 OS=Homo sapiens GN=SH3GL3 PE=1 SV=1	HUMAN	8
376	0	13.9	43.38	33.52	24.23	sp|Q99963-3|SH3G3_HUMAN	Isoform 3 of Endophilin-A3 OS=Homo sapiens GN=SH3GL3	HUMAN	8
376	0	13.73	50.69	38.54	29.86	tr|Q8IVP1|Q8IVP1_HUMAN	SH3-domain GRB2-like 3, isoform CRA_a OS=Homo sapiens GN=SH3GL3 PE=2 SV=1	HUMAN	8
377	14.74	16.82	69.72	46.83	43.66	sp|Q9Y277-2|VDAC3_HUMAN	Isoform 2 of Voltage-dependent anion-selective channel protein 3 OS=Homo sapiens GN=VDAC3	HUMAN	10
377	0	14.74	62.68	39.79	36.62	tr|F5H740|F5H740_HUMAN	Uncharacterized protein OS=Homo sapiens GN=VDAC3 PE=4 SV=1	HUMAN	9
377	0	14.74	62.9	39.93	36.75	sp|Q9Y277|VDAC3_HUMAN	Voltage-dependent anion-selective channel protein 3 OS=Homo sapiens GN=VDAC3 PE=1 SV=1	HUMAN	9
378	14.7	14.7	50.8	33.69	31.55	tr|Q6IRT1|Q6IRT1_HUMAN	Alcohol dehydrogenase 5 (Class III), chi polypeptide OS=Homo sapiens GN=ADH5 PE=2 SV=2	HUMAN	9
378	0	14.7	50.8	33.69	31.55	tr|Q5U043|Q5U043_HUMAN	Alcohol dehydrogenase 5 (Class III), chi polypeptide OS=Homo sapiens PE=2 SV=1	HUMAN	9
378	0	14.7	50.8	33.69	31.55	sp|P11766|ADHX_HUMAN	Alcohol dehydrogenase class-3 OS=Homo sapiens GN=ADH5 PE=1 SV=4	HUMAN	9
378	0	12.55	44.39	27.27	25.13	tr|Q6FI45|Q6FI45_HUMAN	ADH5 protein OS=Homo sapiens GN=ADH5 PE=2 SV=1	HUMAN	8
379	14.68	16.31	17.34	11.58	9.765	sp|O14594|NCAN_HUMAN	Neurocan core protein OS=Homo sapiens GN=NCAN PE=2 SV=3	HUMAN	10
379	0	16.23	17.15	11.46	9.663	tr|Q4LE67|Q4LE67_HUMAN	CSPG3 variant protein (Fragment) OS=Homo sapiens GN=CSPG3 variant protein PE=2 SV=1	HUMAN	10
379	0	16.12	16.12	11.58	9.765	sp|Q5IS41|NCAN_PANTR	Neurocan core protein OS=Pan troglodytes GN=NCAN PE=2 SV=1	PANTR	10
380	14.68	14.68	34.93	15.92	10.51	sp|P16615-3|AT2A2_HUMAN	Isoform 3 of Sarcoplasmic/endoplasmic reticulum calcium ATPase 2 OS=Homo sapiens GN=ATP2A2	HUMAN	8
380	0	14.68	32.05	15.26	10.08	sp|P16615|AT2A2_HUMAN	Sarcoplasmic/endoplasmic reticulum calcium ATPase 2 OS=Homo sapiens GN=ATP2A2 PE=1 SV=1	HUMAN	8
380	0	14.68	33.5	15.95	10.53	sp|P16615-5|AT2A2_HUMAN	Isoform 5 of Sarcoplasmic/endoplasmic reticulum calcium ATPase 2 OS=Homo sapiens GN=ATP2A2	HUMAN	8
380	0	14.68	33.5	15.95	10.53	sp|P16615-2|AT2A2_HUMAN	Isoform 2 of Sarcoplasmic/endoplasmic reticulum calcium ATPase 2 OS=Homo sapiens GN=ATP2A2	HUMAN	8
381	14.66	22.26	39.64	28.83	27.03	tr|A4D2J9|A4D2J9_HUMAN	Calcium/calmodulin-dependent protein kinase (CaM kinase) II beta OS=Homo sapiens GN=CAMK2B PE=4 SV=1	HUMAN	19
381	0	22.26	39.64	28.83	27.03	sp|Q13554|KCC2B_HUMAN	Calcium/calmodulin-dependent protein kinase type II subunit beta OS=Homo sapiens GN=CAMK2B PE=1 SV=3	HUMAN	19
381	0	22.26	47.05	35.42	33.21	sp|Q13554-2|KCC2B_HUMAN	Isoform 1 of Calcium/calmodulin-dependent protein kinase type II subunit beta OS=Homo sapiens GN=CAMK2B	HUMAN	19
381	0	22.26	43.52	37.14	34.82	tr|A4D2K5|A4D2K5_HUMAN	Calcium/calmodulin-dependent protein kinase (CaM kinase) II beta OS=Homo sapiens GN=CAMK2B PE=4 SV=1	HUMAN	19
381	0	22.26	43.52	37.14	34.82	sp|Q13554-8|KCC2B_HUMAN	Isoform 8 of Calcium/calmodulin-dependent protein kinase type II subunit beta OS=Homo sapiens GN=CAMK2B	HUMAN	19
381	0	22.26	43.63	37.07	34.75	sp|Q13554-5|KCC2B_HUMAN	Isoform 5 of Calcium/calmodulin-dependent protein kinase type II subunit beta OS=Homo sapiens GN=CAMK2B	HUMAN	19
381	0	22.15	45.53	38.17	35.79	sp|Q13554-3|KCC2B_HUMAN	Isoform 2 of Calcium/calmodulin-dependent protein kinase type II subunit beta OS=Homo sapiens GN=CAMK2B	HUMAN	19
381	0	21.25	45.39	33.76	31.55	tr|Q53H78|Q53H78_HUMAN	Calcium/calmodulin-dependent protein kinase IIB isoform 2 variant (Fragment) OS=Homo sapiens PE=2 SV=1	HUMAN	18
381	0	21.25	42.59	35.49	32.99	sp|Q13554-4|KCC2B_HUMAN	Isoform 3 of Calcium/calmodulin-dependent protein kinase type II subunit beta OS=Homo sapiens GN=CAMK2B	HUMAN	18
381	0	21.25	38.98	37.86	35.19	sp|Q13554-7|KCC2B_HUMAN	Isoform 7 of Calcium/calmodulin-dependent protein kinase type II subunit beta OS=Homo sapiens GN=CAMK2B	HUMAN	18
381	0	20.11	46.74	33.33	31.1	tr|D3DVK8|D3DVK8_HUMAN	Calcium/calmodulin-dependent protein kinase (CaM kinase) II beta, isoform CRA_d OS=Homo sapiens GN=CAMK2B PE=4 SV=1	HUMAN	18
382	14.65	14.65	68.96	32.97	25.55	tr|A8MQ60|A8MQ60_HUMAN	Uncharacterized protein OS=Homo sapiens GN=ATP6V1C1 PE=4 SV=1	HUMAN	8
382	0	14.65	65.71	31.41	24.35	sp|P21283|VATC1_HUMAN	V-type proton ATPase subunit C 1 OS=Homo sapiens GN=ATP6V1C1 PE=1 SV=4	HUMAN	8
383	14.62	14.62	21.48	15.28	14.22	tr|Q59GD9|Q59GD9_HUMAN	Myelin associated glycoprotein isoform a variant (Fragment) OS=Homo sapiens PE=2 SV=1	HUMAN	8
383	0	14.62	23.96	16.13	15.02	tr|Q53HD1|Q53HD1_HUMAN	Myelin associated glycoprotein isoform a variant (Fragment) OS=Homo sapiens PE=2 SV=1	HUMAN	8
383	0	14.62	23.96	16.13	15.02	tr|Q53HA1|Q53HA1_HUMAN	Myelin associated glycoprotein isoform a variant (Fragment) OS=Homo sapiens PE=2 SV=1	HUMAN	8
383	0	14.62	23.96	16.13	15.02	tr|Q53ES7|Q53ES7_HUMAN	Myelin associated glycoprotein isoform a variant (Fragment) OS=Homo sapiens PE=2 SV=1	HUMAN	8
383	0	14.62	24.96	16.81	15.64	tr|F5GYC0|F5GYC0_HUMAN	Uncharacterized protein OS=Homo sapiens GN=MAG PE=4 SV=1	HUMAN	8
383	0	14.62	23.96	16.13	15.02	sp|P20916|MAG_HUMAN	Myelin-associated glycoprotein OS=Homo sapiens GN=MAG PE=1 SV=1	HUMAN	8
383	0	14.62	20.79	17.35	16.15	tr|Q567S4|Q567S4_HUMAN	Myelin associated glycoprotein OS=Homo sapiens GN=MAG PE=2 SV=1	HUMAN	8
383	0	12.45	21.63	13.48	12.31	tr|B7Z2E5|B7Z2E5_HUMAN	cDNA FLJ56071, highly similar to Myelin-associated glycoprotein OS=Homo sapiens PE=2 SV=1	HUMAN	7
384	14.6	14.6	55.93	27.97	22.03	sp|Q13228|SBP1_HUMAN	Selenium-binding protein 1 OS=Homo sapiens GN=SELENBP1 PE=1 SV=2	HUMAN	8
384	0	12.47	53.19	27.21	20.34	sp|Q13228-2|SBP1_HUMAN	Isoform 2 of Selenium-binding protein 1 OS=Homo sapiens GN=SELENBP1	HUMAN	6
385	14.58	14.58	70.79	45.32	32.96	sp|P02647|APOA1_HUMAN	Apolipoprotein A-I OS=Homo sapiens GN=APOA1 PE=1 SV=1	HUMAN	9
386	14.57	14.57	37.25	21.33	20.09	tr|Q86YI5|Q86YI5_HUMAN	Dihydrolipoamide S-acetyltransferase OS=Homo sapiens GN=DLAT PE=2 SV=1	HUMAN	9
386	0	14.57	41.46	23.35	22	tr|B4DJX1|B4DJX1_HUMAN	cDNA FLJ50978, highly similar to Dihydrolipoyllysine-residue acetyltransferasecomponent of pyruvate dehydrogenase complex, mitochondrial (EC 2.3.1.12) OS=Homo sapiens PE=2 SV=1	HUMAN	9
386	0	14.57	37.25	21.33	20.09	sp|P10515|ODP2_HUMAN	Dihydrolipoyllysine-residue acetyltransferase component of pyruvate dehydrogenase complex, mitochondrial OS=Homo sapiens GN=DLAT PE=1 SV=3	HUMAN	9
386	0	12.64	40.41	22.88	21.4	tr|E9PEJ4|E9PEJ4_HUMAN	Uncharacterized protein OS=Homo sapiens GN=DLAT PE=3 SV=1	HUMAN	8
387	14.49	14.49	43.1	32.76	21.67	sp|P00738|HPT_HUMAN	Haptoglobin OS=Homo sapiens GN=HP PE=1 SV=1	HUMAN	8
387	0	13.59	46.69	34.58	25.36	tr|Q0VAC5|Q0VAC5_HUMAN	HP protein OS=Homo sapiens GN=HP PE=2 SV=1	HUMAN	8
388	14.46	14.46	74.76	52.91	45.63	sp|Q9NP72|RAB18_HUMAN	Ras-related protein Rab-18 OS=Homo sapiens GN=RAB18 PE=1 SV=1	HUMAN	7
388	0	12.42	78.26	48.91	40.76	tr|B7Z5V3|B7Z5V3_HUMAN	cDNA FLJ53088, highly similar to Ras-related protein Rab-18 OS=Homo sapiens PE=2 SV=1	HUMAN	6
388	0	12.42	60.85	41.7	35.32	tr|Q56UN9|Q56UN9_HUMAN	RAB18 long isoform 1 OS=Homo sapiens GN=RAB18 PE=2 SV=1	HUMAN	6
389	14.42	14.42	47.63	34.32	30.47	tr|B2RCU8|B2RCU8_HUMAN	cDNA, FLJ96301, highly similar to Homo sapiens limbic system-associated membrane protein (LSAMP),mRNA OS=Homo sapiens PE=2 SV=1	HUMAN	8
389	0	14.42	47.63	34.32	30.47	sp|Q13449|LSAMP_HUMAN	Limbic system-associated membrane protein OS=Homo sapiens GN=LSAMP PE=1 SV=2	HUMAN	8
389	0	14.39	39.39	32.4	28.77	tr|F5H5G1|F5H5G1_HUMAN	Uncharacterized protein OS=Homo sapiens GN=LSAMP PE=4 SV=1	HUMAN	8
390	14.4	14.4	28.56	11.81	9.385	sp|Q92823-2|NRCAM_HUMAN	Isoform 2 of Neuronal cell adhesion molecule OS=Homo sapiens GN=NRCAM	HUMAN	9
390	0	14.38	30.34	12.37	9.831	tr|Q5IS40|Q5IS40_PANTR	Neuronal cell adhesion protein OS=Pan troglodytes PE=2 SV=1	PANTR	9
390	0	14.38	30.34	12.37	9.831	tr|Q14CA1|Q14CA1_HUMAN	NRCAM protein OS=Homo sapiens GN=NRCAM PE=2 SV=1	HUMAN	9
390	0	14.38	30.03	12.25	9.732	tr|Q14BM2|Q14BM2_HUMAN	NRCAM protein OS=Homo sapiens GN=NRCAM PE=2 SV=1	HUMAN	9
390	0	14.38	30.03	12.25	9.732	tr|E9PDA4|E9PDA4_HUMAN	Uncharacterized protein OS=Homo sapiens GN=NRCAM PE=4 SV=1	HUMAN	9
390	0	14.38	30.34	12.37	9.831	sp|Q92823-3|NRCAM_HUMAN	Isoform 3 of Neuronal cell adhesion molecule OS=Homo sapiens GN=NRCAM	HUMAN	9
390	0	14.38	28.97	12.66	10.06	tr|B7Z670|B7Z670_HUMAN	cDNA FLJ61703, highly similar to Neuronal cell adhesion molecule (Fragment) OS=Homo sapiens PE=2 SV=1	HUMAN	9
390	0	14.29	28.14	11.2	8.896	sp|Q92823|NRCAM_HUMAN	Neuronal cell adhesion molecule OS=Homo sapiens GN=NRCAM PE=1 SV=3	HUMAN	9
390	0	14.28	28.06	11.16	8.869	sp|Q92823-5|NRCAM_HUMAN	Isoform 5 of Neuronal cell adhesion molecule OS=Homo sapiens GN=NRCAM	HUMAN	9
390	0	12.95	27.18	10.44	8.01	tr|F8W775|F8W775_HUMAN	Uncharacterized protein OS=Homo sapiens GN=NRCAM PE=4 SV=1	HUMAN	8
390	0	12.94	28.9	10.93	8.39	tr|C9JYY6|C9JYY6_HUMAN	Uncharacterized protein OS=Homo sapiens GN=NRCAM PE=4 SV=2	HUMAN	8
390	0	12.94	28.83	10.9	8.369	sp|Q92823-4|NRCAM_HUMAN	Isoform 4 of Neuronal cell adhesion molecule OS=Homo sapiens GN=NRCAM	HUMAN	8
390	0	12.94	27.49	11.19	8.586	tr|F5GYD3|F5GYD3_HUMAN	Uncharacterized protein OS=Homo sapiens GN=NRCAM PE=4 SV=1	HUMAN	8
390	0	12.81	26.76	9.862	7.569	tr|F8W774|F8W774_HUMAN	Uncharacterized protein OS=Homo sapiens GN=NRCAM PE=4 SV=1	HUMAN	8
390	0	12.72	32.04	16.73	12.84	tr|Q4KMQ7|Q4KMQ7_HUMAN	NRCAM protein OS=Homo sapiens GN=NRCAM PE=2 SV=1	HUMAN	8
390	0	12.72	32.04	16.73	12.84	tr|E9PF33|E9PF33_HUMAN	Uncharacterized protein OS=Homo sapiens GN=NRCAM PE=4 SV=2	HUMAN	8
391	14.4	14.4	46.79	22.68	15.83	tr|G3V1M7|G3V1M7_HUMAN	Acyl-Coenzyme A dehydrogenase, very long chain, isoform CRA_b OS=Homo sapiens GN=ACADVL PE=3 SV=1	HUMAN	8
391	0	14.4	46.79	22.68	15.83	tr|B4DEA8|B4DEA8_HUMAN	cDNA FLJ56425, highly similar to Very-long-chain specific acyl-CoAdehydrogenase, mitochondrial (EC 1.3.99.-) OS=Homo sapiens PE=2 SV=1	HUMAN	8
391	0	14.4	45.58	23.45	16.37	tr|F5H2A9|F5H2A9_HUMAN	Uncharacterized protein OS=Homo sapiens GN=ACADVL PE=3 SV=1	HUMAN	8
391	0	14.4	47.71	25.12	17.54	sp|P49748-2|ACADV_HUMAN	Isoform 2 of Very long-chain specific acyl-CoA dehydrogenase, mitochondrial OS=Homo sapiens GN=ACADVL	HUMAN	8
391	0	14.4	43.82	24.27	16.95	tr|Q53HR2|Q53HR2_HUMAN	Acyl-Coenzyme A dehydrogenase, very long chain variant (Fragment) OS=Homo sapiens PE=2 SV=1	HUMAN	8
391	0	14.4	44.27	24.27	16.95	sp|P49748|ACADV_HUMAN	Very long-chain specific acyl-CoA dehydrogenase, mitochondrial OS=Homo sapiens GN=ACADVL PE=1 SV=1	HUMAN	8
391	0	14.06	46.8	26.08	19.17	tr|B3KPA6|B3KPA6_HUMAN	Acyl-Coenzyme A dehydrogenase, very long chain, isoform CRA_e OS=Homo sapiens GN=ACADVL PE=2 SV=1	HUMAN	8
391	0	12.12	42.48	21.68	14.6	tr|B4DEB6|B4DEB6_HUMAN	cDNA FLJ55801, highly similar to Very-long-chain specific acyl-CoAdehydrogenase, mitochondrial (EC 1.3.99.-) OS=Homo sapiens PE=2 SV=1	HUMAN	7
392	14.36	14.36	70.89	51.64	40.38	sp|P48047|ATPO_HUMAN	ATP synthase subunit O, mitochondrial OS=Homo sapiens GN=ATP5O PE=1 SV=1	HUMAN	7
392	0	12.32	72.77	46.01	34.74	tr|Q53HH2|Q53HH2_HUMAN	Mitochondrial ATP synthase, O subunit variant (Fragment) OS=Homo sapiens PE=2 SV=1	HUMAN	6
393	14.33	14.33	79.41	78.43	78.43	tr|Q4W5L2|Q4W5L2_HUMAN	Putative uncharacterized protein SNCA (Fragment) OS=Homo sapiens GN=SNCA PE=2 SV=1	HUMAN	9
393	0	14.33	70.43	69.57	69.57	tr|E7EPV7|E7EPV7_HUMAN	Uncharacterized protein OS=Homo sapiens GN=SNCA PE=4 SV=1	HUMAN	9
393	0	14.33	57.86	57.14	57.14	sp|P37840|SYUA_HUMAN	Alpha-synuclein OS=Homo sapiens GN=SNCA PE=1 SV=1	HUMAN	9
393	0	14.33	72.32	71.43	71.43	sp|P37840-2|SYUA_HUMAN	Isoform 2-4 of Alpha-synuclein OS=Homo sapiens GN=SNCA	HUMAN	9
394	14.29	31.27	37.8	21.31	19.93	tr|C9JXE5|C9JXE5_HUMAN	Uncharacterized protein OS=Homo sapiens GN=DNM3 PE=3 SV=1	HUMAN	17
394	0	31.27	36.02	21.4	20.02	sp|Q9UQ16|DYN3_HUMAN	Dynamin-3 OS=Homo sapiens GN=DNM3 PE=1 SV=4	HUMAN	17
394	0	31.27	35.85	21.31	19.93	sp|Q9UQ16-4|DYN3_HUMAN	Isoform 4 of Dynamin-3 OS=Homo sapiens GN=DNM3	HUMAN	17
394	0	31.26	34.53	21.55	20.16	sp|Q9UQ16-3|DYN3_HUMAN	Isoform 3 of Dynamin-3 OS=Homo sapiens GN=DNM3	HUMAN	17
394	0	31.26	34.69	21.65	20.26	sp|Q9UQ16-2|DYN3_HUMAN	Isoform 2 of Dynamin-3 OS=Homo sapiens GN=DNM3	HUMAN	17
394	0	28.96	42.57	27.39	25.51	tr|E5RHK8|E5RHK8_HUMAN	Uncharacterized protein OS=Homo sapiens GN=DNM3 PE=3 SV=1	HUMAN	15
394	0	26.85	45.41	29.55	27.39	tr|Q6P2G1|Q6P2G1_HUMAN	DNM3 protein OS=Homo sapiens GN=DNM3 PE=2 SV=1	HUMAN	14
394	0	26.85	42.52	29.55	27.39	tr|B3KPF2|B3KPF2_HUMAN	cDNA FLJ31717 fis, clone NT2RI2006640, highly similar to Dynamin-3 (EC 3.6.5.5) OS=Homo sapiens PE=2 SV=1	HUMAN	14
395	14.28	14.28	87.44	57.49	41.55	sp|P51149|RAB7A_HUMAN	Ras-related protein Rab-7a OS=Homo sapiens GN=RAB7A PE=1 SV=1	HUMAN	7
396	14.28	14.28	51.49	44.22	37.29	sp|Q9Y6C9|MTCH2_HUMAN	Mitochondrial carrier homolog 2 OS=Homo sapiens GN=MTCH2 PE=1 SV=1	HUMAN	8
396	0	14.11	50.57	42.97	42.97	tr|E9PIE4|E9PIE4_HUMAN	Uncharacterized protein OS=Homo sapiens GN=MTCH2 PE=3 SV=1	HUMAN	8
396	0	12.09	47.19	39.93	33	tr|Q53G34|Q53G34_HUMAN	Mitochondrial carrier homolog 2 variant (Fragment) OS=Homo sapiens PE=2 SV=1	HUMAN	7
396	0	12.09	80.5	75.47	62.26	tr|E9PNT8|E9PNT8_HUMAN	Uncharacterized protein OS=Homo sapiens GN=MTCH2 PE=3 SV=1	HUMAN	7
397	14.23	14.23	36.09	26.82	23.81	tr|E9PF41|E9PF41_HUMAN	Uncharacterized protein OS=Homo sapiens GN=ACTR2 PE=3 SV=1	HUMAN	8
397	0	14.23	35.28	27.16	24.11	sp|P61160|ARP2_HUMAN	Actin-related protein 2 OS=Homo sapiens GN=ACTR2 PE=1 SV=1	HUMAN	8
398	14.18	14.18	25.09	13.51	6.316	sp|Q16531|DDB1_HUMAN	DNA damage-binding protein 1 OS=Homo sapiens GN=DDB1 PE=1 SV=1	HUMAN	6
398	0	13.44	21.21	13.48	7.136	tr|E7EPB0|E7EPB0_HUMAN	Uncharacterized protein OS=Homo sapiens GN=DDB1 PE=4 SV=1	HUMAN	6
398	0	13.39	20.32	13.48	7.136	tr|B4DSA8|B4DSA8_HUMAN	cDNA FLJ51067, highly similar to DNA damage-binding protein 1 OS=Homo sapiens PE=2 SV=1	HUMAN	6
399	14.17	14.17	34.17	19.05	14.15	tr|B2RDI5|B2RDI5_HUMAN	cDNA, FLJ96627, highly similar to Homo sapiens calpain 1, (mu/I) large subunit (CAPN1), mRNA OS=Homo sapiens PE=2 SV=1	HUMAN	9
399	0	14.17	34.17	19.05	14.15	sp|P07384|CAN1_HUMAN	Calpain-1 catalytic subunit OS=Homo sapiens GN=CAPN1 PE=1 SV=1	HUMAN	9
400	14.14	14.14	22.78	8.045	5.94	tr|E9PFH7|E9PFH7_HUMAN	Uncharacterized protein OS=Homo sapiens GN=MAPK8IP3 PE=4 SV=1	HUMAN	8
400	0	14.13	22.68	8.009	5.913	sp|Q9UPT6|JIP3_HUMAN	C-Jun-amino-terminal kinase-interacting protein 3 OS=Homo sapiens GN=MAPK8IP3 PE=1 SV=3	HUMAN	8
400	0	14.13	21.24	8.003	5.909	tr|B7ZMF3|B7ZMF3_HUMAN	MAPK8IP3 protein OS=Homo sapiens GN=MAPK8IP3 PE=2 SV=1	HUMAN	8
401	14.14	14.14	43.55	22.45	13.9	sp|Q06124|PTN11_HUMAN	Tyrosine-protein phosphatase non-receptor type 11 OS=Homo sapiens GN=PTPN11 PE=1 SV=2	HUMAN	9
401	0	14.14	41.82	22.6	14	sp|Q06124-2|PTN11_HUMAN	Isoform 2 of Tyrosine-protein phosphatase non-receptor type 11 OS=Homo sapiens GN=PTPN11	HUMAN	9
401	0	11.7	48.7	23.7	15.87	sp|Q06124-3|PTN11_HUMAN	Isoform 3 of Tyrosine-protein phosphatase non-receptor type 11 OS=Homo sapiens GN=PTPN11	HUMAN	8
402	14.13	14.13	46.9	25.96	25.96	sp|Q13825|AUHM_HUMAN	Methylglutaconyl-CoA hydratase, mitochondrial OS=Homo sapiens GN=AUH PE=1 SV=1	HUMAN	9
403	14.11	14.11	42.23	33.5	24.03	sp|P07339|CATD_HUMAN	Cathepsin D OS=Homo sapiens GN=CTSD PE=1 SV=1	HUMAN	8
404	14.08	18.97	44.58	14.13	9.552	sp|O43491|E41L2_HUMAN	Band 4.1-like protein 2 OS=Homo sapiens GN=EPB41L2 PE=1 SV=1	HUMAN	10
404	0	18.84	46.63	15.19	10.27	tr|E9PHY5|E9PHY5_HUMAN	Uncharacterized protein OS=Homo sapiens GN=EPB41L2 PE=4 SV=1	HUMAN	10
404	0	18.84	49.65	16.67	11.27	tr|E9PPD9|E9PPD9_HUMAN	Uncharacterized protein OS=Homo sapiens GN=EPB41L2 PE=4 SV=1	HUMAN	10
404	0	16.88	49.45	16.03	10.36	tr|E9PK52|E9PK52_HUMAN	Uncharacterized protein OS=Homo sapiens GN=EPB41L2 PE=4 SV=1	HUMAN	9
405	14.03	14.03	38.9	26.64	15.63	sp|Q9HCC0|MCCB_HUMAN	Methylcrotonoyl-CoA carboxylase beta chain, mitochondrial OS=Homo sapiens GN=MCCC2 PE=1 SV=1	HUMAN	6
405	0	11.9	37.52	26.1	14.29	sp|Q9HCC0-2|MCCB_HUMAN	Isoform 2 of Methylcrotonoyl-CoA carboxylase beta chain, mitochondrial OS=Homo sapiens GN=MCCC2	HUMAN	5
406	14	52.36	78.38	75.68	69.59	sp|P04350|TBB4A_HUMAN	Tubulin beta-4A chain OS=Homo sapiens GN=TUBB4A PE=1 SV=2	HUMAN	48
406	0	47.93	76.04	70.9	64.79	tr|B4DE77|B4DE77_HUMAN	cDNA FLJ55189, highly similar to Tubulin beta-4 chain OS=Homo sapiens PE=2 SV=1	HUMAN	45
406	0	45.86	81.49	78.18	70.72	tr|B4DJ43|B4DJ43_HUMAN	Uncharacterized protein OS=Homo sapiens GN=TUBB4A PE=2 SV=1	HUMAN	43
407	13.98	14	44.48	12.56	5.857	sp|P11498|PYC_HUMAN	Pyruvate carboxylase, mitochondrial OS=Homo sapiens GN=PC PE=1 SV=2	HUMAN	7
408	13.95	13.95	35.61	14.31	14.31	sp|O15240|VGF_HUMAN	Neurosecretory protein VGF OS=Homo sapiens GN=VGF PE=1 SV=2	HUMAN	7
409	13.9	13.9	35.84	11.46	8.09	tr|Q5T694|Q5T694_HUMAN	Adenosine monophosphate deaminase 2 (Isoform L) OS=Homo sapiens GN=AMPD2 PE=2 SV=1	HUMAN	7
409	0	13.9	36.29	11.6	8.191	sp|Q01433|AMPD2_HUMAN	AMP deaminase 2 OS=Homo sapiens GN=AMPD2 PE=1 SV=2	HUMAN	7
409	0	13.08	34.81	10.13	8.191	tr|B2RB47|B2RB47_HUMAN	cDNA, FLJ95309, highly similar to Homo sapiens adenosine monophosphate deaminase 2 (isoform L)(AMPD2), mRNA OS=Homo sapiens PE=2 SV=1	HUMAN	7
409	0	13.08	35.96	11.15	9.023	sp|Q01433-2|AMPD2_HUMAN	Isoform Ex1A-2-3 of AMP deaminase 2 OS=Homo sapiens GN=AMPD2	HUMAN	7
409	0	13.08	34.43	11.7	9.461	tr|E9PNG0|E9PNG0_HUMAN	Uncharacterized protein OS=Homo sapiens GN=AMPD2 PE=4 SV=1	HUMAN	7
409	0	12.64	33.33	9.95	8.955	sp|Q01433-4|AMPD2_HUMAN	Isoform Ex1B-3 of AMP deaminase 2 OS=Homo sapiens GN=AMPD2	HUMAN	7
409	0	12.64	33.03	10.53	9.474	sp|Q01433-3|AMPD2_HUMAN	Isoform Ex1A-3 of AMP deaminase 2 OS=Homo sapiens GN=AMPD2	HUMAN	7
410	13.88	13.88	47.86	20.07	14.14	sp|O94826|TOM70_HUMAN	Mitochondrial import receptor subunit TOM70 OS=Homo sapiens GN=TOMM70A PE=1 SV=1	HUMAN	8
410	0	13.88	51.7	24.35	17.17	tr|B4DZ87|B4DZ87_HUMAN	Uncharacterized protein OS=Homo sapiens GN=TOMM70A PE=2 SV=1	HUMAN	8
411	13.86	13.86	49.25	28.14	18.98	sp|Q7L099|RUFY3_HUMAN	Protein RUFY3 OS=Homo sapiens GN=RUFY3 PE=1 SV=1	HUMAN	8
411	0	12.16	44.03	19.52	12.58	sp|Q7L099-3|RUFY3_HUMAN	Isoform 3 of Protein RUFY3 OS=Homo sapiens GN=RUFY3	HUMAN	7
411	0	11.88	45.7	23.84	16.78	tr|B4DKC2|B4DKC2_HUMAN	Uncharacterized protein OS=Homo sapiens GN=RUFY3 PE=2 SV=1	HUMAN	7
411	0	11.88	47.59	24.83	17.47	tr|B4DG59|B4DG59_HUMAN	cDNA FLJ60105, highly similar to Protein RUFY3 OS=Homo sapiens PE=2 SV=1	HUMAN	7
412	13.84	13.84	58.18	38.99	26.42	tr|Q53FW2|Q53FW2_HUMAN	Ribose-phosphate pyrophosphokinase (Fragment) OS=Homo sapiens PE=2 SV=1	HUMAN	7
412	0	13.84	58.18	38.99	26.42	sp|P60891|PRPS1_HUMAN	Ribose-phosphate pyrophosphokinase 1 OS=Homo sapiens GN=PRPS1 PE=1 SV=2	HUMAN	7
412	0	13.72	51.89	32.7	26.42	tr|B2R6T7|B2R6T7_HUMAN	Ribose-phosphate pyrophosphokinase OS=Homo sapiens PE=2 SV=1	HUMAN	7
413	13.83	13.84	29.72	19.44	19.44	tr|E7EQZ9|E7EQZ9_HUMAN	Uncharacterized protein OS=Homo sapiens GN=PRKCSH PE=4 SV=1	HUMAN	9
413	0	13.84	29.72	19.44	19.44	tr|B4DJQ5|B4DJQ5_HUMAN	cDNA FLJ59211, highly similar to Glucosidase 2 subunit beta OS=Homo sapiens PE=2 SV=1	HUMAN	9
413	0	13.84	30.29	19.81	19.81	tr|A8K318|A8K318_HUMAN	Uncharacterized protein OS=Homo sapiens GN=PRKCSH PE=2 SV=1	HUMAN	9
413	0	13.84	30.11	19.7	19.7	sp|P14314|GLU2B_HUMAN	Glucosidase 2 subunit beta OS=Homo sapiens GN=PRKCSH PE=1 SV=2	HUMAN	9
414	13.79	13.79	51.44	22.66	17.09	tr|Q59GV0|Q59GV0_HUMAN	Propionyl Coenzyme A carboxylase, beta polypeptide variant (Fragment) OS=Homo sapiens PE=2 SV=1	HUMAN	7
414	0	13.79	48.73	22.91	17.27	tr|E9PDR0|E9PDR0_HUMAN	Uncharacterized protein OS=Homo sapiens GN=PCCB PE=4 SV=1	HUMAN	7
414	0	13.79	52.46	22.11	16.67	tr|E7EX59|E7EX59_HUMAN	Uncharacterized protein OS=Homo sapiens GN=PCCB PE=4 SV=1	HUMAN	7
414	0	13.79	51.55	24.42	18.41	tr|E7EUY3|E7EUY3_HUMAN	Uncharacterized protein OS=Homo sapiens GN=PCCB PE=4 SV=1	HUMAN	7
414	0	13.79	47.58	22.54	16.99	tr|B7Z2Z4|B7Z2Z4_HUMAN	Propionyl Coenzyme A carboxylase, beta polypeptide, isoform CRA_c OS=Homo sapiens GN=PCCB PE=2 SV=1	HUMAN	7
414	0	13.79	49.35	23.38	17.63	sp|P05166|PCCB_HUMAN	Propionyl-CoA carboxylase beta chain, mitochondrial OS=Homo sapiens GN=PCCB PE=1 SV=3	HUMAN	7
414	0	13.79	47.31	24.23	18.27	tr|E7ETT1|E7ETT1_HUMAN	Uncharacterized protein OS=Homo sapiens GN=PCCB PE=4 SV=1	HUMAN	7
414	0	13.79	40.19	29.79	22.46	tr|E9PEC3|E9PEC3_HUMAN	Uncharacterized protein OS=Homo sapiens GN=PCCB PE=4 SV=1	HUMAN	7
414	0	12.05	45.26	20.21	14.67	tr|C9JQS9|C9JQS9_HUMAN	Uncharacterized protein OS=Homo sapiens GN=PCCB PE=4 SV=1	HUMAN	6
414	0	11.68	45.64	22.61	16.18	tr|E7ETT4|E7ETT4_HUMAN	Uncharacterized protein OS=Homo sapiens GN=PCCB PE=4 SV=1	HUMAN	6
414	0	11.68	46.53	24.38	17.45	tr|F5H4H8|F5H4H8_HUMAN	Uncharacterized protein OS=Homo sapiens GN=PCCB PE=4 SV=1	HUMAN	6
414	0	11.68	46.53	24.38	17.45	tr|B7Z8A8|B7Z8A8_HUMAN	cDNA FLJ53115, highly similar to Propionyl-CoA carboxylase beta chain, mitochondrial (EC 6.4.1.3) OS=Homo sapiens PE=2 SV=1	HUMAN	6
415	13.78	13.78	40.49	19.72	16.06	tr|B4DVE1|B4DVE1_HUMAN	Uncharacterized protein OS=Homo sapiens GN=LGALS3BP PE=2 SV=1	HUMAN	7
415	0	13.78	35.9	19.32	15.73	sp|Q08380|LG3BP_HUMAN	Galectin-3-binding protein OS=Homo sapiens GN=LGALS3BP PE=1 SV=1	HUMAN	7
416	13.78	13.78	59.31	40.69	33.1	sp|P30084|ECHM_HUMAN	Enoyl-CoA hydratase, mitochondrial OS=Homo sapiens GN=ECHS1 PE=1 SV=4	HUMAN	7
417	13.77	13.77	30.9	30.23	30.23	tr|B4DPK3|B4DPK3_HUMAN	cDNA FLJ59730, highly similar to NADP-dependent leukotriene B412-hydroxydehydrogenase (EC 1.3.1.74) OS=Homo sapiens PE=2 SV=1	HUMAN	8
417	0	12.71	30.9	30.23	27.57	tr|F5GY50|F5GY50_HUMAN	Uncharacterized protein OS=Homo sapiens GN=PTGR1 PE=4 SV=1	HUMAN	7
417	0	12.52	48.02	46.89	46.89	tr|Q5JVP3|Q5JVP3_HUMAN	Leukotriene B4 12-hydroxydehydrogenase, isoform CRA_d OS=Homo sapiens GN=PTGR1 PE=2 SV=1	HUMAN	7
418	13.76	13.76	32.23	25.63	25.63	sp|Q9Y639-5|NPTN_HUMAN	Isoform 5 of Neuroplastin OS=Homo sapiens GN=NPTN	HUMAN	9
418	0	11.8	32.91	22.11	22.11	sp|Q9Y639|NPTN_HUMAN	Neuroplastin OS=Homo sapiens GN=NPTN PE=1 SV=2	HUMAN	8
418	0	11.8	37.01	28.57	28.57	tr|Q9UFM8|Q9UFM8_HUMAN	Putative uncharacterized protein DKFZp566H1924 (Fragment) OS=Homo sapiens GN=DKFZp566H1924 PE=2 SV=2	HUMAN	8
418	0	11.8	28.93	22.34	22.34	tr|F5GZD0|F5GZD0_HUMAN	Uncharacterized protein OS=Homo sapiens GN=NPTN PE=4 SV=1	HUMAN	8
418	0	11.8	33.83	26.11	26.11	sp|Q9Y639-4|NPTN_HUMAN	Isoform 4 of Neuroplastin OS=Homo sapiens GN=NPTN	HUMAN	8
419	13.73	13.73	49.85	24.93	21.36	sp|P37837|TALDO_HUMAN	Transaldolase OS=Homo sapiens GN=TALDO1 PE=1 SV=2	HUMAN	7
419	0	13.73	45.6	26.42	22.64	tr|F2Z393|F2Z393_HUMAN	Transaldolase OS=Homo sapiens GN=TALDO1 PE=3 SV=1	HUMAN	7
420	13.69	21.47	55.24	37.1	32.66	tr|B7Z722|B7Z722_HUMAN	Tropomyosin 1 (Alpha), isoform CRA_i OS=Homo sapiens GN=TPM1 PE=2 SV=1	HUMAN	12
420	0	21.27	53.14	27.72	26.73	tr|Q59GR8|Q59GR8_HUMAN	TPM1 protein variant (Fragment) OS=Homo sapiens PE=2 SV=1	HUMAN	12
420	0	21.27	65.71	34.29	33.06	tr|D9YZV7|D9YZV7_HUMAN	Tropomyosin 1 (Alpha) isoform 6 OS=Homo sapiens GN=TPM1 PE=3 SV=1	HUMAN	12
420	0	21.27	65.71	34.29	33.06	sp|P09493-5|TPM1_HUMAN	Isoform 5 of Tropomyosin alpha-1 chain OS=Homo sapiens GN=TPM1	HUMAN	12
421	13.69	14.98	44.89	34.12	19.71	tr|B7Z8Q0|B7Z8Q0_HUMAN	Uncharacterized protein OS=Homo sapiens GN=PRKCG PE=2 SV=1	HUMAN	7
421	0	14.98	35.29	26.83	15.49	tr|B2R5T1|B2R5T1_HUMAN	Protein kinase C OS=Homo sapiens PE=2 SV=1	HUMAN	7
421	0	14.98	35.29	26.83	15.49	sp|P05129|KPCG_HUMAN	Protein kinase C gamma type OS=Homo sapiens GN=PRKCG PE=1 SV=3	HUMAN	7
421	0	14.85	33.1	26.34	15.21	tr|F5H5C4|F5H5C4_HUMAN	Protein kinase C OS=Homo sapiens GN=PRKCG PE=3 SV=1	HUMAN	7
422	13.64	13.64	51.91	27.99	20.81	sp|Q6YN16|HSDL2_HUMAN	Hydroxysteroid dehydrogenase-like protein 2 OS=Homo sapiens GN=HSDL2 PE=1 SV=1	HUMAN	8
423	13.64	13.64	67.27	56.36	27.27	tr|A8K486|A8K486_HUMAN	Peptidyl-prolyl cis-trans isomerase OS=Homo sapiens PE=2 SV=1	HUMAN	6
423	0	13.64	67.27	56.36	27.27	tr|A8K220|A8K220_HUMAN	Peptidyl-prolyl cis-trans isomerase OS=Homo sapiens GN=PPIA PE=1 SV=1	HUMAN	6
423	0	13.64	67.27	56.36	27.27	sp|P62937|PPIA_HUMAN	Peptidyl-prolyl cis-trans isomerase A OS=Homo sapiens GN=PPIA PE=1 SV=2	HUMAN	6
424	13.62	13.62	59.7	36.52	22.17	tr|B2RB23|B2RB23_HUMAN	cDNA, FLJ95265, highly similar to Homo sapiens acetyl-Coenzyme A acyltransferase 2 (mitochondrial 3-oxoacyl-Coenzyme A thiolase) (ACAA2), nuclear gene encoding mitochondrial protein, mRNA OS=Homo sapiens PE=2 SV=1	HUMAN	6
424	0	13.62	59.7	36.52	22.17	sp|P42765|THIM_HUMAN	3-ketoacyl-CoA thiolase, mitochondrial OS=Homo sapiens GN=ACAA2 PE=1 SV=2	HUMAN	6
424	0	12.81	54.66	31.49	22.17	tr|B3KNP8|B3KNP8_HUMAN	cDNA FLJ30111 fis, clone BNGH42000360, highly similar to 3-ketoacyl-CoA thiolase, mitochondrial (EC 2.3.1.16) OS=Homo sapiens PE=2 SV=1	HUMAN	6
425	13.61	13.61	26.53	25.26	25.26	tr|F5GYQ1|F5GYQ1_HUMAN	Uncharacterized protein OS=Homo sapiens GN=ATP6V0D1 PE=4 SV=1	HUMAN	9
425	0	13.61	29.63	28.21	28.21	tr|B2R7M1|B2R7M1_HUMAN	cDNA, FLJ93507, highly similar to Homo sapiens ATPase, H transporting, lysosomal 38kDa, V0 subunit d isoform 1 (ATP6V0D1), mRNA OS=Homo sapiens PE=2 SV=1	HUMAN	9
425	0	13.61	29.63	28.21	28.21	sp|P61421|VA0D1_HUMAN	V-type proton ATPase subunit d 1 OS=Homo sapiens GN=ATP6V0D1 PE=1 SV=1	HUMAN	9
425	0	11.48	29.93	28.1	28.1	tr|F8WEN9|F8WEN9_HUMAN	Uncharacterized protein OS=Homo sapiens GN=ATP6V0D1 PE=4 SV=1	HUMAN	7
425	0	11.48	20.92	19.64	19.64	tr|B7Z6L9|B7Z6L9_HUMAN	cDNA FLJ54755, highly similar to Vacuolar ATP synthase subunit d (EC 3.6.3.14) OS=Homo sapiens PE=2 SV=1	HUMAN	7
426	13.57	13.57	83.52	64.75	45.98	tr|Q6IBS9|Q6IBS9_HUMAN	HADH2 protein OS=Homo sapiens GN=HADH2 PE=2 SV=1	HUMAN	8
426	0	13.57	83.52	64.75	45.98	sp|Q99714|HCD2_HUMAN	3-hydroxyacyl-CoA dehydrogenase type-2 OS=Homo sapiens GN=HSD17B10 PE=1 SV=3	HUMAN	8
426	0	12.31	78.57	59.13	39.68	sp|Q99714-2|HCD2_HUMAN	Isoform 2 of 3-hydroxyacyl-CoA dehydrogenase type-2 OS=Homo sapiens GN=HSD17B10	HUMAN	7
427	13.56	13.56	52.78	34.72	34.72	sp|P23284|PPIB_HUMAN	Peptidyl-prolyl cis-trans isomerase B OS=Homo sapiens GN=PPIB PE=1 SV=2	HUMAN	9
428	13.52	13.8	44.17	16.5	11.83	sp|Q03252|LMNB2_HUMAN	Lamin-B2 OS=Homo sapiens GN=LMNB2 PE=1 SV=3	HUMAN	7
429	13.52	13.52	61.75	28.81	23.01	sp|Q16798|MAON_HUMAN	NADP-dependent malic enzyme, mitochondrial OS=Homo sapiens GN=ME3 PE=2 SV=2	HUMAN	7
429	0	13.49	62.82	29.95	23.92	tr|E9PMB9|E9PMB9_HUMAN	Malic enzyme OS=Homo sapiens GN=ME3 PE=3 SV=1	HUMAN	7
429	0	11.3	58.11	25.17	19.37	tr|Q8TBJ0|Q8TBJ0_HUMAN	Malic enzyme OS=Homo sapiens GN=ME3 PE=2 SV=1	HUMAN	6
429	0	11.3	59.27	25	19.21	tr|B2R995|B2R995_HUMAN	Malic enzyme OS=Homo sapiens PE=2 SV=1	HUMAN	6
430	13.51	13.51	38.88	18.43	16.63	tr|Q6FIA3|Q6FIA3_HUMAN	PACSIN2 protein OS=Homo sapiens GN=PACSIN2 PE=2 SV=1	HUMAN	7
430	0	13.51	35.6	16.87	15.23	sp|Q9UNF0|PACN2_HUMAN	Protein kinase C and casein kinase substrate in neurons protein 2 OS=Homo sapiens GN=PACSIN2 PE=1 SV=2	HUMAN	7
430	0	13.51	38.88	18.43	16.63	sp|Q9UNF0-2|PACN2_HUMAN	Isoform 2 of Protein kinase C and casein kinase substrate in neurons protein 2 OS=Homo sapiens GN=PACSIN2	HUMAN	7
431	13.4	30.96	57.24	32.19	21.26	tr|B2RB32|B2RB32_HUMAN	Phosphorylase OS=Homo sapiens PE=2 SV=1	HUMAN	16
431	0	30.96	57.24	32.19	21.26	sp|P11217|PYGM_HUMAN	Glycogen phosphorylase, muscle form OS=Homo sapiens GN=PYGM PE=1 SV=6	HUMAN	16
431	0	30.51	56.73	31.37	21.51	tr|F5GZH7|F5GZH7_HUMAN	Phosphorylase OS=Homo sapiens GN=PYGM PE=3 SV=1	HUMAN	16
431	0	30.51	55.29	31.37	21.51	tr|B4DRW6|B4DRW6_HUMAN	Phosphorylase OS=Homo sapiens PE=2 SV=1	HUMAN	16
431	0	26.45	58.22	31.83	19.63	tr|A6NDY6|A6NDY6_HUMAN	Phosphorylase OS=Homo sapiens GN=PYGM PE=2 SV=1	HUMAN	14
432	13.4	13.4	59.1	33.43	28.06	sp|Q16698|DECR_HUMAN	2,4-dienoyl-CoA reductase, mitochondrial OS=Homo sapiens GN=DECR1 PE=1 SV=1	HUMAN	8
432	0	13.4	57.06	34.36	28.83	tr|B7Z6B8|B7Z6B8_HUMAN	Uncharacterized protein OS=Homo sapiens GN=DECR1 PE=2 SV=1	HUMAN	8
433	13.36	13.79	51.39	32.29	25.35	tr|Q75ME0|Q75ME0_HUMAN	Putative uncharacterized protein STX1A OS=Homo sapiens GN=STX1A PE=2 SV=1	HUMAN	8
433	0	13.79	51.39	32.29	25.35	sp|Q16623|STX1A_HUMAN	Syntaxin-1A OS=Homo sapiens GN=STX1A PE=1 SV=1	HUMAN	8
433	0	12.32	50.36	28.21	21.07	tr|A8MZ54|A8MZ54_HUMAN	Uncharacterized protein OS=Homo sapiens GN=STX1A PE=4 SV=1	HUMAN	7
433	0	12.32	48.46	30.38	22.69	tr|Q7Z5K3|Q7Z5K3_HUMAN	Syntaxin 1A (Brain), isoform CRA_b OS=Homo sapiens GN=stx1c PE=2 SV=1	HUMAN	7
433	0	12.32	50.2	31.47	23.51	sp|Q16623-3|STX1A_HUMAN	Isoform 3 of Syntaxin-1A OS=Homo sapiens GN=STX1A	HUMAN	7
433	0	12.32	48.46	30.38	22.69	sp|Q16623-2|STX1A_HUMAN	Isoform 2 of Syntaxin-1A OS=Homo sapiens GN=STX1A	HUMAN	7
434	13.33	13.33	40.67	26.79	20.81	tr|E9KL23|E9KL23_HUMAN	Epididymis secretory sperm binding protein Li 44a OS=Homo sapiens PE=2 SV=1	HUMAN	8
434	0	13.33	40.67	26.79	20.81	sp|P01009|A1AT_HUMAN	Alpha-1-antitrypsin OS=Homo sapiens GN=SERPINA1 PE=1 SV=3	HUMAN	8
434	0	12.06	39	27.02	20.06	sp|P01009-2|A1AT_HUMAN	Isoform 2 of Alpha-1-antitrypsin OS=Homo sapiens GN=SERPINA1	HUMAN	7
434	0	11.99	55.84	40.1	36.55	tr|Q13747|Q13747_HUMAN	Alpha-1 antitrypsin (Fragment) OS=Homo sapiens PE=2 SV=1	HUMAN	7
435	13.33	13.33	42.82	39.36	21.29	sp|Q9NR46-2|SHLB2_HUMAN	Isoform 2 of Endophilin-B2 OS=Homo sapiens GN=SH3GLB2	HUMAN	7
435	0	12.03	44	35.5	17.25	tr|B7ZC38|B7ZC38_HUMAN	SH3-domain GRB2-like endophilin B2 OS=Homo sapiens GN=SH3GLB2 PE=4 SV=1	HUMAN	6
435	0	12.03	44.56	35.95	17.47	sp|Q9NR46|SHLB2_HUMAN	Endophilin-B2 OS=Homo sapiens GN=SH3GLB2 PE=1 SV=1	HUMAN	6
435	0	12.03	38.61	35.15	17.08	tr|F6RPD3|F6RPD3_HUMAN	Uncharacterized protein OS=Homo sapiens GN=SH3GLB2 PE=4 SV=1	HUMAN	6
435	0	11.97	36.9	31.55	18.45	tr|B7ZC39|B7ZC39_HUMAN	SH3-domain GRB2-like endophilin B2 OS=Homo sapiens GN=SH3GLB2 PE=4 SV=1	HUMAN	6
436	13.27	13.27	33.41	11.89	9.75	tr|A8K7Z3|A8K7Z3_HUMAN	cDNA FLJ77229, highly similar to Homo sapiens GRIP1 associated protein 1 (GRIPAP1), transcript variant 1, mRNA OS=Homo sapiens PE=2 SV=1	HUMAN	7
436	0	13.25	34.07	12.35	10.12	tr|F5H504|F5H504_HUMAN	Uncharacterized protein OS=Homo sapiens GN=GRIPAP1 PE=4 SV=1	HUMAN	7
436	0	13.25	34.67	12.56	10.3	tr|B1B0M1|B1B0M1_HUMAN	GRIP1 associated protein 1 OS=Homo sapiens GN=GRIPAP1 PE=4 SV=1	HUMAN	7
436	0	13.25	32.82	11.89	9.75	sp|Q4V328|GRAP1_HUMAN	GRIP1-associated protein 1 OS=Homo sapiens GN=GRIPAP1 PE=1 SV=1	HUMAN	7
436	0	13.25	34.07	12.35	10.12	sp|Q4V328-4|GRAP1_HUMAN	Isoform 4 of GRIP1-associated protein 1 OS=Homo sapiens GN=GRIPAP1	HUMAN	7
437	13.26	13.26	47.52	23.03	22.45	sp|Q02338|BDH_HUMAN	D-beta-hydroxybutyrate dehydrogenase, mitochondrial OS=Homo sapiens GN=BDH1 PE=1 SV=3	HUMAN	7
438	13.23	13.23	57.89	32.41	21.88	tr|Q8NCF7|Q8NCF7_HUMAN	cDNA FLJ90278 fis, clone NT2RP1000325, highly similar to Phosphate carrier protein, mitochondrialprecursor OS=Homo sapiens PE=2 SV=1	HUMAN	7
438	0	13.23	57.89	32.41	21.88	sp|Q00325-2|MPCP_HUMAN	Isoform B of Phosphate carrier protein, mitochondrial OS=Homo sapiens GN=SLC25A3	HUMAN	7
438	0	12.9	54.85	29.92	21.88	tr|Q53HC3|Q53HC3_HUMAN	Solute carrier family 25 member 3 isoform b variant (Fragment) OS=Homo sapiens PE=2 SV=1	HUMAN	7
438	0	12.9	61.11	33.33	24.38	tr|F8VVM2|F8VVM2_HUMAN	Uncharacterized protein OS=Homo sapiens GN=SLC25A3 PE=3 SV=1	HUMAN	7
438	0	12.47	53.46	27.98	21.88	tr|B2RE88|B2RE88_HUMAN	cDNA, FLJ96465, highly similar to Homo sapiens solute carrier family 25 (mitochondrial carrier;phosphate carrier), member 3 (SLC25A3), nuclear gene encodingmitochondrial protein, transcript variant 1b, mRNA OS=Homo sapiens PE=2 SV=1	HUMAN	7
438	0	11.06	47.51	24.86	14.36	sp|Q00325|MPCP_HUMAN	Phosphate carrier protein, mitochondrial OS=Homo sapiens GN=SLC25A3 PE=1 SV=2	HUMAN	6
439	13.18	13.18	41.86	30.93	22.47	sp|Q9BXK5|B2L13_HUMAN	Bcl-2-like protein 13 OS=Homo sapiens GN=BCL2L13 PE=1 SV=1	HUMAN	8
440	13.17	13.17	56.28	33.6	26.72	tr|Q9H3H0|Q9H3H0_HUMAN	Vacuolar ATP synthase subunit D homolog OS=Homo sapiens GN=VATD PE=2 SV=1	HUMAN	7
440	0	13.17	56.28	33.6	26.72	sp|Q9Y5K8|VATD_HUMAN	V-type proton ATPase subunit D OS=Homo sapiens GN=ATP6V1D PE=1 SV=1	HUMAN	7
440	0	12.37	57.29	34.9	34.38	tr|G3V2S6|G3V2S6_HUMAN	Uncharacterized protein OS=Homo sapiens GN=ATP6V1D PE=4 SV=1	HUMAN	7
440	0	11.08	49.8	27.13	20.24	tr|Q8N5Z9|Q8N5Z9_HUMAN	ATPase, H transporting, lysosomal 34kDa, V1 subunit D OS=Homo sapiens GN=ATP6V1D PE=2 SV=1	HUMAN	6
440	0	11.08	55.87	29.55	22.67	tr|Q6PJ05|Q6PJ05_HUMAN	ATPase, H transporting, lysosomal 34kDa, V1 subunit D OS=Homo sapiens GN=ATP6V1D PE=2 SV=1	HUMAN	6
441	13.15	13.15	49.75	35.47	24.14	tr|B7Z792|B7Z792_HUMAN	cDNA FLJ53932, highly similar to NADH-ubiquinone oxidoreductase 49 kDa subunit, mitochondrial (EC 1.6.5.3) OS=Homo sapiens PE=2 SV=1	HUMAN	7
441	0	13.15	43.63	31.1	21.17	sp|O75306|NDUS2_HUMAN	NADH dehydrogenase [ubiquinone] iron-sulfur protein 2, mitochondrial OS=Homo sapiens GN=NDUFS2 PE=1 SV=2	HUMAN	7
441	0	11.88	43.63	28.08	18.14	tr|Q53HG2|Q53HG2_HUMAN	NADH dehydrogenase (Ubiquinone) Fe-S protein 2, 49kDa (NADH-coenzyme Q reductase) variant (Fragment) OS=Homo sapiens PE=2 SV=1	HUMAN	6
442	13.14	13.14	40.63	20.92	14.95	tr|B2R659|B2R659_HUMAN	cDNA, FLJ92803, highly similar to Homo sapiens hydroxysteroid (17-beta) dehydrogenase 4 (HSD17B4), mRNA OS=Homo sapiens PE=2 SV=1	HUMAN	7
442	0	13.14	40.63	20.92	14.95	sp|P51659|DHB4_HUMAN	Peroxisomal multifunctional enzyme type 2 OS=Homo sapiens GN=HSD17B4 PE=1 SV=3	HUMAN	7
442	0	13.14	40.17	21.48	15.34	tr|B4DDM5|B4DDM5_HUMAN	cDNA FLJ53298, highly similar to Peroxisomal multifunctional enzyme type 2 OS=Homo sapiens PE=2 SV=1	HUMAN	7
443	13.13	13.13	26.56	23.04	23.04	tr|Q2TU77|Q2TU77_HUMAN	Aging-associated protein 2 OS=Homo sapiens GN=AAG2 PE=2 SV=1	HUMAN	7
443	0	13.13	27.3	23.68	23.68	tr|B4E0U6|B4E0U6_HUMAN	cDNA FLJ53687, highly similar to Hsc70-interacting protein OS=Homo sapiens PE=2 SV=1	HUMAN	7
443	0	13.13	26.56	23.04	23.04	sp|P50502|F10A1_HUMAN	Hsc70-interacting protein OS=Homo sapiens GN=ST13 PE=1 SV=2	HUMAN	7
443	0	11.72	29.35	25.16	25.16	tr|Q0IJ56|Q0IJ56_HUMAN	ST13 protein (Fragment) OS=Homo sapiens GN=ST13 PE=2 SV=1	HUMAN	6
443	0	11.04	33.73	28.63	28.63	tr|Q1XBU6|Q1XBU6_HUMAN	Aging-associated protein 14b OS=Homo sapiens PE=2 SV=1	HUMAN	6
443	0	11.04	31.73	26.94	26.94	tr|B7ZA40|B7ZA40_HUMAN	cDNA, FLJ79054, highly similar to Hsc70-interacting protein OS=Homo sapiens PE=2 SV=1	HUMAN	6
444	13.08	13.08	78.1	53.33	44.29	tr|Q5T9B7|Q5T9B7_HUMAN	Adenylate kinase 1 OS=Homo sapiens GN=AK1 PE=2 SV=1	HUMAN	6
444	0	13.08	80.93	57.73	47.94	tr|Q6FGX9|Q6FGX9_HUMAN	AK1 protein OS=Homo sapiens GN=AK1 PE=2 SV=1	HUMAN	6
444	0	13.08	80.93	57.73	47.94	sp|P00568|KAD1_HUMAN	Adenylate kinase isoenzyme 1 OS=Homo sapiens GN=AK1 PE=1 SV=3	HUMAN	6
444	0	13.08	75.26	57.73	47.94	tr|Q53EY8|Q53EY8_HUMAN	Adenylate kinase 1 variant (Fragment) OS=Homo sapiens PE=2 SV=1	HUMAN	6
445	13.08	13.08	36.61	24.49	22.88	tr|Q53YD7|Q53YD7_HUMAN	EEF1G protein OS=Homo sapiens GN=EEF1G PE=2 SV=1	HUMAN	7
445	0	13.08	32.85	21.97	20.53	tr|B4DTG2|B4DTG2_HUMAN	Uncharacterized protein OS=Homo sapiens GN=EEF1G PE=2 SV=1	HUMAN	7
445	0	13.08	36.61	24.49	22.88	sp|P26641|EF1G_HUMAN	Elongation factor 1-gamma OS=Homo sapiens GN=EEF1G PE=1 SV=3	HUMAN	7
446	13.06	13.06	55.6	33.2	21.16	tr|B2R983|B2R983_HUMAN	cDNA, FLJ94267, highly similar to Homo sapiens glutathione S-transferase omega 1 (GSTO1), mRNA OS=Homo sapiens PE=2 SV=1	HUMAN	6
446	0	13.06	55.6	33.2	21.16	sp|P78417|GSTO1_HUMAN	Glutathione S-transferase omega-1 OS=Homo sapiens GN=GSTO1 PE=1 SV=2	HUMAN	6
446	0	12.57	60	33	25.5	tr|Q5TA02|Q5TA02_HUMAN	Glutathione S-transferase omega 1 (Fragment) OS=Homo sapiens GN=GSTO1 PE=2 SV=1	HUMAN	6
446	0	12.57	56.34	30.99	23.94	tr|D3DRA3|D3DRA3_HUMAN	Glutathione S-transferase omega 1, isoform CRA_a OS=Homo sapiens GN=GSTO1 PE=3 SV=1	HUMAN	6
447	13.04	13.04	70.21	33.51	26.33	sp|P35237|SPB6_HUMAN	Serpin B6 OS=Homo sapiens GN=SERPINB6 PE=1 SV=3	HUMAN	7
448	12.94	12.94	44.93	25	13.95	sp|Q9UQB8|BAIP2_HUMAN	Brain-specific angiogenesis inhibitor 1-associated protein 2 OS=Homo sapiens GN=BAIAP2 PE=1 SV=1	HUMAN	6
448	0	12.94	47.51	26.44	14.75	sp|Q9UQB8-6|BAIP2_HUMAN	Isoform 6 of Brain-specific angiogenesis inhibitor 1-associated protein 2 OS=Homo sapiens GN=BAIAP2	HUMAN	6
448	0	12.94	47.69	26.54	14.81	sp|Q9UQB8-5|BAIP2_HUMAN	Isoform 5 of Brain-specific angiogenesis inhibitor 1-associated protein 2 OS=Homo sapiens GN=BAIAP2	HUMAN	6
448	0	12.94	47.6	26.49	14.78	sp|Q9UQB8-4|BAIP2_HUMAN	Isoform 4 of Brain-specific angiogenesis inhibitor 1-associated protein 2 OS=Homo sapiens GN=BAIAP2	HUMAN	6
448	0	12.94	48.44	26.95	15.04	sp|Q9UQB8-3|BAIP2_HUMAN	Isoform 3 of Brain-specific angiogenesis inhibitor 1-associated protein 2 OS=Homo sapiens GN=BAIAP2	HUMAN	6
448	0	12.94	46.44	25.84	14.42	sp|Q9UQB8-2|BAIP2_HUMAN	Isoform 2 of Brain-specific angiogenesis inhibitor 1-associated protein 2 OS=Homo sapiens GN=BAIAP2	HUMAN	6
448	0	12.56	46.49	28.07	16.89	tr|F8W878|F8W878_HUMAN	Uncharacterized protein OS=Homo sapiens GN=BAIAP2 PE=4 SV=1	HUMAN	6
448	0	12.36	38.58	22.46	14.78	tr|B3KPV9|B3KPV9_HUMAN	cDNA FLJ32326 fis, clone PROST2004332, highly similar to Brain-specific angiogenesis inhibitor1-associated protein 2 OS=Homo sapiens PE=2 SV=1	HUMAN	6
449	12.89	48.13	70.44	68.13	62.36	tr|A8MUB1|A8MUB1_HUMAN	Tubulin, alpha 1 (Testis specific), isoform CRA_a OS=Homo sapiens GN=TUBA4A PE=2 SV=1	HUMAN	36
449	0	48.13	68.08	65.85	60.27	sp|P68366|TBA4A_HUMAN	Tubulin alpha-4A chain OS=Homo sapiens GN=TUBA4A PE=1 SV=1	HUMAN	36
450	12.87	12.89	50	45.33	45.33	tr|E7ETZ0|E7ETZ0_HUMAN	Uncharacterized protein OS=Homo sapiens GN=CALM1 PE=4 SV=1	HUMAN	8
450	0	12.89	38.27	34.69	34.69	tr|E7EMB3|E7EMB3_HUMAN	Uncharacterized protein OS=Homo sapiens GN=CALM2 PE=4 SV=1	HUMAN	8
450	0	12.89	50.34	45.64	45.64	tr|B4DJ51|B4DJ51_HUMAN	Calmodulin 1 (Phosphorylase kinase, delta), isoform CRA_a OS=Homo sapiens GN=CALM3 PE=1 SV=1	HUMAN	8
450	0	12.89	50.34	45.64	45.64	tr|B2RDW0|B2RDW0_HUMAN	cDNA, FLJ96792, highly similar to Homo sapiens calmodulin 2 (phosphorylase kinase, delta) (CALM2), mRNA OS=Homo sapiens PE=2 SV=1	HUMAN	8
450	0	12.89	50.34	45.64	45.64	sp|P62158|CALM_HUMAN	Calmodulin OS=Homo sapiens GN=CALM1 PE=1 SV=2	HUMAN	8
450	0	11.27	53.74	31.29	31.29	tr|Q9BRL5|Q9BRL5_HUMAN	CALM3 protein OS=Homo sapiens PE=2 SV=1	HUMAN	7
450	0	11.27	37.59	32.62	32.62	tr|Q5ISS4|Q5ISS4_MACFA	Calmodulin 1 (Fragment) OS=Macaca fascicularis PE=2 SV=1	MACFA	7
451	12.66	12.66	31.31	14.56	8.376	sp|Q16799|RTN1_HUMAN	Reticulon-1 OS=Homo sapiens GN=RTN1 PE=1 SV=1	HUMAN	5
451	0	12.66	31.34	16.1	9.259	tr|Q2NKQ5|Q2NKQ5_HUMAN	RTN1 protein OS=Homo sapiens GN=RTN1 PE=2 SV=1	HUMAN	5
451	0	12.66	22.42	14.56	8.376	sp|Q5IS59|RTN1_PANTR	Reticulon-1 OS=Pan troglodytes GN=RTN1 PE=2 SV=1	PANTR	5
452	12.61	23.85	37.95	17.69	14.17	sp|P20020-4|AT2B1_HUMAN	Isoform C of Plasma membrane calcium-transporting ATPase 1 OS=Homo sapiens GN=ATP2B1	HUMAN	13
452	0	23.85	36.65	17.57	14.07	sp|P20020|AT2B1_HUMAN	Plasma membrane calcium-transporting ATPase 1 OS=Homo sapiens GN=ATP2B1 PE=1 SV=3	HUMAN	13
452	0	23.85	38.94	18.67	14.95	sp|P20020-6|AT2B1_HUMAN	Isoform K of Plasma membrane calcium-transporting ATPase 1 OS=Homo sapiens GN=ATP2B1	HUMAN	13
452	0	23.85	37.79	18.11	14.51	sp|P20020-3|AT2B1_HUMAN	Isoform B of Plasma membrane calcium-transporting ATPase 1 OS=Homo sapiens GN=ATP2B1	HUMAN	13
452	0	23.84	38.43	18.87	15.12	sp|P20020-5|AT2B1_HUMAN	Isoform E of Plasma membrane calcium-transporting ATPase 1 OS=Homo sapiens GN=ATP2B1	HUMAN	13
452	0	23.84	38.27	18.79	15.05	sp|P20020-2|AT2B1_HUMAN	Isoform A of Plasma membrane calcium-transporting ATPase 1 OS=Homo sapiens GN=ATP2B1	HUMAN	13
453	12.6	12.6	70.38	46.5	30.89	tr|Q6IBH0|Q6IBH0_HUMAN	SLC25A11 protein OS=Homo sapiens GN=SLC25A11 PE=2 SV=1	HUMAN	7
453	0	12.6	70.38	46.5	30.89	sp|Q02978|M2OM_HUMAN	Mitochondrial 2-oxoglutarate/malate carrier protein OS=Homo sapiens GN=SLC25A11 PE=1 SV=3	HUMAN	7
454	12.58	12.58	56.82	40.26	25.65	tr|B4DPD5|B4DPD5_HUMAN	cDNA FLJ56307, highly similar to Ubiquitin thioesterase protein OTUB1 (EC 3.4.-.-) OS=Homo sapiens PE=2 SV=1	HUMAN	7
454	0	12.58	61.83	51.45	32.78	tr|F5GYN4|F5GYN4_HUMAN	Uncharacterized protein OS=Homo sapiens GN=OTUB1 PE=4 SV=1	HUMAN	7
454	0	12.58	54.98	45.76	29.15	sp|Q96FW1|OTUB1_HUMAN	Ubiquitin thioesterase OTUB1 OS=Homo sapiens GN=OTUB1 PE=1 SV=2	HUMAN	7
454	0	11.39	40.56	31.82	27.62	tr|F5GYJ8|F5GYJ8_HUMAN	Uncharacterized protein OS=Homo sapiens GN=OTUB1 PE=4 SV=1	HUMAN	7
454	0	11.34	47.86	38.93	22.86	tr|F5H6Q1|F5H6Q1_HUMAN	Uncharacterized protein OS=Homo sapiens GN=OTUB1 PE=4 SV=1	HUMAN	6
454	0	10.3	54.78	40.07	23.53	tr|Q659F9|Q659F9_HUMAN	Putative uncharacterized protein DKFZp564E242 OS=Homo sapiens GN=DKFZp564E242 PE=2 SV=1	HUMAN	6
455	12.56	14.65	55.45	47.27	43.64	sp|P20336|RAB3A_HUMAN	Ras-related protein Rab-3A OS=Homo sapiens GN=RAB3A PE=1 SV=1	HUMAN	9
455	0	14.54	56.7	53.61	49.48	tr|Q5ISM5|Q5ISM5_MACFA	Ras-associated protein rab3A (Fragment) OS=Macaca fascicularis PE=2 SV=1	MACFA	9
455	0	12.6	50.68	44.52	39.04	tr|B4DE50|B4DE50_HUMAN	cDNA FLJ59582, highly similar to Ras-related protein Rab-3A OS=Homo sapiens PE=2 SV=1	HUMAN	8
456	12.5	12.5	51.96	40.22	23.18	sp|Q15257|PTPA_HUMAN	Serine/threonine-protein phosphatase 2A activator OS=Homo sapiens GN=PPP2R4 PE=1 SV=3	HUMAN	6
456	0	12.25	53.87	40.87	25.7	sp|Q15257-2|PTPA_HUMAN	Isoform 1 of Serine/threonine-protein phosphatase 2A activator OS=Homo sapiens GN=PPP2R4	HUMAN	6
456	0	11.63	47.11	34.35	25.23	tr|A6PVN5|A6PVN5_HUMAN	Protein phosphatase 2A activator, regulatory subunit 4 OS=Homo sapiens GN=PPP2R4 PE=4 SV=1	HUMAN	6
456	0	11.63	52.72	38.44	28.23	sp|Q15257-3|PTPA_HUMAN	Isoform 3 of Serine/threonine-protein phosphatase 2A activator OS=Homo sapiens GN=PPP2R4	HUMAN	6
457	12.49	12.49	43.73	35.17	35.17	tr|G3XHN8|G3XHN8_HUMAN	Cell adhesion molecule 2 isoform 6 OS=Homo sapiens GN=CADM2 PE=2 SV=1	HUMAN	9
457	0	12.49	49.83	40.07	40.07	tr|G3XHN7|G3XHN7_HUMAN	Cell adhesion molecule 2 isoform 5 OS=Homo sapiens GN=CADM2 PE=2 SV=1	HUMAN	9
457	0	12.49	35.4	28.47	28.47	tr|G3XHN4|G3XHN4_HUMAN	Cell adhesion molecule 2 isoform 4 OS=Homo sapiens GN=CADM2 PE=2 SV=1	HUMAN	9
457	0	12.49	40.97	32.95	32.95	tr|B4DJ19|B4DJ19_HUMAN	cDNA FLJ61287, highly similar to Mus musculus cell adhesion molecule 2 (Cadm2), mRNA OS=Homo sapiens PE=2 SV=1	HUMAN	9
457	0	12.49	32.87	26.44	26.44	sp|Q8N3J6|CADM2_HUMAN	Cell adhesion molecule 2 OS=Homo sapiens GN=CADM2 PE=2 SV=1	HUMAN	9
457	0	12.49	32.72	26.32	26.32	sp|Q8N3J6-3|CADM2_HUMAN	Isoform 3 of Cell adhesion molecule 2 OS=Homo sapiens GN=CADM2	HUMAN	9
457	0	12.49	35.4	28.47	28.47	sp|Q8N3J6-2|CADM2_HUMAN	Isoform 2 of Cell adhesion molecule 2 OS=Homo sapiens GN=CADM2	HUMAN	9
458	12.48	12.48	37.88	13.64	12.21	sp|O95970|LGI1_HUMAN	Leucine-rich glioma-inactivated protein 1 OS=Homo sapiens GN=LGI1 PE=1 SV=1	HUMAN	8
458	0	10.4	37.33	11.59	10.02	sp|O95970-3|LGI1_HUMAN	Isoform 3 of Leucine-rich glioma-inactivated protein 1 OS=Homo sapiens GN=LGI1	HUMAN	5
459	12.46	12.46	27.58	20.91	16.67	sp|Q92561|PHYIP_HUMAN	Phytanoyl-CoA hydroxylase-interacting protein OS=Homo sapiens GN=PHYHIP PE=1 SV=1	HUMAN	7
460	12.46	12.46	38.69	35.18	27.14	sp|Q8N126|CADM3_HUMAN	Cell adhesion molecule 3 OS=Homo sapiens GN=CADM3 PE=1 SV=1	HUMAN	6
460	0	12.46	35.65	32.41	25	sp|Q8N126-2|CADM3_HUMAN	Isoform 2 of Cell adhesion molecule 3 OS=Homo sapiens GN=CADM3	HUMAN	6
460	0	10.33	34.94	34.94	25.85	sp|Q8N126-3|CADM3_HUMAN	Isoform 3 of Cell adhesion molecule 3 OS=Homo sapiens GN=CADM3	HUMAN	5
461	12.45	12.45	60.48	30.24	13.79	sp|Q16795|NDUA9_HUMAN	NADH dehydrogenase [ubiquinone] 1 alpha subcomplex subunit 9, mitochondrial OS=Homo sapiens GN=NDUFA9 PE=1 SV=2	HUMAN	5
461	0	12.45	64.2	33.73	15.38	tr|Q9BTT5|Q9BTT5_HUMAN	Similar to NADH dehydrogenase (Ubiquinone) 1 alpha subcomplex, 9 (39kD) (Fragment) OS=Homo sapiens PE=2 SV=1	HUMAN	5
461	0	11.8	57.82	27.59	13.79	tr|A8K4V2|A8K4V2_HUMAN	cDNA FLJ75930, highly similar to Homo sapiens NADH dehydrogenase (ubiquinone) 1 alpha subcomplex, 9, 39kDa (NDUFA9), mRNA OS=Homo sapiens PE=2 SV=1	HUMAN	5
462	12.4	12.4	26.62	9.2	9.2	tr|Q59EG8|Q59EG8_HUMAN	Proteasome 26S non-ATPase subunit 2 variant (Fragment) OS=Homo sapiens PE=2 SV=1	HUMAN	7
462	0	12.4	25.33	9.251	9.251	tr|Q53XQ4|Q53XQ4_HUMAN	Proteasome (Prosome, macropain) 26S subunit, non-ATPase, 2 OS=Homo sapiens PE=2 SV=1	HUMAN	7
462	0	12.4	25.56	9.333	9.333	tr|F5GZ16|F5GZ16_HUMAN	Uncharacterized protein OS=Homo sapiens GN=PSMD2 PE=4 SV=1	HUMAN	7
462	0	12.4	25.33	9.251	9.251	sp|Q13200|PSMD2_HUMAN	26S proteasome non-ATPase regulatory subunit 2 OS=Homo sapiens GN=PSMD2 PE=1 SV=3	HUMAN	7
462	0	12.4	26.48	10.8	10.8	tr|E7EW34|E7EW34_HUMAN	Uncharacterized protein OS=Homo sapiens GN=PSMD2 PE=4 SV=1	HUMAN	7
462	0	12.4	26.48	10.8	10.8	tr|B4DX07|B4DX07_HUMAN	cDNA FLJ54077, highly similar to 26S proteasome non-ATPase regulatory subunit 2 OS=Homo sapiens PE=2 SV=1	HUMAN	7
462	0	12.4	23	9.333	9.333	tr|B4DM22|B4DM22_HUMAN	cDNA FLJ53357, highly similar to 26S proteasome non-ATPase regulatory subunit 2 OS=Homo sapiens PE=2 SV=1	HUMAN	7
462	0	12.4	23.5	11.21	11.21	tr|E9PCS3|E9PCS3_HUMAN	Uncharacterized protein OS=Homo sapiens GN=PSMD2 PE=4 SV=1	HUMAN	7
462	0	12.4	23.5	11.21	11.21	tr|B4DXY1|B4DXY1_HUMAN	cDNA FLJ55045, highly similar to 26S proteasome non-ATPase regulatory subunit 2 OS=Homo sapiens PE=2 SV=1	HUMAN	7
463	12.36	12.36	33.44	15.85	12.84	sp|A0MZ66|SHOT1_HUMAN	Shootin-1 OS=Homo sapiens GN=KIAA1598 PE=1 SV=4	HUMAN	8
463	0	12.36	31.28	15.41	12.48	sp|A0MZ66-3|SHOT1_HUMAN	Isoform 3 of Shootin-1 OS=Homo sapiens GN=KIAA1598	HUMAN	8
463	0	12.36	34.23	17.92	14.52	sp|A0MZ66-4|SHOT1_HUMAN	Isoform 4 of Shootin-1 OS=Homo sapiens GN=KIAA1598	HUMAN	8
463	0	10.96	34.87	19.08	14.91	sp|A0MZ66-2|SHOT1_HUMAN	Isoform 2 of Shootin-1 OS=Homo sapiens GN=KIAA1598	HUMAN	7
463	0	10.66	30.45	14.81	11.65	sp|A0MZ66-6|SHOT1_HUMAN	Isoform 6 of Shootin-1 OS=Homo sapiens GN=KIAA1598	HUMAN	7
463	0	10.66	32.05	15.59	12.26	sp|A0MZ66-5|SHOT1_HUMAN	Isoform 5 of Shootin-1 OS=Homo sapiens GN=KIAA1598	HUMAN	7
463	0	10.66	32.73	17.87	14.06	tr|B7Z7Z9|B7Z7Z9_HUMAN	Uncharacterized protein OS=Homo sapiens GN=KIAA1598 PE=2 SV=1	HUMAN	7
464	12.29	12.29	44.57	14.57	12.39	tr|E9PFW3|E9PFW3_HUMAN	Uncharacterized protein OS=Homo sapiens GN=AP2M1 PE=4 SV=1	HUMAN	6
464	0	12.29	45.87	14.57	12.39	tr|B4DNB9|B4DNB9_HUMAN	cDNA FLJ53069, highly similar to AP-2 complex subunit mu-1 OS=Homo sapiens PE=2 SV=1	HUMAN	6
464	0	12.29	47.13	15.4	13.1	sp|Q96CW1|AP2M1_HUMAN	AP-2 complex subunit mu OS=Homo sapiens GN=AP2M1 PE=1 SV=2	HUMAN	6
464	0	12.29	47.34	15.47	13.16	sp|Q96CW1-2|AP2M1_HUMAN	Isoform 2 of AP-2 complex subunit mu OS=Homo sapiens GN=AP2M1	HUMAN	6
465	12.25	21.94	71.76	64.41	43.82	tr|B2R6K4|B2R6K4_HUMAN	cDNA, FLJ92996, highly similar to Homo sapiens guanine nucleotide binding protein (G protein), beta polypeptide 1 (GNB1), mRNA OS=Homo sapiens PE=2 SV=1	HUMAN	16
465	0	21.94	71.76	64.41	43.82	sp|P62873|GBB1_HUMAN	Guanine nucleotide-binding protein G(I)/G(S)/G(T) subunit beta-1 OS=Homo sapiens GN=GNB1 PE=1 SV=3	HUMAN	16
465	0	20.66	66.57	59.04	37.95	tr|Q1RMY8|Q1RMY8_HUMAN	GNB1 protein (Fragment) OS=Homo sapiens GN=GNB1 PE=2 SV=1	HUMAN	15
466	12.24	17.58	56.85	28.63	26.61	sp|P67936|TPM4_HUMAN	Tropomyosin alpha-4 chain OS=Homo sapiens GN=TPM4 PE=1 SV=3	HUMAN	9
466	0	17.58	58.95	31	28.82	tr|B4DVY2|B4DVY2_HUMAN	cDNA FLJ54184, highly similar to Tropomyosin alpha-4 chain OS=Homo sapiens PE=2 SV=1	HUMAN	9
467	12.23	12.23	19.82	4.577	3.49	tr|B7ZMH3|B7ZMH3_HUMAN	DMXL2 protein OS=Homo sapiens GN=DMXL2 PE=2 SV=1	HUMAN	8
467	0	12.23	18.93	4.577	3.49	tr|F5GWF1|F5GWF1_HUMAN	Uncharacterized protein OS=Homo sapiens GN=DMXL2 PE=4 SV=1	HUMAN	8
467	0	12.23	18.94	4.578	3.491	sp|Q8TDJ6|DMXL2_HUMAN	DmX-like protein 2 OS=Homo sapiens GN=DMXL2 PE=1 SV=2	HUMAN	8
467	0	11.82	18.96	4.5	3.75	tr|B2RTR3|B2RTR3_HUMAN	DMXL2 protein OS=Homo sapiens GN=DMXL2 PE=2 SV=1	HUMAN	7
468	12.21	20.97	83.4	59.51	42.11	sp|P61981|1433G_HUMAN	14-3-3 protein gamma OS=Homo sapiens GN=YWHAG PE=1 SV=2	HUMAN	17
468	0	18.82	79.76	55.87	38.46	tr|B3KNB4|B3KNB4_HUMAN	cDNA FLJ14168 fis, clone NT2RP2001440, highly similar to 14-3-3 protein gamma OS=Homo sapiens PE=2 SV=1	HUMAN	14
468	0	18.58	84.44	58.22	42.22	tr|B4DHC4|B4DHC4_HUMAN	Uncharacterized protein OS=Homo sapiens GN=YWHAG PE=2 SV=1	HUMAN	14
469	12.13	12.13	47.45	33.03	30.33	tr|Q6IAL5|Q6IAL5_HUMAN	Putative uncharacterized protein tmp_locus_1 OS=Homo sapiens GN=SUCLG1 PE=2 SV=1	HUMAN	6
469	0	12.13	47.45	33.03	30.33	tr|A8K4W7|A8K4W7_HUMAN	cDNA FLJ76284, highly similar to Homo sapiens succinate-CoA ligase, GDP-forming, alpha subunit (SUCLG1), mRNA OS=Homo sapiens PE=2 SV=1	HUMAN	6
469	0	12.13	45.66	31.79	29.19	sp|P53597|SUCA_HUMAN	Succinyl-CoA ligase [ADP/GDP-forming] subunit alpha, mitochondrial OS=Homo sapiens GN=SUCLG1 PE=1 SV=4	HUMAN	6
469	0	10.12	40.24	25.83	23.12	tr|B2R8A1|B2R8A1_HUMAN	cDNA, FLJ93802, highly similar to Homo sapiens succinate-CoA ligase, GDP-forming, alpha subunit (SUCLG1), mRNA OS=Homo sapiens PE=2 SV=1	HUMAN	5
470	12.11	12.11	47.46	30.93	30.93	tr|B4E1U9|B4E1U9_HUMAN	cDNA FLJ54776, highly similar to Cell division control protein 42 homolog OS=Homo sapiens PE=2 SV=1	HUMAN	6
470	0	12.11	53.4	38.22	38.22	sp|P60953|CDC42_HUMAN	Cell division control protein 42 homolog OS=Homo sapiens GN=CDC42 PE=1 SV=2	HUMAN	6
471	12.1	12.1	19.78	12.95	12.95	tr|Q86YB0|Q86YB0_HUMAN	Glycoprotein M6A OS=Homo sapiens GN=GPM6A PE=2 SV=1	HUMAN	8
471	0	12.1	20.6	13.48	13.48	tr|E9PHI5|E9PHI5_HUMAN	Uncharacterized protein OS=Homo sapiens GN=GPM6A PE=4 SV=1	HUMAN	8
471	0	12.1	20.3	13.28	13.28	tr|B7Z642|B7Z642_HUMAN	Uncharacterized protein OS=Homo sapiens GN=GPM6A PE=2 SV=1	HUMAN	8
471	0	12.1	19.78	12.95	12.95	sp|P51674|GPM6A_HUMAN	Neuronal membrane glycoprotein M6-a OS=Homo sapiens GN=GPM6A PE=1 SV=2	HUMAN	8
472	12.09	12.09	24.19	9.312	7.224	tr|Q68CN5|Q68CN5_HUMAN	Putative uncharacterized protein DKFZp686D17136 (Fragment) OS=Homo sapiens GN=DKFZp686D17136 PE=2 SV=2	HUMAN	7
472	0	12.09	25.25	9.718	7.539	tr|B7ZKS0|B7ZKS0_HUMAN	AP3B2 protein OS=Homo sapiens GN=AP3B2 PE=2 SV=1	HUMAN	7
472	0	12.09	25.69	9.889	7.671	sp|Q13367|AP3B2_HUMAN	AP-3 complex subunit beta-2 OS=Homo sapiens GN=AP3B2 PE=1 SV=2	HUMAN	7
472	0	11.38	26.48	9.429	7.905	tr|B7ZKR7|B7ZKR7_HUMAN	AP3B2 protein OS=Homo sapiens GN=AP3B2 PE=2 SV=1	HUMAN	7
473	12.02	12.02	52.73	23.64	19.48	sp|O43837|IDH3B_HUMAN	Isocitrate dehydrogenase [NAD] subunit beta, mitochondrial OS=Homo sapiens GN=IDH3B PE=1 SV=2	HUMAN	7
473	0	12.02	45.43	23.76	19.58	sp|O43837-2|IDH3B_HUMAN	Isoform A of Isocitrate dehydrogenase [NAD] subunit beta, mitochondrial OS=Homo sapiens GN=IDH3B	HUMAN	7
474	11.91	11.91	41.26	14.68	11.01	tr|C9JPQ8|C9JPQ8_HUMAN	Uncharacterized protein OS=Homo sapiens GN=PCCA PE=4 SV=2	HUMAN	7
474	0	11.91	38.6	13.74	10.3	sp|P05165|PCCA_HUMAN	Propionyl-CoA carboxylase alpha chain, mitochondrial OS=Homo sapiens GN=PCCA PE=1 SV=4	HUMAN	7
474	0	11.91	38.75	14.25	10.68	sp|P05165-2|PCCA_HUMAN	Isoform 2 of Propionyl-CoA carboxylase alpha chain, mitochondrial OS=Homo sapiens GN=PCCA	HUMAN	7
474	0	11.91	38.91	14.68	11.01	tr|B4DPF9|B4DPF9_HUMAN	cDNA FLJ56469, highly similar to Propionyl-CoA carboxylase alpha chain, mitochondrial (EC 6.4.1.3) OS=Homo sapiens PE=2 SV=1	HUMAN	7
474	0	10.63	38.41	12.66	9.104	tr|B2RDE0|B2RDE0_HUMAN	cDNA, FLJ96567, highly similar to Homo sapiens propionyl Coenzyme A carboxylase, alpha polypeptide(PCCA), mRNA OS=Homo sapiens PE=2 SV=1	HUMAN	6
475	11.9	11.9	31.13	20.39	17.89	sp|Q92558|WASF1_HUMAN	Wiskott-Aldrich syndrome protein family member 1 OS=Homo sapiens GN=WASF1 PE=1 SV=1	HUMAN	7
476	11.84	11.84	35.96	19.42	13.64	sp|O94819|KBTBB_HUMAN	Kelch repeat and BTB domain-containing protein 11 OS=Homo sapiens GN=KBTBD11 PE=1 SV=1	HUMAN	6
477	11.82	11.82	48.32	35.29	28.15	tr|B4E1J8|B4E1J8_HUMAN	cDNA FLJ56285, highly similar to ADP-ribosylation factor-like protein 8B OS=Homo sapiens PE=2 SV=1	HUMAN	7
477	0	11.82	59.89	47.46	37.85	tr|B4DQT8|B4DQT8_HUMAN	cDNA FLJ61158, highly similar to ADP-ribosylation factor-like protein 8B OS=Homo sapiens PE=2 SV=1	HUMAN	7
477	0	11.82	56.99	45.16	36.02	sp|Q9NVJ2|ARL8B_HUMAN	ADP-ribosylation factor-like protein 8B OS=Homo sapiens GN=ARL8B PE=1 SV=1	HUMAN	7
478	11.8	13.82	60.89	36.44	36.44	sp|Q9UL25|RAB21_HUMAN	Ras-related protein Rab-21 OS=Homo sapiens GN=RAB21 PE=1 SV=3	HUMAN	7
479	11.79	11.79	23.48	15.65	15.65	tr|B4DIF5|B4DIF5_HUMAN	Uncharacterized protein OS=Homo sapiens GN=TMEM30A PE=2 SV=1	HUMAN	6
479	0	11.79	23.41	15.61	15.61	tr|B4DDK3|B4DDK3_HUMAN	cDNA FLJ53706, highly similar to Cell cycle control protein 50A OS=Homo sapiens PE=2 SV=1	HUMAN	6
479	0	11.79	22.44	14.96	14.96	sp|Q9NV96|CC50A_HUMAN	Cell cycle control protein 50A OS=Homo sapiens GN=TMEM30A PE=1 SV=1	HUMAN	6
479	0	11.79	33.47	22.31	22.31	sp|Q9NV96-3|CC50A_HUMAN	Isoform 3 of Cell cycle control protein 50A OS=Homo sapiens GN=TMEM30A	HUMAN	6
479	0	11.79	24.92	16.62	16.62	sp|Q9NV96-2|CC50A_HUMAN	Isoform 2 of Cell cycle control protein 50A OS=Homo sapiens GN=TMEM30A	HUMAN	6
480	11.73	11.73	47.69	20	12.14	tr|Q9BR63|Q9BR63_HUMAN	FARSB protein (Fragment) OS=Homo sapiens GN=FARSB PE=2 SV=2	HUMAN	6
480	0	11.73	47.37	19.86	12.05	sp|Q9NSD9|SYFB_HUMAN	Phenylalanyl-tRNA synthetase beta chain OS=Homo sapiens GN=FARSB PE=1 SV=3	HUMAN	6
480	0	11.19	48.56	18	12.05	tr|A8K666|A8K666_HUMAN	cDNA FLJ75460, highly similar to Homo sapiens phenylalanine-tRNA synthetase-like, beta subunit, mRNA OS=Homo sapiens PE=2 SV=1	HUMAN	6
481	11.72	11.72	63.14	28.83	26.64	tr|B4DX01|B4DX01_HUMAN	cDNA FLJ59092 OS=Homo sapiens PE=2 SV=1	HUMAN	7
481	0.01	9.73	42.71	14.37	13.17	tr|E7EMY5|E7EMY5_HUMAN	Uncharacterized protein OS=Homo sapiens GN=GLOD4 PE=4 SV=1	HUMAN	6
481	0	11.72	58.05	26.51	24.5	tr|A8K8F0|A8K8F0_HUMAN	cDNA FLJ76436 OS=Homo sapiens PE=2 SV=1	HUMAN	7
481	0	11.72	58.05	26.51	24.5	sp|Q9HC38-2|GLOD4_HUMAN	Isoform 2 of Glyoxalase domain-containing protein 4 OS=Homo sapiens GN=GLOD4	HUMAN	7
481	0	11.72	59.11	25.24	23.32	sp|Q9HC38|GLOD4_HUMAN	Glyoxalase domain-containing protein 4 OS=Homo sapiens GN=GLOD4 PE=1 SV=1	HUMAN	7
481	0	9.72	34.33	14.29	13.1	tr|Q9Y3E8|Q9Y3E8_HUMAN	CGI-150 protein OS=Homo sapiens GN=C17orf25 PE=2 SV=1	HUMAN	6
481	0	9.71	48.1	24.91	22.84	tr|B7Z403|B7Z403_HUMAN	Uncharacterized protein OS=Homo sapiens GN=GLOD4 PE=2 SV=1	HUMAN	6
481	0	9.71	57.44	29.75	27.27	tr|B3KV49|B3KV49_HUMAN	cDNA FLJ16128 fis, clone BRACE2038269, moderately similar to Bombyx mori cytosolic juvenile hormone binding protein 36 kDa subunit (cJHBP) mRNA OS=Homo sapiens PE=2 SV=1	HUMAN	6
482	11.72	11.72	45	25	22.65	tr|D3DNI3|D3DNI3_HUMAN	Profilin (Fragment) OS=Homo sapiens GN=PFN2 PE=3 SV=1	HUMAN	8
482	0	11.72	45.81	25.45	23.05	tr|D3DNI2|D3DNI2_HUMAN	Profilin (Fragment) OS=Homo sapiens GN=PFN2 PE=3 SV=1	HUMAN	8
482	0	11.72	51.06	45.21	40.96	tr|G5E9Q6|G5E9Q6_HUMAN	Profilin 2, isoform CRA_d OS=Homo sapiens GN=PFN2 PE=4 SV=1	HUMAN	8
482	0	11.72	51.06	45.21	40.96	tr|B4DNH1|B4DNH1_HUMAN	Profilin OS=Homo sapiens PE=2 SV=1	HUMAN	8
482	0	11.72	68.57	60.71	55	sp|P35080-2|PROF2_HUMAN	Isoform IIb of Profilin-2 OS=Homo sapiens GN=PFN2	HUMAN	8
482	0	9.67	78.02	65.93	57.14	tr|C9J0J7|C9J0J7_HUMAN	Uncharacterized protein OS=Homo sapiens GN=PFN2 PE=4 SV=1	HUMAN	7
483	11.71	11.72	57.59	30.34	28.17	tr|B4DKX7|B4DKX7_HUMAN	Uncharacterized protein OS=Homo sapiens GN=CARKD PE=2 SV=1	HUMAN	7
483	0	11.7	51.59	28.24	26.22	sp|Q8IW45|CARKD_HUMAN	Carbohydrate kinase domain-containing protein OS=Homo sapiens GN=CARKD PE=1 SV=1	HUMAN	7
483	0	11.7	36.67	25.13	23.33	sp|Q8IW45-2|CARKD_HUMAN	Isoform 2 of Carbohydrate kinase domain-containing protein OS=Homo sapiens GN=CARKD	HUMAN	7
484	11.68	11.68	54.79	21.12	18.15	tr|B2R603|B2R603_HUMAN	Uncharacterized protein OS=Homo sapiens GN=HNRNPC PE=2 SV=1	HUMAN	7
484	0.01	9.72	43.34	15.02	15.02	tr|B7ZW38|B7ZW38_HUMAN	LOC649330 protein OS=Homo sapiens GN=LOC649330 PE=2 SV=1	HUMAN	6
484	0	11.68	57.24	22.07	18.97	tr|B2R5W2|B2R5W2_HUMAN	cDNA, FLJ92657, highly similar to Homo sapiens heterogeneous nuclear ribonucleoprotein C (C1/C2) (HNRPC), transcript variant 2, mRNA OS=Homo sapiens PE=2 SV=1	HUMAN	7
484	0	11.68	54.25	20.92	17.97	tr|A8K9A4|A8K9A4_HUMAN	cDNA FLJ75154, highly similar to Homo sapiens heterogeneous nuclear ribonucleoprotein C (C1/C2), mRNA OS=Homo sapiens PE=2 SV=1	HUMAN	7
484	0	11.68	54.25	20.92	17.97	sp|P07910|HNRPC_HUMAN	Heterogeneous nuclear ribonucleoproteins C1/C2 OS=Homo sapiens GN=HNRNPC PE=1 SV=4	HUMAN	7
484	0	11.68	56.66	21.84	18.77	sp|P07910-2|HNRPC_HUMAN	Isoform C1 of Heterogeneous nuclear ribonucleoproteins C1/C2 OS=Homo sapiens GN=HNRNPC	HUMAN	7
484	0	11.68	52.4	21.92	18.84	tr|G3V4C1|G3V4C1_HUMAN	Uncharacterized protein OS=Homo sapiens GN=HNRNPC PE=4 SV=1	HUMAN	7
484	0	11.68	50.16	20.98	18.03	tr|G3V2Q1|G3V2Q1_HUMAN	Uncharacterized protein OS=Homo sapiens GN=HNRNPC PE=4 SV=1	HUMAN	7
484	0	11.61	54.96	24.43	20.99	tr|G3V4W0|G3V4W0_HUMAN	Uncharacterized protein OS=Homo sapiens GN=HNRNPC PE=4 SV=1	HUMAN	7
484	0	11.61	50	22.22	19.1	tr|B4DY08|B4DY08_HUMAN	Uncharacterized protein OS=Homo sapiens GN=HNRNPC PE=2 SV=1	HUMAN	7
484	0	11.61	50.94	24.15	20.75	tr|Q5IST8|Q5IST8_MACFA	Heterogeneous nuclear ribonucleoprotein C (Fragment) OS=Macaca fascicularis PE=2 SV=1	MACFA	7
484	0	11.61	55.41	27.71	23.81	tr|G3V576|G3V576_HUMAN	Uncharacterized protein OS=Homo sapiens GN=HNRNPC PE=4 SV=1	HUMAN	7
484	0	9.77	47.78	15.02	15.02	sp|O60812|HNRCL_HUMAN	Heterogeneous nuclear ribonucleoprotein C-like 1 OS=Homo sapiens GN=HNRNPCL1 PE=1 SV=1	HUMAN	6
484	0	9.7	57.49	21.26	21.26	tr|Q6PKD2|Q6PKD2_HUMAN	HNRPCL1 protein (Fragment) OS=Homo sapiens GN=HNRPCL1 PE=2 SV=1	HUMAN	6
484	0	9.7	33.79	15.02	15.02	tr|B7ZW41|B7ZW41_HUMAN	Heterogeneous nuclear ribonucleoprotein C-like OS=Homo sapiens GN=LOC440563 PE=2 SV=1	HUMAN	6
484	0	9.7	33.79	15.02	15.02	tr|B2RXH8|B2RXH8_HUMAN	Heterogeneous nuclear ribonucleoprotein C-like OS=Homo sapiens GN=LOC440563 PE=2 SV=1	HUMAN	6
484	0	9.56	46.42	17.75	14.68	tr|B3KX96|B3KX96_HUMAN	cDNA FLJ45003 fis, clone BRAWH3011623, highly similar to Heterogeneous nuclear ribonucleoproteins C OS=Homo sapiens PE=2 SV=1	HUMAN	6
485	11.67	11.67	42.31	23.08	23.08	tr|F6SYF8|F6SYF8_HUMAN	Uncharacterized protein OS=Homo sapiens GN=DKK3 PE=4 SV=1	HUMAN	7
485	0	11.67	47.83	26.09	26.09	tr|E7EUD0|E7EUD0_HUMAN	Uncharacterized protein OS=Homo sapiens GN=DKK3 PE=4 SV=2	HUMAN	7
485	0	11.67	42.31	23.08	23.08	tr|B4DID6|B4DID6_HUMAN	cDNA FLJ52545, highly similar to Dickkopf-related protein 3 OS=Homo sapiens PE=2 SV=1	HUMAN	7
485	0	11.67	47.83	26.09	26.09	tr|B4DI69|B4DI69_HUMAN	cDNA FLJ59893, highly similar to Dickkopf-related protein 3 OS=Homo sapiens PE=2 SV=1	HUMAN	7
485	0	11.67	52.56	28.67	28.67	tr|B3KS70|B3KS70_HUMAN	cDNA FLJ35660 fis, clone SPLEN2017538, highly similar to Dickkopf-related protein 3 OS=Homo sapiens PE=2 SV=1	HUMAN	7
485	0	11.67	44	24	24	sp|Q9UBP4|DKK3_HUMAN	Dickkopf-related protein 3 OS=Homo sapiens GN=DKK3 PE=1 SV=2	HUMAN	7
485	0	10.02	37.43	17.43	17.43	tr|Q6PQ81|Q6PQ81_HUMAN	Putative tumor suppressor Dkk-3/REIC OS=Homo sapiens GN=DKK3 PE=2 SV=1	HUMAN	6
486	11.61	11.61	34.53	13.61	9.209	tr|A8C1Z0|A8C1Z0_HUMAN	150 kDa oxygen-regulated protein OS=Homo sapiens GN=ORP150 PE=2 SV=1	HUMAN	7
486	0	11.61	34.53	13.61	9.209	sp|Q9Y4L1|HYOU1_HUMAN	Hypoxia up-regulated protein 1 OS=Homo sapiens GN=HYOU1 PE=1 SV=1	HUMAN	7
486	0	10.77	32.65	12.86	9.388	tr|F5H4Z5|F5H4Z5_HUMAN	Uncharacterized protein OS=Homo sapiens GN=HYOU1 PE=3 SV=1	HUMAN	7
486	0	10.77	34.15	13.45	9.819	tr|E9PL22|E9PL22_HUMAN	Uncharacterized protein OS=Homo sapiens GN=HYOU1 PE=3 SV=1	HUMAN	7
486	0	10.77	32.62	12.84	9.378	tr|B7Z2N4|B7Z2N4_HUMAN	cDNA FLJ56074, highly similar to 150 kDa oxygen-regulated protein (Orp150) OS=Homo sapiens PE=2 SV=1	HUMAN	7
486	0	10.64	33.2	12.11	7.669	tr|B3KXH0|B3KXH0_HUMAN	cDNA FLJ45395 fis, clone BRHIP3027191, highly similar to 150 kDa oxygen-regulated protein (Orp150) OS=Homo sapiens PE=2 SV=1	HUMAN	6
487	11.55	11.55	23.12	8.244	6.81	tr|A8K143|A8K143_HUMAN	cDNA FLJ75342, highly similar to Homo sapiens solute carrier family 12, (potassium-chloride transporter) member 5 (SLC12A5), mRNA OS=Homo sapiens PE=2 SV=1	HUMAN	6
487	0	11.53	21.95	8.077	6.673	sp|Q9H2X9|S12A5_HUMAN	Solute carrier family 12 member 5 OS=Homo sapiens GN=SLC12A5 PE=2 SV=3	HUMAN	6
487	0	11.53	22.4	8.244	6.81	sp|Q9H2X9-2|S12A5_HUMAN	Isoform 2 of Solute carrier family 12 member 5 OS=Homo sapiens GN=SLC12A5	HUMAN	6
487	0	11.04	24.13	8.53	8.53	tr|B7Z3I0|B7Z3I0_HUMAN	cDNA FLJ56812, highly similar to Solute carrier family 12 member 5 OS=Homo sapiens PE=2 SV=1	HUMAN	6
488	11.55	11.55	48.53	41.18	37.87	sp|Q5T0D9|TPRGL_HUMAN	Tumor protein p63-regulated gene 1-like protein OS=Homo sapiens GN=TPRG1L PE=1 SV=1	HUMAN	7
489	11.54	11.54	48.81	28.17	25.4	tr|G3V5Z7|G3V5Z7_HUMAN	Proteasome subunit alpha type OS=Homo sapiens GN=PSMA6 PE=3 SV=1	HUMAN	7
489	0	11.54	50	28.86	26.02	sp|P60900|PSA6_HUMAN	Proteasome subunit alpha type-6 OS=Homo sapiens GN=PSMA6 PE=1 SV=1	HUMAN	7
489	0	10.24	48.02	27.31	24.23	tr|B4DXJ9|B4DXJ9_HUMAN	Proteasome (Prosome, macropain) subunit, alpha type, 6, isoform CRA_a OS=Homo sapiens GN=PSMA6 PE=2 SV=1	HUMAN	6
490	11.51	11.51	59.49	33.33	25.64	sp|Q16836-2|HCDH_HUMAN	Isoform 2 of Hydroxyacyl-coenzyme A dehydrogenase, mitochondrial OS=Homo sapiens GN=HADH	HUMAN	6
490	0	11.45	58.92	38.22	31.85	tr|B2RB06|B2RB06_HUMAN	cDNA, FLJ95242, highly similar to Homo sapiens L-3-hydroxyacyl-Coenzyme A dehydrogenase, short chain (HADHSC), mRNA OS=Homo sapiens PE=2 SV=1	HUMAN	6
490	0	11.45	59.55	38.22	31.85	sp|Q16836|HCDH_HUMAN	Hydroxyacyl-coenzyme A dehydrogenase, mitochondrial OS=Homo sapiens GN=HADH PE=1 SV=3	HUMAN	6
491	11.51	11.51	21.54	10.17	9.199	tr|Q8TAM9|Q8TAM9_HUMAN	Intercellular adhesion molecule 5, telencephalin OS=Homo sapiens GN=ICAM5 PE=2 SV=1	HUMAN	6
491	0	11.51	21.54	10.17	9.199	sp|Q9UMF0|ICAM5_HUMAN	Intercellular adhesion molecule 5 OS=Homo sapiens GN=ICAM5 PE=1 SV=3	HUMAN	6
491	0	11.51	23.52	11.58	10.47	tr|Q8N6I2|Q8N6I2_HUMAN	ICAM5 protein (Fragment) OS=Homo sapiens GN=ICAM5 PE=2 SV=2	HUMAN	6
492	11.48	11.48	23.34	6.072	3.907	sp|Q9HCM2|PLXA4_HUMAN	Plexin-A4 OS=Homo sapiens GN=PLXNA4 PE=1 SV=4	HUMAN	7
493	11.48	11.48	30.7	30.7	27.44	tr|C9JF17|C9JF17_HUMAN	Uncharacterized protein OS=Homo sapiens GN=APOD PE=4 SV=1	HUMAN	8
493	0	11.48	34.92	34.92	31.22	sp|P05090|APOD_HUMAN	Apolipoprotein D OS=Homo sapiens GN=APOD PE=1 SV=1	HUMAN	8
494	11.45	17.04	36.33	16.38	10.87	tr|F5H7F7|F5H7F7_HUMAN	Uncharacterized protein OS=Homo sapiens GN=ATP2B2 PE=3 SV=1	HUMAN	8
494	0	17.04	35.31	15.92	10.56	sp|Q01814-8|AT2B2_HUMAN	Isoform XB of Plasma membrane calcium-transporting ATPase 2 OS=Homo sapiens GN=ATP2B2	HUMAN	8
494	0	17.04	34.35	15.53	10.3	sp|Q01814|AT2B2_HUMAN	Plasma membrane calcium-transporting ATPase 2 OS=Homo sapiens GN=ATP2B2 PE=1 SV=2	HUMAN	8
494	0	17.04	35.7	15.95	10.58	tr|Q4LE63|Q4LE63_HUMAN	ATP2B2 variant protein (Fragment) OS=Homo sapiens GN=ATP2B2 variant protein PE=2 SV=1	HUMAN	8
494	0	17.04	34.56	16.11	10.68	sp|Q01814-6|AT2B2_HUMAN	Isoform ZB of Plasma membrane calcium-transporting ATPase 2 OS=Homo sapiens GN=ATP2B2	HUMAN	8
494	0	17.04	33.6	15.7	10.41	sp|Q01814-5|AT2B2_HUMAN	Isoform YB of Plasma membrane calcium-transporting ATPase 2 OS=Homo sapiens GN=ATP2B2	HUMAN	8
494	0	16.86	34.93	15.58	10.96	sp|Q01814-7|AT2B2_HUMAN	Isoform XA of Plasma membrane calcium-transporting ATPase 2 OS=Homo sapiens GN=ATP2B2	HUMAN	8
494	0	16.86	33.94	15.18	10.68	tr|E7EME2|E7EME2_HUMAN	Uncharacterized protein OS=Homo sapiens GN=ATP2B2 PE=3 SV=1	HUMAN	8
494	0	16.86	33.94	15.18	10.68	sp|Q01814-2|AT2B2_HUMAN	Isoform WA of Plasma membrane calcium-transporting ATPase 2 OS=Homo sapiens GN=ATP2B2	HUMAN	8
494	0	16.86	34.14	15.77	11.09	sp|Q01814-4|AT2B2_HUMAN	Isoform ZA of Plasma membrane calcium-transporting ATPase 2 OS=Homo sapiens GN=ATP2B2	HUMAN	8
494	0	16.86	33.16	15.36	10.8	sp|Q01814-3|AT2B2_HUMAN	Isoform YA of Plasma membrane calcium-transporting ATPase 2 OS=Homo sapiens GN=ATP2B2	HUMAN	8
494	0	15.9	34.3	14.92	11.65	tr|Q4J697|Q4J697_HUMAN	Plasma membrane Ca(2)-ATPase isoform 2 (Fragment) OS=Homo sapiens GN=PMCA2 PE=2 SV=1	HUMAN	8
495	11.44	11.44	65.49	35.84	31.42	tr|Q53Y06|Q53Y06_HUMAN	ATPase, H transporting, lysosomal 31kDa, V1 subunit E isoform 1 OS=Homo sapiens GN=ATP6V1E1 PE=2 SV=1	HUMAN	9
495	0	11.44	65.49	35.84	31.42	sp|P36543|VATE1_HUMAN	V-type proton ATPase subunit E 1 OS=Homo sapiens GN=ATP6V1E1 PE=1 SV=1	HUMAN	9
495	0	9.37	62.75	29.9	25	tr|A8MUE4|A8MUE4_HUMAN	Uncharacterized protein OS=Homo sapiens GN=ATP6V1E1 PE=2 SV=1	HUMAN	6
496	11.4	11.4	47.33	21.63	21.63	sp|Q99536|VAT1_HUMAN	Synaptic vesicle membrane protein VAT-1 homolog OS=Homo sapiens GN=VAT1 PE=1 SV=2	HUMAN	6
496	0	11.26	41.54	26.15	26.15	tr|B4DPX4|B4DPX4_HUMAN	cDNA FLJ54106, moderately similar to Synaptic vesicle membrane protein VAT-1 homolog (EC 1.-.-.-) OS=Homo sapiens PE=2 SV=1	HUMAN	6
497	11.39	11.39	75.78	59.63	54.04	sp|O75947|ATP5H_HUMAN	ATP synthase subunit d, mitochondrial OS=Homo sapiens GN=ATP5H PE=1 SV=3	HUMAN	6
498	11.38	11.38	47.84	22.43	11.76	tr|A3RJH1|A3RJH1_HUMAN	ATP-dependent RNA helicase DDX1 OS=Homo sapiens GN=DDX1 PE=2 SV=1	HUMAN	6
498	0	11.38	47.84	22.43	11.76	sp|Q92499|DDX1_HUMAN	ATP-dependent RNA helicase DDX1 OS=Homo sapiens GN=DDX1 PE=1 SV=2	HUMAN	6
498	0	10.46	49.01	22.61	13.2	tr|F1T0B3|F1T0B3_HUMAN	ATP-dependent RNA helicase DDX1 OS=Homo sapiens GN=DDX1 PE=2 SV=1	HUMAN	6
498	0	10.46	46.73	24.35	14.22	tr|B4DME8|B4DME8_HUMAN	Uncharacterized protein OS=Homo sapiens GN=DDX1 PE=2 SV=1	HUMAN	6
499	11.36	11.36	24.77	15	15	tr|Q53HB8|Q53HB8_HUMAN	Oligodendrocyte myelin glycoprotein variant (Fragment) OS=Homo sapiens PE=2 SV=1	HUMAN	7
499	0	11.36	24.77	15	15	sp|P23515|OMGP_HUMAN	Oligodendrocyte-myelin glycoprotein OS=Homo sapiens GN=OMG PE=1 SV=2	HUMAN	7
500	11.34	11.34	34.13	15.57	15.57	tr|E7EPZ3|E7EPZ3_HUMAN	Uncharacterized protein OS=Homo sapiens GN=TOM1 PE=4 SV=2	HUMAN	6
500	0	11.34	31.74	15.57	15.57	tr|B4DKQ5|B4DKQ5_HUMAN	cDNA FLJ54710, highly similar to Target of Myb protein 1 OS=Homo sapiens PE=2 SV=1	HUMAN	6
500	0	11.34	30.89	15.85	15.85	sp|O60784|TOM1_HUMAN	Target of Myb protein 1 OS=Homo sapiens GN=TOM1 PE=1 SV=2	HUMAN	6
500	0	11.34	29.3	17.18	17.18	tr|E7EPD0|E7EPD0_HUMAN	Uncharacterized protein OS=Homo sapiens GN=TOM1 PE=4 SV=1	HUMAN	6
500	0	9.22	31.1	14.54	14.54	sp|O60784-3|TOM1_HUMAN	Isoform 3 of Target of Myb protein 1 OS=Homo sapiens GN=TOM1	HUMAN	5
500	0	9.22	24.89	13.44	13.44	tr|B4DJ44|B4DJ44_HUMAN	cDNA FLJ54716, highly similar to Target of Myb protein 1 OS=Homo sapiens PE=2 SV=1	HUMAN	5
501	11.32	11.32	28.16	25.99	22.74	tr|A8K9L3|A8K9L3_HUMAN	Proteolipid protein 1 (Pelizaeus-Merzbacher disease, spastic paraplegia 2, uncomplicated), isoform CRA_b OS=Homo sapiens GN=PLP1 PE=2 SV=1	HUMAN	8
501	0	11.32	28.16	25.99	22.74	sp|P60201|MYPR_HUMAN	Myelin proteolipid protein OS=Homo sapiens GN=PLP1 PE=1 SV=2	HUMAN	8
501	0	10.16	31.53	28.83	24.77	tr|B4DI30|B4DI30_HUMAN	cDNA FLJ54051, highly similar to Myelin proteolipid protein OS=Homo sapiens PE=2 SV=1	HUMAN	7
502	11.31	11.31	62.86	55.24	55.24	tr|G4XXL9|G4XXL9_HUMAN	Cytochrome c OS=Homo sapiens GN=CYCS PE=4 SV=1	HUMAN	6
502	0	11.31	65.35	57.43	57.43	tr|C9JFR7|C9JFR7_HUMAN	Uncharacterized protein OS=Homo sapiens GN=CYCS PE=3 SV=1	HUMAN	6
502	0	11.31	62.86	55.24	55.24	sp|P99999|CYC_HUMAN	Cytochrome c OS=Homo sapiens GN=CYCS PE=1 SV=2	HUMAN	6
503	11.3	11.32	45.77	34.83	34.83	sp|P02763|A1AG1_HUMAN	Alpha-1-acid glycoprotein 1 OS=Homo sapiens GN=ORM1 PE=1 SV=1	HUMAN	6
504	11.28	11.28	58.08	34.62	31.15	sp|P00918|CAH2_HUMAN	Carbonic anhydrase 2 OS=Homo sapiens GN=CA2 PE=1 SV=2	HUMAN	6
505	11.21	11.21	27.21	8.919	8.919	tr|Q9UIU0|Q9UIU0_HUMAN	Dihydropyridine receptor alpha 2 subunit OS=Homo sapiens GN=CACNA2D1 PE=2 SV=1	HUMAN	8
505	0	11.21	27.3	8.919	8.919	tr|F8WC36|F8WC36_HUMAN	Uncharacterized protein OS=Homo sapiens GN=CACNA2D1 PE=4 SV=1	HUMAN	8
505	0	11.21	27.68	9.074	9.074	sp|P54289-2|CA2D1_HUMAN	Isoform 2 of Voltage-dependent calcium channel subunit alpha-2/delta-1 OS=Homo sapiens GN=CACNA2D1	HUMAN	8
505	0	11.21	25.69	9.116	9.116	sp|P54289-3|CA2D1_HUMAN	Isoform 3 of Voltage-dependent calcium channel subunit alpha-2/delta-1 OS=Homo sapiens GN=CACNA2D1	HUMAN	8
505	0	11.21	25.2	8.976	8.976	sp|P54289|CA2D1_HUMAN	Voltage-dependent calcium channel subunit alpha-2/delta-1 OS=Homo sapiens GN=CACNA2D1 PE=1 SV=3	HUMAN	8
505	0	11.21	25.65	9.133	9.133	sp|P54289-5|CA2D1_HUMAN	Isoform 5 of Voltage-dependent calcium channel subunit alpha-2/delta-1 OS=Homo sapiens GN=CACNA2D1	HUMAN	8
505	0	11.21	23.63	9.175	9.175	sp|P54289-4|CA2D1_HUMAN	Isoform 4 of Voltage-dependent calcium channel subunit alpha-2/delta-1 OS=Homo sapiens GN=CACNA2D1	HUMAN	8
506	11.18	11.18	42.51	22.36	18.43	tr|F5H8B1|F5H8B1_HUMAN	Uncharacterized protein OS=Homo sapiens GN=PCYT2 PE=4 SV=1	HUMAN	6
506	0	11.18	44.47	23.39	19.28	sp|Q99447|PCY2_HUMAN	Ethanolamine-phosphate cytidylyltransferase OS=Homo sapiens GN=PCYT2 PE=1 SV=1	HUMAN	6
506	0	11.18	43.42	25.49	21.01	tr|B7ZAS0|B7ZAS0_HUMAN	cDNA, FLJ79284, highly similar to Ethanolamine-phosphate cytidylyltransferase (EC 2.7.7.14) OS=Homo sapiens PE=2 SV=1	HUMAN	6
506	0	11.18	49.84	29.26	24.12	tr|B7Z7A5|B7Z7A5_HUMAN	cDNA FLJ51364, highly similar to Ethanolamine-phosphate cytidylyltransferase (EC 2.7.7.14) OS=Homo sapiens PE=2 SV=1	HUMAN	6
506	0	11.18	49.84	29.26	24.12	tr|B3KSC8|B3KSC8_HUMAN	cDNA FLJ36009 fis, clone TESTI2015675, highly similar to Ethanolamine-phosphate cytidylyltransferase (EC 2.7.7.14) OS=Homo sapiens PE=2 SV=1	HUMAN	6
506	0	11.18	37.82	25.49	21.01	tr|B7Z4W6|B7Z4W6_HUMAN	cDNA FLJ55495, highly similar to Ethanolamine-phosphate cytidylyltransferase (EC 2.7.7.14) OS=Homo sapiens PE=2 SV=1	HUMAN	6
507	11.17	11.17	37.14	21.59	13.97	tr|D3DQH8|D3DQH8_HUMAN	Secreted protein, acidic, cysteine-rich (Osteonectin), isoform CRA_a OS=Homo sapiens GN=SPARC PE=4 SV=1	HUMAN	5
507	0	11.17	38.61	22.44	14.52	sp|P09486|SPRC_HUMAN	SPARC OS=Homo sapiens GN=SPARC PE=1 SV=1	HUMAN	5
507	0	11.17	33.33	22.44	14.52	tr|B2RDL6|B2RDL6_HUMAN	cDNA, FLJ96669, highly similar to Homo sapiens secreted protein, acidic, cysteine-rich (osteonectin)(SPARC), mRNA OS=Homo sapiens PE=2 SV=1	HUMAN	5
507	0	10.66	44.34	26.42	20.75	tr|B4DRV4|B4DRV4_HUMAN	cDNA FLJ55667, highly similar to Secreted protein acidic and rich in cysteine OS=Homo sapiens PE=2 SV=1	HUMAN	5
508	11.16	11.16	39.7	25.56	17.12	sp|O76054|S14L2_HUMAN	SEC14-like protein 2 OS=Homo sapiens GN=SEC14L2 PE=1 SV=1	HUMAN	6
508	0	11.16	46.25	32.19	21.56	tr|F5H3U4|F5H3U4_HUMAN	Uncharacterized protein OS=Homo sapiens GN=SEC14L2 PE=4 SV=1	HUMAN	6
508	0	11.14	36.97	25.56	17.12	tr|B2RAW8|B2RAW8_HUMAN	cDNA, FLJ95164, highly similar to Homo sapiens SEC14-like 2 (S. cerevisiae) (SEC14L2), mRNA OS=Homo sapiens PE=2 SV=1	HUMAN	6
508	0	11.14	42.81	32.19	21.56	tr|B7Z8Q1|B7Z8Q1_HUMAN	cDNA FLJ53690, highly similar to SEC14-like protein 2 OS=Homo sapiens PE=2 SV=1	HUMAN	6
508	0	10.7	29.08	17.6	17.6	sp|O76054-4|S14L2_HUMAN	Isoform 2 of SEC14-like protein 2 OS=Homo sapiens GN=SEC14L2	HUMAN	6
509	11.15	11.15	53.02	42.24	24.57	tr|Q6NS36|Q6NS36_HUMAN	Ferritin (Fragment) OS=Homo sapiens GN=FTH1 PE=2 SV=1	HUMAN	7
509	0	11.15	67.21	53.55	31.15	sp|P02794|FRIH_HUMAN	Ferritin heavy chain OS=Homo sapiens GN=FTH1 PE=1 SV=2	HUMAN	7
509	0	10.27	55.19	41.53	31.15	tr|Q6NZ44|Q6NZ44_HUMAN	Ferritin OS=Homo sapiens GN=FTH1 PE=2 SV=1	HUMAN	7
509	0	10.27	55.19	41.53	31.15	tr|B3KXC3|B3KXC3_HUMAN	Ferritin OS=Homo sapiens PE=2 SV=1	HUMAN	7
509	0	8.9	88.5	75.22	38.94	tr|G3V1D1|G3V1D1_HUMAN	Ferritin OS=Homo sapiens GN=FTH1 PE=3 SV=1	HUMAN	6
509	0	8.9	65.36	55.56	28.76	tr|G3V192|G3V192_HUMAN	Ferritin OS=Homo sapiens GN=FTH1 PE=3 SV=1	HUMAN	6
510	11.15	11.15	36.34	24.14	24.14	sp|P55036|PSMD4_HUMAN	26S proteasome non-ATPase regulatory subunit 4 OS=Homo sapiens GN=PSMD4 PE=1 SV=1	HUMAN	7
510	0	9.63	34.74	17.37	17.37	tr|Q5VWC4|Q5VWC4_HUMAN	Proteasome (Prosome, macropain) 26S subunit, non-ATPase, 4 OS=Homo sapiens GN=PSMD4 PE=2 SV=1	HUMAN	6
511	11.12	11.12	50.35	35.66	28.67	sp|O75323|NIPS2_HUMAN	Protein NipSnap homolog 2 OS=Homo sapiens GN=GBAS PE=1 SV=1	HUMAN	6
512	11.12	11.12	40.57	28.95	18.64	tr|B5BUB1|B5BUB1_HUMAN	RuvB-like 1 (Fragment) OS=Homo sapiens GN=RUVBL1 PE=2 SV=1	HUMAN	6
512	0	11.12	40.57	28.95	18.64	sp|Q9Y265|RUVB1_HUMAN	RuvB-like 1 OS=Homo sapiens GN=RUVBL1 PE=1 SV=1	HUMAN	6
513	11.1	11.1	18.36	3.798	2.937	sp|Q93008-1|USP9X_HUMAN	Isoform 2 of Probable ubiquitin carboxyl-terminal hydrolase FAF-X OS=Homo sapiens GN=USP9X	HUMAN	7
513	0	11.03	18.25	3.774	2.918	sp|Q93008|USP9X_HUMAN	Probable ubiquitin carboxyl-terminal hydrolase FAF-X OS=Homo sapiens GN=USP9X PE=1 SV=3	HUMAN	7
513	0	10.26	19	3.741	2.816	tr|D3DWB6|D3DWB6_HUMAN	Ubiquitin carboxyl-terminal hydrolase OS=Homo sapiens GN=USP9X PE=3 SV=1	HUMAN	6
514	11.09	11.09	30.14	15.23	9.733	tr|Q14TF0|Q14TF0_HUMAN	Glutamate-cysteine ligase OS=Homo sapiens GN=GCLC PE=2 SV=1	HUMAN	6
514	0	11.09	30.14	15.23	9.733	sp|P48506|GSH1_HUMAN	Glutamate--cysteine ligase catalytic subunit OS=Homo sapiens GN=GCLC PE=1 SV=2	HUMAN	6
514	0	10.46	28.38	14.36	10.35	tr|E1CEI4|E1CEI4_HUMAN	Glutamate-cysteine ligase delta4 alternative splicing variant OS=Homo sapiens GN=GCLC PE=2 SV=1	HUMAN	6
514	0	8.95	30.48	14.21	8.219	tr|B4E2I4|B4E2I4_HUMAN	cDNA FLJ58227, highly similar to Glutamate--cysteine ligase catalytic subunit (EC 6.3.2.2) OS=Homo sapiens PE=2 SV=1	HUMAN	5
515	11.08	11.08	53.21	31.09	22.44	tr|Q6FHY4|Q6FHY4_HUMAN	N-ethylmaleimide-sensitive factor attachment protein, gamma, isoform CRA_b OS=Homo sapiens GN=NAPG PE=2 SV=1	HUMAN	7
515	0	11.08	53.21	31.09	22.44	sp|Q99747|SNAG_HUMAN	Gamma-soluble NSF attachment protein OS=Homo sapiens GN=NAPG PE=1 SV=1	HUMAN	7
515	0	9.04	49.13	33.48	26.09	tr|B4DFC9|B4DFC9_HUMAN	Uncharacterized protein OS=Homo sapiens GN=NAPG PE=2 SV=1	HUMAN	6
516	11.08	11.08	32.03	21.15	16.22	tr|B7Z8A2|B7Z8A2_HUMAN	cDNA FLJ51671, highly similar to Prenylcysteine oxidase (EC 1.8.3.5) OS=Homo sapiens PE=2 SV=1	HUMAN	5
516	0	11.08	30.89	20.4	15.64	sp|Q9UHG3|PCYOX_HUMAN	Prenylcysteine oxidase 1 OS=Homo sapiens GN=PCYOX1 PE=1 SV=3	HUMAN	5
516	0	9.03	34.67	21.36	15.33	tr|Q584P1|Q584P1_HUMAN	Putative uncharacterized protein PCYOX1 (Fragment) OS=Homo sapiens GN=PCYOX1 PE=2 SV=1	HUMAN	4
516	0	9.03	32.24	19.86	14.25	tr|B7Z9P8|B7Z9P8_HUMAN	Uncharacterized protein OS=Homo sapiens GN=PCYOX1 PE=2 SV=1	HUMAN	4
516	0	9.03	32.32	19.91	14.29	tr|B7Z3Y2|B7Z3Y2_HUMAN	Uncharacterized protein OS=Homo sapiens GN=PCYOX1 PE=2 SV=1	HUMAN	4
517	11.03	11.03	32.31	27.58	24.23	sp|O43488|ARK72_HUMAN	Aflatoxin B1 aldehyde reductase member 2 OS=Homo sapiens GN=AKR7A2 PE=1 SV=3	HUMAN	7
518	11.02	11.02	75	61.49	50	tr|B7Z9M9|B7Z9M9_HUMAN	cDNA, FLJ78893, highly similar to Destrin OS=Homo sapiens PE=2 SV=1	HUMAN	7
518	0	11.02	68.92	61.49	50	tr|B4DYA6|B4DYA6_HUMAN	Destrin (Actin depolymerizing factor), isoform CRA_a OS=Homo sapiens GN=DSTN PE=2 SV=1	HUMAN	7
518	0	11.02	61.82	55.15	44.85	sp|P60981|DEST_HUMAN	Destrin OS=Homo sapiens GN=DSTN PE=1 SV=3	HUMAN	7
519	10.99	10.99	36.94	13.85	11.69	sp|P47736-3|RPGP1_HUMAN	Isoform 3 of Rap1 GTPase-activating protein 1 OS=Homo sapiens GN=RAP1GAP	HUMAN	6
519	0	10.94	36.5	14.48	12.22	tr|Q7Z5S8|Q7Z5S8_HUMAN	RAP1 GTPase activating protein OS=Homo sapiens GN=RAP1GAP PE=2 SV=1	HUMAN	6
519	0	10.94	36.5	14.48	12.22	sp|P47736|RPGP1_HUMAN	Rap1 GTPase-activating protein 1 OS=Homo sapiens GN=RAP1GAP PE=1 SV=2	HUMAN	6
519	0	10.94	35.54	14.1	11.89	sp|P47736-2|RPGP1_HUMAN	Isoform 2 of Rap1 GTPase-activating protein 1 OS=Homo sapiens GN=RAP1GAP	HUMAN	6
520	10.96	10.96	70	55.71	55.71	tr|Q53Y44|Q53Y44_HUMAN	Profilin OS=Homo sapiens GN=PFN1 PE=2 SV=1	HUMAN	6
520	0	10.96	70	55.71	55.71	sp|P07737|PROF1_HUMAN	Profilin-1 OS=Homo sapiens GN=PFN1 PE=1 SV=2	HUMAN	6
521	10.88	10.88	43.59	27.07	22.79	tr|A8K9L8|A8K9L8_HUMAN	cDNA FLJ76964, highly similar to Homo sapiens tropomodulin 2 (neuronal) (TMOD2), mRNA OS=Homo sapiens PE=2 SV=1	HUMAN	6
521	0	10.88	43.59	27.07	22.79	sp|Q9NZR1|TMOD2_HUMAN	Tropomodulin-2 OS=Homo sapiens GN=TMOD2 PE=1 SV=1	HUMAN	6
521	0	9.57	37.46	21.82	19.22	tr|G5EA42|G5EA42_HUMAN	Tropomodulin 2 (Neuronal), isoform CRA_a OS=Homo sapiens GN=TMOD2 PE=4 SV=1	HUMAN	5
521	0	9.48	30.29	21.82	19.22	tr|Q4G0W6|Q4G0W6_HUMAN	TMOD2 protein OS=Homo sapiens GN=TMOD2 PE=2 SV=1	HUMAN	5
522	10.86	10.86	27.89	17.77	16.12	tr|Q9BPW0|Q9BPW0_HUMAN	Serine/threonine-protein phosphatase (Fragment) OS=Homo sapiens GN=PPP5C PE=2 SV=2	HUMAN	6
522	0	10.86	27.05	17.23	15.63	tr|B2R6R6|B2R6R6_HUMAN	Serine/threonine-protein phosphatase OS=Homo sapiens PE=2 SV=1	HUMAN	6
522	0	10.86	27.05	17.23	15.63	sp|P53041|PPP5_HUMAN	Serine/threonine-protein phosphatase 5 OS=Homo sapiens GN=PPP5C PE=1 SV=1	HUMAN	6
522	0	10.77	26.65	17.23	15.63	tr|Q53FR0|Q53FR0_HUMAN	Serine/threonine-protein phosphatase (Fragment) OS=Homo sapiens PE=2 SV=1	HUMAN	6
522	0	8.78	23.24	15.15	13.49	tr|B4DLP6|B4DLP6_HUMAN	Serine/threonine-protein phosphatase OS=Homo sapiens PE=2 SV=1	HUMAN	5
523	10.83	10.83	52.58	40.85	37.09	tr|Q7Z7M4|Q7Z7M4_HUMAN	Superoxide dismutase (Fragment) OS=Homo sapiens GN=SOD2 PE=2 SV=1	HUMAN	7
523	0	10.83	63.64	49.43	44.89	tr|B3KUK2|B3KUK2_HUMAN	Superoxide dismutase OS=Homo sapiens GN=SOD2 PE=2 SV=1	HUMAN	7
523	0	10.83	50.45	39.19	35.59	sp|P04179|SODM_HUMAN	Superoxide dismutase [Mn], mitochondrial OS=Homo sapiens GN=SOD2 PE=1 SV=2	HUMAN	7
523	0	8.72	46.01	34.27	30.52	tr|Q7Z7M7|Q7Z7M7_HUMAN	Superoxide dismutase (Fragment) OS=Homo sapiens GN=SOD2 PE=2 SV=1	HUMAN	5
523	0	8.72	46.67	34.76	30.95	tr|Q7Z7M6|Q7Z7M6_HUMAN	Superoxide dismutase (Fragment) OS=Homo sapiens GN=SOD2 PE=2 SV=1	HUMAN	5
523	0	8.72	46.23	34.43	30.66	tr|Q4ZJI1|Q4ZJI1_HUMAN	Superoxide dismutase (Fragment) OS=Homo sapiens GN=SOD2 PE=2 SV=1	HUMAN	5
523	0	8.72	52.46	39.89	35.52	tr|B4DL20|B4DL20_HUMAN	Superoxide dismutase OS=Homo sapiens GN=SOD2 PE=2 SV=1	HUMAN	6
524	10.8	10.8	41	25.51	18	sp|Q07960|RHG01_HUMAN	Rho GTPase-activating protein 1 OS=Homo sapiens GN=ARHGAP1 PE=1 SV=1	HUMAN	6
524	0	9.64	35.59	22.27	15.07	tr|E9PCG8|E9PCG8_HUMAN	Uncharacterized protein OS=Homo sapiens GN=ARHGAP1 PE=4 SV=2	HUMAN	5
524	0	9.64	35.59	22.27	15.07	tr|B4DPZ4|B4DPZ4_HUMAN	cDNA FLJ60782, highly similar to Rho-GTPase-activating protein 1 OS=Homo sapiens PE=2 SV=1	HUMAN	5
525	10.79	10.79	43.22	42.71	38.69	tr|F5H018|F5H018_HUMAN	Uncharacterized protein OS=Homo sapiens GN=RAN PE=4 SV=1	HUMAN	6
525	0	10.79	36.91	36.48	33.05	tr|B5MDF5|B5MDF5_HUMAN	RAN, member RAS oncogene family, isoform CRA_c OS=Homo sapiens GN=RAN PE=4 SV=1	HUMAN	6
525	0	10.79	39.81	39.35	35.65	tr|A8K3Z8|A8K3Z8_HUMAN	RAN, member RAS oncogene family, isoform CRA_b OS=Homo sapiens GN=RAN PE=1 SV=1	HUMAN	6
525	0	10.79	39.81	39.35	35.65	sp|P62826|RAN_HUMAN	GTP-binding nuclear protein Ran OS=Homo sapiens GN=RAN PE=1 SV=3	HUMAN	6
526	10.75	10.75	56.46	34.55	27.53	tr|Q8TDR6|Q8TDR6_HUMAN	Cytoplasmic protein Ndr1 OS=Homo sapiens PE=1 SV=1	HUMAN	6
526	0	10.75	54.77	33.51	26.7	tr|B4DE86|B4DE86_HUMAN	Uncharacterized protein OS=Homo sapiens GN=NDRG2 PE=2 SV=1	HUMAN	6
526	0	10.75	54.18	33.15	26.42	sp|Q9UN36|NDRG2_HUMAN	Protein NDRG2 OS=Homo sapiens GN=NDRG2 PE=1 SV=2	HUMAN	6
526	0	10.75	55.83	34.17	27.22	sp|Q9UN36-3|NDRG2_HUMAN	Isoform 3 of Protein NDRG2 OS=Homo sapiens GN=NDRG2	HUMAN	6
526	0	10.75	56.3	34.45	27.45	sp|Q9UN36-2|NDRG2_HUMAN	Isoform 2 of Protein NDRG2 OS=Homo sapiens GN=NDRG2	HUMAN	6
526	0	10.21	56.01	33.14	28.74	sp|Q9UN36-5|NDRG2_HUMAN	Isoform 5 of Protein NDRG2 OS=Homo sapiens GN=NDRG2	HUMAN	6
526	0	8.63	50.85	28.69	21.59	tr|G3V3N4|G3V3N4_HUMAN	Uncharacterized protein OS=Homo sapiens GN=NDRG2 PE=4 SV=1	HUMAN	5
527	10.75	10.75	53.42	26.32	21.05	tr|E9PDD5|E9PDD5_HUMAN	Uncharacterized protein OS=Homo sapiens GN=IDH3G PE=3 SV=1	HUMAN	6
527	0.01	10.66	56.14	35.09	28.07	tr|E9PF84|E9PF84_HUMAN	Uncharacterized protein OS=Homo sapiens GN=IDH3G PE=3 SV=1	HUMAN	6
527	0	10.75	47.07	25.45	20.36	sp|P51553|IDH3G_HUMAN	Isocitrate dehydrogenase [NAD] subunit gamma, mitochondrial OS=Homo sapiens GN=IDH3G PE=1 SV=1	HUMAN	6
527	0	10.71	51.76	29.41	23.53	tr|E7EQB8|E7EQB8_HUMAN	Uncharacterized protein OS=Homo sapiens GN=IDH3G PE=3 SV=1	HUMAN	6
527	0	10.22	58.7	24.84	24.84	tr|G5E9Q7|G5E9Q7_HUMAN	HCG2004980, isoform CRA_d OS=Homo sapiens GN=IDH3G PE=4 SV=1	HUMAN	6
527	0	10.22	51.04	23.88	23.88	tr|D3DWV9|D3DWV9_HUMAN	HCG2004980, isoform CRA_g OS=Homo sapiens GN=hCG_2004980 PE=3 SV=1	HUMAN	6
528	10.74	12.99	73.56	51.92	27.4	sp|Q9NRW1|RAB6B_HUMAN	Ras-related protein Rab-6B OS=Homo sapiens GN=RAB6B PE=1 SV=1	HUMAN	8
528	0.01	10.77	72.12	51.92	21.63	tr|Q6AZ91|Q6AZ91_HUMAN	RAB6B protein OS=Homo sapiens GN=RAB6B PE=2 SV=1	HUMAN	6
528	0	10.74	68.72	49.74	23.59	tr|B7Z337|B7Z337_HUMAN	cDNA FLJ57728, highly similar to Ras-related protein Rab-6B OS=Homo sapiens PE=2 SV=1	HUMAN	7
529	10.74	10.74	26.2	16	16	tr|E9KL26|E9KL26_HUMAN	Epididymis tissue protein Li 173 OS=Homo sapiens PE=2 SV=1	HUMAN	7
529	0	10.74	29.24	17.86	17.86	tr|B4E1H2|B4E1H2_HUMAN	Uncharacterized protein OS=Homo sapiens GN=SERPING1 PE=2 SV=1	HUMAN	7
529	0	10.74	25.94	15.84	15.84	tr|B4E1F0|B4E1F0_HUMAN	Uncharacterized protein OS=Homo sapiens GN=SERPING1 PE=2 SV=1	HUMAN	7
529	0	10.74	26.2	16	16	sp|P05155|IC1_HUMAN	Plasma protease C1 inhibitor OS=Homo sapiens GN=SERPING1 PE=1 SV=2	HUMAN	7
529	0	10.74	43.24	24.02	24.02	tr|Q5UGI6|Q5UGI6_HUMAN	Serine/cysteine proteinase inhibitor clade G member 1 splice variant 2 (Fragment) OS=Homo sapiens GN=SERPING1 PE=2 SV=1	HUMAN	7
529	0	8.49	21.92	12.52	12.52	tr|E9PGN7|E9PGN7_HUMAN	Uncharacterized protein OS=Homo sapiens GN=SERPING1 PE=3 SV=1	HUMAN	6
530	10.7	10.7	39.23	20.9	17.06	sp|Q9Y512|SAM50_HUMAN	Sorting and assembly machinery component 50 homolog OS=Homo sapiens GN=SAMM50 PE=1 SV=3	HUMAN	8
531	10.67	10.67	61.33	49.72	35.91	tr|Q5JQ44|Q5JQ44_HUMAN	Putative uncharacterized protein DKFZp547A0616 (Fragment) OS=Homo sapiens GN=DKFZp547A0616 PE=2 SV=1	HUMAN	5
531	0	10.67	60.66	49.18	35.52	sp|P61225|RAP2B_HUMAN	Ras-related protein Rap-2b OS=Homo sapiens GN=RAP2B PE=1 SV=1	HUMAN	5
532	10.6	10.6	48.14	20.93	19.3	sp|Q9UJU6|DBNL_HUMAN	Drebrin-like protein OS=Homo sapiens GN=DBNL PE=1 SV=1	HUMAN	6
532	0	8.5	44.42	17.77	16.17	sp|Q9UJU6-3|DBNL_HUMAN	Isoform 3 of Drebrin-like protein OS=Homo sapiens GN=DBNL	HUMAN	5
532	0	8.5	45.24	18.1	16.47	sp|Q9UJU6-2|DBNL_HUMAN	Isoform 2 of Drebrin-like protein OS=Homo sapiens GN=DBNL	HUMAN	5
532	0	8.5	39.9	19.21	17.49	tr|B4DDD6|B4DDD6_HUMAN	Uncharacterized protein OS=Homo sapiens GN=DBNL PE=2 SV=1	HUMAN	5
533	10.59	10.59	44.44	27.47	18.83	tr|Q68D08|Q68D08_HUMAN	Putative uncharacterized protein DKFZp686B04128 OS=Homo sapiens GN=DKFZp686B04128 PE=2 SV=1	HUMAN	5
533	0	10.59	44.44	27.47	18.83	sp|Q9NUQ9|FA49B_HUMAN	Protein FAM49B OS=Homo sapiens GN=FAM49B PE=1 SV=1	HUMAN	5
534	10.57	10.57	20.99	11.64	11.64	tr|Q53FJ5|Q53FJ5_HUMAN	Prosaposin (Variant Gaucher disease and variant metachromatic leukodystrophy) variant (Fragment) OS=Homo sapiens PE=2 SV=1	HUMAN	7
534	0	10.57	18.68	11.51	11.51	tr|Q59EN5|Q59EN5_HUMAN	Prosaposin variant (Fragment) OS=Homo sapiens PE=2 SV=1	HUMAN	7
534	0	10.57	18.79	11.57	11.57	tr|F8W6Z6|F8W6Z6_HUMAN	Uncharacterized protein OS=Homo sapiens GN=PSAP PE=4 SV=1	HUMAN	7
534	0	10.57	18.82	11.6	11.6	tr|C9JIZ6|C9JIZ6_HUMAN	Uncharacterized protein OS=Homo sapiens GN=PSAP PE=4 SV=1	HUMAN	7
534	0	10.57	17.71	10.91	10.91	tr|B1AVU8|B1AVU8_HUMAN	Prosaposin OS=Homo sapiens GN=PSAP PE=4 SV=1	HUMAN	7
534	0	10.57	18.89	11.64	11.64	sp|P07602|SAP_HUMAN	Proactivator polypeptide OS=Homo sapiens GN=PSAP PE=1 SV=2	HUMAN	7
534	0	10.57	18.79	11.57	11.57	sp|P07602-3|SAP_HUMAN	Isoform Sap-mu-9 of Proactivator polypeptide OS=Homo sapiens GN=PSAP	HUMAN	7
534	0	10.57	18.82	11.6	11.6	sp|P07602-2|SAP_HUMAN	Isoform Sap-mu-6 of Proactivator polypeptide OS=Homo sapiens GN=PSAP	HUMAN	7
534	0	10.57	18.89	13.56	13.56	tr|F5H0X6|F5H0X6_HUMAN	Uncharacterized protein OS=Homo sapiens GN=PSAP PE=4 SV=1	HUMAN	7
534	0	10.57	18.81	13.5	13.5	tr|B4DEK5|B4DEK5_HUMAN	cDNA FLJ54596, highly similar to Proactivator polypeptide OS=Homo sapiens PE=2 SV=1	HUMAN	7
534	0	8.5	18.79	9.867	9.867	tr|B4DRB7|B4DRB7_HUMAN	cDNA FLJ54136, highly similar to Proactivator polypeptide OS=Homo sapiens PE=2 SV=1	HUMAN	5
535	10.55	10.55	36.98	20.42	10.61	sp|Q6PCE3|PGM2L_HUMAN	Glucose 1,6-bisphosphate synthase OS=Homo sapiens GN=PGM2L1 PE=1 SV=3	HUMAN	5
536	10.53	12.66	41.97	23.58	18.65	tr|B7ZB83|B7ZB83_HUMAN	cDNA, FLJ79447, highly similar to Nucleosome assembly protein 1-like 4 OS=Homo sapiens PE=2 SV=1	HUMAN	7
536	0	12.66	40.93	23.58	18.65	tr|A8MZ22|A8MZ22_HUMAN	Uncharacterized protein OS=Homo sapiens GN=NAP1L4 PE=3 SV=3	HUMAN	7
536	0	12.66	39.38	23.58	18.65	tr|F5HFY4|F5HFY4_HUMAN	Nucleosome assembly protein 1-like 4b OS=Homo sapiens GN=NAP1L4b PE=2 SV=1	HUMAN	7
536	0	12.66	39.58	23.7	18.75	tr|B7ZAK9|B7ZAK9_HUMAN	cDNA, FLJ79223, highly similar to Nucleosome assembly protein 1-like 4 OS=Homo sapiens PE=2 SV=1	HUMAN	7
536	0	12.66	33.68	23.58	18.65	tr|B4DS05|B4DS05_HUMAN	cDNA FLJ59403, highly similar to Nucleosome assembly protein 1-like 4 OS=Homo sapiens PE=2 SV=1	HUMAN	7
536	0	12.66	40.27	24.27	19.2	tr|B2R6J4|B2R6J4_HUMAN	cDNA, FLJ92975, highly similar to Homo sapiens nucleosome assembly protein 1-like 4 (NAP1L4), mRNA OS=Homo sapiens PE=2 SV=1	HUMAN	7
536	0	12.66	40.27	24.27	19.2	sp|Q99733|NP1L4_HUMAN	Nucleosome assembly protein 1-like 4 OS=Homo sapiens GN=NAP1L4 PE=1 SV=1	HUMAN	7
536	0	11.65	46.63	32.58	32.02	tr|C9J6D1|C9J6D1_HUMAN	Uncharacterized protein OS=Homo sapiens GN=NAP1L4 PE=3 SV=1	HUMAN	6
536	0	11.65	47.14	41.43	40.71	tr|E9PNJ7|E9PNJ7_HUMAN	Uncharacterized protein OS=Homo sapiens GN=NAP1L4 PE=3 SV=1	HUMAN	6
536	0	11.63	43.61	43.61	42.86	tr|E9PS34|E9PS34_HUMAN	Uncharacterized protein OS=Homo sapiens GN=NAP1L4 PE=3 SV=1	HUMAN	6
536	0	11.63	54.21	54.21	53.27	tr|E9PNW0|E9PNW0_HUMAN	Uncharacterized protein OS=Homo sapiens GN=NAP1L4 PE=3 SV=1	HUMAN	6
536	0	11.63	45.31	45.31	44.53	tr|E9PJJ2|E9PJJ2_HUMAN	Uncharacterized protein OS=Homo sapiens GN=NAP1L4 PE=3 SV=1	HUMAN	6
536	0	10.53	39.38	19.17	14.25	tr|B7ZAC7|B7ZAC7_HUMAN	cDNA, FLJ79141, highly similar to Nucleosome assembly protein 1-like 4 OS=Homo sapiens PE=2 SV=1	HUMAN	6
537	10.52	10.52	20.67	5.477	4.947	tr|F8VZD8|F8VZD8_HUMAN	Uncharacterized protein OS=Homo sapiens GN=C4A PE=4 SV=1	HUMAN	6
537	0	10.52	20.67	5.477	4.947	tr|F8VX64|F8VX64_HUMAN	Uncharacterized protein OS=Homo sapiens PE=4 SV=1	HUMAN	6
537	0	10.52	20.67	5.477	4.947	tr|F8VW91|F8VW91_HUMAN	Uncharacterized protein OS=Homo sapiens GN=C4A PE=4 SV=1	HUMAN	6
537	0	10.52	20.67	5.477	4.947	tr|F8VSI2|F8VSI2_HUMAN	Uncharacterized protein OS=Homo sapiens GN=C4A PE=4 SV=1	HUMAN	6
537	0	10.52	20.67	5.477	4.947	tr|F8VNV9|F8VNV9_HUMAN	Uncharacterized protein OS=Homo sapiens GN=C4B PE=4 SV=1	HUMAN	6
537	0	10.52	20.67	5.477	4.947	tr|F5GXS0|F5GXS0_HUMAN	Uncharacterized protein OS=Homo sapiens GN=C4B PE=4 SV=1	HUMAN	6
537	0	10.52	20.67	5.477	4.947	tr|A6H8M8|A6H8M8_HUMAN	C4A protein OS=Homo sapiens GN=C4A PE=2 SV=1	HUMAN	6
537	0	10.45	21.62	5.333	4.817	tr|Q6U2E9|Q6U2E9_HUMAN	C4B1 OS=Homo sapiens GN=C4B PE=4 SV=1	HUMAN	6
537	0	10.45	21.62	5.333	4.817	tr|Q6P4R1|Q6P4R1_HUMAN	Complement component 4A (Rodgers blood group) OS=Homo sapiens GN=C4A PE=2 SV=1	HUMAN	6
537	0	10.45	21.62	5.333	4.817	tr|Q5JNX2|Q5JNX2_HUMAN	Complement component 4A (Rodgers blood group) OS=Homo sapiens GN=C4A PE=4 SV=1	HUMAN	6
537	0	10.45	21.53	5.311	4.797	tr|Q4LE82|Q4LE82_HUMAN	C4A variant protein (Fragment) OS=Homo sapiens GN=C4A variant protein PE=2 SV=1	HUMAN	6
537	0	10.45	21.62	5.333	4.817	tr|B0V2C8|B0V2C8_HUMAN	Complement component 4A (Rodgers blood group) OS=Homo sapiens GN=C4A PE=4 SV=1	HUMAN	6
537	0	10.45	21.62	5.333	4.817	tr|B0UZ85|B0UZ85_HUMAN	Complement component 4B (Childo blood group) OS=Homo sapiens GN=C4B PE=4 SV=1	HUMAN	6
537	0	10.45	21.62	5.333	4.817	tr|B0UZ83|B0UZ83_HUMAN	Complement component 4A (Rodgers blood group) OS=Homo sapiens GN=C4A PE=4 SV=1	HUMAN	6
537	0	10.45	21.62	5.333	4.817	tr|A7E2V2|A7E2V2_HUMAN	Complement component 4A (Rodgers blood group) OS=Homo sapiens GN=C4A PE=2 SV=1	HUMAN	6
537	0	10.45	21.62	5.333	4.817	tr|A2BHY4|A2BHY4_HUMAN	Complement component C4B (Childo blood group) OS=Homo sapiens GN=C4B-1 PE=4 SV=1	HUMAN	6
537	0	10.45	21.39	5.333	4.817	tr|B2RUT6|B2RUT6_HUMAN	Complement component 4A (Rodgers blood group) OS=Homo sapiens GN=C4A PE=2 SV=1	HUMAN	6
537	0	10.45	19.78	5.333	4.817	tr|B7ZVZ6|B7ZVZ6_HUMAN	Complement component 4A (Rodgers blood group) OS=Homo sapiens GN=C4A PE=2 SV=1	HUMAN	6
537	0	8.34	20.36	4.071	3.555	sp|P0C0L5|CO4B_HUMAN	Complement C4-B OS=Homo sapiens GN=C4B PE=1 SV=1	HUMAN	5
537	0	8.34	20.36	4.071	3.555	sp|P0C0L4|CO4A_HUMAN	Complement C4-A OS=Homo sapiens GN=C4A PE=1 SV=1	HUMAN	5
538	10.51	10.51	33.17	8.987	6.883	sp|Q9UDT6|CLIP2_HUMAN	CAP-Gly domain-containing linker protein 2 OS=Homo sapiens GN=CLIP2 PE=1 SV=1	HUMAN	5
538	0	10.51	32.79	8.987	6.883	tr|F5GYW3|F5GYW3_HUMAN	Uncharacterized protein OS=Homo sapiens GN=CLIP2 PE=4 SV=1	HUMAN	5
538	0	8.43	33.63	8.111	5.935	tr|A7E2F7|A7E2F7_HUMAN	CAP-GLY domain containing linker protein 2 OS=Homo sapiens GN=CLIP2 PE=2 SV=1	HUMAN	4
538	0	8.43	33.63	8.111	5.935	sp|Q9UDT6-2|CLIP2_HUMAN	Isoform 2 of CAP-Gly domain-containing linker protein 2 OS=Homo sapiens GN=CLIP2	HUMAN	4
539	10.44	12.54	80.49	49.76	45.85	tr|Q5U0I6|Q5U0I6_HUMAN	RAB1A protein OS=Homo sapiens GN=RAB1A PE=2 SV=1	HUMAN	7
539	0	12.54	80.49	49.76	45.85	sp|P62820|RAB1A_HUMAN	Ras-related protein Rab-1A OS=Homo sapiens GN=RAB1A PE=1 SV=3	HUMAN	7
539	0	10.2	72.25	47.98	47.98	tr|B7Z8M7|B7Z8M7_HUMAN	Uncharacterized protein OS=Homo sapiens GN=RAB1A PE=2 SV=1	HUMAN	6
539	0	9.51	74.42	58.14	58.14	sp|P62820-3|RAB1A_HUMAN	Isoform 3 of Ras-related protein Rab-1A OS=Homo sapiens GN=RAB1A	HUMAN	5
539	0	9.51	64.34	58.14	58.14	tr|E7ETK2|E7ETK2_HUMAN	Uncharacterized protein OS=Homo sapiens GN=RAB1A PE=4 SV=2	HUMAN	5
539	0	8.35	76.88	41.62	36.99	tr|E7END7|E7END7_HUMAN	Uncharacterized protein OS=Homo sapiens GN=RAB1A PE=3 SV=1	HUMAN	5
540	10.44	10.48	58.58	52.99	30.22	sp|P30042|ES1_HUMAN	ES1 protein homolog, mitochondrial OS=Homo sapiens GN=C21orf33 PE=1 SV=3	HUMAN	6
541	10.42	10.42	32.53	20.36	10.58	tr|B2RDF9|B2RDF9_HUMAN	cDNA, FLJ96591 OS=Homo sapiens PE=2 SV=1	HUMAN	5
541	0	10.42	32.53	20.36	10.58	sp|Q8NCB2|CAMKV_HUMAN	CaM kinase-like vesicle-associated protein OS=Homo sapiens GN=CAMKV PE=2 SV=2	HUMAN	5
541	0	10.42	34.68	21.7	11.28	sp|Q8NCB2-3|CAMKV_HUMAN	Isoform 3 of CaM kinase-like vesicle-associated protein OS=Homo sapiens GN=CAMKV	HUMAN	5
541	0	10.4	38.71	23.5	12.21	tr|C9J9E2|C9J9E2_HUMAN	Uncharacterized protein OS=Homo sapiens GN=CAMKV PE=4 SV=1	HUMAN	5
541	0	10.38	31.08	21.56	11.21	sp|Q8NCB2-2|CAMKV_HUMAN	Isoform 2 of CaM kinase-like vesicle-associated protein OS=Homo sapiens GN=CAMKV	HUMAN	5
541	0	8.53	28.64	17.37	10.56	tr|B4DM24|B4DM24_HUMAN	Uncharacterized protein OS=Homo sapiens GN=CAMKV PE=2 SV=1	HUMAN	4
541	0	8.5	24.48	17.09	10.39	tr|B4DMF2|B4DMF2_HUMAN	cDNA FLJ54087, highly similar to Homo sapiens CaM kinase-like vesicle-associated (CAMKV), mRNA OS=Homo sapiens PE=2 SV=1	HUMAN	4
541	0	8.25	35.13	20.84	9.368	tr|E7ETR1|E7ETR1_HUMAN	Uncharacterized protein OS=Homo sapiens GN=CAMKV PE=4 SV=1	HUMAN	4
541	0	8.25	35.13	20.84	9.368	tr|B4DIG8|B4DIG8_HUMAN	cDNA FLJ59535, highly similar to Homo sapiens CaM kinase-like vesicle-associated (CAMKV), mRNA OS=Homo sapiens PE=2 SV=1	HUMAN	4
542	10.42	10.42	53.78	43.28	26.89	tr|E9PH29|E9PH29_HUMAN	Uncharacterized protein OS=Homo sapiens GN=PRDX3 PE=4 SV=1	HUMAN	7
542	0	10.42	42.97	40.23	25	sp|P30048|PRDX3_HUMAN	Thioredoxin-dependent peroxide reductase, mitochondrial OS=Homo sapiens GN=PRDX3 PE=1 SV=3	HUMAN	7
543	10.38	10.38	59.55	38.19	25.57	tr|Q6I9T8|Q6I9T8_HUMAN	Serine/threonine-protein phosphatase OS=Homo sapiens GN=PPP2CA PE=2 SV=1	HUMAN	5
543	0	10.38	55.66	38.19	25.57	tr|Q5U0I7|Q5U0I7_HUMAN	Serine/threonine-protein phosphatase OS=Homo sapiens PE=2 SV=1	HUMAN	5
543	0	10.38	55.34	38.19	25.57	tr|B3KUN1|B3KUN1_HUMAN	Serine/threonine-protein phosphatase OS=Homo sapiens GN=PPP2CA PE=2 SV=1	HUMAN	5
543	0	10.38	55.66	38.19	25.57	tr|B3KRM2|B3KRM2_HUMAN	Serine/threonine-protein phosphatase OS=Homo sapiens PE=2 SV=1	HUMAN	5
543	0	10.38	55.34	38.19	25.57	sp|P67775|PP2AA_HUMAN	Serine/threonine-protein phosphatase 2A catalytic subunit alpha isoform OS=Homo sapiens GN=PPP2CA PE=1 SV=1	HUMAN	5
543	0	10.38	55.66	38.19	25.57	sp|P62714|PP2AB_HUMAN	Serine/threonine-protein phosphatase 2A catalytic subunit beta isoform OS=Homo sapiens GN=PPP2CB PE=1 SV=1	HUMAN	5
543	0	10.04	54.51	45.08	32.38	tr|B3KQ51|B3KQ51_HUMAN	Serine/threonine-protein phosphatase OS=Homo sapiens PE=2 SV=1	HUMAN	5
544	10.36	24.58	55.79	31.48	27.08	sp|Q04695|K1C17_HUMAN	Keratin, type I cytoskeletal 17 OS=Homo sapiens GN=KRT17 PE=1 SV=2	HUMAN	12
545	10.34	10.34	29.14	16.56	16.56	sp|P36957|ODO2_HUMAN	Dihydrolipoyllysine-residue succinyltransferase component of 2-oxoglutarate dehydrogenase complex, mitochondrial OS=Homo sapiens GN=DLST PE=1 SV=4	HUMAN	7
545	0	10.34	25.39	16.56	16.56	tr|Q6IBS5|Q6IBS5_HUMAN	DLST protein OS=Homo sapiens GN=DLST PE=2 SV=1	HUMAN	7
545	0	8.2	42.35	19.87	19.87	tr|Q86TQ8|Q86TQ8_HUMAN	Dihydrolipoamide S-succinyltransferase (E2 component of 2-oxo-glutarate complex), isoform CRA_c (Fragment) OS=Homo sapiens GN=DLST PE=2 SV=1	HUMAN	6
545	0	8.2	29.43	16.62	16.62	tr|B7Z5W8|B7Z5W8_HUMAN	Uncharacterized protein OS=Homo sapiens GN=DLST PE=2 SV=1	HUMAN	6
546	10.3	10.3	31.38	23.68	15.79	tr|Q6ZW64|Q6ZW64_HUMAN	cDNA FLJ41552 fis, clone COLON2004478, highly similar to Protein Tro alpha1 H,myeloma OS=Homo sapiens PE=1 SV=1	HUMAN	5
546	0	10.04	35.09	20.69	15.82	tr|Q8NCL6|Q8NCL6_HUMAN	cDNA FLJ90170 fis, clone MAMMA1000370, highly similar to Ig alpha-1 chain C region OS=Homo sapiens PE=1 SV=1	HUMAN	5
546	0	10.04	30.83	19.65	15.03	tr|Q6N092|Q6N092_HUMAN	Putative uncharacterized protein DKFZp686K18196 (Fragment) OS=Homo sapiens GN=DKFZp686K18196 PE=1 SV=1	HUMAN	5
546	0	10.04	36.96	20.16	15.42	tr|Q6MZW0|Q6MZW0_HUMAN	Putative uncharacterized protein DKFZp686J11235 (Fragment) OS=Homo sapiens GN=DKFZp686J11235 PE=1 SV=1	HUMAN	5
546	0	10.04	30.44	20.56	15.73	tr|Q96DK0|Q96DK0_HUMAN	CDNA FLJ25298 fis, clone STM07683, highly similar to Protein Tro alpha1 H,myeloma OS=Homo sapiens PE=2 SV=1	HUMAN	5
546	0	10.04	30.83	20.16	15.42	tr|Q6N090|Q6N090_HUMAN	Putative uncharacterized protein DKFZp686G21220 (Fragment) OS=Homo sapiens GN=DKFZp686G21220 PE=1 SV=1	HUMAN	5
546	0	10.04	36.46	26.56	20.31	tr|Q9UP60|Q9UP60_HUMAN	SNC73 protein OS=Homo sapiens GN=SNC73 PE=2 SV=1	HUMAN	5
546	0	10.04	28.34	20.65	15.79	tr|Q96K68|Q96K68_HUMAN	cDNA FLJ14473 fis, clone MAMMA1001080, highly similar to Homo sapiens SNC73 protein (SNC73) mRNA OS=Homo sapiens PE=2 SV=1	HUMAN	5
546	0	10.04	39.66	28.9	22.1	sp|P01876|IGHA1_HUMAN	Ig alpha-1 chain C region OS=Homo sapiens GN=IGHA1 PE=1 SV=2	HUMAN	5
547	10.23	12.69	55.02	45.59	25.84	tr|B4DRS6|B4DRS6_HUMAN	cDNA FLJ58980, highly similar to Sideroflexin-3 OS=Homo sapiens PE=2 SV=1	HUMAN	6
547	0	12.69	55.69	46.15	26.15	tr|A6NCZ6|A6NCZ6_HUMAN	Sideroflexin 3 OS=Homo sapiens GN=SFXN3 PE=4 SV=1	HUMAN	6
547	0	12.69	55.69	46.15	26.15	sp|Q9BWM7|SFXN3_HUMAN	Sideroflexin-3 OS=Homo sapiens GN=SFXN3 PE=2 SV=2	HUMAN	6
548	10.22	10.22	33.37	12.99	7.727	sp|Q14764|MVP_HUMAN	Major vault protein OS=Homo sapiens GN=MVP PE=1 SV=4	HUMAN	6
548	0	10.2	33.41	13.89	8.263	tr|B4DXN0|B4DXN0_HUMAN	cDNA FLJ53371, highly similar to Major vault protein OS=Homo sapiens PE=2 SV=1	HUMAN	6
548	0	9.64	31.79	11.31	7.805	tr|B4DDR2|B4DDR2_HUMAN	cDNA FLJ54588, highly similar to Major vault protein OS=Homo sapiens PE=2 SV=1	HUMAN	6
548	0	9.64	28.99	12.66	8.734	tr|E9PHL5|E9PHL5_HUMAN	Uncharacterized protein OS=Homo sapiens GN=MVP PE=4 SV=2	HUMAN	6
548	0	9.64	29.02	12.67	8.745	tr|B4DP93|B4DP93_HUMAN	cDNA FLJ53437, highly similar to Major vault protein OS=Homo sapiens PE=2 SV=1	HUMAN	6
549	10.21	10.21	56.07	39.28	23.51	sp|O75781|PALM_HUMAN	Paralemmin-1 OS=Homo sapiens GN=PALM PE=1 SV=2	HUMAN	7
549	0	10.18	54.01	39.28	23.51	tr|B2RCL4|B2RCL4_HUMAN	cDNA, FLJ96143, highly similar to Homo sapiens paralemmin (PALM), mRNA OS=Homo sapiens PE=2 SV=1	HUMAN	7
550	10.2	10.2	33.25	28.16	23.79	sp|O60884|DNJA2_HUMAN	DnaJ homolog subfamily A member 2 OS=Homo sapiens GN=DNAJA2 PE=1 SV=1	HUMAN	6
551	10.17	10.17	46.65	24.7	22.56	sp|Q13011|ECH1_HUMAN	Delta(3,5)-Delta(2,4)-dienoyl-CoA isomerase, mitochondrial OS=Homo sapiens GN=ECH1 PE=1 SV=2	HUMAN	5
552	10.16	10.19	58.75	23.15	15.73	tr|A8K1X2|A8K1X2_HUMAN	Septin 3, isoform CRA_b OS=Homo sapiens GN=SEPT3 PE=2 SV=1	HUMAN	6
552	0	10.19	56.57	22.29	15.14	sp|Q9UH03-2|SEPT3_HUMAN	Isoform 2 of Neuronal-specific septin-3 OS=Homo sapiens GN=SEPT3	HUMAN	6
552	0	10.19	62.24	27.27	18.53	tr|B7Z686|B7Z686_HUMAN	Uncharacterized protein OS=Homo sapiens GN=SEPT3 PE=2 SV=1	HUMAN	6
552	0	10.19	48.88	21.79	14.8	sp|Q9UH03|SEPT3_HUMAN	Neuronal-specific septin-3 OS=Homo sapiens GN=SEPT3 PE=1 SV=3	HUMAN	6
552	0	10.19	52.72	26.53	18.03	tr|B1AHR1|B1AHR1_HUMAN	Septin 3 OS=Homo sapiens GN=SEPT3 PE=4 SV=1	HUMAN	6
553	10.1	10.1	29.13	8.052	6.362	sp|O94832|MYO1D_HUMAN	Myosin-Id OS=Homo sapiens GN=MYO1D PE=1 SV=2	HUMAN	5
553	0	10.08	31.19	8.833	6.979	tr|Q7Z3N6|Q7Z3N6_HUMAN	Putative uncharacterized protein DKFZp686A01173 (Fragment) OS=Homo sapiens GN=DKFZp686A01173 PE=2 SV=1	HUMAN	5
554	10.08	10.08	28.58	10.2	6.802	sp|Q9H2G2|SLK_HUMAN	STE20-like serine/threonine-protein kinase OS=Homo sapiens GN=SLK PE=1 SV=1	HUMAN	6
554	0	10.08	29.32	10.47	6.977	sp|Q9H2G2-2|SLK_HUMAN	Isoform 2 of STE20-like serine/threonine-protein kinase OS=Homo sapiens GN=SLK	HUMAN	6
555	10.07	10.07	43.38	34.8	26.23	sp|Q6PIU2|NCEH1_HUMAN	Neutral cholesterol ester hydrolase 1 OS=Homo sapiens GN=NCEH1 PE=1 SV=3	HUMAN	6
555	0	9.84	35.94	28.13	23.88	tr|F5H7K4|F5H7K4_HUMAN	Uncharacterized protein OS=Homo sapiens GN=NCEH1 PE=4 SV=1	HUMAN	6
555	0	9.84	38.7	30.29	25.72	sp|Q6PIU2-2|NCEH1_HUMAN	Isoform 2 of Neutral cholesterol ester hydrolase 1 OS=Homo sapiens GN=NCEH1	HUMAN	6
556	10	14	49.49	44.9	44.9	tr|B2R692|B2R692_HUMAN	Ras homolog gene family, member B, isoform CRA_a OS=Homo sapiens GN=RHOB PE=2 SV=1	HUMAN	9
556	0	14	49.49	44.9	44.9	sp|P62745|RHOB_HUMAN	Rho-related GTP-binding protein RhoB OS=Homo sapiens GN=RHOB PE=1 SV=1	HUMAN	9
557	10	10	64.81	64.81	64.81	sp|Q9NZ45|CISD1_HUMAN	CDGSH iron-sulfur domain-containing protein 1 OS=Homo sapiens GN=CISD1 PE=1 SV=1	HUMAN	6
558	9.96	23.55	60.95	45.12	43.27	sp|P27361|MK03_HUMAN	Mitogen-activated protein kinase 3 OS=Homo sapiens GN=MAPK3 PE=1 SV=4	HUMAN	14
558	0	21.67	63.88	48.36	46.27	sp|P27361-2|MK03_HUMAN	Isoform 2 of Mitogen-activated protein kinase 3 OS=Homo sapiens GN=MAPK3	HUMAN	13
558	0	21.47	64.01	47.79	45.72	tr|E9PQW4|E9PQW4_HUMAN	Uncharacterized protein OS=Homo sapiens GN=MAPK3 PE=4 SV=1	HUMAN	13
558	0	21.47	60.78	45.38	43.42	sp|P27361-3|MK03_HUMAN	Isoform 3 of Mitogen-activated protein kinase 3 OS=Homo sapiens GN=MAPK3	HUMAN	13
558	0	19.58	63.88	43.58	41.49	tr|Q8NHX0|Q8NHX0_HUMAN	Extracellular signal-related kinase 1c OS=Homo sapiens PE=2 SV=1	HUMAN	10
558	0	17.17	62.7	43.41	41.16	tr|E9PBK7|E9PBK7_HUMAN	Uncharacterized protein OS=Homo sapiens GN=MAPK3 PE=3 SV=1	HUMAN	11
559	9.95	9.95	56.39	18.55	18.55	sp|Q9UKU7|ACAD8_HUMAN	Isobutyryl-CoA dehydrogenase, mitochondrial OS=Homo sapiens GN=ACAD8 PE=1 SV=1	HUMAN	6
559	0	9.87	59.94	21.57	21.57	tr|B7Z5W4|B7Z5W4_HUMAN	Uncharacterized protein OS=Homo sapiens GN=ACAD8 PE=2 SV=1	HUMAN	6
559	0	8.09	54.17	19.1	19.1	tr|Q6ZWP6|Q6ZWP6_HUMAN	Acyl-Coenzyme A dehydrogenase family, member 8, isoform CRA_a OS=Homo sapiens GN=ACAD8 PE=2 SV=1	HUMAN	5
560	9.95	9.95	53.9	30.14	14.89	sp|P10768|ESTD_HUMAN	S-formylglutathione hydrolase OS=Homo sapiens GN=ESD PE=1 SV=2	HUMAN	5
561	9.94	9.94	51.09	33.7	33.7	sp|P63241-2|IF5A1_HUMAN	Isoform 2 of Eukaryotic translation initiation factor 5A-1 OS=Homo sapiens GN=EIF5A	HUMAN	6
561	0	9.94	55.19	40.26	40.26	sp|Q6IS14|IF5AL_HUMAN	Eukaryotic translation initiation factor 5A-1-like OS=Homo sapiens GN=EIF5AL1 PE=1 SV=2	HUMAN	6
561	0	9.94	53.25	40.26	40.26	sp|P63241|IF5A1_HUMAN	Eukaryotic translation initiation factor 5A-1 OS=Homo sapiens GN=EIF5A PE=1 SV=2	HUMAN	6
562	9.93	9.93	20.39	8.641	6.04	sp|Q9BTW9|TBCD_HUMAN	Tubulin-specific chaperone D OS=Homo sapiens GN=TBCD PE=1 SV=2	HUMAN	7
562	0	9.93	19.47	8.253	5.769	sp|Q9BTW9-4|TBCD_HUMAN	Isoform 4 of Tubulin-specific chaperone D OS=Homo sapiens GN=TBCD	HUMAN	7
562	0	9.93	23.32	12.13	8.481	tr|F5H8C7|F5H8C7_HUMAN	Uncharacterized protein OS=Homo sapiens GN=TBCD PE=4 SV=1	HUMAN	7
562	0	9.93	21.79	12.13	8.481	tr|B4DE53|B4DE53_HUMAN	cDNA FLJ61213, highly similar to Tubulin-specific chaperone D OS=Homo sapiens PE=2 SV=1	HUMAN	7
562	0	9.01	24.97	12.42	8.322	sp|Q9BTW9-5|TBCD_HUMAN	Isoform 5 of Tubulin-specific chaperone D OS=Homo sapiens GN=TBCD	HUMAN	6
563	9.9	9.9	27	7.984	5.844	sp|O14617-5|AP3D1_HUMAN	Isoform 5 of AP-3 complex subunit delta-1 OS=Homo sapiens GN=AP3D1	HUMAN	6
563	0	9.9	26.28	8.413	6.158	sp|O14617|AP3D1_HUMAN	AP-3 complex subunit delta-1 OS=Homo sapiens GN=AP3D1 PE=1 SV=1	HUMAN	6
563	0	9.9	28.6	9.5	6.954	sp|O14617-4|AP3D1_HUMAN	Isoform 4 of AP-3 complex subunit delta-1 OS=Homo sapiens GN=AP3D1	HUMAN	6
563	0	9.9	30.29	11.21	8.208	tr|Q6PK82|Q6PK82_HUMAN	AP3D1 protein (Fragment) OS=Homo sapiens GN=AP3D1 PE=2 SV=1	HUMAN	6
564	9.87	9.87	54.51	45.85	25.63	sp|P47756|CAPZB_HUMAN	F-actin-capping protein subunit beta OS=Homo sapiens GN=CAPZB PE=1 SV=4	HUMAN	5
[truncated: 24,931 more rows]

## Sheet: FDR <1% and US>2 
			Keratin subunits were discarded of the medial GP dataset due to the potential contamination in the step of protein in gel digestion
N	Unused	Total	%Cov	%Cov(50)	%Cov(95)	Accession	Name	Species	Peptides(95%)
1	284.03	284.03	77.27	65.08	59.83	sp|Q13813-2|SPTA2_HUMAN	Isoform 2 of Spectrin alpha chain, brain OS=Homo sapiens GN=SPTAN1	HUMAN	162
2	206.49	206.49	75.89	62.77	57.4	tr|B2ZZ89|B2ZZ89_HUMAN	Spectrin beta non-erythrocytic 1 OS=Homo sapiens GN=SPTBN1 PE=2 SV=1	HUMAN	121
3	148.52	148.52	68.52	62.23	53.63	sp|Q00610-2|CLH1_HUMAN	Isoform 2 of Clathrin heavy chain 1 OS=Homo sapiens GN=CLTC	HUMAN	90
5	111.84	111.92	43.28	26.86	21.18	sp|Q14204|DYHC1_HUMAN	Cytoplasmic dynein 1 heavy chain 1 OS=Homo sapiens GN=DYNC1H1 PE=1 SV=5	HUMAN	81
4	122.62	122.62	49.59	29.48	19.31	sp|Q15149-7|PLEC_HUMAN	Isoform 7 of Plectin OS=Homo sapiens GN=PLEC	HUMAN	77
7	94.28	94.28	86.5	78.29	78.29	tr|F6KPG5|F6KPG5_HUMAN	Albumin (Fragment) OS=Homo sapiens PE=2 SV=1	HUMAN	66
1455	2.31	88.41	80.06	71.29	71.29	tr|A6NBZ8|A6NBZ8_HUMAN	Uncharacterized protein OS=Homo sapiens GN=ALB PE=4 SV=2	HUMAN	64
6	94.58	94.58	47.16	34.24	30.27	sp|P46821|MAP1B_HUMAN	Microtubule-associated protein 1B OS=Homo sapiens GN=MAP1B PE=1 SV=2	HUMAN	52
10	79.34	79.34	37.83	19.64	17.13	sp|Q01484-4|ANK2_HUMAN	Isoform 3 of Ankyrin-2 OS=Homo sapiens GN=ANK2	HUMAN	50
406	14	52.36	78.38	75.68	69.59	sp|P04350|TBB4A_HUMAN	Tubulin beta-4A chain OS=Homo sapiens GN=TUBB4A PE=1 SV=2	HUMAN	48
33	54.42	54.42	76.63	74.61	68.54	tr|Q8IZ29|Q8IZ29_HUMAN	Tubulin, beta 2C OS=Homo sapiens GN=TUBB2C PE=2 SV=1	HUMAN	47
620	8.71	51.62	75.51	74.16	62.02	sp|Q13885|TBB2A_HUMAN	Tubulin beta-2A chain OS=Homo sapiens GN=TUBB2A PE=1 SV=1	HUMAN	46
23	60.88	60.88	76.43	69.59	64.81	tr|Q59GB4|Q59GB4_HUMAN	Dihydropyrimidinase-like 2 variant (Fragment) OS=Homo sapiens PE=2 SV=1	HUMAN	45
9	81.07	81.07	63.06	48.23	45.04	tr|E7ESP9|E7ESP9_HUMAN	Uncharacterized protein OS=Homo sapiens GN=NEFM PE=3 SV=1	HUMAN	44
29	57.2	61.36	74.54	68.52	63.66	sp|P14136|GFAP_HUMAN	Glial fibrillary acidic protein OS=Homo sapiens GN=GFAP PE=1 SV=1	HUMAN	44
11	76.55	76.55	71.04	58.19	51.96	tr|B7Z5J7|B7Z5J7_HUMAN	cDNA FLJ58682, highly similar to Vesicle-fusing ATPase (EC 3.6.4.6) OS=Homo sapiens PE=2 SV=1	HUMAN	43
19	66.15	66.15	75.52	68.36	65.91	sp|P14618-2|KPYM_HUMAN	Isoform M1 of Pyruvate kinase isozymes M1/M2 OS=Homo sapiens GN=PKM2	HUMAN	43
28	58.02	58.02	79.09	75.24	70.43	tr|G3V1U9|G3V1U9_HUMAN	Tubulin, alpha 3, isoform CRA_c OS=Homo sapiens GN=TUBA1A PE=3 SV=1	HUMAN	42
1288	3.09	49.99	77.7	68.69	56.53	tr|Q5SU16|Q5SU16_HUMAN	Beta 5-tubulin OS=Homo sapiens GN=TUBB PE=2 SV=1	HUMAN	42
805	6.05	62.25	73.63	67.61	65.16	sp|P14618|KPYM_HUMAN	Pyruvate kinase isozymes M1/M2 OS=Homo sapiens GN=PKM2 PE=1 SV=4	HUMAN	41
13	71.63	71.63	52.15	45.61	38.67	tr|F5H6J6|F5H6J6_HUMAN	Uncharacterized protein OS=Homo sapiens GN=ATP1A3 PE=3 SV=1	HUMAN	40
16	67.56	67.56	61.99	53.66	50.68	tr|A2A274|A2A274_HUMAN	Aconitase 2, mitochondrial OS=Homo sapiens GN=ACO2 PE=4 SV=1	HUMAN	40
26	59.13	59.13	78.08	70.25	65.32	sp|P60028|GDIA_PANTR	Rab GDP dissociation inhibitor alpha OS=Pan troglodytes GN=GDI1 PE=2 SV=1	PANTR	40
21	63.68	63.68	65.86	43.06	42.94	sp|Q05193-2|DYN1_HUMAN	Isoform 2 of Dynamin-1 OS=Homo sapiens GN=DNM1	HUMAN	39
22	62.21	62.21	77.78	64.98	59.09	tr|Q68CM6|Q68CM6_HUMAN	STXBP1 protein OS=Homo sapiens GN=stxbp1 PE=2 SV=1	HUMAN	39
1659	2.01	61.48	79.27	62.35	58.21	sp|P61764-2|STXB1_HUMAN	Isoform 2 of Syntaxin-binding protein 1 OS=Homo sapiens GN=STXBP1	HUMAN	39
12	74.37	74.37	60.83	35.71	28.03	sp|P11137-3|MAP2_HUMAN	Isoform 3 of Microtubule-associated protein 2 OS=Homo sapiens GN=MAP2	HUMAN	38
14	69.31	69.31	65.22	46.96	38.76	sp|P07900-2|HS90A_HUMAN	Isoform 2 of Heat shock protein HSP 90-alpha OS=Homo sapiens GN=HSP90AA1	HUMAN	38
20	64.35	64.35	61.57	48.87	44.25	sp|P11216|PYGB_HUMAN	Glycogen phosphorylase, brain form OS=Homo sapiens GN=PYGB PE=1 SV=5	HUMAN	38
107	33.61	68.48	56.69	43.11	35.38	tr|B1AKY9|B1AKY9_HUMAN	ATPase, Naﲯ transporting, alpha 2 () polypeptide OS=Homo sapiens GN=ATP1A2 PE=3 SV=1	HUMAN	38
40	49.97	61.64	77.35	67.33	67.33	sp|Q16352|AINX_HUMAN	Alpha-internexin OS=Homo sapiens GN=INA PE=1 SV=2	HUMAN	36
343	16.12	43.4	64.89	57.56	51.56	sp|Q13509|TBB3_HUMAN	Tubulin beta-3 chain OS=Homo sapiens GN=TUBB3 PE=1 SV=2	HUMAN	36
449	12.89	48.13	70.44	68.13	62.36	tr|A8MUB1|A8MUB1_HUMAN	Tubulin, alpha 1 (Testis specific), isoform CRA_a OS=Homo sapiens GN=TUBA4A PE=2 SV=1	HUMAN	36
24	59.95	59.95	78.38	66.78	60.81	tr|B3GQS7|B3GQS7_HUMAN	Mitochondrial heat shock 60kD protein 1 variant 1 OS=Homo sapiens GN=HSPD1 PE=2 SV=1	HUMAN	35
17	66.64	66.64	75.33	64.04	54.38	sp|P08133|ANXA6_HUMAN	Annexin A6 OS=Homo sapiens GN=ANXA6 PE=1 SV=3	HUMAN	34
18	66.25	66.25	57.98	42.86	39.39	tr|E7ENR4|E7ENR4_HUMAN	Uncharacterized protein OS=Homo sapiens GN=HK1 PE=3 SV=1	HUMAN	34
173	26.9	57.49	45.06	34.02	33.14	tr|F5H3A1|F5H3A1_HUMAN	Uncharacterized protein OS=Homo sapiens GN=ATP1A1 PE=3 SV=1	HUMAN	34
1660	2.01	55.27	58.48	38.1	37.97	tr|B4DHH5|B4DHH5_HUMAN	cDNA FLJ53472, highly similar to Dynamin-1 (EC 3.6.5.5) OS=Homo sapiens PE=2 SV=1	HUMAN	34
45	48.4	54.88	76.18	62.66	57.08	sp|P08670|VIME_HUMAN	Vimentin OS=Homo sapiens GN=VIM PE=1 SV=4	HUMAN	33
66	42.68	42.68	82.49	71.43	68.43	sp|P06733|ENOA_HUMAN	Alpha-enolase OS=Homo sapiens GN=ENO1 PE=1 SV=2	HUMAN	33
25	59.68	59.68	57.56	35.45	31.06	tr|A8K8U1|A8K8U1_HUMAN	cDNA FLJ77762, highly similar to Homo sapiens cullin-associated and neddylation-dissociated 1 (CAND1), mRNA OS=Homo sapiens PE=2 SV=1	HUMAN	32
38	51.12	51.12	74.32	55.52	52.44	sp|P25705|ATPA_HUMAN	ATP synthase subunit alpha, mitochondrial OS=Homo sapiens GN=ATP5A1 PE=1 SV=1	HUMAN	32
39	50.44	54.55	37.42	19.16	14.41	sp|P78559|MAP1A_HUMAN	Microtubule-associated protein 1A OS=Homo sapiens GN=MAP1A PE=1 SV=6	HUMAN	31
44	48.94	48.94	70.12	50	43.5	sp|P11142|HSP7C_HUMAN	Heat shock cognate 71 kDa protein OS=Homo sapiens GN=HSPA8 PE=1 SV=1	HUMAN	31
52	45.59	53.45	81.95	52.49	48.25	tr|B3KQI5|B3KQI5_HUMAN	cDNA FLJ90522 fis, clone NT2RP4000108, highly similar to Neurofilament triplet L protein OS=Homo sapiens PE=2 SV=1	HUMAN	31
32	54.55	54.55	78.44	62.24	55.59	sp|P38606|VATA_HUMAN	V-type proton ATPase catalytic subunit A OS=Homo sapiens GN=ATP6V1A PE=1 SV=2	HUMAN	30
50	45.69	45.69	73.16	64.84	58.79	sp|P06576|ATPB_HUMAN	ATP synthase subunit beta, mitochondrial OS=Homo sapiens GN=ATP5B PE=1 SV=3	HUMAN	30
61	44.24	44.24	66.28	50.23	50.23	sp|P00505|AATM_HUMAN	Aspartate aminotransferase, mitochondrial OS=Homo sapiens GN=GOT2 PE=1 SV=3	HUMAN	30
75	39.48	39.48	73.75	67.45	67.45	sp|P12277|KCRB_HUMAN	Creatine kinase B-type OS=Homo sapiens GN=CKB PE=1 SV=1	HUMAN	30
697	7.45	39.48	55.25	49.04	49.04	tr|C9J2C0|C9J2C0_HUMAN	Uncharacterized protein OS=Homo sapiens GN=TUBA8 PE=3 SV=1	HUMAN	30
30	56.22	56.22	64.55	40.26	36.21	tr|Q1HE25|Q1HE25_HUMAN	Actinin alpha 1 isoform b OS=Homo sapiens GN=ACTN1 PE=2 SV=1	HUMAN	29
34	54.17	54.17	67.95	51.03	40.72	tr|E5KRK5|E5KRK5_HUMAN	Mitochondrial NADH-ubiquinone oxidoreductase 75 kDa subunit OS=Homo sapiens GN=NDUFS1 PE=3 SV=1	HUMAN	29
155	28.46	55.47	70.99	41.71	35.91	sp|P08238|HS90B_HUMAN	Heat shock protein HSP 90-beta OS=Homo sapiens GN=HSP90AB1 PE=1 SV=4	HUMAN	29
27	58.63	58.63	49.05	23.8	18.62	tr|F8W6L6|F8W6L6_HUMAN	Uncharacterized protein OS=Homo sapiens GN=MYH10 PE=4 SV=1	HUMAN	28
37	51.26	51.26	52.08	43.67	39.89	sp|P22314|UBA1_HUMAN	Ubiquitin-like modifier-activating enzyme 1 OS=Homo sapiens GN=UBA1 PE=1 SV=3	HUMAN	28
47	48.05	48.05	57.34	41.49	38.81	sp|Q92598|HS105_HUMAN	Heat shock protein 105 kDa OS=Homo sapiens GN=HSPH1 PE=1 SV=1	HUMAN	28
144	29.82	29.82	77.61	65.97	52.84	sp|P04406|G3P_HUMAN	Glyceraldehyde-3-phosphate dehydrogenase OS=Homo sapiens GN=GAPDH PE=1 SV=3	HUMAN	28
31	56.16	56.16	52.41	44.28	34.22	tr|E1P647|E1P647_HUMAN	Adaptor-related protein complex 2, beta 1 subunit, isoform CRA_b OS=Homo sapiens GN=AP2B1 PE=4 SV=1	HUMAN	27
36	52.89	52.89	65.69	46.32	39.52	tr|F5GX05|F5GX05_HUMAN	Uncharacterized protein OS=Homo sapiens GN=EPB41L3 PE=4 SV=1	HUMAN	27
48	47.07	51.44	62.18	30.6	29.43	sp|P12036|NFH_HUMAN	Neurofilament heavy polypeptide OS=Homo sapiens GN=NEFH PE=1 SV=4	HUMAN	27
53	45.44	45.44	54.36	42.77	32.98	sp|O94973-2|AP2A2_HUMAN	Isoform 2 of AP-2 complex subunit alpha-2 OS=Homo sapiens GN=AP2A2	HUMAN	27
67	41.61	46.16	52.33	31.44	26.22	sp|Q9H4G0|E41L1_HUMAN	Band 4.1-like protein 1 OS=Homo sapiens GN=EPB41L1 PE=1 SV=2	HUMAN	27
133	30.99	48.32	84.49	63.82	58.88	tr|Q6IAT1|Q6IAT1_HUMAN	GDI2 protein OS=Homo sapiens GN=GDI2 PE=2 SV=1	HUMAN	27
35	53.22	53.22	51.31	29.04	20.49	sp|Q02952-2|AKA12_HUMAN	Isoform 2 of A-kinase anchor protein 12 OS=Homo sapiens GN=AKAP12	HUMAN	26
42	49.48	49.48	68.74	52.74	52.74	sp|O43301|HS12A_HUMAN	Heat shock 70 kDa protein 12A OS=Homo sapiens GN=HSPA12A PE=1 SV=2	HUMAN	26
43	49.13	49.13	38.98	33.09	27.29	tr|A1L306|A1L306_HUMAN	TNR protein OS=Homo sapiens GN=TNR PE=2 SV=1	HUMAN	26
46	48.19	48.19	52.5	37.81	30.83	tr|E5KLM2|E5KLM2_HUMAN	Mitochondrial dynamin-like 120 kDa protein OS=Homo sapiens PE=3 SV=1	HUMAN	26
56	44.67	44.67	44.06	34.15	28.21	sp|P13591|NCAM1_HUMAN	Neural cell adhesion molecule 1 OS=Homo sapiens GN=NCAM1 PE=1 SV=3	HUMAN	26
233	21.81	51.6	65.42	44.35	34.25	sp|O43707|ACTN4_HUMAN	Alpha-actinin-4 OS=Homo sapiens GN=ACTN4 PE=1 SV=2	HUMAN	26
41	49.55	49.55	65.03	40.33	33.66	tr|E9PLK3|E9PLK3_HUMAN	Uncharacterized protein OS=Homo sapiens GN=NPEPPS PE=4 SV=1	HUMAN	25
54	45.32	45.32	55.68	44.73	43.64	sp|Q9UBB6-3|NCDN_HUMAN	Isoform 3 of Neurochondrin OS=Homo sapiens GN=NCDN	HUMAN	25
57	44.42	44.42	69.12	59.14	51.78	sp|P09543|CN37_HUMAN	2',3'-cyclic-nucleotide 3'-phosphodiesterase OS=Homo sapiens GN=CNP PE=1 SV=2	HUMAN	25
68	41.38	41.38	59.83	43.33	34.66	sp|P43304|GPDM_HUMAN	Glycerol-3-phosphate dehydrogenase, mitochondrial OS=Homo sapiens GN=GPD2 PE=1 SV=3	HUMAN	25
70	41.08	41.08	64.38	60.3	44.53	sp|P49419|AL7A1_HUMAN	Alpha-aminoadipic semialdehyde dehydrogenase OS=Homo sapiens GN=ALDH7A1 PE=1 SV=5	HUMAN	25
74	39.66	43.76	61.07	42.45	36.81	tr|Q59EJ3|Q59EJ3_HUMAN	Heat shock 70kDa protein 1A variant (Fragment) OS=Homo sapiens PE=2 SV=1	HUMAN	25
81	38.1	38.1	81.94	76.11	75.83	tr|Q1HBJ4|Q1HBJ4_HUMAN	Mitogen-activated protein kinase 1 OS=Homo sapiens GN=MAPK1 PE=4 SV=1	HUMAN	25
95	35.1	41.32	72.44	54.42	54.24	tr|B3KV96|B3KV96_HUMAN	cDNA FLJ16285 fis, clone OCBBF2004038, highly similar to Dihydropyrimidinase-related protein 1 OS=Homo sapiens PE=2 SV=1	HUMAN	25
115	32.49	36.53	83.79	73.35	65.11	sp|P09972|ALDOC_HUMAN	Fructose-bisphosphate aldolase C OS=Homo sapiens GN=ALDOC PE=1 SV=2	HUMAN	25
151	29.31	37.93	84.1	74.42	66.82	tr|Q6FHV6|Q6FHV6_HUMAN	Enolase OS=Homo sapiens GN=ENO2 PE=2 SV=1	HUMAN	25
170	27	45.06	61.5	42.1	38.97	sp|P54652|HSP72_HUMAN	Heat shock-related 70 kDa protein 2 OS=Homo sapiens GN=HSPA2 PE=1 SV=1	HUMAN	25
51	45.62	45.62	64.52	48.39	39.83	sp|P55072|TERA_HUMAN	Transitional endoplasmic reticulum ATPase OS=Homo sapiens GN=VCP PE=1 SV=4	HUMAN	24
59	44.26	44.26	62.41	53.96	44.96	sp|P17987|TCPA_HUMAN	T-complex protein 1 subunit alpha OS=Homo sapiens GN=TCP1 PE=1 SV=1	HUMAN	24
60	44.25	44.25	88.73	70.74	57.79	tr|A8K4W6|A8K4W6_HUMAN	Phosphoglycerate kinase OS=Homo sapiens GN=PGK1 PE=2 SV=1	HUMAN	24
62	44.05	44.05	66.54	53.38	53.38	sp|P05091|ALDH2_HUMAN	Aldehyde dehydrogenase, mitochondrial OS=Homo sapiens GN=ALDH2 PE=1 SV=2	HUMAN	24
99	34.68	34.68	80.78	69.02	56.47	sp|P62258|1433E_HUMAN	14-3-3 protein epsilon OS=Homo sapiens GN=YWHAE PE=1 SV=1	HUMAN	24
1344	2.79	49.16	63.53	37.03	28.1	tr|Q6NYC5|Q6NYC5_HUMAN	MAP2 protein (Fragment) OS=Homo sapiens GN=MAP2 PE=2 SV=1	HUMAN	24
49	46.4	46.4	67.85	56.34	43.07	tr|B3KMV8|B3KMV8_HUMAN	cDNA FLJ12766 fis, clone NT2RP2001520, highly similar to Calcium-binding mitochondrial carrier protein Aralar1 OS=Homo sapiens PE=2 SV=1	HUMAN	23
63	44.02	44.02	72.82	52.61	42.7	sp|Q16891-2|IMMT_HUMAN	Isoform 2 of Mitochondrial inner membrane protein OS=Homo sapiens GN=IMMT	HUMAN	23
64	43.58	43.58	70.25	62.82	59.1	sp|P21281|VATB2_HUMAN	V-type proton ATPase subunit B, brain isoform OS=Homo sapiens GN=ATP6V1B2 PE=1 SV=3	HUMAN	23
78	38.99	38.99	63.04	49.4	39.72	tr|B4DDF7|B4DDF7_HUMAN	Uncharacterized protein OS=Homo sapiens GN=PPP2R1A PE=2 SV=1	HUMAN	23
84	37.44	37.44	68.86	54.79	54.79	tr|Q5U077|Q5U077_HUMAN	L-lactate dehydrogenase OS=Homo sapiens GN=LDHB PE=2 SV=1	HUMAN	23
85	36.96	36.96	80.77	76.37	75.82	sp|P04075|ALDOA_HUMAN	Fructose-bisphosphate aldolase A OS=Homo sapiens GN=ALDOA PE=1 SV=2	HUMAN	23
94	35.19	35.19	80.72	67.22	56.2	tr|Q8WVW5|Q8WVW5_HUMAN	Putative uncharacterized protein (Fragment) OS=Homo sapiens PE=2 SV=1	HUMAN	23
123	31.64	31.64	82.33	76.68	68.9	sp|P21796|VDAC1_HUMAN	Voltage-dependent anion-selective channel protein 1 OS=Homo sapiens GN=VDAC1 PE=1 SV=2	HUMAN	23
131	31.04	31.35	53.37	39.26	39.26	tr|A8K161|A8K161_HUMAN	Calcium/calmodulin-dependent protein kinase (CaM kinase) II alpha, isoform CRA_b OS=Homo sapiens GN=CAMK2A PE=2 SV=1	HUMAN	23
65	42.83	42.83	42.35	26.4	23.44	sp|Q9NQ66|PLCB1_HUMAN	1-phosphatidylinositol-4,5-bisphosphate phosphodiesterase beta-1 OS=Homo sapiens GN=PLCB1 PE=1 SV=1	HUMAN	22
72	40.35	40.35	64.23	49.09	44.34	sp|P50990|TCPQ_HUMAN	T-complex protein 1 subunit theta OS=Homo sapiens GN=CCT8 PE=1 SV=4	HUMAN	22
73	40.2	40.2	46.98	33.29	28.14	sp|Q96QK1|VPS35_HUMAN	Vacuolar protein sorting-associated protein 35 OS=Homo sapiens GN=VPS35 PE=1 SV=2	HUMAN	22
79	38.87	38.87	51.4	44.3	41.5	sp|Q02252|MMSA_HUMAN	Methylmalonate-semialdehyde dehydrogenase [acylating], mitochondrial OS=Homo sapiens GN=ALDH6A1 PE=1 SV=2	HUMAN	22
82	38.05	38.05	53.05	46.06	41.22	tr|E9KL48|E9KL48_HUMAN	Epididymis tissue sperm binding protein Li 18mP OS=Homo sapiens GN=GLUD1 PE=2 SV=1	HUMAN	22
100	34.46	34.46	80.51	61.73	51.26	tr|Q2VPS2|Q2VPS2_HUMAN	Syntaxin 1B alternative isoform deltaTM OS=Homo sapiens GN=STX1B PE=2 SV=1	HUMAN	22
90	36.15	37.23	64.51	39.47	32.99	sp|P38646|GRP75_HUMAN	Stress-70 protein, mitochondrial OS=Homo sapiens GN=HSPA9 PE=1 SV=2	HUMAN	21
102	34.23	34.23	25.03	15.24	13.8	tr|E9PF17|E9PF17_HUMAN	Uncharacterized protein OS=Homo sapiens GN=VCAN PE=4 SV=2	HUMAN	21
120	31.95	34.04	63.71	56.51	54.85	tr|B7Z5E3|B7Z5E3_HUMAN	L-lactate dehydrogenase OS=Homo sapiens GN=LDHA PE=2 SV=1	HUMAN	21
130	31.06	38.58	39.49	19.8	14.29	tr|Q60FE2|Q60FE2_HUMAN	MYH9 variant protein OS=Homo sapiens GN=MYH9 PE=2 SV=1	HUMAN	21
136	30.67	32.81	57	48.44	46.89	tr|Q59GM1|Q59GM1_HUMAN	Synapsin II isoform IIb variant (Fragment) OS=Homo sapiens PE=2 SV=1	HUMAN	21
141	29.94	40.35	38.56	13.95	11.37	sp|O15020-2|SPTN2_HUMAN	Isoform 2 of Spectrin beta chain, brain 2 OS=Homo sapiens GN=SPTBN2	HUMAN	21
146	29.74	29.74	61.59	53.64	45.47	sp|P22695|QCR2_HUMAN	Cytochrome b-c1 complex subunit 2, mitochondrial OS=Homo sapiens GN=UQCRC2 PE=1 SV=3	HUMAN	21
250	20.57	38.59	50.26	29.38	25.38	sp|O95782|AP2A1_HUMAN	AP-2 complex subunit alpha-1 OS=Homo sapiens GN=AP2A1 PE=1 SV=3	HUMAN	21
58	44.26	44.26	68.06	49.05	33.71	tr|D3DUW5|D3DUW5_HUMAN	Dynamin 1-like, isoform CRA_c OS=Homo sapiens GN=DNM1L PE=3 SV=1	HUMAN	20
69	41.32	41.32	36.11	21.4	17.49	tr|F8W791|F8W791_HUMAN	Uncharacterized protein OS=Homo sapiens GN=NFASC PE=4 SV=1	HUMAN	20
76	39.4	39.4	61.5	50.88	45.58	sp|P48735|IDHP_HUMAN	Isocitrate dehydrogenase [NADP], mitochondrial OS=Homo sapiens GN=IDH2 PE=1 SV=2	HUMAN	20
77	39.22	39.22	52.01	41.4	32.09	tr|Q53H26|Q53H26_HUMAN	Transferrin variant (Fragment) OS=Homo sapiens PE=2 SV=1	HUMAN	20
80	38.56	38.56	67.55	65.13	58.84	sp|P17174|AATC_HUMAN	Aspartate aminotransferase, cytoplasmic OS=Homo sapiens GN=GOT1 PE=1 SV=3	HUMAN	20
83	37.55	37.55	66.8	53.4	51.8	tr|Q96IH1|Q96IH1_HUMAN	FSCN1 protein (Fragment) OS=Homo sapiens GN=FSCN1 PE=2 SV=1	HUMAN	20
89	36.5	36.5	75.51	45.23	45.23	tr|B5BTY7|B5BTY7_HUMAN	T-complex protein 1 subunit beta OS=Homo sapiens GN=CCT2 PE=2 SV=1	HUMAN	20
92	35.99	38.22	61.9	37.74	29.05	sp|P34932|HSP74_HUMAN	Heat shock 70 kDa protein 4 OS=Homo sapiens GN=HSPA4 PE=1 SV=4	HUMAN	20
93	35.46	35.46	44.63	39	37.98	tr|Q5T0I2|Q5T0I2_HUMAN	Gelsolin (Amyloidosis, Finnish type) OS=Homo sapiens GN=GSN PE=2 SV=1	HUMAN	20
97	34.85	36.91	72.36	53.43	46.01	sp|P50991|TCPD_HUMAN	T-complex protein 1 subunit delta OS=Homo sapiens GN=CCT4 PE=1 SV=4	HUMAN	20
101	34.45	34.45	61.84	41.42	35.74	sp|P17600|SYN1_HUMAN	Synapsin-1 OS=Homo sapiens GN=SYN1 PE=1 SV=3	HUMAN	20
118	32.21	32.21	66.1	52.54	50	sp|P09471|GNAO_HUMAN	Guanine nucleotide-binding protein G(o) subunit alpha OS=Homo sapiens GN=GNAO1 PE=1 SV=4	HUMAN	20
124	31.52	31.52	72.7	41.84	41.84	sp|Q9BPU6|DPYL5_HUMAN	Dihydropyrimidinase-related protein 5 OS=Homo sapiens GN=DPYSL5 PE=1 SV=1	HUMAN	20
135	30.89	30.89	61.69	43.61	43.61	tr|B4DHQ3|B4DHQ3_HUMAN	Phosphoserine aminotransferase OS=Homo sapiens PE=2 SV=1	HUMAN	20
145	29.76	29.76	77.97	69.23	64.69	sp|P60174|TPIS_HUMAN	Triosephosphate isomerase OS=Homo sapiens GN=TPI1 PE=1 SV=3	HUMAN	20
225	22.25	28.84	86.53	62.45	56.33	tr|D0PNI1|D0PNI1_HUMAN	Tyrosine 3-monooxygenase/tryptophan 5-monooxygenase activation protein zeta polypeptide OS=Homo sapiens GN=YWHAZ PE=3 SV=1	HUMAN	20
304	17.76	26.6	65.04	57.72	54.88	sp|Q04917|1433F_HUMAN	14-3-3 protein eta OS=Homo sapiens GN=YWHAH PE=1 SV=4	HUMAN	20
334	16.71	28.5	78.46	65.04	54.47	sp|P31946|1433B_HUMAN	14-3-3 protein beta/alpha OS=Homo sapiens GN=YWHAB PE=1 SV=3	HUMAN	20
1704	2	38.15	73.6	51.75	40.52	tr|C9J406|C9J406_HUMAN	Uncharacterized protein OS=Homo sapiens GN=IMMT PE=4 SV=1	HUMAN	20
91	36.02	36.02	32.81	22.8	17.32	sp|Q9Y2Q0-2|AT8A1_HUMAN	Isoform 2 of Probable phospholipid-transporting ATPase IA OS=Homo sapiens GN=ATP8A1	HUMAN	19
109	33.06	33.06	48.6	42.49	42.49	tr|A4QPA9|A4QPA9_HUMAN	Mitogen-activated protein kinase kinase 1 OS=Homo sapiens GN=MAP2K1 PE=2 SV=1	HUMAN	19
111	32.89	32.89	54.97	36.86	33.42	sp|Q01813|K6PP_HUMAN	6-phosphofructokinase type C OS=Homo sapiens GN=PFKP PE=1 SV=2	HUMAN	19
114	32.56	34.71	74.49	54.67	53.3	sp|Q9NVA2-2|SEP11_HUMAN	Isoform 2 of Septin-11 OS=Homo sapiens GN=SEPT11	HUMAN	19
147	29.7	29.7	65.98	59.17	59.17	tr|Q6FHZ0|Q6FHZ0_HUMAN	Malate dehydrogenase OS=Homo sapiens GN=MDH2 PE=2 SV=1	HUMAN	19
156	28.45	32.25	76.73	62.86	60	sp|P27348|1433T_HUMAN	14-3-3 protein theta OS=Homo sapiens GN=YWHAQ PE=1 SV=1	HUMAN	19
162	27.61	27.61	26.61	24.39	16.96	tr|E9PDG8|E9PDG8_HUMAN	Uncharacterized protein OS=Homo sapiens GN=SNAP91 PE=4 SV=1	HUMAN	19
381	14.66	22.26	39.64	28.83	27.03	tr|A4D2J9|A4D2J9_HUMAN	Calcium/calmodulin-dependent protein kinase (CaM kinase) II beta OS=Homo sapiens GN=CAMK2B PE=4 SV=1	HUMAN	19
86	36.82	36.82	70.73	58.71	44.33	tr|E9PBU3|E9PBU3_HUMAN	Uncharacterized protein OS=Homo sapiens GN=ATIC PE=4 SV=1	HUMAN	18
87	36.74	36.74	52.02	21.09	18.64	tr|A8MWX9|A8MWX9_HUMAN	Uncharacterized protein OS=Homo sapiens GN=DCTN1 PE=4 SV=2	HUMAN	18
88	36.67	40.98	60.24	38.53	28.9	sp|P11021|GRP78_HUMAN	78 kDa glucose-regulated protein OS=Homo sapiens GN=HSPA5 PE=1 SV=2	HUMAN	18
96	34.89	34.89	73.68	53.32	50.34	sp|Q16181|SEPT7_HUMAN	Septin-7 OS=Homo sapiens GN=SEPT7 PE=1 SV=2	HUMAN	18
103	34.16	34.16	49.12	31.04	22	sp|Q12860|CNTN1_HUMAN	Contactin-1 OS=Homo sapiens GN=CNTN1 PE=1 SV=1	HUMAN	18
105	34.08	34.12	68.69	49.54	46.96	sp|Q99832|TCPH_HUMAN	T-complex protein 1 subunit eta OS=Homo sapiens GN=CCT7 PE=1 SV=2	HUMAN	18
106	33.86	33.86	61.27	52.6	49.9	sp|P28838|AMPL_HUMAN	Cytosol aminopeptidase OS=Homo sapiens GN=LAP3 PE=1 SV=3	HUMAN	18
117	32.26	32.26	72.32	55.85	44.15	tr|A8K288|A8K288_HUMAN	cDNA FLJ76322 OS=Homo sapiens PE=2 SV=1	HUMAN	18
210	23.16	30.13	56.29	44.15	31.73	tr|Q6DEN2|Q6DEN2_HUMAN	DPYSL3 protein OS=Homo sapiens GN=DPYSL3 PE=2 SV=1	HUMAN	18
328	16.81	37.97	44.3	26.85	22.37	sp|P35609|ACTN2_HUMAN	Alpha-actinin-2 OS=Homo sapiens GN=ACTN2 PE=1 SV=1	HUMAN	18
104	34.1	34.1	62.17	46.38	38.98	tr|Q4QQI8|Q4QQI8_HUMAN	RAP1, GTP-GDP dissociation stimulator 1 OS=Homo sapiens GN=RAP1GDS1 PE=2 SV=1	HUMAN	17
108	33.2	33.2	69.93	59.61	39.32	sp|P36871|PGM1_HUMAN	Phosphoglucomutase-1 OS=Homo sapiens GN=PGM1 PE=1 SV=3	HUMAN	17
112	32.65	32.65	72.87	60.25	60.25	sp|P02649|APOE_HUMAN	Apolipoprotein E OS=Homo sapiens GN=APOE PE=1 SV=1	HUMAN	17
113	32.64	32.64	66.27	45.78	36.14	sp|P31040|DHSA_HUMAN	Succinate dehydrogenase [ubiquinone] flavoprotein subunit, mitochondrial OS=Homo sapiens GN=SDHA PE=1 SV=2	HUMAN	17
119	32.09	32.09	49.6	25.77	20.62	tr|Q6NUS1|Q6NUS1_HUMAN	PDCD6IP protein OS=Homo sapiens GN=PDCD6IP PE=1 SV=1	HUMAN	17
127	31.23	31.23	80.2	71.81	59.73	sp|Q9H115|SNAB_HUMAN	Beta-soluble NSF attachment protein OS=Homo sapiens GN=NAPB PE=1 SV=2	HUMAN	17
128	31.16	31.16	43.53	31.76	22.82	tr|Q59F90|Q59F90_HUMAN	Brevican isoform 1 variant (Fragment) OS=Homo sapiens PE=2 SV=1	HUMAN	17
134	30.93	30.93	61	49.2	42.4	sp|P80404|GABT_HUMAN	4-aminobutyrate aminotransferase, mitochondrial OS=Homo sapiens GN=ABAT PE=1 SV=3	HUMAN	17
148	29.61	32.02	61.15	37.69	27.44	sp|P08237|K6PF_HUMAN	6-phosphofructokinase, muscle type OS=Homo sapiens GN=PFKM PE=1 SV=2	HUMAN	17
246	20.81	20.81	51.7	39.77	38.07	sp|Q99962|SH3G2_HUMAN	Endophilin-A1 OS=Homo sapiens GN=SH3GL2 PE=1 SV=1	HUMAN	17
394	14.29	31.27	37.8	21.31	19.93	tr|C9JXE5|C9JXE5_HUMAN	Uncharacterized protein OS=Homo sapiens GN=DNM3 PE=3 SV=1	HUMAN	17
468	12.21	20.97	83.4	59.51	42.11	sp|P61981|1433G_HUMAN	14-3-3 protein gamma OS=Homo sapiens GN=YWHAG PE=1 SV=2	HUMAN	17
738	6.95	24.5	63.66	44.83	37.67	tr|D2JYH4|D2JYH4_HUMAN	Actin, alpha 2, smooth muscle, aorta OS=Homo sapiens GN=ACTA2 PE=3 SV=1	HUMAN	17
98	34.83	34.83	67.92	55.75	47.35	sp|P49411|EFTU_HUMAN	Elongation factor Tu, mitochondrial OS=Homo sapiens GN=TUFM PE=1 SV=2	HUMAN	16
110	32.92	32.92	31.63	12.2	8.969	sp|Q9Y4G6|TLN2_HUMAN	Talin-2 OS=Homo sapiens GN=TLN2 PE=1 SV=4	HUMAN	16
116	32.37	32.37	41.51	27.78	21.8	tr|Q59G10|Q59G10_HUMAN	Aldehyde dehydrogenase 1 family, member L1 variant (Fragment) OS=Homo sapiens PE=2 SV=1	HUMAN	16
125	31.41	31.41	72.47	58.15	52.42	sp|Q9Y2T3|GUAD_HUMAN	Guanine deaminase OS=Homo sapiens GN=GDA PE=1 SV=1	HUMAN	16
126	31.37	31.37	55.01	36.36	22.03	sp|P13639|EF2_HUMAN	Elongation factor 2 OS=Homo sapiens GN=EEF2 PE=1 SV=4	HUMAN	16
132	31	31	61.44	45.56	40.83	tr|Q59ET3|Q59ET3_HUMAN	Chaperonin containing TCP1, subunit 6A isoform a variant (Fragment) OS=Homo sapiens PE=2 SV=1	HUMAN	16
137	30.6	30.6	50	44.24	38.25	tr|C9JPG0|C9JPG0_HUMAN	Uncharacterized protein OS=Homo sapiens GN=SCRN1 PE=4 SV=2	HUMAN	16
138	30.51	30.51	65.1	47.09	38.84	sp|O43175|SERA_HUMAN	D-3-phosphoglycerate dehydrogenase OS=Homo sapiens GN=PHGDH PE=1 SV=4	HUMAN	16
142	29.93	29.93	44.88	21.22	17.37	sp|Q9NQC3|RTN4_HUMAN	Reticulon-4 OS=Homo sapiens GN=RTN4 PE=1 SV=2	HUMAN	16
152	29.2	29.2	63.71	46.44	44.71	tr|B4DV28|B4DV28_HUMAN	cDNA FLJ54170, highly similar to Cytosolic nonspecific dipeptidase OS=Homo sapiens PE=2 SV=1	HUMAN	16
153	28.53	28.53	37.75	21.37	19.51	tr|B7Z809|B7Z809_HUMAN	cDNA FLJ56016, highly similar to C-1-tetrahydrofolate synthase, cytoplasmic OS=Homo sapiens PE=2 SV=1	HUMAN	16
158	28.23	30.48	64.38	42.3	37.66	tr|Q9BU08|Q9BU08_HUMAN	Putative uncharacterized protein (Fragment) OS=Homo sapiens PE=2 SV=1	HUMAN	16
190	25.09	25.09	42.74	25.67	25.67	tr|Q05DK5|Q05DK5_HUMAN	ADD2 protein (Fragment) OS=Homo sapiens GN=ADD2 PE=2 SV=1	HUMAN	16
192	25.03	25.03	70.47	65.28	65.28	sp|P84074|HPCA_HUMAN	Neuron-specific calcium-binding protein hippocalcin OS=Homo sapiens GN=HPCA PE=1 SV=2	HUMAN	16
232	21.91	27.27	64.27	54.29	39.92	sp|P00352|AL1A1_HUMAN	Retinal dehydrogenase 1 OS=Homo sapiens GN=ALDH1A1 PE=1 SV=2	HUMAN	16
431	13.4	30.96	57.24	32.19	21.26	tr|B2RB32|B2RB32_HUMAN	Phosphorylase OS=Homo sapiens PE=2 SV=1	HUMAN	16
465	12.25	21.94	71.76	64.41	43.82	tr|B2R6K4|B2R6K4_HUMAN	cDNA, FLJ92996, highly similar to Homo sapiens guanine nucleotide binding protein (G protein), beta polypeptide 1 (GNB1), mRNA OS=Homo sapiens PE=2 SV=1	HUMAN	16
122	31.69	31.69	69.07	48.72	39.58	tr|Q59ER5|Q59ER5_HUMAN	WD repeat-containing protein 1 isoform 1 variant (Fragment) OS=Homo sapiens PE=2 SV=1	HUMAN	15
139	30.2	30.2	38.05	20.7	15.16	tr|E7EN62|E7EN62_HUMAN	Uncharacterized protein OS=Homo sapiens GN=SYNJ1 PE=4 SV=1	HUMAN	15
140	29.99	29.99	70.05	43.58	35.02	tr|E7EPA7|E7EPA7_HUMAN	Uncharacterized protein OS=Homo sapiens GN=TKT PE=4 SV=1	HUMAN	15
143	29.91	29.91	57.55	37.55	34.72	sp|O43865|SAHH2_HUMAN	Putative adenosylhomocysteinase 2 OS=Homo sapiens GN=AHCYL1 PE=1 SV=2	HUMAN	15
150	29.33	29.33	56.95	37.8	24.92	tr|G3XAD8|G3XAD8_HUMAN	Stress-induced-phosphoprotein 1 (Hsp70/Hsp90-organizing protein), isoform CRA_b OS=Homo sapiens GN=STIP1 PE=4 SV=1	HUMAN	15
157	28.41	30.64	43.32	35.37	30.82	tr|Q53G55|Q53G55_HUMAN	TNF receptor-associated protein 1 variant (Fragment) OS=Homo sapiens PE=2 SV=1	HUMAN	15
160	28	28	48.04	36.64	34.21	sp|Q9NZN3|EHD3_HUMAN	EH domain-containing protein 3 OS=Homo sapiens GN=EHD3 PE=1 SV=2	HUMAN	15
163	27.58	27.58	56.16	42.91	32.09	sp|Q01064|PDE1B_HUMAN	Calcium/calmodulin-dependent 3',5'-cyclic nucleotide phosphodiesterase 1B OS=Homo sapiens GN=PDE1B PE=1 SV=2	HUMAN	15
165	27.43	27.43	66.48	44.64	36.4	tr|Q5SZY0|Q5SZY0_HUMAN	Chaperonin containing TCP1, subunit 3 (Gamma) OS=Homo sapiens GN=CCT3 PE=2 SV=1	HUMAN	15
166	27.41	27.41	57.32	44.63	37.56	sp|P43034|LIS1_HUMAN	Platelet-activating factor acetylhydrolase IB subunit alpha OS=Homo sapiens GN=PAFAH1B1 PE=1 SV=2	HUMAN	15
168	27.3	27.4	63.13	55	48.12	sp|P08758|ANXA5_HUMAN	Annexin A5 OS=Homo sapiens GN=ANXA5 PE=1 SV=2	HUMAN	15
169	27.23	27.23	36.94	23.83	22.62	tr|Q53X12|Q53X12_HUMAN	Vacuolar-type H()-ATPase OS=Homo sapiens PE=2 SV=1	HUMAN	15
172	26.93	26.93	70.02	46.17	46.17	tr|G3V0I5|G3V0I5_HUMAN	NADH dehydrogenase (Ubiquinone) flavoprotein 1, 51kDa, isoform CRA_c OS=Homo sapiens GN=NDUFV1 PE=4 SV=1	HUMAN	15
182	25.89	25.89	77.62	63.9	63.9	sp|P16152|CBR1_HUMAN	Carbonyl reductase [NADPH] 1 OS=Homo sapiens GN=CBR1 PE=1 SV=3	HUMAN	15
185	25.39	25.39	36.21	11.65	10.61	tr|A8CDT9|A8CDT9_HUMAN	MYO5A variant protein OS=Homo sapiens PE=2 SV=1	HUMAN	15
191	25.08	26.29	45.6	38.66	36.34	sp|P23526|SAHH_HUMAN	Adenosylhomocysteinase OS=Homo sapiens GN=AHCY PE=1 SV=4	HUMAN	15
200	23.87	23.87	53.66	30.19	25.71	tr|A8K132|A8K132_HUMAN	cDNA FLJ75476, highly similar to Homo sapiens glutaminase (GLS), mRNA OS=Homo sapiens PE=2 SV=1	HUMAN	15
201	23.76	23.76	70.11	66.28	55.17	tr|B2R696|B2R696_HUMAN	Calbindin 1, 28kDa, isoform CRA_b OS=Homo sapiens GN=CALB1 PE=2 SV=1	HUMAN	15
264	19.69	19.69	46.69	27.53	24.74	sp|P43004|EAA2_HUMAN	Excitatory amino acid transporter 2 OS=Homo sapiens GN=SLC1A2 PE=1 SV=2	HUMAN	15
284	18.75	18.75	77.05	72.13	59.84	sp|P09417|DHPR_HUMAN	Dihydropteridine reductase OS=Homo sapiens GN=QDPR PE=1 SV=2	HUMAN	15
298	17.95	17.95	49.43	43.47	38.35	tr|F5H098|F5H098_HUMAN	Malate dehydrogenase OS=Homo sapiens GN=MDH1 PE=3 SV=1	HUMAN	15
706	7.3	23.32	73.06	63.21	63.21	tr|Q6FGY1|Q6FGY1_HUMAN	HPCAL1 protein OS=Homo sapiens GN=HPCAL1 PE=2 SV=1	HUMAN	15
834	5.86	27.47	37.32	24.71	24.71	sp|Q96HN2|SAHH3_HUMAN	Putative adenosylhomocysteinase 3 OS=Homo sapiens GN=AHCYL2 PE=1 SV=1	HUMAN	15
129	31.11	31.11	52.75	34.47	26.89	sp|P05771-2|KPCB_HUMAN	Isoform Beta-II of Protein kinase C beta type OS=Homo sapiens GN=PRKCB	HUMAN	14
149	29.39	29.39	36.57	18.59	11.87	sp|P01023|A2MG_HUMAN	Alpha-2-macroglobulin OS=Homo sapiens GN=A2M PE=1 SV=3	HUMAN	14
154	28.47	28.47	66.17	49.14	43.95	tr|F5H1R5|F5H1R5_HUMAN	Uncharacterized protein OS=Homo sapiens GN=PRKAR2B PE=4 SV=1	HUMAN	14
164	27.47	27.47	61.98	38.81	32.08	sp|P30101|PDIA3_HUMAN	Protein disulfide-isomerase A3 OS=Homo sapiens GN=PDIA3 PE=1 SV=4	HUMAN	14
167	27.39	27.39	69.91	39.63	35.14	tr|Q546H9|Q546H9_HUMAN	Aldehyde dehydrogenase 5 family, member A1 (Succinate-semialdehyde dehydrogenase), isoform CRA_b OS=Homo sapiens GN=ALDH5A1 PE=2 SV=1	HUMAN	14
174	26.58	26.58	85.83	66.93	66.93	tr|Q53G35|Q53G35_HUMAN	Phosphoglycerate mutase (Fragment) OS=Homo sapiens PE=2 SV=1	HUMAN	14
180	26.09	26.09	56.35	40.96	31.92	tr|Q8TBI1|Q8TBI1_HUMAN	Monoamine oxidase B OS=Homo sapiens GN=MAOB PE=2 SV=1	HUMAN	14
183	25.74	25.74	64.89	42.34	34.68	tr|B4DQJ8|B4DQJ8_HUMAN	6-phosphogluconate dehydrogenase, decarboxylating OS=Homo sapiens GN=PGD PE=2 SV=1	HUMAN	14
188	25.17	28.07	46.76	28.05	18.95	tr|Q5CAQ5|Q5CAQ5_HUMAN	Tumor rejection antigen (Gp96) 1 OS=Homo sapiens GN=TRA1 PE=2 SV=1	HUMAN	14
189	25.1	25.1	76.88	70.35	61.81	sp|Q06830|PRDX1_HUMAN	Peroxiredoxin-1 OS=Homo sapiens GN=PRDX1 PE=1 SV=1	HUMAN	14
194	24.35	24.35	58.11	37.05	37.05	tr|D3DPU2|D3DPU2_HUMAN	Adenylyl cyclase-associated protein OS=Homo sapiens GN=CAP1 PE=3 SV=1	HUMAN	14
203	23.49	23.49	94.56	88.44	88.44	tr|D9YZU5|D9YZU5_HUMAN	Hemoglobin, beta OS=Homo sapiens GN=HBB PE=3 SV=1	HUMAN	14
208	23.21	23.21	61.76	55.29	55.29	tr|Q6FHM2|Q6FHM2_HUMAN	GNB2 protein OS=Homo sapiens GN=GNB2 PE=2 SV=1	HUMAN	14
214	22.76	24.86	46.99	32.59	27.85	tr|E7EV99|E7EV99_HUMAN	Uncharacterized protein OS=Homo sapiens GN=ADD1 PE=4 SV=1	HUMAN	14
235	21.66	21.66	60.96	39.23	32.69	sp|P55809|SCOT1_HUMAN	Succinyl-CoA:3-ketoacid-coenzyme A transferase 1, mitochondrial OS=Homo sapiens GN=OXCT1 PE=1 SV=1	HUMAN	14
241	21.12	21.12	80.67	66.81	60.08	tr|Q5U058|Q5U058_HUMAN	Growth associated protein 43 OS=Homo sapiens GN=GAP43 PE=2 SV=1	HUMAN	14
253	20.51	21.26	80.1	73.3	58.64	sp|P62760|VISL1_HUMAN	Visinin-like protein 1 OS=Homo sapiens GN=VSNL1 PE=1 SV=2	HUMAN	14
255	20.31	20.31	52.15	41.25	40.92	tr|Q6LEU2|Q6LEU2_HUMAN	ATP1B1 protein (Fragment) OS=Homo sapiens GN=ATP1B1 PE=2 SV=1	HUMAN	14
257	20.13	20.13	84.75	63.23	63.23	sp|P09936|UCHL1_HUMAN	Ubiquitin carboxyl-terminal hydrolase isozyme L1 OS=Homo sapiens GN=UCHL1 PE=1 SV=2	HUMAN	14
263	19.73	19.73	23.78	10.39	7.168	sp|P49327|FAS_HUMAN	Fatty acid synthase OS=Homo sapiens GN=FASN PE=1 SV=3	HUMAN	14
281	18.81	20.93	49.33	35.89	23.61	sp|Q08209|PP2BA_HUMAN	Serine/threonine-protein phosphatase 2B catalytic subunit alpha isoform OS=Homo sapiens GN=PPP3CA PE=1 SV=1	HUMAN	14
296	18.04	24.61	89.58	54.37	54.08	sp|P04899|GNAI2_HUMAN	Guanine nucleotide-binding protein G(i) subunit alpha-2 OS=Homo sapiens GN=GNAI2 PE=1 SV=3	HUMAN	14
558	9.96	23.55	60.95	45.12	43.27	sp|P27361|MK03_HUMAN	Mitogen-activated protein kinase 3 OS=Homo sapiens GN=MAPK3 PE=1 SV=4	HUMAN	14
1216	3.43	27.98	38.13	22.15	18.1	sp|Q10567-3|AP1B1_HUMAN	Isoform C of AP-1 complex subunit beta-1 OS=Homo sapiens GN=AP1B1	HUMAN	14
159	28	28	28.21	18.09	13.31	tr|Q7Z3Z9|Q7Z3Z9_HUMAN	L1 cell adhesion molecule (Fragment) OS=Homo sapiens GN=L1CAM PE=2 SV=1	HUMAN	13
161	27.63	27.63	56.64	41.47	33.89	tr|Q6AI31|Q6AI31_HUMAN	Putative uncharacterized protein DKFZp781D2042 OS=Homo sapiens GN=DKFZp781D2042 PE=2 SV=1	HUMAN	13
175	26.56	26.56	30.79	20.59	15.35	sp|Q9ULD0|OGDHL_HUMAN	2-oxoglutarate dehydrogenase-like, mitochondrial OS=Homo sapiens GN=OGDHL PE=1 SV=3	HUMAN	13
176	26.55	26.55	49.69	30.51	18.31	sp|Q5IS50|DPP6_PANTR	Dipeptidyl aminopeptidase-like protein 6 OS=Pan troglodytes GN=DPP6 PE=2 SV=1	PANTR	13
177	26.42	26.42	75.15	56.29	55.99	tr|B4DM97|B4DM97_HUMAN	cDNA FLJ55002, highly similar to Alpha-centractin OS=Homo sapiens PE=2 SV=1	HUMAN	13
179	26.21	26.21	42.16	32.96	28.53	tr|F5H4J7|F5H4J7_HUMAN	Uncharacterized protein OS=Homo sapiens GN=SLC3A2 PE=4 SV=1	HUMAN	13
181	26.03	26.03	71.56	65.33	61.33	tr|Q6FGJ9|Q6FGJ9_HUMAN	GSTM3 protein OS=Homo sapiens GN=GSTM3 PE=2 SV=1	HUMAN	13
193	24.75	24.75	57.09	53.72	53.72	sp|Q9UK22|FBX2_HUMAN	F-box only protein 2 OS=Homo sapiens GN=FBXO2 PE=1 SV=2	HUMAN	13
196	24.02	24.02	63.7	45.9	35.83	sp|P24752|THIL_HUMAN	Acetyl-CoA acetyltransferase, mitochondrial OS=Homo sapiens GN=ACAT1 PE=1 SV=1	HUMAN	13
199	23.88	23.88	32.82	19.59	16.58	tr|A7E2D8|A7E2D8_HUMAN	ATP2B4 protein OS=Homo sapiens GN=ATP2B4 PE=2 SV=1	HUMAN	13
204	23.36	23.36	67.76	40.09	38.34	tr|F5H4I0|F5H4I0_HUMAN	Dihydrolipoyl dehydrogenase OS=Homo sapiens GN=DLD PE=3 SV=1	HUMAN	13
206	23.27	23.27	77.71	57.83	57.83	sp|P23528|COF1_HUMAN	Cofilin-1 OS=Homo sapiens GN=CFL1 PE=1 SV=3	HUMAN	13
207	23.25	23.25	63.31	42.74	36.29	tr|Q5VU66|Q5VU66_HUMAN	Tropomyosin 3 OS=Homo sapiens GN=TPM3 PE=2 SV=1	HUMAN	13
211	23.11	23.11	56.19	27.69	20.52	tr|Q6UYC3|Q6UYC3_HUMAN	Lamin A/C OS=Homo sapiens GN=LMNA PE=2 SV=1	HUMAN	13
217	22.67	22.67	40.73	27.76	23.35	tr|D3DP09|D3DP09_HUMAN	Tripartite motif-containing 2, isoform CRA_a OS=Homo sapiens GN=TRIM2 PE=4 SV=1	HUMAN	13
218	22.65	22.65	40.32	25.58	21.65	sp|P41250|SYG_HUMAN	Glycyl-tRNA synthetase OS=Homo sapiens GN=GARS PE=1 SV=3	HUMAN	13
219	22.65	22.65	43.17	30.35	20.91	sp|O00499|BIN1_HUMAN	Myc box-dependent-interacting protein 1 OS=Homo sapiens GN=BIN1 PE=1 SV=1	HUMAN	13
227	22.2	22.2	50.26	31.46	28.82	tr|B4DG39|B4DG39_HUMAN	Glucose-6-phosphate isomerase OS=Homo sapiens GN=GPI PE=2 SV=1	HUMAN	13
234	21.77	21.77	53.14	25.24	22.26	sp|P26232-5|CTNA2_HUMAN	Isoform 5 of Catenin alpha-2 OS=Homo sapiens GN=CTNNA2	HUMAN	13
237	21.22	22.58	59.97	34.62	26.22	sp|O14531|DPYL4_HUMAN	Dihydropyrimidinase-related protein 4 OS=Homo sapiens GN=DPYSL4 PE=1 SV=2	HUMAN	13
258	20.08	20.08	100	85.21	85.21	tr|D1MGQ2|D1MGQ2_HUMAN	Alpha-2 globin chain OS=Homo sapiens GN=HBA2 PE=3 SV=1	HUMAN	13
269	19.54	19.54	50.9	44.88	44.88	sp|P29966|MARCS_HUMAN	Myristoylated alanine-rich C-kinase substrate OS=Homo sapiens GN=MARCKS PE=1 SV=4	HUMAN	13
270	19.52	21.68	72.18	41.01	33.09	sp|P12532|KCRU_HUMAN	Creatine kinase U-type, mitochondrial OS=Homo sapiens GN=CKMT1A PE=1 SV=1	HUMAN	13
272	19.4	19.4	64.97	57.14	49.32	sp|P45880|VDAC2_HUMAN	Voltage-dependent anion-selective channel protein 2 OS=Homo sapiens GN=VDAC2 PE=1 SV=2	HUMAN	13
273	19.29	19.29	87.4	80.31	80.31	tr|Q6FHG5|Q6FHG5_HUMAN	SNCG protein OS=Homo sapiens GN=SNCG PE=2 SV=1	HUMAN	13
331	16.78	24.29	55.65	38.04	31.74	tr|F8W8I8|F8W8I8_HUMAN	Uncharacterized protein OS=Homo sapiens GN=SEPT8 PE=3 SV=1	HUMAN	13
332	16.78	16.78	67.96	58.01	54.7	sp|P84077|ARF1_HUMAN	ADP-ribosylation factor 1 OS=Homo sapiens GN=ARF1 PE=1 SV=2	HUMAN	13
335	16.68	23.77	65.42	56.61	49.49	sp|P54920|SNAA_HUMAN	Alpha-soluble NSF attachment protein OS=Homo sapiens GN=NAPA PE=1 SV=3	HUMAN	13
374	14.89	26.35	35.58	19.35	15.35	sp|Q02218|ODO1_HUMAN	2-oxoglutarate dehydrogenase, mitochondrial OS=Homo sapiens GN=OGDH PE=1 SV=3	HUMAN	13
452	12.61	23.85	37.95	17.69	14.17	sp|P20020-4|AT2B1_HUMAN	Isoform C of Plasma membrane calcium-transporting ATPase 1 OS=Homo sapiens GN=ATP2B1	HUMAN	13
171	26.97	26.97	71.37	57.05	37.96	sp|P13489|RINI_HUMAN	Ribonuclease inhibitor OS=Homo sapiens GN=RNH1 PE=1 SV=2	HUMAN	12
178	26.34	26.34	61.61	40.55	21.85	sp|P07237|PDIA1_HUMAN	Protein disulfide-isomerase OS=Homo sapiens GN=P4HB PE=1 SV=3	HUMAN	12
184	25.52	25.52	28.82	20.07	15.65	tr|Q2TB59|Q2TB59_HUMAN	Nicotinamide nucleotide transhydrogenase OS=Homo sapiens GN=NNT PE=2 SV=1	HUMAN	12
186	25.38	25.38	37.1	24.43	18.72	tr|B2RBR9|B2RBR9_HUMAN	cDNA, FLJ95650, highly similar to Homo sapiens karyopherin (importin) beta 1 (KPNB1), mRNA OS=Homo sapiens PE=2 SV=1	HUMAN	12
187	25.21	25.21	32.4	21.45	17.37	sp|P45974|UBP5_HUMAN	Ubiquitin carboxyl-terminal hydrolase 5 OS=Homo sapiens GN=USP5 PE=1 SV=2	HUMAN	12
209	23.18	23.18	50.43	29.29	20.28	sp|P26038|MOES_HUMAN	Moesin OS=Homo sapiens GN=MSN PE=1 SV=3	HUMAN	12
213	22.81	22.81	44.94	32.49	32.49	sp|P55084|ECHB_HUMAN	Trifunctional enzyme subunit beta, mitochondrial OS=Homo sapiens GN=HADHB PE=1 SV=3	HUMAN	12
215	22.76	22.76	20.03	12.78	9.599	tr|C9JFM0|C9JFM0_HUMAN	Uncharacterized protein OS=Homo sapiens GN=PTPRZ1 PE=4 SV=1	HUMAN	12
216	22.67	22.67	35.7	21.17	16.59	sp|Q8N573|OXR1_HUMAN	Oxidation resistance protein 1 OS=Homo sapiens GN=OXR1 PE=1 SV=2	HUMAN	12
223	22.37	22.37	42.11	17.03	13.9	sp|O60282|KIF5C_HUMAN	Kinesin heavy chain isoform 5C OS=Homo sapiens GN=KIF5C PE=1 SV=1	HUMAN	12
224	22.36	22.36	62.29	38.54	35	sp|P31930|QCR1_HUMAN	Cytochrome b-c1 complex subunit 1, mitochondrial OS=Homo sapiens GN=UQCRC1 PE=1 SV=3	HUMAN	12
231	21.94	21.94	66.06	46.48	40.06	sp|P62140|PP1B_HUMAN	Serine/threonine-protein phosphatase PP1-beta catalytic subunit OS=Homo sapiens GN=PPP1CB PE=1 SV=3	HUMAN	12
236	21.29	21.29	48.44	38.61	32.85	sp|P27797|CALR_HUMAN	Calreticulin OS=Homo sapiens GN=CALR PE=1 SV=1	HUMAN	12
239	21.17	21.17	66.46	54.43	43.67	sp|P15121|ALDR_HUMAN	Aldose reductase OS=Homo sapiens GN=AKR1B1 PE=1 SV=3	HUMAN	12
242	21.11	21.12	73.82	55.21	52.68	tr|E9KL35|E9KL35_HUMAN	Epididymis tissue sperm binding protein Li 3a OS=Homo sapiens PE=2 SV=1	HUMAN	12
277	19	22.04	55.97	27.48	24.32	sp|P49418|AMPH_HUMAN	Amphiphysin OS=Homo sapiens GN=AMPH PE=1 SV=1	HUMAN	12
283	18.76	21.01	67.59	55.4	41.27	sp|Q15019|SEPT2_HUMAN	Septin-2 OS=Homo sapiens GN=SEPT2 PE=1 SV=1	HUMAN	12
285	18.72	20.88	81.65	61.47	54.13	tr|Q0D2I8|Q0D2I8_HUMAN	Glutathione S-transferase mu 2 (Muscle) OS=Homo sapiens GN=GSTM2 PE=2 SV=1	HUMAN	12
316	17.25	17.25	84.13	66.14	61.9	tr|D3YTA9|D3YTA9_HUMAN	Uncharacterized protein OS=Homo sapiens GN=PPP3R1 PE=4 SV=1	HUMAN	12
348	15.91	17.95	57.38	49.18	49.18	tr|B4DF70|B4DF70_HUMAN	cDNA FLJ60461, highly similar to Peroxiredoxin-2 (EC 1.11.1.15) OS=Homo sapiens PE=2 SV=1	HUMAN	12
420	13.69	21.47	55.24	37.1	32.66	tr|B7Z722|B7Z722_HUMAN	Tropomyosin 1 (Alpha), isoform CRA_i OS=Homo sapiens GN=TPM1 PE=2 SV=1	HUMAN	12
582	9.42	20.36	56.35	43.34	35.91	tr|Q6NVC0|Q6NVC0_HUMAN	SLC25A5 protein (Fragment) OS=Homo sapiens GN=SLC25A5 PE=2 SV=1	HUMAN	12
852	5.65	17.05	46.42	23.31	21.27	sp|Q13557-9|KCC2D_HUMAN	Isoform Delta 7 of Calcium/calmodulin-dependent protein kinase type II subunit delta OS=Homo sapiens GN=CAMK2D	HUMAN	12
1081	4.01	21.11	57.04	30.63	29.58	sp|P09493-6|TPM1_HUMAN	Isoform 6 of Tropomyosin alpha-1 chain OS=Homo sapiens GN=TPM1	HUMAN	12
195	24.2	24.2	54.74	33.66	18.46	tr|F5GXN1|F5GXN1_HUMAN	Uncharacterized protein OS=Homo sapiens GN=CPNE6 PE=4 SV=1	HUMAN	11
197	23.95	23.95	75.45	67.41	52.68	sp|P30041|PRDX6_HUMAN	Peroxiredoxin-6 OS=Homo sapiens GN=PRDX6 PE=1 SV=3	HUMAN	11
205	23.35	23.36	64.13	42.26	38.57	sp|Q14240|IF4A2_HUMAN	Eukaryotic initiation factor 4A-II OS=Homo sapiens GN=EIF4A2 PE=1 SV=2	HUMAN	11
221	22.51	22.51	47.96	30.91	25.93	sp|P30038|AL4A1_HUMAN	Delta-1-pyrroline-5-carboxylate dehydrogenase, mitochondrial OS=Homo sapiens GN=ALDH4A1 PE=1 SV=3	HUMAN	11
222	22.46	22.46	38.38	16.07	10.76	tr|E5KNY5|E5KNY5_HUMAN	Leucine-rich PPR-motif containing OS=Homo sapiens GN=LRPPRC PE=4 SV=1	HUMAN	11
228	22.19	22.19	36.66	19.41	18.46	tr|A8K6Q3|A8K6Q3_HUMAN	cDNA FLJ75880, highly similar to Homo sapiens synaptic vesicle glycoprotein 2A (SV2A), mRNA OS=Homo sapiens PE=2 SV=1	HUMAN	11
229	22.08	22.08	36.15	14.55	9.311	sp|Q96F07|CYFP2_HUMAN	Cytoplasmic FMR1-interacting protein 2 OS=Homo sapiens GN=CYFIP2 PE=1 SV=2	HUMAN	11
230	22.05	22.05	53.21	40.79	32.51	sp|Q9UI12|VATH_HUMAN	V-type proton ATPase subunit H OS=Homo sapiens GN=ATP6V1H PE=1 SV=1	HUMAN	11
238	21.2	21.2	39.09	21.56	19.09	sp|Q5IS80|A4_PANTR	Amyloid beta A4 protein OS=Pan troglodytes GN=APP PE=2 SV=1	PANTR	11
240	21.13	21.13	36.56	11.85	8.599	sp|P01024|CO3_HUMAN	Complement C3 OS=Homo sapiens GN=C3 PE=1 SV=2	HUMAN	11
243	21.04	21.04	47.95	36.07	33.69	sp|Q05639|EF1A2_HUMAN	Elongation factor 1-alpha 2 OS=Homo sapiens GN=EEF1A2 PE=1 SV=1	HUMAN	11
244	21	21	51.47	39.14	27.35	tr|A8YXX4|A8YXX4_HUMAN	Glutamine synthetase OS=Homo sapiens GN=PIG59 PE=2 SV=1	HUMAN	11
247	20.8	20.8	59.73	52.35	43.96	sp|P12235|ADT1_HUMAN	ADP/ATP translocase 1 OS=Homo sapiens GN=SLC25A4 PE=1 SV=4	HUMAN	11
248	20.78	20.78	52.18	24.21	20.45	sp|Q9Y2J8|PADI2_HUMAN	Protein-arginine deiminase type-2 OS=Homo sapiens GN=PADI2 PE=1 SV=2	HUMAN	11
249	20.72	20.72	53.36	37.74	36.01	sp|P31146|COR1A_HUMAN	Coronin-1A OS=Homo sapiens GN=CORO1A PE=1 SV=4	HUMAN	11
252	20.52	20.52	38.28	18.95	16.65	tr|B5BU28|B5BU28_HUMAN	Catenin beta-1 OS=Homo sapiens GN=CTNNB1 PE=2 SV=1	HUMAN	11
254	20.47	20.47	50.71	32.29	32.29	sp|P22626|ROA2_HUMAN	Heterogeneous nuclear ribonucleoproteins A2/B1 OS=Homo sapiens GN=HNRNPA2B1 PE=1 SV=2	HUMAN	11
260	20.06	20.06	77.83	63.68	63.68	sp|P61019|RAB2A_HUMAN	Ras-related protein Rab-2A OS=Homo sapiens GN=RAB2A PE=1 SV=1	HUMAN	11
262	19.77	19.77	57.36	51.05	44.14	tr|Q53XN3|Q53XN3_HUMAN	Electron transfer flavoprotein alpha-subunit OS=Homo sapiens GN=ETFA PE=2 SV=1	HUMAN	11
268	19.55	19.55	42.81	26.29	16.31	tr|E9PGI1|E9PGI1_HUMAN	Uncharacterized protein OS=Homo sapiens GN=PDE2A PE=4 SV=2	HUMAN	11
276	19.05	19.05	43.15	40.77	36.61	tr|B7Z6Q4|B7Z6Q4_HUMAN	cDNA FLJ54837, highly similar to Inositol monophosphatase (EC 3.1.3.25) OS=Homo sapiens PE=2 SV=1	HUMAN	11
280	18.84	18.84	45.77	18.31	17.21	tr|E7EVH7|E7EVH7_HUMAN	Uncharacterized protein OS=Homo sapiens PE=4 SV=1	HUMAN	11
289	18.38	18.38	73.63	57.88	57.19	tr|Q32Q12|Q32Q12_HUMAN	Nucleoside diphosphate kinase OS=Homo sapiens GN=NME1-NME2 PE=2 SV=1	HUMAN	11
294	18.24	18.24	37.48	22.33	22.33	tr|B4DGP8|B4DGP8_HUMAN	cDNA FLJ55574, highly similar to Calnexin OS=Homo sapiens PE=2 SV=1	HUMAN	11
299	17.91	17.91	44.14	32.43	22.97	tr|Q5TZC3|Q5TZC3_HUMAN	Protein kinase C and casein kinase substrate in neurons 1, isoform CRA_a OS=Homo sapiens GN=PACSIN1 PE=2 SV=1	HUMAN	11
326	16.89	16.89	61.48	30.05	30.05	tr|Q53GF8|Q53GF8_HUMAN	Isocitrate dehydrogenase 3 (NAD) alpha variant (Fragment) OS=Homo sapiens PE=2 SV=1	HUMAN	11
364	15.34	22.31	50.26	25.77	22.31	sp|P17858|K6PL_HUMAN	6-phosphofructokinase, liver type OS=Homo sapiens GN=PFKL PE=1 SV=6	HUMAN	11
994	4.42	15.7	38.1	21.33	16.38	tr|Q8N1F0|Q8N1F0_HUMAN	Serine/threonine-protein phosphatase OS=Homo sapiens GN=PPP3CB PE=2 SV=1	HUMAN	11
1661	2.01	20.66	66.44	51.34	43.29	tr|Q6I9V5|Q6I9V5_HUMAN	SLC25A6 protein OS=Homo sapiens GN=SLC25A6 PE=2 SV=1	HUMAN	11
202	23.63	23.63	36.98	25.63	15.18	tr|B4DJ30|B4DJ30_HUMAN	cDNA FLJ61290, highly similar to Neutral alpha-glucosidase AB OS=Homo sapiens PE=2 SV=1	HUMAN	10
212	23.11	23.11	36.19	19.25	14.11	tr|E7ETK8|E7ETK8_HUMAN	Uncharacterized protein OS=Homo sapiens GN=AARS PE=3 SV=1	HUMAN	10
220	22.56	22.56	66.45	42.27	26.36	sp|Q02790|FKBP4_HUMAN	Peptidyl-prolyl cis-trans isomerase FKBP4 OS=Homo sapiens GN=FKBP4 PE=1 SV=3	HUMAN	10
226	22.2	22.2	64.1	43.85	31.28	tr|B3W5Y6|B3W5Y6_HUMAN	Squamous cell carcinoma antigen-1 isoform SCCA-PD OS=Homo sapiens GN=SERPINB3 PE=2 SV=1	HUMAN	10
245	20.85	20.85	61.2	45.82	40.13	sp|Q99623|PHB2_HUMAN	Prohibitin-2 OS=Homo sapiens GN=PHB2 PE=1 SV=2	HUMAN	10
251	20.53	20.53	37.88	19.27	15.86	tr|E9KL44|E9KL44_HUMAN	Epididymis tissue sperm binding protein Li 14m OS=Homo sapiens PE=2 SV=1	HUMAN	10
256	20.23	20.23	65.55	47.56	44.51	tr|Q5T945|Q5T945_HUMAN	Glyoxylate reductase/hydroxypyruvate reductase OS=Homo sapiens GN=GRHPR PE=2 SV=1	HUMAN	10
259	20.07	20.07	66.06	62.39	55.96	tr|Q6LET3|Q6LET3_HUMAN	HPRT1 protein (Fragment) OS=Homo sapiens GN=HPRT1 PE=2 SV=1	HUMAN	10
261	19.88	19.88	49.43	31.75	28.14	sp|Q969P0-3|IGSF8_HUMAN	Isoform 3 of Immunoglobulin superfamily member 8 OS=Homo sapiens GN=IGSF8	HUMAN	10
265	19.68	19.68	53.35	30.45	26.57	tr|E5KS60|E5KS60_HUMAN	Mitochondrial succinyl-CoA ligase [ADP-forming] subunit beta OS=Homo sapiens PE=3 SV=1	ADP-forming	10
266	19.66	19.72	54.82	41.37	33.5	tr|Q59GE1|Q59GE1_HUMAN	H5 variant (Fragment) OS=Homo sapiens PE=2 SV=1	HUMAN	10
267	19.61	19.61	85.03	80.75	49.73	tr|D9IAI1|D9IAI1_HUMAN	Phosphatidylethanolamine-binding protein 1 OS=Homo sapiens PE=2 SV=1	HUMAN	10
271	19.52	19.52	56.49	54.04	46.32	tr|B1AKK2|B1AKK2_HUMAN	Dimethylarginine dimethylaminohydrolase 1 OS=Homo sapiens GN=DDAH1 PE=2 SV=1	HUMAN	10
275	19.05	19.05	67.48	48.94	48.94	sp|Q08257|QOR_HUMAN	Quinone oxidoreductase OS=Homo sapiens GN=CRYZ PE=1 SV=1	HUMAN	10
279	18.95	18.95	81.5	69.16	69.16	sp|P80723|BASP1_HUMAN	Brain acid soluble protein 1 OS=Homo sapiens GN=BASP1 PE=1 SV=2	HUMAN	10
286	18.71	18.72	30.78	16.49	11.73	sp|Q9Y2A7-2|NCKP1_HUMAN	Isoform 2 of Nck-associated protein 1 OS=Homo sapiens GN=NCKAP1	HUMAN	10
287	18.54	18.54	53.63	28.42	26.5	tr|D3DP78|D3DP78_HUMAN	Aspartyl-tRNA synthetase, isoform CRA_b OS=Homo sapiens GN=DARS PE=3 SV=1	HUMAN	10
288	18.53	18.53	42.35	22.95	15.16	tr|Q5VU08|Q5VU08_HUMAN	Adducin 3 (Gamma) OS=Homo sapiens GN=ADD3 PE=2 SV=1	HUMAN	10
290	18.37	18.37	61.01	56.42	48.62	tr|Q6FHR0|Q6FHR0_HUMAN	RAB11B protein (Fragment) OS=Homo sapiens GN=RAB11B PE=2 SV=1	HUMAN	10
291	18.34	18.34	60.98	34.58	30.14	tr|A5YVE9|A5YVE9_HUMAN	Mitochondrial PDHA1 OS=Homo sapiens GN=PDHA1 PE=2 SV=1	HUMAN	10
295	18.11	18.11	77.78	76.19	65.08	sp|Q99497|PARK7_HUMAN	Protein DJ-1 OS=Homo sapiens GN=PARK7 PE=1 SV=2	HUMAN	10
301	17.8	17.8	50.53	34.21	29.47	sp|O00154|BACH_HUMAN	Cytosolic acyl coenzyme A thioester hydrolase OS=Homo sapiens GN=ACOT7 PE=1 SV=3	HUMAN	10
302	17.8	17.8	63.79	51.72	51.72	tr|E9PR44|E9PR44_HUMAN	Uncharacterized protein OS=Homo sapiens GN=CRYAB PE=3 SV=1	HUMAN	10
303	17.77	17.77	45.83	42.95	39.74	sp|O00764|PDXK_HUMAN	Pyridoxal kinase OS=Homo sapiens GN=PDXK PE=1 SV=1	HUMAN	10
306	17.61	17.61	30.2	12.28	8.165	sp|P78357|CNTP1_HUMAN	Contactin-associated protein 1 OS=Homo sapiens GN=CNTNAP1 PE=1 SV=1	HUMAN	10
310	17.47	17.47	55.79	49.17	42.98	tr|B2CIS9|B2CIS9_HUMAN	Caspase 14, apoptosis-related cysteine peptidase OS=Homo sapiens GN=CASP14 PE=2 SV=1	HUMAN	10
313	17.36	17.36	61.15	40.76	34.08	sp|Q14894|CRYM_HUMAN	Thiomorpholine-carboxylate dehydrogenase OS=Homo sapiens GN=CRYM PE=1 SV=1	HUMAN	10
314	17.33	17.33	53.61	32.5	29.72	sp|Q15435|PP1R7_HUMAN	Protein phosphatase 1 regulatory subunit 7 OS=Homo sapiens GN=PPP1R7 PE=1 SV=1	HUMAN	10
317	17.24	17.24	30.94	22.8	19.67	tr|C9JIF9|C9JIF9_HUMAN	Uncharacterized protein OS=Homo sapiens GN=APEH PE=4 SV=1	HUMAN	10
342	16.16	17.26	46.2	26.37	24.47	tr|Q9BYW9|Q9BYW9_HUMAN	Adenylyl cyclase-associated protein OS=Homo sapiens GN=CAP2 PE=2 SV=2	HUMAN	10
352	15.74	17.91	57.85	39.08	34.77	sp|P14550|AK1A1_HUMAN	Alcohol dehydrogenase [NADP] OS=Homo sapiens GN=AKR1A1 PE=1 SV=3	HUMAN	10
377	14.74	16.82	69.72	46.83	43.66	sp|Q9Y277-2|VDAC3_HUMAN	Isoform 2 of Voltage-dependent anion-selective channel protein 3 OS=Homo sapiens GN=VDAC3	HUMAN	10
379	14.68	16.31	17.34	11.58	9.765	sp|O14594|NCAN_HUMAN	Neurocan core protein OS=Homo sapiens GN=NCAN PE=2 SV=3	HUMAN	10
404	14.08	18.97	44.58	14.13	9.552	sp|O43491|E41L2_HUMAN	Band 4.1-like protein 2 OS=Homo sapiens GN=EPB41L2 PE=1 SV=1	HUMAN	10
729	7.06	17.57	53.97	33.56	33.56	tr|Q6IQ15|Q6IQ15_HUMAN	EEF1A1 protein OS=Homo sapiens GN=EEF1A1 PE=2 SV=1	HUMAN	10
785	6.32	18.51	44.01	22.72	22.72	tr|Q8NFH9|Q8NFH9_HUMAN	MLL/SEPTIN6 fusion protein (Fragment) OS=Homo sapiens PE=2 SV=1	HUMAN	10
798	6.23	20.32	64.41	38.7	33.33	sp|P63096|GNAI1_HUMAN	Guanine nucleotide-binding protein G(i) subunit alpha-1 OS=Homo sapiens GN=GNAI1 PE=1 SV=2	HUMAN	10
999	4.37	15.71	70	59.44	52.22	tr|A4D0Z3|A4D0Z3_HUMAN	ADP-ribosylation factor 5 OS=Homo sapiens GN=ARF5 PE=2 SV=1	HUMAN	10
1039	4.14	16.35	89.12	55.78	49.66	tr|A0N071|A0N071_HUMAN	Delta globin OS=Homo sapiens GN=HBD PE=3 SV=1	HUMAN	10
274	19.25	19.25	46.26	15.85	14.69	tr|C9JDD6|C9JDD6_HUMAN	Microtubule-associated protein OS=Homo sapiens PE=4 SV=1	HUMAN	9
278	18.97	19.61	56.95	32.43	22.97	tr|B9EKV4|B9EKV4_HUMAN	Aldehyde dehydrogenase 9 family, member A1 OS=Homo sapiens GN=ALDH9A1 PE=2 SV=1	HUMAN	9
282	18.77	18.77	54.55	38.02	31.13	tr|B4DNJ6|B4DNJ6_HUMAN	Uncharacterized protein OS=Homo sapiens GN=STRAP PE=2 SV=1	HUMAN	9
292	18.29	18.29	69.67	47.04	29.56	tr|E7EXB6|E7EXB6_HUMAN	Uncharacterized protein OS=Homo sapiens GN=SIRT2 PE=4 SV=1	HUMAN	9
297	18.04	18.04	41.34	16.31	11.96	tr|Q8N8K8|Q8N8K8_HUMAN	Lon protease homolog OS=Homo sapiens PE=2 SV=1	HUMAN	9
300	17.9	17.9	73.53	60.66	43.01	tr|Q6FHP5|Q6FHP5_HUMAN	PHB protein (Fragment) OS=Homo sapiens GN=PHB PE=2 SV=1	HUMAN	9
305	17.7	17.7	31.4	11.85	8.399	sp|Q9ULU8-2|CAPS1_HUMAN	Isoform 2 of Calcium-dependent secretion activator 1 OS=Homo sapiens GN=CADPS	HUMAN	9
308	17.56	17.56	40.39	27.83	24.38	tr|Q53H88|Q53H88_HUMAN	Dynactin 2 variant (Fragment) OS=Homo sapiens PE=2 SV=1	HUMAN	9
312	17.43	17.43	61.14	51.3	32.64	sp|P61586|RHOA_HUMAN	Transforming protein RhoA OS=Homo sapiens GN=RHOA PE=1 SV=1	HUMAN	9
315	17.26	17.26	46.17	20.61	18.57	tr|F8VV40|F8VV40_HUMAN	Uncharacterized protein OS=Homo sapiens GN=LTA4H PE=4 SV=1	HUMAN	9
318	17.17	17.17	44.64	36.51	26.98	tr|D3DVW9|D3DVW9_HUMAN	Protein tyrosine phosphatase, non-receptor type substrate 1, isoform CRA_a OS=Homo sapiens GN=PTPNS1 PE=4 SV=1	HUMAN	9
319	17.15	17.15	86.05	70.23	44.19	sp|P61106|RAB14_HUMAN	Ras-related protein Rab-14 OS=Homo sapiens GN=RAB14 PE=1 SV=4	HUMAN	9
321	17.04	17.04	52.08	28.22	20.27	sp|P54577|SYYC_HUMAN	Tyrosyl-tRNA synthetase, cytoplasmic OS=Homo sapiens GN=YARS PE=1 SV=4	HUMAN	9
322	17.03	17.04	54.32	45.96	37.33	sp|P11177|ODPB_HUMAN	Pyruvate dehydrogenase E1 component subunit beta, mitochondrial OS=Homo sapiens GN=PDHB PE=1 SV=3	HUMAN	9
323	17	17	47.79	32.63	26.95	tr|Q5EFE5|Q5EFE5_HUMAN	Anti-RhD monoclonal T125 gamma1 heavy chain OS=Homo sapiens PE=2 SV=1	HUMAN	9
325	16.97	16.97	56.64	42.97	42.97	tr|A8K4W2|A8K4W2_HUMAN	cDNA FLJ78635, highly similar to Homo sapiens ATP synthase, H transporting, mitochondrial F0 complex, subunit b, isoform 1 (ATP5F1), transcript variant 1, mRNA OS=Homo sapiens PE=2 SV=1	HUMAN	9
329	16.81	16.81	52.54	27.37	20.31	tr|B4DJV2|B4DJV2_HUMAN	Citrate synthase OS=Homo sapiens GN=CS PE=2 SV=1	HUMAN	9
330	16.81	16.81	72.69	42.73	41.85	sp|P22061|PIMT_HUMAN	Protein-L-isoaspartate(D-aspartate) O-methyltransferase OS=Homo sapiens GN=PCMT1 PE=1 SV=4	HUMAN	9
333	16.75	16.75	35.42	25.86	22.57	tr|F8W8S0|F8W8S0_HUMAN	Uncharacterized protein OS=Homo sapiens GN=DYNC1I2 PE=4 SV=1	HUMAN	9
338	16.39	16.39	57.01	55.61	55.61	sp|P30044|PRDX5_HUMAN	Peroxiredoxin-5, mitochondrial OS=Homo sapiens GN=PRDX5 PE=1 SV=4	HUMAN	9
345	16.08	16.08	66.33	36.67	30.67	tr|Q53R19|Q53R19_HUMAN	Actin related protein 2/3 complex, subunit 2, 34kDa, isoform CRA_a OS=Homo sapiens GN=ARPC2 PE=2 SV=1	HUMAN	9
346	15.99	15.99	72.69	51.54	47.14	tr|Q7Z4Y4|Q7Z4Y4_HUMAN	GTP:AMP phosphotransferase OS=Homo sapiens PE=2 SV=1	HUMAN	9
349	15.9	15.91	67.12	44.29	40.64	tr|Q4L233|Q4L233_HUMAN	Brain-specific protein p25 alpha, isoform CRA_b OS=Homo sapiens GN=FREP1 PE=2 SV=1	HUMAN	9
356	15.69	15.69	41.03	20.09	18.59	tr|D3DUG9|D3DUG9_HUMAN	Ubiquitin carboxyl-terminal hydrolase OS=Homo sapiens GN=USP14 PE=3 SV=1	HUMAN	9
363	15.4	15.4	66.99	49.03	48.54	sp|P60880|SNP25_HUMAN	Synaptosomal-associated protein 25 OS=Homo sapiens GN=SNAP25 PE=1 SV=1	HUMAN	9
368	15.21	15.21	45.39	26.32	24.01	sp|P02686|MBP_HUMAN	Myelin basic protein OS=Homo sapiens GN=MBP PE=1 SV=3	HUMAN	9
369	15.16	15.16	73.79	34.19	29.63	sp|Q8N335|GPD1L_HUMAN	Glycerol-3-phosphate dehydrogenase 1-like protein OS=Homo sapiens GN=GPD1L PE=1 SV=1	HUMAN	9
373	14.91	14.91	57.83	41.37	41.37	tr|F8W1H5|F8W1H5_HUMAN	Uncharacterized protein OS=Homo sapiens GN=RAB5C PE=3 SV=1	HUMAN	9
375	14.85	14.85	54.96	32.33	20.04	tr|Q6IBN1|Q6IBN1_HUMAN	HNRPK protein OS=Homo sapiens GN=HNRPK PE=2 SV=1	HUMAN	9
378	14.7	14.7	50.8	33.69	31.55	tr|Q6IRT1|Q6IRT1_HUMAN	Alcohol dehydrogenase 5 (Class III), chi polypeptide OS=Homo sapiens GN=ADH5 PE=2 SV=2	HUMAN	9
385	14.58	14.58	70.79	45.32	32.96	sp|P02647|APOA1_HUMAN	Apolipoprotein A-I OS=Homo sapiens GN=APOA1 PE=1 SV=1	HUMAN	9
386	14.57	14.57	37.25	21.33	20.09	tr|Q86YI5|Q86YI5_HUMAN	Dihydrolipoamide S-acetyltransferase OS=Homo sapiens GN=DLAT PE=2 SV=1	HUMAN	9
390	14.4	14.4	28.56	11.81	9.385	sp|Q92823-2|NRCAM_HUMAN	Isoform 2 of Neuronal cell adhesion molecule OS=Homo sapiens GN=NRCAM	HUMAN	9
393	14.33	14.33	79.41	78.43	78.43	tr|Q4W5L2|Q4W5L2_HUMAN	Putative uncharacterized protein SNCA (Fragment) OS=Homo sapiens GN=SNCA PE=2 SV=1	HUMAN	9
399	14.17	14.17	34.17	19.05	14.15	tr|B2RDI5|B2RDI5_HUMAN	cDNA, FLJ96627, highly similar to Homo sapiens calpain 1, (mu/I) large subunit (CAPN1), mRNA OS=Homo sapiens PE=2 SV=1	HUMAN	9
401	14.14	14.14	43.55	22.45	13.9	sp|Q06124|PTN11_HUMAN	Tyrosine-protein phosphatase non-receptor type 11 OS=Homo sapiens GN=PTPN11 PE=1 SV=2	HUMAN	9
402	14.13	14.13	46.9	25.96	25.96	sp|Q13825|AUHM_HUMAN	Methylglutaconyl-CoA hydratase, mitochondrial OS=Homo sapiens GN=AUH PE=1 SV=1	HUMAN	9
413	13.83	13.84	29.72	19.44	19.44	tr|E7EQZ9|E7EQZ9_HUMAN	Uncharacterized protein OS=Homo sapiens GN=PRKCSH PE=4 SV=1	HUMAN	9
418	13.76	13.76	32.23	25.63	25.63	sp|Q9Y639-5|NPTN_HUMAN	Isoform 5 of Neuroplastin OS=Homo sapiens GN=NPTN	HUMAN	9
425	13.61	13.61	26.53	25.26	25.26	tr|F5GYQ1|F5GYQ1_HUMAN	Uncharacterized protein OS=Homo sapiens GN=ATP6V0D1 PE=4 SV=1	HUMAN	9
427	13.56	13.56	52.78	34.72	34.72	sp|P23284|PPIB_HUMAN	Peptidyl-prolyl cis-trans isomerase B OS=Homo sapiens GN=PPIB PE=1 SV=2	HUMAN	9
455	12.56	14.65	55.45	47.27	43.64	sp|P20336|RAB3A_HUMAN	Ras-related protein Rab-3A OS=Homo sapiens GN=RAB3A PE=1 SV=1	HUMAN	9
457	12.49	12.49	43.73	35.17	35.17	tr|G3XHN8|G3XHN8_HUMAN	Cell adhesion molecule 2 isoform 6 OS=Homo sapiens GN=CADM2 PE=2 SV=1	HUMAN	9
466	12.24	17.58	56.85	28.63	26.61	sp|P67936|TPM4_HUMAN	Tropomyosin alpha-4 chain OS=Homo sapiens GN=TPM4 PE=1 SV=3	HUMAN	9
495	11.44	11.44	65.49	35.84	31.42	tr|Q53Y06|Q53Y06_HUMAN	ATPase, H transporting, lysosomal 31kDa, V1 subunit E isoform 1 OS=Homo sapiens GN=ATP6V1E1 PE=2 SV=1	HUMAN	9
556	10	14	49.49	44.9	44.9	tr|B2R692|B2R692_HUMAN	Ras homolog gene family, member B, isoform CRA_a OS=Homo sapiens GN=RHOB PE=2 SV=1	HUMAN	9
595	9.13	9.13	21.59	16.42	14.39	tr|Q8N169|Q8N169_HUMAN	Solute carrier family 1 (Glial high affinity glutamate transporter), member 3 OS=Homo sapiens GN=SLC1A3 PE=2 SV=1	HUMAN	9
618	8.74	12.47	37.61	6.914	6.352	sp|Q7Z406-4|MYH14_HUMAN	Isoform 4 of Myosin-14 OS=Homo sapiens GN=MYH14	HUMAN	9
754	6.65	18.05	47.95	24.4	17.06	sp|P15311|EZRI_HUMAN	Ezrin OS=Homo sapiens GN=EZR PE=1 SV=4	HUMAN	9
801	6.17	14.23	72.78	52.22	44.44	sp|P18085|ARF4_HUMAN	ADP-ribosylation factor 4 OS=Homo sapiens GN=ARF4 PE=1 SV=3	HUMAN	9
843	5.75	16.22	44.87	28.16	22.91	sp|Q8N9I0|SYT2_HUMAN	Synaptotagmin-2 OS=Homo sapiens GN=SYT2 PE=1 SV=2	HUMAN	9
856	5.62	18.6	55.85	38.83	30.32	sp|P42025|ACTY_HUMAN	Beta-centractin OS=Homo sapiens GN=ACTR1B PE=1 SV=1	HUMAN	9
1200	3.47	9.92	40.77	20.48	16.97	sp|Q13555-9|KCC2G_HUMAN	Isoform 9 of Calcium/calmodulin-dependent protein kinase type II subunit gamma OS=Homo sapiens GN=CAMK2G	HUMAN	9
1212	3.44	17.9	33.25	24	21.75	sp|P36507|MP2K2_HUMAN	Dual specificity mitogen-activated protein kinase kinase 2 OS=Homo sapiens GN=MAP2K2 PE=1 SV=1	HUMAN	9
1705	2	14.96	65.79	65.79	65.13	sp|P15531|NDKA_HUMAN	Nucleoside diphosphate kinase A OS=Homo sapiens GN=NME1 PE=1 SV=1	HUMAN	9
1706	2	14.04	90	90	90	tr|Q6J1Z9|Q6J1Z9_HUMAN	Hemoglobin alpha 1 (Fragment) OS=Homo sapiens GN=HBA1 PE=2 SV=1	HUMAN	9
293	18.26	18.26	33.46	26.11	14.45	tr|Q9ULW9|Q9ULW9_HUMAN	3',5'-cyclic nucleotide phosphodiesterase 10A2 OS=Homo sapiens GN=PDE10A2 PE=2 SV=1	HUMAN	8
307	17.6	17.6	30.94	24.32	16.55	tr|A8MV58|A8MV58_HUMAN	Uncharacterized protein OS=Homo sapiens GN=DBN1 PE=4 SV=1	HUMAN	8
309	17.49	17.49	32.1	12.23	8.795	tr|Q4LE36|Q4LE36_HUMAN	ACLY variant protein (Fragment) OS=Homo sapiens GN=ACLY variant protein PE=2 SV=1	HUMAN	8
320	17.12	17.12	62.5	41.29	36.36	sp|O75489|NDUS3_HUMAN	NADH dehydrogenase [ubiquinone] iron-sulfur protein 3, mitochondrial OS=Homo sapiens GN=NDUFS3 PE=1 SV=1	HUMAN	8
324	16.99	16.99	49.67	29.98	21.23	tr|B4E1T7|B4E1T7_HUMAN	Uncharacterized protein OS=Homo sapiens GN=PPP2R2A PE=2 SV=1	HUMAN	8
327	16.83	16.83	42.58	16.5	13.45	tr|G5E939|G5E939_HUMAN	Discs, large homolog 4 (Drosophila), isoform CRA_e OS=Homo sapiens GN=DLG4 PE=4 SV=1	HUMAN	8
336	16.53	16.53	47.2	23.21	20.89	tr|B4DUP2|B4DUP2_HUMAN	cDNA FLJ56155, highly similar to UTP--glucose-1-phosphate uridylyltransferase 2 (EC 2.7.7.9) OS=Homo sapiens PE=2 SV=1	HUMAN	8
337	16.39	16.39	43.14	25.49	23.92	tr|B1ANK7|B1ANK7_HUMAN	Fumarate hydratase OS=Homo sapiens GN=FH PE=2 SV=1	HUMAN	8
339	16.35	16.35	57.14	49.38	37.89	sp|Q9H9B4|SFXN1_HUMAN	Sideroflexin-1 OS=Homo sapiens GN=SFXN1 PE=1 SV=4	HUMAN	8
340	16.3	16.3	53.04	36.49	33.78	sp|Q96GD0|PLPP_HUMAN	Pyridoxal phosphate phosphatase OS=Homo sapiens GN=PDXP PE=1 SV=2	HUMAN	8
341	16.27	16.27	57.89	44.61	29.57	tr|Q53TN2|Q53TN2_HUMAN	LanC lantibiotic synthetase component C-like 1 (Bacterial), isoform CRA_a OS=Homo sapiens GN=LANCL1 PE=2 SV=1	HUMAN	8
347	15.92	15.92	30.36	12.58	10.12	sp|O00410|IPO5_HUMAN	Importin-5 OS=Homo sapiens GN=IPO5 PE=1 SV=4	HUMAN	8
350	15.85	15.85	56.15	22.75	14.5	sp|P11413-3|G6PD_HUMAN	Isoform 3 of Glucose-6-phosphate 1-dehydrogenase OS=Homo sapiens GN=G6PD	HUMAN	8
351	15.8	15.8	56.36	40.55	37.8	tr|Q8TAS0|Q8TAS0_HUMAN	ATP synthase gamma chain (Fragment) OS=Homo sapiens PE=2 SV=1	HUMAN	8
353	15.74	15.74	44.29	33.33	28.9	tr|Q7Z2Q5|Q7Z2Q5_HUMAN	C-terminal binding protein 1 OS=Homo sapiens GN=CTBP1 PE=2 SV=1	HUMAN	8
354	15.7	15.7	51.61	27.78	21.15	tr|Q53F53|Q53F53_HUMAN	Atlastin variant (Fragment) OS=Homo sapiens PE=2 SV=1	HUMAN	8
355	15.7	15.7	43.68	34.48	26.63	sp|P00390|GSHR_HUMAN	Glutathione reductase, mitochondrial OS=Homo sapiens GN=GSR PE=1 SV=2	HUMAN	8
358	15.63	15.63	61.62	28.79	23.74	tr|D7EHM2|D7EHM2_HUMAN	DNA damage-regulated overexpressed in cancer 45 protein OS=Homo sapiens GN=PTD004 PE=2 SV=1	HUMAN	8
359	15.59	15.59	57.69	33.08	28.46	tr|E7ESZ7|E7ESZ7_HUMAN	Uncharacterized protein OS=Homo sapiens GN=NDUFA10 PE=4 SV=1	HUMAN	8
360	15.53	15.53	52.52	17.71	13.04	sp|Q96JE9|MAP6_HUMAN	Microtubule-associated protein 6 OS=Homo sapiens GN=MAP6 PE=1 SV=2	HUMAN	8
361	15.5	15.5	58.04	38.82	31.76	tr|A8K766|A8K766_HUMAN	cDNA FLJ77343, highly similar to Homo sapiens electron-transfer-flavoprotein, beta polypeptide(ETFB), mRNA OS=Homo sapiens PE=2 SV=1	HUMAN	8
362	15.47	15.47	65.63	39.32	35.91	sp|Q9H936|GHC1_HUMAN	Mitochondrial glutamate carrier 1 OS=Homo sapiens GN=SLC25A22 PE=1 SV=1	HUMAN	8
365	15.29	15.29	40.41	27.88	19.69	sp|P55209|NP1L1_HUMAN	Nucleosome assembly protein 1-like 1 OS=Homo sapiens GN=NAP1L1 PE=1 SV=1	HUMAN	8
367	15.24	15.24	59.85	36.21	27.34	tr|Q53FV3|Q53FV3_HUMAN	COP9 signalosome subunit 4 variant (Fragment) OS=Homo sapiens PE=2 SV=1	HUMAN	8
371	15.02	15.02	30.7	15.07	14.08	tr|Q9UM02|Q9UM02_HUMAN	Prolyl endopeptidase OS=Homo sapiens PE=2 SV=1	HUMAN	8
376	14.79	14.79	52.65	40	25.29	sp|Q99963-4|SH3G3_HUMAN	Isoform 4 of Endophilin-A3 OS=Homo sapiens GN=SH3GL3	HUMAN	8
380	14.68	14.68	34.93	15.92	10.51	sp|P16615-3|AT2A2_HUMAN	Isoform 3 of Sarcoplasmic/endoplasmic reticulum calcium ATPase 2 OS=Homo sapiens GN=ATP2A2	HUMAN	8
382	14.65	14.65	68.96	32.97	25.55	tr|A8MQ60|A8MQ60_HUMAN	Uncharacterized protein OS=Homo sapiens GN=ATP6V1C1 PE=4 SV=1	HUMAN	8
383	14.62	14.62	21.48	15.28	14.22	tr|Q59GD9|Q59GD9_HUMAN	Myelin associated glycoprotein isoform a variant (Fragment) OS=Homo sapiens PE=2 SV=1	HUMAN	8
384	14.6	14.6	55.93	27.97	22.03	sp|Q13228|SBP1_HUMAN	Selenium-binding protein 1 OS=Homo sapiens GN=SELENBP1 PE=1 SV=2	HUMAN	8
387	14.49	14.49	43.1	32.76	21.67	sp|P00738|HPT_HUMAN	Haptoglobin OS=Homo sapiens GN=HP PE=1 SV=1	HUMAN	8
389	14.42	14.42	47.63	34.32	30.47	tr|B2RCU8|B2RCU8_HUMAN	cDNA, FLJ96301, highly similar to Homo sapiens limbic system-associated membrane protein (LSAMP),mRNA OS=Homo sapiens PE=2 SV=1	HUMAN	8
391	14.4	14.4	46.79	22.68	15.83	tr|G3V1M7|G3V1M7_HUMAN	Acyl-Coenzyme A dehydrogenase, very long chain, isoform CRA_b OS=Homo sapiens GN=ACADVL PE=3 SV=1	HUMAN	8
396	14.28	14.28	51.49	44.22	37.29	sp|Q9Y6C9|MTCH2_HUMAN	Mitochondrial carrier homolog 2 OS=Homo sapiens GN=MTCH2 PE=1 SV=1	HUMAN	8
397	14.23	14.23	36.09	26.82	23.81	tr|E9PF41|E9PF41_HUMAN	Uncharacterized protein OS=Homo sapiens GN=ACTR2 PE=3 SV=1	HUMAN	8
400	14.14	14.14	22.78	8.045	5.94	tr|E9PFH7|E9PFH7_HUMAN	Uncharacterized protein OS=Homo sapiens GN=MAPK8IP3 PE=4 SV=1	HUMAN	8
403	14.11	14.11	42.23	33.5	24.03	sp|P07339|CATD_HUMAN	Cathepsin D OS=Homo sapiens GN=CTSD PE=1 SV=1	HUMAN	8
410	13.88	13.88	47.86	20.07	14.14	sp|O94826|TOM70_HUMAN	Mitochondrial import receptor subunit TOM70 OS=Homo sapiens GN=TOMM70A PE=1 SV=1	HUMAN	8
411	13.86	13.86	49.25	28.14	18.98	sp|Q7L099|RUFY3_HUMAN	Protein RUFY3 OS=Homo sapiens GN=RUFY3 PE=1 SV=1	HUMAN	8
417	13.77	13.77	30.9	30.23	30.23	tr|B4DPK3|B4DPK3_HUMAN	cDNA FLJ59730, highly similar to NADP-dependent leukotriene B412-hydroxydehydrogenase (EC 1.3.1.74) OS=Homo sapiens PE=2 SV=1	HUMAN	8
422	13.64	13.64	51.91	27.99	20.81	sp|Q6YN16|HSDL2_HUMAN	Hydroxysteroid dehydrogenase-like protein 2 OS=Homo sapiens GN=HSDL2 PE=1 SV=1	HUMAN	8
426	13.57	13.57	83.52	64.75	45.98	tr|Q6IBS9|Q6IBS9_HUMAN	HADH2 protein OS=Homo sapiens GN=HADH2 PE=2 SV=1	HUMAN	8
432	13.4	13.4	59.1	33.43	28.06	sp|Q16698|DECR_HUMAN	2,4-dienoyl-CoA reductase, mitochondrial OS=Homo sapiens GN=DECR1 PE=1 SV=1	HUMAN	8
433	13.36	13.79	51.39	32.29	25.35	tr|Q75ME0|Q75ME0_HUMAN	Putative uncharacterized protein STX1A OS=Homo sapiens GN=STX1A PE=2 SV=1	HUMAN	8
434	13.33	13.33	40.67	26.79	20.81	tr|E9KL23|E9KL23_HUMAN	Epididymis secretory sperm binding protein Li 44a OS=Homo sapiens PE=2 SV=1	HUMAN	8
439	13.18	13.18	41.86	30.93	22.47	sp|Q9BXK5|B2L13_HUMAN	Bcl-2-like protein 13 OS=Homo sapiens GN=BCL2L13 PE=1 SV=1	HUMAN	8
450	12.87	12.89	50	45.33	45.33	tr|E7ETZ0|E7ETZ0_HUMAN	Uncharacterized protein OS=Homo sapiens GN=CALM1 PE=4 SV=1	HUMAN	8
458	12.48	12.48	37.88	13.64	12.21	sp|O95970|LGI1_HUMAN	Leucine-rich glioma-inactivated protein 1 OS=Homo sapiens GN=LGI1 PE=1 SV=1	HUMAN	8
463	12.36	12.36	33.44	15.85	12.84	sp|A0MZ66|SHOT1_HUMAN	Shootin-1 OS=Homo sapiens GN=KIAA1598 PE=1 SV=4	HUMAN	8
467	12.23	12.23	19.82	4.577	3.49	tr|B7ZMH3|B7ZMH3_HUMAN	DMXL2 protein OS=Homo sapiens GN=DMXL2 PE=2 SV=1	HUMAN	8
471	12.1	12.1	19.78	12.95	12.95	tr|Q86YB0|Q86YB0_HUMAN	Glycoprotein M6A OS=Homo sapiens GN=GPM6A PE=2 SV=1	HUMAN	8
482	11.72	11.72	45	25	22.65	tr|D3DNI3|D3DNI3_HUMAN	Profilin (Fragment) OS=Homo sapiens GN=PFN2 PE=3 SV=1	HUMAN	8
493	11.48	11.48	30.7	30.7	27.44	tr|C9JF17|C9JF17_HUMAN	Uncharacterized protein OS=Homo sapiens GN=APOD PE=4 SV=1	HUMAN	8
494	11.45	17.04	36.33	16.38	10.87	tr|F5H7F7|F5H7F7_HUMAN	Uncharacterized protein OS=Homo sapiens GN=ATP2B2 PE=3 SV=1	HUMAN	8
501	11.32	11.32	28.16	25.99	22.74	tr|A8K9L3|A8K9L3_HUMAN	Proteolipid protein 1 (Pelizaeus-Merzbacher disease, spastic paraplegia 2, uncomplicated), isoform CRA_b OS=Homo sapiens GN=PLP1 PE=2 SV=1	HUMAN	8
505	11.21	11.21	27.21	8.919	8.919	tr|Q9UIU0|Q9UIU0_HUMAN	Dihydropyridine receptor alpha 2 subunit OS=Homo sapiens GN=CACNA2D1 PE=2 SV=1	HUMAN	8
528	10.74	12.99	73.56	51.92	27.4	sp|Q9NRW1|RAB6B_HUMAN	Ras-related protein Rab-6B OS=Homo sapiens GN=RAB6B PE=1 SV=1	HUMAN	8
530	10.7	10.7	39.23	20.9	17.06	sp|Q9Y512|SAM50_HUMAN	Sorting and assembly machinery component 50 homolog OS=Homo sapiens GN=SAMM50 PE=1 SV=3	HUMAN	8
568	9.8	15.02	43.56	18.97	14.14	tr|E7ES43|E7ES43_HUMAN	Uncharacterized protein OS=Homo sapiens GN=HSPA4L PE=3 SV=2	HUMAN	8
688	7.54	11.84	52.27	52.27	52.27	tr|Q5ISR4|Q5ISR4_MACFA	Synuclein beta (Fragment) OS=Macaca fascicularis PE=2 SV=1	MACFA	8
865	5.54	12.53	58.14	42.33	42.33	tr|Q6FI44|Q6FI44_HUMAN	Cervical cancer oncogene 10 protein OS=Homo sapiens GN=RAB5A PE=2 SV=1	HUMAN	8
938	4.98	12.64	81.73	55.29	43.75	tr|Q6FGX3|Q6FGX3_HUMAN	RAB6A protein OS=Homo sapiens GN=RAB6A PE=2 SV=1	HUMAN	8
1114	3.94	15.95	32.69	15.24	12.72	tr|Q546F9|Q546F9_HUMAN	Mitochondrial aspartate-glutamate carrier protein OS=Homo sapiens GN=SLC25A13 PE=2 SV=1	HUMAN	8
1273	3.17	10.05	68.48	50.3	50.3	tr|A9CQZ4|A9CQZ4_HUMAN	Dihydropyrimidinase-like 2 long form (Fragment) OS=Homo sapiens GN=DPYSL2 PE=2 SV=1	HUMAN	8
1356	2.74	12.52	72.54	47.67	30.05	tr|B2RB70|B2RB70_HUMAN	Neurocalcin delta, isoform CRA_a OS=Homo sapiens GN=NCALD PE=2 SV=1	HUMAN	8
311	17.44	17.44	24.42	12.34	5.243	sp|P24821-6|TENA_HUMAN	Isoform 6 of Tenascin OS=Homo sapiens GN=TNC	HUMAN	7
357	15.65	15.65	51.18	36.47	25	tr|Q5T3J0|Q5T3J0_HUMAN	Hyaluronan and proteoglycan link protein 2 OS=Homo sapiens GN=HAPLN2 PE=2 SV=1	HUMAN	7
366	15.24	15.24	68.07	43.7	24.37	sp|P07355-2|ANXA2_HUMAN	Isoform 2 of Annexin A2 OS=Homo sapiens GN=ANXA2	HUMAN	7
370	15.11	15.11	41.96	28.57	20.31	tr|G3V5I3|G3V5I3_HUMAN	Serpin peptidase inhibitor, clade A (Alpha-1 antiproteinase, antitrypsin), member 3, isoform CRA_b OS=Homo sapiens GN=SERPINA3 PE=3 SV=1	HUMAN	7
372	14.96	14.96	80.4	55.78	41.71	sp|Q9UI15|TAGL3_HUMAN	Transgelin-3 OS=Homo sapiens GN=TAGLN3 PE=1 SV=2	HUMAN	7
388	14.46	14.46	74.76	52.91	45.63	sp|Q9NP72|RAB18_HUMAN	Ras-related protein Rab-18 OS=Homo sapiens GN=RAB18 PE=1 SV=1	HUMAN	7
392	14.36	14.36	70.89	51.64	40.38	sp|P48047|ATPO_HUMAN	ATP synthase subunit O, mitochondrial OS=Homo sapiens GN=ATP5O PE=1 SV=1	HUMAN	7
395	14.28	14.28	87.44	57.49	41.55	sp|P51149|RAB7A_HUMAN	Ras-related protein Rab-7a OS=Homo sapiens GN=RAB7A PE=1 SV=1	HUMAN	7
407	13.98	14	44.48	12.56	5.857	sp|P11498|PYC_HUMAN	Pyruvate carboxylase, mitochondrial OS=Homo sapiens GN=PC PE=1 SV=2	HUMAN	7
408	13.95	13.95	35.61	14.31	14.31	sp|O15240|VGF_HUMAN	Neurosecretory protein VGF OS=Homo sapiens GN=VGF PE=1 SV=2	HUMAN	7
409	13.9	13.9	35.84	11.46	8.09	tr|Q5T694|Q5T694_HUMAN	Adenosine monophosphate deaminase 2 (Isoform L) OS=Homo sapiens GN=AMPD2 PE=2 SV=1	HUMAN	7
412	13.84	13.84	58.18	38.99	26.42	tr|Q53FW2|Q53FW2_HUMAN	Ribose-phosphate pyrophosphokinase (Fragment) OS=Homo sapiens PE=2 SV=1	HUMAN	7
414	13.79	13.79	51.44	22.66	17.09	tr|Q59GV0|Q59GV0_HUMAN	Propionyl Coenzyme A carboxylase, beta polypeptide variant (Fragment) OS=Homo sapiens PE=2 SV=1	HUMAN	7
415	13.78	13.78	40.49	19.72	16.06	tr|B4DVE1|B4DVE1_HUMAN	Uncharacterized protein OS=Homo sapiens GN=LGALS3BP PE=2 SV=1	HUMAN	7
416	13.78	13.78	59.31	40.69	33.1	sp|P30084|ECHM_HUMAN	Enoyl-CoA hydratase, mitochondrial OS=Homo sapiens GN=ECHS1 PE=1 SV=4	HUMAN	7
419	13.73	13.73	49.85	24.93	21.36	sp|P37837|TALDO_HUMAN	Transaldolase OS=Homo sapiens GN=TALDO1 PE=1 SV=2	HUMAN	7
421	13.69	14.98	44.89	34.12	19.71	tr|B7Z8Q0|B7Z8Q0_HUMAN	Uncharacterized protein OS=Homo sapiens GN=PRKCG PE=2 SV=1	HUMAN	7
428	13.52	13.8	44.17	16.5	11.83	sp|Q03252|LMNB2_HUMAN	Lamin-B2 OS=Homo sapiens GN=LMNB2 PE=1 SV=3	HUMAN	7
429	13.52	13.52	61.75	28.81	23.01	sp|Q16798|MAON_HUMAN	NADP-dependent malic enzyme, mitochondrial OS=Homo sapiens GN=ME3 PE=2 SV=2	HUMAN	7
430	13.51	13.51	38.88	18.43	16.63	tr|Q6FIA3|Q6FIA3_HUMAN	PACSIN2 protein OS=Homo sapiens GN=PACSIN2 PE=2 SV=1	HUMAN	7
435	13.33	13.33	42.82	39.36	21.29	sp|Q9NR46-2|SHLB2_HUMAN	Isoform 2 of Endophilin-B2 OS=Homo sapiens GN=SH3GLB2	HUMAN	7
436	13.27	13.27	33.41	11.89	9.75	tr|A8K7Z3|A8K7Z3_HUMAN	cDNA FLJ77229, highly similar to Homo sapiens GRIP1 associated protein 1 (GRIPAP1), transcript variant 1, mRNA OS=Homo sapiens PE=2 SV=1	HUMAN	7
437	13.26	13.26	47.52	23.03	22.45	sp|Q02338|BDH_HUMAN	D-beta-hydroxybutyrate dehydrogenase, mitochondrial OS=Homo sapiens GN=BDH1 PE=1 SV=3	HUMAN	7
438	13.23	13.23	57.89	32.41	21.88	tr|Q8NCF7|Q8NCF7_HUMAN	cDNA FLJ90278 fis, clone NT2RP1000325, highly similar to Phosphate carrier protein, mitochondrialprecursor OS=Homo sapiens PE=2 SV=1	HUMAN	7
440	13.17	13.17	56.28	33.6	26.72	tr|Q9H3H0|Q9H3H0_HUMAN	Vacuolar ATP synthase subunit D homolog OS=Homo sapiens GN=VATD PE=2 SV=1	HUMAN	7
441	13.15	13.15	49.75	35.47	24.14	tr|B7Z792|B7Z792_HUMAN	cDNA FLJ53932, highly similar to NADH-ubiquinone oxidoreductase 49 kDa subunit, mitochondrial (EC 1.6.5.3) OS=Homo sapiens PE=2 SV=1	HUMAN	7
442	13.14	13.14	40.63	20.92	14.95	tr|B2R659|B2R659_HUMAN	cDNA, FLJ92803, highly similar to Homo sapiens hydroxysteroid (17-beta) dehydrogenase 4 (HSD17B4), mRNA OS=Homo sapiens PE=2 SV=1	HUMAN	7
443	13.13	13.13	26.56	23.04	23.04	tr|Q2TU77|Q2TU77_HUMAN	Aging-associated protein 2 OS=Homo sapiens GN=AAG2 PE=2 SV=1	HUMAN	7
445	13.08	13.08	36.61	24.49	22.88	tr|Q53YD7|Q53YD7_HUMAN	EEF1G protein OS=Homo sapiens GN=EEF1G PE=2 SV=1	HUMAN	7
447	13.04	13.04	70.21	33.51	26.33	sp|P35237|SPB6_HUMAN	Serpin B6 OS=Homo sapiens GN=SERPINB6 PE=1 SV=3	HUMAN	7
453	12.6	12.6	70.38	46.5	30.89	tr|Q6IBH0|Q6IBH0_HUMAN	SLC25A11 protein OS=Homo sapiens GN=SLC25A11 PE=2 SV=1	HUMAN	7
454	12.58	12.58	56.82	40.26	25.65	tr|B4DPD5|B4DPD5_HUMAN	cDNA FLJ56307, highly similar to Ubiquitin thioesterase protein OTUB1 (EC 3.4.-.-) OS=Homo sapiens PE=2 SV=1	HUMAN	7
459	12.46	12.46	27.58	20.91	16.67	sp|Q92561|PHYIP_HUMAN	Phytanoyl-CoA hydroxylase-interacting protein OS=Homo sapiens GN=PHYHIP PE=1 SV=1	HUMAN	7
462	12.4	12.4	26.62	9.2	9.2	tr|Q59EG8|Q59EG8_HUMAN	Proteasome 26S non-ATPase subunit 2 variant (Fragment) OS=Homo sapiens PE=2 SV=1	HUMAN	7
472	12.09	12.09	24.19	9.312	7.224	tr|Q68CN5|Q68CN5_HUMAN	Putative uncharacterized protein DKFZp686D17136 (Fragment) OS=Homo sapiens GN=DKFZp686D17136 PE=2 SV=2	HUMAN	7
473	12.02	12.02	52.73	23.64	19.48	sp|O43837|IDH3B_HUMAN	Isocitrate dehydrogenase [NAD] subunit beta, mitochondrial OS=Homo sapiens GN=IDH3B PE=1 SV=2	HUMAN	7
474	11.91	11.91	41.26	14.68	11.01	tr|C9JPQ8|C9JPQ8_HUMAN	Uncharacterized protein OS=Homo sapiens GN=PCCA PE=4 SV=2	HUMAN	7
475	11.9	11.9	31.13	20.39	17.89	sp|Q92558|WASF1_HUMAN	Wiskott-Aldrich syndrome protein family member 1 OS=Homo sapiens GN=WASF1 PE=1 SV=1	HUMAN	7
477	11.82	11.82	48.32	35.29	28.15	tr|B4E1J8|B4E1J8_HUMAN	cDNA FLJ56285, highly similar to ADP-ribosylation factor-like protein 8B OS=Homo sapiens PE=2 SV=1	HUMAN	7
478	11.8	13.82	60.89	36.44	36.44	sp|Q9UL25|RAB21_HUMAN	Ras-related protein Rab-21 OS=Homo sapiens GN=RAB21 PE=1 SV=3	HUMAN	7
481	11.72	11.72	63.14	28.83	26.64	tr|B4DX01|B4DX01_HUMAN	cDNA FLJ59092 OS=Homo sapiens PE=2 SV=1	HUMAN	7
483	11.71	11.72	57.59	30.34	28.17	tr|B4DKX7|B4DKX7_HUMAN	Uncharacterized protein OS=Homo sapiens GN=CARKD PE=2 SV=1	HUMAN	7
484	11.68	11.68	54.79	21.12	18.15	tr|B2R603|B2R603_HUMAN	Uncharacterized protein OS=Homo sapiens GN=HNRNPC PE=2 SV=1	HUMAN	7
485	11.67	11.67	42.31	23.08	23.08	tr|F6SYF8|F6SYF8_HUMAN	Uncharacterized protein OS=Homo sapiens GN=DKK3 PE=4 SV=1	HUMAN	7
486	11.61	11.61	34.53	13.61	9.209	tr|A8C1Z0|A8C1Z0_HUMAN	150 kDa oxygen-regulated protein OS=Homo sapiens GN=ORP150 PE=2 SV=1	HUMAN	7
488	11.55	11.55	48.53	41.18	37.87	sp|Q5T0D9|TPRGL_HUMAN	Tumor protein p63-regulated gene 1-like protein OS=Homo sapiens GN=TPRG1L PE=1 SV=1	HUMAN	7
489	11.54	11.54	48.81	28.17	25.4	tr|G3V5Z7|G3V5Z7_HUMAN	Proteasome subunit alpha type OS=Homo sapiens GN=PSMA6 PE=3 SV=1	HUMAN	7
492	11.48	11.48	23.34	6.072	3.907	sp|Q9HCM2|PLXA4_HUMAN	Plexin-A4 OS=Homo sapiens GN=PLXNA4 PE=1 SV=4	HUMAN	7
499	11.36	11.36	24.77	15	15	tr|Q53HB8|Q53HB8_HUMAN	Oligodendrocyte myelin glycoprotein variant (Fragment) OS=Homo sapiens PE=2 SV=1	HUMAN	7
509	11.15	11.15	53.02	42.24	24.57	tr|Q6NS36|Q6NS36_HUMAN	Ferritin (Fragment) OS=Homo sapiens GN=FTH1 PE=2 SV=1	HUMAN	7
510	11.15	11.15	36.34	24.14	24.14	sp|P55036|PSMD4_HUMAN	26S proteasome non-ATPase regulatory subunit 4 OS=Homo sapiens GN=PSMD4 PE=1 SV=1	HUMAN	7
513	11.1	11.1	18.36	3.798	2.937	sp|Q93008-1|USP9X_HUMAN	Isoform 2 of Probable ubiquitin carboxyl-terminal hydrolase FAF-X OS=Homo sapiens GN=USP9X	HUMAN	7
515	11.08	11.08	53.21	31.09	22.44	tr|Q6FHY4|Q6FHY4_HUMAN	N-ethylmaleimide-sensitive factor attachment protein, gamma, isoform CRA_b OS=Homo sapiens GN=NAPG PE=2 SV=1	HUMAN	7
517	11.03	11.03	32.31	27.58	24.23	sp|O43488|ARK72_HUMAN	Aflatoxin B1 aldehyde reductase member 2 OS=Homo sapiens GN=AKR7A2 PE=1 SV=3	HUMAN	7
518	11.02	11.02	75	61.49	50	tr|B7Z9M9|B7Z9M9_HUMAN	cDNA, FLJ78893, highly similar to Destrin OS=Homo sapiens PE=2 SV=1	HUMAN	7
523	10.83	10.83	52.58	40.85	37.09	tr|Q7Z7M4|Q7Z7M4_HUMAN	Superoxide dismutase (Fragment) OS=Homo sapiens GN=SOD2 PE=2 SV=1	HUMAN	7
529	10.74	10.74	26.2	16	16	tr|E9KL26|E9KL26_HUMAN	Epididymis tissue protein Li 173 OS=Homo sapiens PE=2 SV=1	HUMAN	7
534	10.57	10.57	20.99	11.64	11.64	tr|Q53FJ5|Q53FJ5_HUMAN	Prosaposin (Variant Gaucher disease and variant metachromatic leukodystrophy) variant (Fragment) OS=Homo sapiens PE=2 SV=1	HUMAN	7
536	10.53	12.66	41.97	23.58	18.65	tr|B7ZB83|B7ZB83_HUMAN	cDNA, FLJ79447, highly similar to Nucleosome assembly protein 1-like 4 OS=Homo sapiens PE=2 SV=1	HUMAN	7
539	10.44	12.54	80.49	49.76	45.85	tr|Q5U0I6|Q5U0I6_HUMAN	RAB1A protein OS=Homo sapiens GN=RAB1A PE=2 SV=1	HUMAN	7
542	10.42	10.42	53.78	43.28	26.89	tr|E9PH29|E9PH29_HUMAN	Uncharacterized protein OS=Homo sapiens GN=PRDX3 PE=4 SV=1	HUMAN	7
545	10.34	10.34	29.14	16.56	16.56	sp|P36957|ODO2_HUMAN	Dihydrolipoyllysine-residue succinyltransferase component of 2-oxoglutarate dehydrogenase complex, mitochondrial OS=Homo sapiens GN=DLST PE=1 SV=4	HUMAN	7
549	10.21	10.21	56.07	39.28	23.51	sp|O75781|PALM_HUMAN	Paralemmin-1 OS=Homo sapiens GN=PALM PE=1 SV=2	HUMAN	7
562	9.93	9.93	20.39	8.641	6.04	sp|Q9BTW9|TBCD_HUMAN	Tubulin-specific chaperone D OS=Homo sapiens GN=TBCD PE=1 SV=2	HUMAN	7
578	9.53	9.53	30.45	21.79	19.55	tr|E7FJF4|E7FJF4_HUMAN	Ganglioside differentiation associated protein 1 OS=Homo sapiens GN=GDAP1 PE=2 SV=1	HUMAN	7
605	8.92	11.65	68.85	65.03	41.53	tr|B4DG51|B4DG51_HUMAN	Uncharacterized protein OS=Homo sapiens GN=HPCAL4 PE=2 SV=1	HUMAN	7
619	8.74	8.74	38.13	17.32	8.661	sp|P21399|ACOC_HUMAN	Cytoplasmic aconitate hydratase OS=Homo sapiens GN=ACO1 PE=1 SV=3	HUMAN	7
622	8.69	12.56	35.7	15.3	12.89	sp|P14923|PLAK_HUMAN	Junction plakoglobin OS=Homo sapiens GN=JUP PE=1 SV=3	HUMAN	7
646	8.15	13.07	69.27	34.4	30.73	sp|P09488|GSTM1_HUMAN	Glutathione S-transferase Mu 1 OS=Homo sapiens GN=GSTM1 PE=1 SV=3	HUMAN	7
823	6	6	40.22	40.22	40.22	sp|P04271|S100B_HUMAN	Protein S100-B OS=Homo sapiens GN=S100B PE=1 SV=2	HUMAN	7
831	5.88	12.59	34.68	22.54	18.11	tr|Q5EBM2|Q5EBM2_HUMAN	Putative uncharacterized protein OS=Homo sapiens PE=2 SV=1	HUMAN	7
896	5.29	11.92	52.86	37.89	34.36	sp|Q96E17|RAB3C_HUMAN	Ras-related protein Rab-3C OS=Homo sapiens GN=RAB3C PE=2 SV=1	HUMAN	7
1040	4.14	9.47	34.28	22.38	18.7	tr|Q9UQD4|Q9UQD4_HUMAN	SH3-containing Grb-2-like 1 protein OS=Homo sapiens PE=2 SV=1	HUMAN	7
1182	3.55	12.21	57.71	52.24	48.26	sp|Q9H0U4|RAB1B_HUMAN	Ras-related protein Rab-1B OS=Homo sapiens GN=RAB1B PE=1 SV=1	HUMAN	7
1419	2.45	13.67	43.38	18.38	11.59	tr|A7YIJ8|A7YIJ8_HUMAN	Radixin isoform b OS=Homo sapiens GN=RDX PE=2 SV=1	HUMAN	7
1439	2.37	13.65	37.64	18.54	15.92	tr|B2R5U3|B2R5U3_HUMAN	EH-domain containing 1, isoform CRA_b OS=Homo sapiens GN=EHD1 PE=2 SV=1	HUMAN	7
1598	2.04	10.26	34.42	4.489	4.025	tr|Q3MIV8|Q3MIV8_HUMAN	Myosin, heavy chain 11, smooth muscle OS=Homo sapiens GN=MYH11 PE=2 SV=1	HUMAN	7
398	14.18	14.18	25.09	13.51	6.316	sp|Q16531|DDB1_HUMAN	DNA damage-binding protein 1 OS=Homo sapiens GN=DDB1 PE=1 SV=1	HUMAN	6
405	14.03	14.03	38.9	26.64	15.63	sp|Q9HCC0|MCCB_HUMAN	Methylcrotonoyl-CoA carboxylase beta chain, mitochondrial OS=Homo sapiens GN=MCCC2 PE=1 SV=1	HUMAN	6
423	13.64	13.64	67.27	56.36	27.27	tr|A8K486|A8K486_HUMAN	Peptidyl-prolyl cis-trans isomerase OS=Homo sapiens PE=2 SV=1	HUMAN	6
424	13.62	13.62	59.7	36.52	22.17	tr|B2RB23|B2RB23_HUMAN	cDNA, FLJ95265, highly similar to Homo sapiens acetyl-Coenzyme A acyltransferase 2 (mitochondrial 3-oxoacyl-Coenzyme A thiolase) (ACAA2), nuclear gene encoding mitochondrial protein, mRNA OS=Homo sapiens PE=2 SV=1	HUMAN	6
444	13.08	13.08	78.1	53.33	44.29	tr|Q5T9B7|Q5T9B7_HUMAN	Adenylate kinase 1 OS=Homo sapiens GN=AK1 PE=2 SV=1	HUMAN	6
446	13.06	13.06	55.6	33.2	21.16	tr|B2R983|B2R983_HUMAN	cDNA, FLJ94267, highly similar to Homo sapiens glutathione S-transferase omega 1 (GSTO1), mRNA OS=Homo sapiens PE=2 SV=1	HUMAN	6
448	12.94	12.94	44.93	25	13.95	sp|Q9UQB8|BAIP2_HUMAN	Brain-specific angiogenesis inhibitor 1-associated protein 2 OS=Homo sapiens GN=BAIAP2 PE=1 SV=1	HUMAN	6
456	12.5	12.5	51.96	40.22	23.18	sp|Q15257|PTPA_HUMAN	Serine/threonine-protein phosphatase 2A activator OS=Homo sapiens GN=PPP2R4 PE=1 SV=3	HUMAN	6
460	12.46	12.46	38.69	35.18	27.14	sp|Q8N126|CADM3_HUMAN	Cell adhesion molecule 3 OS=Homo sapiens GN=CADM3 PE=1 SV=1	HUMAN	6
464	12.29	12.29	44.57	14.57	12.39	tr|E9PFW3|E9PFW3_HUMAN	Uncharacterized protein OS=Homo sapiens GN=AP2M1 PE=4 SV=1	HUMAN	6
469	12.13	12.13	47.45	33.03	30.33	tr|Q6IAL5|Q6IAL5_HUMAN	Putative uncharacterized protein tmp_locus_1 OS=Homo sapiens GN=SUCLG1 PE=2 SV=1	HUMAN	6
470	12.11	12.11	47.46	30.93	30.93	tr|B4E1U9|B4E1U9_HUMAN	cDNA FLJ54776, highly similar to Cell division control protein 42 homolog OS=Homo sapiens PE=2 SV=1	HUMAN	6
476	11.84	11.84	35.96	19.42	13.64	sp|O94819|KBTBB_HUMAN	Kelch repeat and BTB domain-containing protein 11 OS=Homo sapiens GN=KBTBD11 PE=1 SV=1	HUMAN	6
479	11.79	11.79	23.48	15.65	15.65	tr|B4DIF5|B4DIF5_HUMAN	Uncharacterized protein OS=Homo sapiens GN=TMEM30A PE=2 SV=1	HUMAN	6
480	11.73	11.73	47.69	20	12.14	tr|Q9BR63|Q9BR63_HUMAN	FARSB protein (Fragment) OS=Homo sapiens GN=FARSB PE=2 SV=2	HUMAN	6
487	11.55	11.55	23.12	8.244	6.81	tr|A8K143|A8K143_HUMAN	cDNA FLJ75342, highly similar to Homo sapiens solute carrier family 12, (potassium-chloride transporter) member 5 (SLC12A5), mRNA OS=Homo sapiens PE=2 SV=1	HUMAN	6
490	11.51	11.51	59.49	33.33	25.64	sp|Q16836-2|HCDH_HUMAN	Isoform 2 of Hydroxyacyl-coenzyme A dehydrogenase, mitochondrial OS=Homo sapiens GN=HADH	HUMAN	6
491	11.51	11.51	21.54	10.17	9.199	tr|Q8TAM9|Q8TAM9_HUMAN	Intercellular adhesion molecule 5, telencephalin OS=Homo sapiens GN=ICAM5 PE=2 SV=1	HUMAN	6
496	11.4	11.4	47.33	21.63	21.63	sp|Q99536|VAT1_HUMAN	Synaptic vesicle membrane protein VAT-1 homolog OS=Homo sapiens GN=VAT1 PE=1 SV=2	HUMAN	6
497	11.39	11.39	75.78	59.63	54.04	sp|O75947|ATP5H_HUMAN	ATP synthase subunit d, mitochondrial OS=Homo sapiens GN=ATP5H PE=1 SV=3	HUMAN	6
498	11.38	11.38	47.84	22.43	11.76	tr|A3RJH1|A3RJH1_HUMAN	ATP-dependent RNA helicase DDX1 OS=Homo sapiens GN=DDX1 PE=2 SV=1	HUMAN	6
500	11.34	11.34	34.13	15.57	15.57	tr|E7EPZ3|E7EPZ3_HUMAN	Uncharacterized protein OS=Homo sapiens GN=TOM1 PE=4 SV=2	HUMAN	6
502	11.31	11.31	62.86	55.24	55.24	tr|G4XXL9|G4XXL9_HUMAN	Cytochrome c OS=Homo sapiens GN=CYCS PE=4 SV=1	HUMAN	6
503	11.3	11.32	45.77	34.83	34.83	sp|P02763|A1AG1_HUMAN	Alpha-1-acid glycoprotein 1 OS=Homo sapiens GN=ORM1 PE=1 SV=1	HUMAN	6
504	11.28	11.28	58.08	34.62	31.15	sp|P00918|CAH2_HUMAN	Carbonic anhydrase 2 OS=Homo sapiens GN=CA2 PE=1 SV=2	HUMAN	6
506	11.18	11.18	42.51	22.36	18.43	tr|F5H8B1|F5H8B1_HUMAN	Uncharacterized protein OS=Homo sapiens GN=PCYT2 PE=4 SV=1	HUMAN	6
508	11.16	11.16	39.7	25.56	17.12	sp|O76054|S14L2_HUMAN	SEC14-like protein 2 OS=Homo sapiens GN=SEC14L2 PE=1 SV=1	HUMAN	6
511	11.12	11.12	50.35	35.66	28.67	sp|O75323|NIPS2_HUMAN	Protein NipSnap homolog 2 OS=Homo sapiens GN=GBAS PE=1 SV=1	HUMAN	6
512	11.12	11.12	40.57	28.95	18.64	tr|B5BUB1|B5BUB1_HUMAN	RuvB-like 1 (Fragment) OS=Homo sapiens GN=RUVBL1 PE=2 SV=1	HUMAN	6
514	11.09	11.09	30.14	15.23	9.733	tr|Q14TF0|Q14TF0_HUMAN	Glutamate-cysteine ligase OS=Homo sapiens GN=GCLC PE=2 SV=1	HUMAN	6
519	10.99	10.99	36.94	13.85	11.69	sp|P47736-3|RPGP1_HUMAN	Isoform 3 of Rap1 GTPase-activating protein 1 OS=Homo sapiens GN=RAP1GAP	HUMAN	6
520	10.96	10.96	70	55.71	55.71	tr|Q53Y44|Q53Y44_HUMAN	Profilin OS=Homo sapiens GN=PFN1 PE=2 SV=1	HUMAN	6
521	10.88	10.88	43.59	27.07	22.79	tr|A8K9L8|A8K9L8_HUMAN	cDNA FLJ76964, highly similar to Homo sapiens tropomodulin 2 (neuronal) (TMOD2), mRNA OS=Homo sapiens PE=2 SV=1	HUMAN	6
522	10.86	10.86	27.89	17.77	16.12	tr|Q9BPW0|Q9BPW0_HUMAN	Serine/threonine-protein phosphatase (Fragment) OS=Homo sapiens GN=PPP5C PE=2 SV=2	HUMAN	6
524	10.8	10.8	41	25.51	18	sp|Q07960|RHG01_HUMAN	Rho GTPase-activating protein 1 OS=Homo sapiens GN=ARHGAP1 PE=1 SV=1	HUMAN	6
525	10.79	10.79	43.22	42.71	38.69	tr|F5H018|F5H018_HUMAN	Uncharacterized protein OS=Homo sapiens GN=RAN PE=4 SV=1	HUMAN	6
526	10.75	10.75	56.46	34.55	27.53	tr|Q8TDR6|Q8TDR6_HUMAN	Cytoplasmic protein Ndr1 OS=Homo sapiens PE=1 SV=1	HUMAN	6
527	10.75	10.75	53.42	26.32	21.05	tr|E9PDD5|E9PDD5_HUMAN	Uncharacterized protein OS=Homo sapiens GN=IDH3G PE=3 SV=1	HUMAN	6
532	10.6	10.6	48.14	20.93	19.3	sp|Q9UJU6|DBNL_HUMAN	Drebrin-like protein OS=Homo sapiens GN=DBNL PE=1 SV=1	HUMAN	6
537	10.52	10.52	20.67	5.477	4.947	tr|F8VZD8|F8VZD8_HUMAN	Uncharacterized protein OS=Homo sapiens GN=C4A PE=4 SV=1	HUMAN	6
540	10.44	10.48	58.58	52.99	30.22	sp|P30042|ES1_HUMAN	ES1 protein homolog, mitochondrial OS=Homo sapiens GN=C21orf33 PE=1 SV=3	HUMAN	6
547	10.23	12.69	55.02	45.59	25.84	tr|B4DRS6|B4DRS6_HUMAN	cDNA FLJ58980, highly similar to Sideroflexin-3 OS=Homo sapiens PE=2 SV=1	HUMAN	6
548	10.22	10.22	33.37	12.99	7.727	sp|Q14764|MVP_HUMAN	Major vault protein OS=Homo sapiens GN=MVP PE=1 SV=4	HUMAN	6
550	10.2	10.2	33.25	28.16	23.79	sp|O60884|DNJA2_HUMAN	DnaJ homolog subfamily A member 2 OS=Homo sapiens GN=DNAJA2 PE=1 SV=1	HUMAN	6
552	10.16	10.19	58.75	23.15	15.73	tr|A8K1X2|A8K1X2_HUMAN	Septin 3, isoform CRA_b OS=Homo sapiens GN=SEPT3 PE=2 SV=1	HUMAN	6
554	10.08	10.08	28.58	10.2	6.802	sp|Q9H2G2|SLK_HUMAN	STE20-like serine/threonine-protein kinase OS=Homo sapiens GN=SLK PE=1 SV=1	HUMAN	6
555	10.07	10.07	43.38	34.8	26.23	sp|Q6PIU2|NCEH1_HUMAN	Neutral cholesterol ester hydrolase 1 OS=Homo sapiens GN=NCEH1 PE=1 SV=3	HUMAN	6
557	10	10	64.81	64.81	64.81	sp|Q9NZ45|CISD1_HUMAN	CDGSH iron-sulfur domain-containing protein 1 OS=Homo sapiens GN=CISD1 PE=1 SV=1	HUMAN	6
559	9.95	9.95	56.39	18.55	18.55	sp|Q9UKU7|ACAD8_HUMAN	Isobutyryl-CoA dehydrogenase, mitochondrial OS=Homo sapiens GN=ACAD8 PE=1 SV=1	HUMAN	6
561	9.94	9.94	51.09	33.7	33.7	sp|P63241-2|IF5A1_HUMAN	Isoform 2 of Eukaryotic translation initiation factor 5A-1 OS=Homo sapiens GN=EIF5A	HUMAN	6
563	9.9	9.9	27	7.984	5.844	sp|O14617-5|AP3D1_HUMAN	Isoform 5 of AP-3 complex subunit delta-1 OS=Homo sapiens GN=AP3D1	HUMAN	6
567	9.81	9.81	36.13	29.2	25.91	sp|P47985|UCRI_HUMAN	Cytochrome b-c1 complex subunit Rieske, mitochondrial OS=Homo sapiens GN=UQCRFS1 PE=1 SV=2	HUMAN	6
569	9.77	10.24	44.88	14.16	12.12	sp|Q9UHD8|SEPT9_HUMAN	Septin-9 OS=Homo sapiens GN=SEPT9 PE=1 SV=2	HUMAN	6
570	9.74	9.75	34.09	29.55	23.86	tr|B4DIZ1|B4DIZ1_HUMAN	Uncharacterized protein OS=Homo sapiens GN=ERMN PE=2 SV=1	HUMAN	6
571	9.74	9.74	25.36	10.78	9.033	tr|Q5VX58|Q5VX58_HUMAN	Poly(A) binding protein, cytoplasmic 3 OS=Homo sapiens GN=PABPC3 PE=2 SV=1	HUMAN	6
573	9.66	9.66	23.51	19.21	19.21	sp|P19623|SPEE_HUMAN	Spermidine synthase OS=Homo sapiens GN=SRM PE=1 SV=1	HUMAN	6
575	9.58	9.58	52.37	30.6	30.6	tr|Q53HW2|Q53HW2_HUMAN	Ribosomal protein P0 variant (Fragment) OS=Homo sapiens PE=2 SV=1	HUMAN	6
579	9.52	11.62	44.79	41.15	34.38	tr|A4D2P1|A4D2P1_HUMAN	Ras-related C3 botulinum toxin substrate 1 (Rho family, small GTP binding protein Rac1) OS=Homo sapiens GN=RAC1 PE=2 SV=1	HUMAN	6
580	9.51	9.51	82.66	77.36	77.36	tr|Q66K58|Q66K58_HUMAN	Putative uncharacterized protein (Fragment) OS=Homo sapiens PE=2 SV=1	HUMAN	6
587	9.31	9.31	51.86	14.42	8.428	sp|P13521|SCG2_HUMAN	Secretogranin-2 OS=Homo sapiens GN=SCG2 PE=1 SV=2	HUMAN	6
589	9.3	9.3	48.03	48.03	48.03	sp|P61088|UBE2N_HUMAN	Ubiquitin-conjugating enzyme E2 N OS=Homo sapiens GN=UBE2N PE=1 SV=1	HUMAN	6
590	9.29	9.29	25.82	16.18	16	sp|Q9Y6I3-3|EPN1_HUMAN	Isoform 3 of Epsin-1 OS=Homo sapiens GN=EPN1	HUMAN	6
592	9.24	9.24	64.52	48.39	48.39	sp|P05109|S10A8_HUMAN	Protein S100-A8 OS=Homo sapiens GN=S100A8 PE=1 SV=1	HUMAN	6
593	9.2	9.2	35.71	17.49	17.49	sp|P48426|PI42A_HUMAN	Phosphatidylinositol-5-phosphate 4-kinase type-2 alpha OS=Homo sapiens GN=PIP4K2A PE=1 SV=2	HUMAN	6
594	9.16	9.16	54.1	26.23	26.23	sp|Q99426|TBCB_HUMAN	Tubulin-folding cofactor B OS=Homo sapiens GN=TBCB PE=1 SV=2	HUMAN	6
597	9.09	9.09	62.28	56.14	44.74	tr|B2R4M6|B2R4M6_HUMAN	cDNA, FLJ92148, highly similar to Homo sapiens S100 calcium binding protein A9 (calgranulin B) (S100A9), mRNA OS=Homo sapiens PE=4 SV=1	HUMAN	6
600	9.02	9.02	39.79	27.46	27.46	sp|Q9BPW8|NIPS1_HUMAN	Protein NipSnap homolog 1 OS=Homo sapiens GN=NIPSNAP1 PE=1 SV=1	HUMAN	6
602	8.94	11.02	43.89	20.91	15.32	tr|B7Z2L7|B7Z2L7_HUMAN	Uncharacterized protein OS=Homo sapiens GN=TOM1L2 PE=2 SV=1	HUMAN	6
604	8.93	8.94	59.02	48.78	36.59	sp|P04792|HSPB1_HUMAN	Heat shock protein beta-1 OS=Homo sapiens GN=HSPB1 PE=1 SV=2	HUMAN	6
608	8.89	8.89	26.25	21	18.25	sp|Q9UPV7|K1045_HUMAN	Protein KIAA1045 OS=Homo sapiens GN=KIAA1045 PE=1 SV=2	HUMAN	6
617	8.75	8.75	34.92	26.19	21.43	sp|Q9UMS4|PRP19_HUMAN	Pre-mRNA-processing factor 19 OS=Homo sapiens GN=PRPF19 PE=1 SV=1	HUMAN	6
621	8.71	8.71	41.01	27.53	27.53	tr|Q2LE71|Q2LE71_HUMAN	Actin related protein 2/3 complex OS=Homo sapiens GN=ARPC3 PE=2 SV=1	HUMAN	6
623	8.67	8.67	79.37	57.14	57.14	sp|P49773|HINT1_HUMAN	Histidine triad nucleotide-binding protein 1 OS=Homo sapiens GN=HINT1 PE=1 SV=2	HUMAN	6
628	8.59	8.59	36.11	9.3	9.3	sp|Q9BQI5|SGIP1_HUMAN	SH3-containing GRB2-like protein 3-interacting protein 1 OS=Homo sapiens GN=SGIP1 PE=1 SV=2	HUMAN	6
632	8.47	8.47	67.63	58.27	47.48	tr|B4DP11|B4DP11_HUMAN	Uncharacterized protein OS=Homo sapiens GN=PTGES3 PE=2 SV=1	HUMAN	6
641	8.3	8.3	39.72	21.99	21.99	sp|Q07021|C1QBP_HUMAN	Complement component 1 Q subcomponent-binding protein, mitochondrial OS=Homo sapiens GN=C1QBP PE=1 SV=1	HUMAN	6
643	8.2	8.2	33.85	17.18	17.18	tr|B4DLZ5|B4DLZ5_HUMAN	N-acetylglucosamine kinase OS=Homo sapiens GN=NAGK PE=2 SV=1	HUMAN	6
676	7.77	7.77	20	4.795	3.024	tr|A6NDY9|A6NDY9_HUMAN	Filamin A OS=Homo sapiens GN=FLNA PE=2 SV=4	HUMAN	6
689	7.53	7.53	28.04	7.648	7.648	tr|E9PGF9|E9PGF9_HUMAN	Uncharacterized protein OS=Homo sapiens GN=MGEA5 PE=4 SV=1	HUMAN	6
690	7.53	7.53	37.22	13.89	10.93	tr|Q9Y6B5|Q9Y6B5_HUMAN	PAK2 OS=Homo sapiens PE=2 SV=1	HUMAN	6
703	7.34	7.34	53.78	19.94	16.31	sp|Q9Y266|NUDC_HUMAN	Nuclear migration protein nudC OS=Homo sapiens GN=NUDC PE=1 SV=1	HUMAN	6
747	6.76	10.36	54.35	38.04	38.04	tr|A8KAH9|A8KAH9_HUMAN	RAP1A, member of RAS oncogene family OS=Homo sapiens GN=RAP1A PE=2 SV=1	HUMAN	6
750	6.71	6.71	27.75	20.7	20.7	tr|Q9B2U8|Q9B2U8_HUMAN	Cytochrome c oxidase subunit 2 OS=Homo sapiens GN=COII PE=3 SV=1	HUMAN	6
771	6.44	13.02	32.29	8.06	4.299	tr|Q7Z3G4|Q7Z3G4_HUMAN	Putative uncharacterized protein DKFZp686P17114 OS=Homo sapiens GN=DKFZp686P17114 PE=2 SV=2	HUMAN	6
972	4.64	10.75	46.51	33.49	26.98	tr|Q6FI54|Q6FI54_HUMAN	RAB5B protein OS=Homo sapiens GN=RAB5B PE=2 SV=1	HUMAN	6
1088	4	12.54	36.06	31.73	27.88	tr|Q6IAX4|Q6IAX4_HUMAN	RTN1 protein OS=Homo sapiens GN=RTN1 PE=2 SV=1	HUMAN	6
1259	3.23	7.36	35.96	18.53	11.01	sp|Q13153|PAK1_HUMAN	Serine/threonine-protein kinase PAK 1 OS=Homo sapiens GN=PAK1 PE=1 SV=2	HUMAN	6
1279	3.14	10.95	40.3	15.1	9.081	tr|A8K048|A8K048_HUMAN	cDNA FLJ76989, highly similar to Homo sapiens kinesin family member 5B (KIF5B), mRNA (Fragment) OS=Homo sapiens PE=2 SV=1	HUMAN	6
1414	2.46	10.34	31.6	7.033	5.491	sp|P0CG39|POTEJ_HUMAN	POTE ankyrin domain family member J OS=Homo sapiens GN=POTEJ PE=3 SV=1	HUMAN	6
1551	2.09	13.25	52.22	27.59	20.44	tr|A8K7F6|A8K7F6_HUMAN	cDNA FLJ78244, highly similar to Homo sapiens eukaryotic translation initiation factor 4A, isoform 1 (EIF4A1), mRNA OS=Homo sapiens PE=2 SV=1	HUMAN	6
451	12.66	12.66	31.31	14.56	8.376	sp|Q16799|RTN1_HUMAN	Reticulon-1 OS=Homo sapiens GN=RTN1 PE=1 SV=1	HUMAN	5
461	12.45	12.45	60.48	30.24	13.79	sp|Q16795|NDUA9_HUMAN	NADH dehydrogenase [ubiquinone] 1 alpha subcomplex subunit 9, mitochondrial OS=Homo sapiens GN=NDUFA9 PE=1 SV=2	HUMAN	5
507	11.17	11.17	37.14	21.59	13.97	tr|D3DQH8|D3DQH8_HUMAN	Secreted protein, acidic, cysteine-rich (Osteonectin), isoform CRA_a OS=Homo sapiens GN=SPARC PE=4 SV=1	HUMAN	5
516	11.08	11.08	32.03	21.15	16.22	tr|B7Z8A2|B7Z8A2_HUMAN	cDNA FLJ51671, highly similar to Prenylcysteine oxidase (EC 1.8.3.5) OS=Homo sapiens PE=2 SV=1	HUMAN	5
531	10.67	10.67	61.33	49.72	35.91	tr|Q5JQ44|Q5JQ44_HUMAN	Putative uncharacterized protein DKFZp547A0616 (Fragment) OS=Homo sapiens GN=DKFZp547A0616 PE=2 SV=1	HUMAN	5
533	10.59	10.59	44.44	27.47	18.83	tr|Q68D08|Q68D08_HUMAN	Putative uncharacterized protein DKFZp686B04128 OS=Homo sapiens GN=DKFZp686B04128 PE=2 SV=1	HUMAN	5
535	10.55	10.55	36.98	20.42	10.61	sp|Q6PCE3|PGM2L_HUMAN	Glucose 1,6-bisphosphate synthase OS=Homo sapiens GN=PGM2L1 PE=1 SV=3	HUMAN	5
538	10.51	10.51	33.17	8.987	6.883	sp|Q9UDT6|CLIP2_HUMAN	CAP-Gly domain-containing linker protein 2 OS=Homo sapiens GN=CLIP2 PE=1 SV=1	HUMAN	5
541	10.42	10.42	32.53	20.36	10.58	tr|B2RDF9|B2RDF9_HUMAN	cDNA, FLJ96591 OS=Homo sapiens PE=2 SV=1	HUMAN	5
543	10.38	10.38	59.55	38.19	25.57	tr|Q6I9T8|Q6I9T8_HUMAN	Serine/threonine-protein phosphatase OS=Homo sapiens GN=PPP2CA PE=2 SV=1	HUMAN	5
546	10.3	10.3	31.38	23.68	15.79	tr|Q6ZW64|Q6ZW64_HUMAN	cDNA FLJ41552 fis, clone COLON2004478, highly similar to Protein Tro alpha1 H,myeloma OS=Homo sapiens PE=1 SV=1	HUMAN	5
551	10.17	10.17	46.65	24.7	22.56	sp|Q13011|ECH1_HUMAN	Delta(3,5)-Delta(2,4)-dienoyl-CoA isomerase, mitochondrial OS=Homo sapiens GN=ECH1 PE=1 SV=2	HUMAN	5
553	10.1	10.1	29.13	8.052	6.362	sp|O94832|MYO1D_HUMAN	Myosin-Id OS=Homo sapiens GN=MYO1D PE=1 SV=2	HUMAN	5
560	9.95	9.95	53.9	30.14	14.89	sp|P10768|ESTD_HUMAN	S-formylglutathione hydrolase OS=Homo sapiens GN=ESD PE=1 SV=2	HUMAN	5
564	9.87	9.87	54.51	45.85	25.63	sp|P47756|CAPZB_HUMAN	F-actin-capping protein subunit beta OS=Homo sapiens GN=CAPZB PE=1 SV=4	HUMAN	5
565	9.86	9.86	58.65	48.12	40.6	tr|Q6IBD7|Q6IBD7_HUMAN	FABP3 protein OS=Homo sapiens GN=FABP3 PE=2 SV=1	HUMAN	5
566	9.84	9.84	48.24	21.09	21.09	tr|B7Z3I9|B7Z3I9_HUMAN	Delta-aminolevulinic acid dehydratase OS=Homo sapiens PE=2 SV=1	HUMAN	5
572	9.67	9.67	73.76	48.94	48.94	sp|Q86Y39|NDUAB_HUMAN	NADH dehydrogenase [ubiquinone] 1 alpha subcomplex subunit 11 OS=Homo sapiens GN=NDUFA11 PE=1 SV=3	HUMAN	5
574	9.61	9.61	41.67	32.84	25.98	sp|P52565|GDIR1_HUMAN	Rho GDP-dissociation inhibitor 1 OS=Homo sapiens GN=ARHGDIA PE=1 SV=3	HUMAN	5
576	9.58	9.58	33.56	24.41	20.68	tr|Q8IYG5|Q8IYG5_HUMAN	MOG protein OS=Homo sapiens GN=MOG PE=2 SV=1	HUMAN	5
577	9.54	9.54	59.31	33.33	33.33	tr|B3KVQ9|B3KVQ9_HUMAN	Protein phosphatase 1, regulatory (Inhibitor) subunit 1B (Dopamine and cAMP regulated phosphoprotein, DARPP-32), isoform CRA_b OS=Homo sapiens GN=PPP1R1B PE=2 SV=1	HUMAN	5
581	9.5	9.5	56.44	31.51	18.9	tr|Q53GB6|Q53GB6_HUMAN	Actin related protein 2/3 complex subunit 1A variant (Fragment) OS=Homo sapiens PE=2 SV=1	HUMAN	5
583	9.39	9.39	59.01	25.68	21.17	tr|B4DF76|B4DF76_HUMAN	cDNA FLJ59191, highly similar to NADH dehydrogenase (ubiquinone) 1 alpha subcomplex subunit 13 (EC 1.6.5.3) OS=Homo sapiens PE=2 SV=1	HUMAN	5
584	9.37	9.37	55.19	42.74	26.56	tr|Q5U0A0|Q5U0A0_HUMAN	Proteasome subunit alpha type OS=Homo sapiens PE=2 SV=1	HUMAN	5
585	9.34	9.34	43.66	7.205	6.196	sp|Q9Y2J0|RP3A_HUMAN	Rabphilin-3A OS=Homo sapiens GN=RPH3A PE=1 SV=1	HUMAN	5
586	9.32	9.32	36.69	25.74	20.41	tr|Q7Z3W6|Q7Z3W6_HUMAN	Opioid binding protein/cell adhesion molecule-like preprotein isoform b OS=Homo sapiens GN=DKFZp686H1949 PE=2 SV=1	HUMAN	5
588	9.31	9.31	29.9	21.9	13.71	sp|Q9H598|VIAAT_HUMAN	Vesicular inhibitory amino acid transporter OS=Homo sapiens GN=SLC32A1 PE=1 SV=2	HUMAN	5
591	9.27	9.27	32.31	14.53	14.53	tr|Q5VZ30|Q5VZ30_HUMAN	Glutamate decarboxylase 2 (Pancreatic islets and brain, 65kDa) OS=Homo sapiens GN=GAD2 PE=2 SV=1	HUMAN	5
596	9.1	9.1	48.98	28.16	28.16	sp|Q9BUT1|BDH2_HUMAN	3-hydroxybutyrate dehydrogenase type 2 OS=Homo sapiens GN=BDH2 PE=1 SV=2	HUMAN	5
598	9.06	9.06	58.39	58.39	53.28	tr|Q6IBG0|Q6IBG0_HUMAN	Heat-responsive protein 12 OS=Homo sapiens GN=UK114 PE=2 SV=1	HUMAN	5
599	9.02	9.02	35.23	12.45	10.34	sp|P48637|GSHB_HUMAN	Glutathione synthetase OS=Homo sapiens GN=GSS PE=1 SV=1	HUMAN	5
606	8.91	8.91	44.41	27.33	22.05	sp|P05089|ARGI1_HUMAN	Arginase-1 OS=Homo sapiens GN=ARG1 PE=1 SV=2	HUMAN	5
607	8.89	8.89	65.08	28.57	28.57	tr|Q5U091|Q5U091_HUMAN	Neuroblastoma RAS viral (V-ras) oncogene homolog OS=Homo sapiens GN=NRAS PE=2 SV=1	HUMAN	5
609	8.88	8.88	38.88	17.49	13.39	sp|Q9Y230|RUVB2_HUMAN	RuvB-like 2 OS=Homo sapiens GN=RUVBL2 PE=1 SV=3	HUMAN	5
610	8.87	8.87	51.41	51.41	51.41	tr|Q549C5|Q549C5_HUMAN	HCG2010808, isoform CRA_a OS=Homo sapiens GN=MST065 PE=2 SV=1	HUMAN	5
611	8.83	8.83	40.15	18.43	11.68	sp|O43776|SYNC_HUMAN	Asparaginyl-tRNA synthetase, cytoplasmic OS=Homo sapiens GN=NARS PE=1 SV=1	HUMAN	5
612	8.83	8.83	44.44	27.45	21.57	sp|Q9NUJ1|ABHDA_HUMAN	Abhydrolase domain-containing protein 10, mitochondrial OS=Homo sapiens GN=ABHD10 PE=1 SV=1	HUMAN	5
613	8.83	8.83	35.17	19.31	19.31	tr|Q5VXV3|Q5VXV3_HUMAN	SET OS=Homo sapiens GN=SET PE=2 SV=1	HUMAN	5
615	8.77	8.77	63.31	23.39	23.39	sp|O14818|PSA7_HUMAN	Proteasome subunit alpha type-7 OS=Homo sapiens GN=PSMA7 PE=1 SV=1	HUMAN	5
616	8.77	8.77	33.72	33.33	24.9	sp|Q9UHY7|ENOPH_HUMAN	Enolase-phosphatase E1 OS=Homo sapiens GN=ENOPH1 PE=1 SV=1	HUMAN	5
624	8.66	8.66	35.98	17.99	17.72	sp|Q16543|CDC37_HUMAN	Hsp90 co-chaperone Cdc37 OS=Homo sapiens GN=CDC37 PE=1 SV=1	HUMAN	5
626	8.6	8.6	29.65	5.571	4.852	tr|B3KX75|B3KX75_HUMAN	cDNA FLJ44930 fis, clone BRAMY3015549, highly similar to Neural cell adhesion molecule L1-like protein (Fragment) OS=Homo sapiens PE=2 SV=1	HUMAN	5
627	8.6	8.6	37.64	23.19	23.19	sp|P28074|PSB5_HUMAN	Proteasome subunit beta type-5 OS=Homo sapiens GN=PSMB5 PE=1 SV=3	HUMAN	5
629	8.58	8.58	43.56	33.13	28.22	sp|P63208|SKP1_HUMAN	S-phase kinase-associated protein 1 OS=Homo sapiens GN=SKP1 PE=1 SV=2	HUMAN	5
631	8.48	8.48	36.08	20.05	15.33	sp|P09110|THIK_HUMAN	3-ketoacyl-CoA thiolase, peroxisomal OS=Homo sapiens GN=ACAA1 PE=1 SV=2	HUMAN	5
633	8.41	8.41	45.69	29.67	14.83	tr|Q53QM2|Q53QM2_HUMAN	ARP3 actin-related protein 3 homolog (Yeast), isoform CRA_a OS=Homo sapiens GN=ACTR3 PE=2 SV=1	HUMAN	5
634	8.4	8.4	52.76	28.61	17.85	tr|Q68DQ4|Q68DQ4_HUMAN	Putative uncharacterized protein DKFZp779L0468 OS=Homo sapiens GN=DKFZp779L0468 PE=2 SV=1	HUMAN	5
636	8.39	8.4	72.82	45.64	21.03	tr|Q6IB11|Q6IB11_HUMAN	PGRMC1 protein OS=Homo sapiens GN=PGRMC1 PE=2 SV=1	HUMAN	5
642	8.28	8.28	43.19	30.72	26.96	tr|B0AZM0|B0AZM0_HUMAN	cDNA, FLJ79460, highly similar to Voltage-gated potassium channel subunitbeta-2 OS=Homo sapiens PE=2 SV=1	HUMAN	5
649	8.13	8.13	60.42	17.1	12.88	tr|Q6IB58|Q6IB58_HUMAN	FLOT1 protein OS=Homo sapiens GN=FLOT1 PE=2 SV=1	HUMAN	5
650	8.12	8.12	44.47	25.41	16.94	sp|P22234|PUR6_HUMAN	Multifunctional protein ADE2 OS=Homo sapiens GN=PAICS PE=1 SV=3	HUMAN	5
651	8.09	8.09	56.29	21.68	21.68	tr|A8MW68|A8MW68_HUMAN	Uncharacterized protein OS=Homo sapiens GN=CAPZA2 PE=4 SV=1	HUMAN	5
652	8.08	8.08	27.11	15.56	11.78	sp|Q9NS86|LANC2_HUMAN	LanC-like protein 2 OS=Homo sapiens GN=LANCL2 PE=1 SV=1	HUMAN	5
653	8.08	8.08	34.27	27.27	27.27	sp|P16104|H2AX_HUMAN	Histone H2A.x OS=Homo sapiens GN=H2AFX PE=1 SV=2	HUMAN	5
656	8.03	8.03	38.16	16.78	8.796	sp|O95202|LETM1_HUMAN	LETM1 and EF-hand domain-containing protein 1, mitochondrial OS=Homo sapiens GN=LETM1 PE=1 SV=1	HUMAN	5
660	8.01	8.01	65.05	40.78	40.78	tr|Q0VAS5|Q0VAS5_HUMAN	Histone H4 OS=Homo sapiens GN=HIST1H4H PE=2 SV=1	HUMAN	5
663	8	8	35.32	19.33	19.33	tr|Q54A51|Q54A51_HUMAN	Basigin (Ok blood group), isoform CRA_a OS=Homo sapiens GN=hEMMPRIN PE=2 SV=1	HUMAN	5
665	7.94	8.03	56.84	47.37	33.16	sp|P62166|NCS1_HUMAN	Neuronal calcium sensor 1 OS=Homo sapiens GN=NCS1 PE=1 SV=2	HUMAN	5
671	7.86	7.86	43.7	43.7	43.7	sp|P09382|LEG1_HUMAN	Galectin-1 OS=Homo sapiens GN=LGALS1 PE=1 SV=2	HUMAN	5
673	7.81	7.81	34.16	23.84	16.73	tr|Q6FHB0|Q6FHB0_HUMAN	MAPRE3 protein (Fragment) OS=Homo sapiens GN=MAPRE3 PE=2 SV=1	HUMAN	5
677	7.76	7.76	20.94	7.614	4.147	tr|F8W8V9|F8W8V9_HUMAN	Uncharacterized protein OS=Homo sapiens GN=KIF1A PE=3 SV=1	HUMAN	5
681	7.66	8.65	37.23	16.22	13.03	sp|Q96FC7|PHIPL_HUMAN	Phytanoyl-CoA hydroxylase-interacting protein-like OS=Homo sapiens GN=PHYHIPL PE=2 SV=3	HUMAN	5
683	7.64	7.64	21.19	7.286	3.893	sp|P55268|LAMB2_HUMAN	Laminin subunit beta-2 OS=Homo sapiens GN=LAMB2 PE=1 SV=2	HUMAN	5
686	7.61	7.61	35.05	18.13	15.71	sp|Q15293|RCN1_HUMAN	Reticulocalbin-1 OS=Homo sapiens GN=RCN1 PE=1 SV=1	HUMAN	5
696	7.46	7.46	52.57	40	36	sp|P02792|FRIL_HUMAN	Ferritin light chain OS=Homo sapiens GN=FTL PE=1 SV=2	HUMAN	5
699	7.4	7.4	39.46	18.38	13.24	tr|Q53FF5|Q53FF5_HUMAN	p47 protein isoform a variant (Fragment) OS=Homo sapiens PE=2 SV=1	HUMAN	5
700	7.39	7.39	47.75	31.46	20.51	tr|Q53SS8|Q53SS8_HUMAN	Poly(RC) binding protein 1 OS=Homo sapiens GN=PCBP1 PE=2 SV=1	HUMAN	5
702	7.34	7.34	27.37	7.737	6.813	sp|P02671|FIBA_HUMAN	Fibrinogen alpha chain OS=Homo sapiens GN=FGA PE=1 SV=2	HUMAN	5
712	7.27	7.27	32.91	6.916	4.213	tr|Q4LE62|Q4LE62_HUMAN	PPFIA2 variant protein (Fragment) OS=Homo sapiens GN=PPFIA2 variant protein PE=2 SV=1	HUMAN	5
714	7.25	7.25	39.01	16.78	11.58	tr|Q53FT5|Q53FT5_HUMAN	Proteasome 26S non-ATPase subunit 11 variant (Fragment) OS=Homo sapiens PE=2 SV=1	HUMAN	5
715	7.23	7.23	21.58	7.707	6.551	sp|O95373|IPO7_HUMAN	Importin-7 OS=Homo sapiens GN=IPO7 PE=1 SV=1	HUMAN	5
717	7.21	8.26	31.74	9.536	6.023	sp|Q9Y4W6|AFG32_HUMAN	AFG3-like protein 2 OS=Homo sapiens GN=AFG3L2 PE=1 SV=2	HUMAN	5
722	7.15	7.15	46.27	21.57	16.86	tr|Q0QEY7|Q0QEY7_HUMAN	Succinate dehydrogenase complex subunit B (Fragment) OS=Homo sapiens GN=SDHB PE=2 SV=1	HUMAN	5
737	6.98	6.98	42.92	14.8	11.21	sp|Q16566|KCC4_HUMAN	Calcium/calmodulin-dependent protein kinase type IV OS=Homo sapiens GN=CAMK4 PE=1 SV=1	HUMAN	5
739	6.94	6.95	41.53	9.407	9.407	sp|P52272-2|HNRPM_HUMAN	Isoform 2 of Heterogeneous nuclear ribonucleoprotein M OS=Homo sapiens GN=HNRNPM	HUMAN	5
753	6.67	6.67	35.71	21.07	15.36	tr|Q59G46|Q59G46_HUMAN	Thioredoxin-like 1 variant (Fragment) OS=Homo sapiens PE=2 SV=1	HUMAN	5
758	6.58	7.49	41.35	14.66	12.59	tr|Q53F03|Q53F03_HUMAN	Solute carrier family 1, member 4 variant (Fragment) OS=Homo sapiens PE=2 SV=1	HUMAN	5
768	6.49	6.49	53.81	26.67	26.67	sp|P09211|GSTP1_HUMAN	Glutathione S-transferase P OS=Homo sapiens GN=GSTP1 PE=1 SV=2	HUMAN	5
791	6.28	6.28	42.22	17.14	17.14	tr|Q53XC0|Q53XC0_HUMAN	Eukaryotic translation initiation factor 2, subunit 1 alpha, 35kDa, isoform CRA_a OS=Homo sapiens GN=EIF2S1 PE=2 SV=1	HUMAN	5
793	6.26	6.26	20.36	6.24	6.24	tr|F5H5R0|F5H5R0_HUMAN	Uncharacterized protein OS=Homo sapiens GN=ASTN1 PE=4 SV=1	HUMAN	5
796	6.24	9.1	48.12	23.44	18.75	tr|F8W6I7|F8W6I7_HUMAN	Uncharacterized protein OS=Homo sapiens GN=HNRNPA1 PE=4 SV=1	HUMAN	5
802	6.13	8.97	49.54	19.5	15.79	tr|E7ERJ4|E7ERJ4_HUMAN	Uncharacterized protein OS=Homo sapiens GN=HNRNPA3 PE=4 SV=2	HUMAN	5
804	6.06	6.06	44.23	14.01	14.01	tr|Q53HG3|Q53HG3_HUMAN	Peroxisomal D3,D2-enoyl-CoA isomerase isoform 1 variant (Fragment) OS=Homo sapiens PE=2 SV=1	HUMAN	5
818	6.01	8.07	27.04	16.48	11.68	tr|Q8TBF7|Q8TBF7_HUMAN	DYNC1I1 protein OS=Homo sapiens GN=DYNC1I1 PE=2 SV=1	HUMAN	5
826	5.97	5.97	21.64	6.719	5.04	tr|B7ZLX0|B7ZLX0_HUMAN	ITGAV protein OS=Homo sapiens GN=ITGAV PE=2 SV=1	HUMAN	5
888	5.38	9.51	47.91	18.59	15.97	tr|Q9BUB1|Q9BUB1_HUMAN	PRKAR2A protein OS=Homo sapiens GN=PRKAR2A PE=2 SV=1	HUMAN	5
919	5.11	8.01	36.36	25.84	21.05	sp|Q9P1U1|ARP3B_HUMAN	Actin-related protein 3B OS=Homo sapiens GN=ACTR3B PE=1 SV=1	HUMAN	5
991	4.45	8.78	48.5	29	25	sp|P61026|RAB10_HUMAN	Ras-related protein Rab-10 OS=Homo sapiens GN=RAB10 PE=1 SV=1	HUMAN	5
998	4.38	4.38	23.84	15.45	13.69	tr|F5H0J4|F5H0J4_HUMAN	Uncharacterized protein OS=Homo sapiens GN=CADM1 PE=4 SV=1	HUMAN	5
1109	3.97	10.27	73.49	31.93	31.33	tr|Q549N0|Q549N0_HUMAN	Cofilin 2 (Muscle), isoform CRA_a OS=Homo sapiens GN=CFL2 PE=2 SV=1	HUMAN	5
1184	3.53	8.77	30.71	6.258	3.005	tr|Q5TCU6|Q5TCU6_HUMAN	Talin 1 OS=Homo sapiens GN=TLN1 PE=2 SV=1	HUMAN	5
1312	2.93	10.8	52.65	33.82	15.59	sp|Q9HAV0|GBB4_HUMAN	Guanine nucleotide-binding protein subunit beta-4 OS=Homo sapiens GN=GNB4 PE=1 SV=3	HUMAN	5
1370	2.68	9.52	37.46	11.25	9.968	sp|Q9H0B6|KLC2_HUMAN	Kinesin light chain 2 OS=Homo sapiens GN=KLC2 PE=1 SV=1	HUMAN	5
1378	2.63	9.79	26.39	10	6.885	sp|Q16720|AT2B3_HUMAN	Plasma membrane calcium-transporting ATPase 3 OS=Homo sapiens GN=ATP2B3 PE=1 SV=3	HUMAN	5
1457	2.3	6.41	32.04	6.241	6.241	tr|Q4LE54|Q4LE54_HUMAN	PICALM variant protein (Fragment) OS=Homo sapiens GN=PICALM variant protein PE=2 SV=1	HUMAN	5
1473	2.27	10.48	50.79	39.27	29.32	sp|P60953-1|CDC42_HUMAN	Isoform 1 of Cell division control protein 42 homolog OS=Homo sapiens GN=CDC42	HUMAN	5
601	8.99	8.99	33.7	10.53	4.242	tr|E3W994|E3W994_HUMAN	Uncharacterized protein OS=Homo sapiens GN=CLASP2 PE=4 SV=2	HUMAN	4
603	8.93	9	38.72	11.33	5.391	sp|Q15700-4|DLG2_HUMAN	Isoform 4 of Disks large homolog 2 OS=Homo sapiens GN=DLG2	HUMAN	4
614	8.79	8.79	45.39	30.72	21.84	tr|Q8N7G1|Q8N7G1_HUMAN	cDNA FLJ25678 fis, clone TST04067, highly similar to PURINE NUCLEOSIDE PHOSPHORYLASE (EC 2.4.2.1) OS=Homo sapiens PE=2 SV=1	HUMAN	4
625	8.65	8.65	26	26	20.4	tr|Q53F35|Q53F35_HUMAN	Acidic (Leucine-rich) nuclear phosphoprotein 32 family, member B variant (Fragment) OS=Homo sapiens PE=2 SV=1	HUMAN	4
630	8.57	8.57	34.75	15.33	10.11	sp|O95831|AIFM1_HUMAN	Apoptosis-inducing factor 1, mitochondrial OS=Homo sapiens GN=AIFM1 PE=1 SV=1	HUMAN	4
635	8.4	8.4	31.59	14.6	7.937	tr|Q53GY0|Q53GY0_HUMAN	Plastin 3 variant (Fragment) OS=Homo sapiens PE=2 SV=1	HUMAN	4
637	8.38	8.38	37.37	37.37	35.86	sp|Q9H3Z4|DNJC5_HUMAN	DnaJ homolog subfamily C member 5 OS=Homo sapiens GN=DNAJC5 PE=1 SV=1	HUMAN	4
638	8.35	8.35	19.98	8.857	5.252	sp|O94985-2|CSTN1_HUMAN	Isoform 2 of Calsyntenin-1 OS=Homo sapiens GN=CLSTN1	HUMAN	4
639	8.34	8.34	52.6	38.96	32.47	sp|P00441|SODC_HUMAN	Superoxide dismutase [Cu-Zn] OS=Homo sapiens GN=SOD1 PE=1 SV=2	HUMAN	4
640	8.31	8.31	49.79	26.56	20.75	tr|Q53FT8|Q53FT8_HUMAN	Proteasome beta 1 subunit variant (Fragment) OS=Homo sapiens PE=2 SV=1	HUMAN	4
644	8.18	8.18	55.5	38.99	21.56	tr|A6NDF1|A6NDF1_HUMAN	Uncharacterized protein OS=Homo sapiens GN=C10orf58 PE=4 SV=1	HUMAN	4
647	8.15	8.15	46.19	12.47	10.62	sp|P35998|PRS7_HUMAN	26S protease regulatory subunit 7 OS=Homo sapiens GN=PSMC2 PE=1 SV=3	HUMAN	4
648	8.14	8.14	28.15	19.76	11.89	tr|A8K168|A8K168_HUMAN	Malic enzyme OS=Homo sapiens PE=2 SV=1	HUMAN	4
654	8.07	8.07	35.34	12.28	12.28	tr|B5BU62|B5BU62_HUMAN	Inositol polyphosphate-1-phosphatase OS=Homo sapiens GN=INPP1 PE=2 SV=1	HUMAN	4
655	8.04	8.04	41.84	26	13.24	sp|P34949|MPI_HUMAN	Mannose-6-phosphate isomerase OS=Homo sapiens GN=MPI PE=1 SV=2	HUMAN	4
657	8.02	8.03	68.89	48.89	31.85	tr|E7DVW5|E7DVW5_HUMAN	Fatty acid binding protein 5 (Psoriasis-associated) OS=Homo sapiens GN=FABP5 PE=3 SV=1	HUMAN	4
658	8.02	8.02	26.98	14	14	tr|A8K696|A8K696_HUMAN	cDNA FLJ78243, highly similar to Homo sapiens peptidase D, mRNA OS=Homo sapiens PE=2 SV=1	HUMAN	4
659	8.01	8.01	44.1	8.464	4.075	sp|O15083|ERC2_HUMAN	ERC protein 2 OS=Homo sapiens GN=ERC2 PE=1 SV=3	HUMAN	4
661	8	8	57.14	26.89	15.55	tr|B7Z6Z4|B7Z6Z4_HUMAN	Uncharacterized protein OS=Homo sapiens GN=MYL6 PE=2 SV=1	HUMAN	4
662	8	8	25.87	11.92	11.92	tr|Q96J80|Q96J80_HUMAN	Mammalian ependymin related protein 1 OS=Homo sapiens GN=EPDR1 PE=2 SV=1	HUMAN	4
664	8	8	36.97	24.24	24.24	tr|E9PNQ8|E9PNQ8_HUMAN	Uncharacterized protein OS=Homo sapiens GN=THY1 PE=4 SV=1	HUMAN	4
666	7.94	7.94	33.18	27.49	15.4	tr|A4D1U5|A4D1U5_HUMAN	Multiple substrate lipid kinase, isoform CRA_a OS=Homo sapiens GN=FLJ10842 PE=4 SV=1	HUMAN	4
668	7.9	7.9	21.41	4.255	3.638	sp|Q9Y4E6-2|WDR7_HUMAN	Isoform 2 of WD repeat-containing protein 7 OS=Homo sapiens GN=WDR7	HUMAN	4
669	7.87	7.87	45.15	16.23	8.396	tr|Q5T5C7|Q5T5C7_HUMAN	Seryl-tRNA synthetase OS=Homo sapiens GN=SARS PE=2 SV=1	HUMAN	4
670	7.87	7.87	31.91	29.26	22.34	tr|Q5W0H4|Q5W0H4_HUMAN	Tumor protein, translationally-controlled 1 OS=Homo sapiens GN=TPT1 PE=2 SV=1	HUMAN	4
672	7.83	8.43	30.26	18.75	15.13	sp|Q96EQ0|SGTB_HUMAN	Small glutamine-rich tetratricopeptide repeat-containing protein beta OS=Homo sapiens GN=SGTB PE=1 SV=1	HUMAN	4
674	7.79	7.79	42.01	31.95	26.04	sp|P13073|COX41_HUMAN	Cytochrome c oxidase subunit 4 isoform 1, mitochondrial OS=Homo sapiens GN=COX4I1 PE=1 SV=1	HUMAN	4
675	7.78	7.78	18.07	7.095	5.756	sp|Q1KMD3|HNRL2_HUMAN	Heterogeneous nuclear ribonucleoprotein U-like protein 2 OS=Homo sapiens GN=HNRNPUL2 PE=1 SV=1	HUMAN	4
678	7.74	7.74	30.09	23.2	14.42	sp|Q9Y2S2|CRYL1_HUMAN	Lambda-crystallin homolog OS=Homo sapiens GN=CRYL1 PE=1 SV=3	HUMAN	4
679	7.68	7.68	40.77	25	22.31	sp|Q9UHG2|PCSK1_HUMAN	ProSAAS OS=Homo sapiens GN=PCSK1N PE=1 SV=1	HUMAN	4
680	7.67	7.67	22.43	6.957	4.777	sp|Q6VY07|PACS1_HUMAN	Phosphofurin acidic cluster sorting protein 1 OS=Homo sapiens GN=PACS1 PE=1 SV=2	HUMAN	4
682	7.65	7.65	25.28	16.67	12.5	sp|Q14576-2|ELAV3_HUMAN	Isoform 2 of ELAV-like protein 3 OS=Homo sapiens GN=ELAVL3	HUMAN	4
684	7.63	7.63	47.28	23	12.46	tr|F8W831|F8W831_HUMAN	Uncharacterized protein OS=Homo sapiens GN=PRKACB PE=4 SV=1	HUMAN	4
685	7.62	7.62	33.33	11.81	11.81	tr|Q5LJA0|Q5LJA0_HUMAN	TROVE domain family, member 2 OS=Homo sapiens GN=TROVE2 PE=2 SV=1	HUMAN	4
687	7.59	7.59	57.94	33.18	29.44	tr|F8VXU5|F8VXU5_HUMAN	Uncharacterized protein OS=Homo sapiens GN=VPS29 PE=4 SV=1	HUMAN	4
692	7.52	7.52	62.57	35.09	29.24	tr|Q53X45|Q53X45_HUMAN	Myosin regulatory light chain OS=Homo sapiens GN=MRLC3 PE=2 SV=1	HUMAN	4
694	7.49	7.49	43.56	6.79	3.968	sp|P18206|VINC_HUMAN	Vinculin OS=Homo sapiens GN=VCL PE=1 SV=4	HUMAN	4
695	7.48	7.48	28.24	19.43	16.58	sp|Q9Y570|PPME1_HUMAN	Protein phosphatase methylesterase 1 OS=Homo sapiens GN=PPME1 PE=1 SV=3	HUMAN	4
698	7.4	7.4	39.27	6.916	2.666	sp|O75116|ROCK2_HUMAN	Rho-associated protein kinase 2 OS=Homo sapiens GN=ROCK2 PE=1 SV=4	HUMAN	4
701	7.39	7.39	37.04	18.96	12.17	sp|Q3LXA3|DHAK_HUMAN	Bifunctional ATP-dependent dihydroxyacetone kinase/FAD-AMP lyase (cyclizing) OS=Homo sapiens GN=DAK PE=1 SV=2	HUMAN	4
704	7.33	7.33	37.2	15.94	7.89	sp|Q9H845|ACAD9_HUMAN	Acyl-CoA dehydrogenase family member 9, mitochondrial OS=Homo sapiens GN=ACAD9 PE=1 SV=1	HUMAN	4
705	7.32	8.01	52.17	20.53	11.59	tr|Q6FI37|Q6FI37_HUMAN	Isocitrate dehydrogenase [NADP] OS=Homo sapiens GN=IDH1 PE=2 SV=1	NADP	4
707	7.3	7.3	58.55	38.03	32.05	tr|Q53GF5|Q53GF5_HUMAN	Proteasome subunit alpha type (Fragment) OS=Homo sapiens PE=2 SV=1	HUMAN	4
708	7.29	7.29	26	15.27	6.327	sp|Q4J6C6|PPCEL_HUMAN	Prolyl endopeptidase-like OS=Homo sapiens GN=PREPL PE=1 SV=1	HUMAN	4
709	7.29	7.29	37.89	18.56	14.18	sp|Q8NFZ8|CADM4_HUMAN	Cell adhesion molecule 4 OS=Homo sapiens GN=CADM4 PE=1 SV=1	HUMAN	4
710	7.29	7.29	25	22.3	16.22	sp|P53004|BIEA_HUMAN	Biliverdin reductase A OS=Homo sapiens GN=BLVRA PE=1 SV=2	HUMAN	4
711	7.28	7.28	33.49	12.53	9.112	sp|P04181|OAT_HUMAN	Ornithine aminotransferase, mitochondrial OS=Homo sapiens GN=OAT PE=1 SV=1	HUMAN	4
713	7.27	7.27	24.83	6.972	5.54	tr|E9KL50|E9KL50_HUMAN	Epididymis tissue sperm binding protein Li 20mP OS=Homo sapiens PE=2 SV=1	HUMAN	4
716	7.23	7.23	25.92	12.15	6.442	sp|Q7L1I2|SV2B_HUMAN	Synaptic vesicle glycoprotein 2B OS=Homo sapiens GN=SV2B PE=2 SV=1	HUMAN	4
718	7.2	7.2	44.44	17.46	15.08	sp|Q9UNM6-2|PSD13_HUMAN	Isoform 2 of 26S proteasome non-ATPase regulatory subunit 13 OS=Homo sapiens GN=PSMD13	HUMAN	4
719	7.2	7.2	20	14.48	12.07	sp|P14415|AT1B2_HUMAN	Sodium/potassium-transporting ATPase subunit beta-2 OS=Homo sapiens GN=ATP1B2 PE=1 SV=3	HUMAN	4
720	7.16	7.16	39.64	10.21	7.057	tr|G5E9Y2|G5E9Y2_HUMAN	Uncharacterized protein OS=Homo sapiens GN=XPNPEP1 PE=4 SV=1	HUMAN	4
721	7.16	7.16	26.82	14.16	9.657	tr|Q53HM8|Q53HM8_HUMAN	Annexin VII isoform 1 variant (Fragment) OS=Homo sapiens PE=2 SV=1	HUMAN	4
723	7.15	7.15	27.82	10.31	10.31	sp|P12268|IMDH2_HUMAN	Inosine-5'-monophosphate dehydrogenase 2 OS=Homo sapiens GN=IMPDH2 PE=1 SV=2	HUMAN	4
724	7.14	7.14	29.17	18.15	17.86	tr|Q546Z2|Q546Z2_HUMAN	3'-hydroxyisobutyrate dehydrogenase OS=Homo sapiens GN=NS5ATP1 PE=2 SV=1	HUMAN	4
725	7.11	7.11	27.88	5.483	4.647	tr|C9JME2|C9JME2_HUMAN	Uncharacterized protein OS=Homo sapiens GN=FARP1 PE=4 SV=2	HUMAN	4
726	7.11	7.11	53.27	37.38	37.38	sp|Q9UJC5|SH3L2_HUMAN	SH3 domain-binding glutamic acid-rich-like protein 2 OS=Homo sapiens GN=SH3BGRL2 PE=1 SV=2	HUMAN	4
728	7.07	7.07	54.46	34.65	34.65	sp|P31151|S10A7_HUMAN	Protein S100-A7 OS=Homo sapiens GN=S100A7 PE=1 SV=4	HUMAN	4
730	7.06	7.06	33.71	12.12	12.12	sp|P07101|TY3H_HUMAN	Tyrosine 3-monooxygenase OS=Homo sapiens GN=TH PE=1 SV=5	HUMAN	4
731	7.05	7.05	31.79	10.39	6.191	tr|B2R6D0|B2R6D0_HUMAN	cDNA, FLJ92896, highly similar to Homo sapiens proteasome (prosome, macropain) 26S subunit, non-ATPase, 1 (PSMD1), mRNA OS=Homo sapiens PE=2 SV=1	HUMAN	4
732	7.02	7.02	20.94	9.082	4.685	sp|O15294|OGT1_HUMAN	UDP-N-acetylglucosamine--peptide N-acetylglucosaminyltransferase 110 kDa subunit OS=Homo sapiens GN=OGT PE=1 SV=3	HUMAN	4
734	7	7	47.53	14.29	12.47	sp|Q8IU85|KCC1D_HUMAN	Calcium/calmodulin-dependent protein kinase type 1D OS=Homo sapiens GN=CAMK1D PE=1 SV=1	HUMAN	4
735	6.99	6.99	22.2	12.26	12.26	sp|Q5IS74|TPP1_PANTR	Tripeptidyl-peptidase 1 OS=Pan troglodytes GN=TPP1 PE=2 SV=1	PANTR	4
736	6.98	6.98	42.17	10.86	8.977	sp|Q9UMR2|DD19B_HUMAN	ATP-dependent RNA helicase DDX19B OS=Homo sapiens GN=DDX19B PE=1 SV=1	HUMAN	4
740	6.92	6.92	30.25	14.38	10.08	tr|B4DYK6|B4DYK6_HUMAN	cDNA FLJ56887, highly similar to Homo sapiens guanine nucleotide binding protein-like 1 (GNL1), mRNA OS=Homo sapiens PE=2 SV=1	HUMAN	4
741	6.91	6.91	31.63	14.49	10.78	sp|O43566|RGS14_HUMAN	Regulator of G-protein signaling 14 OS=Homo sapiens GN=RGS14 PE=1 SV=4	HUMAN	4
742	6.91	6.91	37.96	19.26	16.43	tr|B2RBR5|B2RBR5_HUMAN	cDNA, FLJ95645, highly similar to Homo sapiens guanine nucleotide binding protein (G protein), beta 5(GNB5), transcript variant 1, mRNA OS=Homo sapiens PE=2 SV=1	HUMAN	4
744	6.89	6.89	37.3	35.25	27.46	sp|Q7Z4W1|DCXR_HUMAN	L-xylulose reductase OS=Homo sapiens GN=DCXR PE=1 SV=2	HUMAN	4
745	6.88	6.88	44.71	27.45	15.69	tr|Q6IB71|Q6IB71_HUMAN	Proteasome subunit alpha type OS=Homo sapiens GN=PSMA3 PE=2 SV=1	HUMAN	4
751	6.68	6.68	28.04	7.186	6.275	tr|C9J837|C9J837_HUMAN	Uncharacterized protein OS=Homo sapiens GN=RAB3GAP1 PE=4 SV=1	HUMAN	4
752	6.68	6.68	41.86	11.31	11.31	sp|Q4G0N4|NAKD1_HUMAN	NAD kinase domain-containing protein 1 OS=Homo sapiens GN=NADKD1 PE=1 SV=2	HUMAN	4
757	6.59	6.59	32.19	20.89	13.01	sp|Q00535|CDK5_HUMAN	Cyclin-dependent kinase 5 OS=Homo sapiens GN=CDK5 PE=1 SV=3	HUMAN	4
760	6.56	6.56	23.57	12.78	10.57	tr|Q5T4U5|Q5T4U5_HUMAN	Acyl-Coenzyme A dehydrogenase, C-4 to C-12 straight chain OS=Homo sapiens GN=ACADM PE=2 SV=1	HUMAN	4
762	6.55	6.55	53.55	27.1	27.1	tr|C9J0K6|C9J0K6_HUMAN	Uncharacterized protein OS=Homo sapiens GN=SRI PE=4 SV=1	HUMAN	4
764	6.52	6.52	37.17	22.3	17.84	sp|P25786-2|PSA1_HUMAN	Isoform Long of Proteasome subunit alpha type-1 OS=Homo sapiens GN=PSMA1	HUMAN	4
765	6.51	6.51	48.79	21.8	18.69	sp|Q9HDC9-2|APMAP_HUMAN	Isoform 2 of Adipocyte plasma membrane-associated protein OS=Homo sapiens GN=APMAP	HUMAN	4
769	6.48	6.48	37.68	18.53	10.39	sp|P02675|FIBB_HUMAN	Fibrinogen beta chain OS=Homo sapiens GN=FGB PE=1 SV=2	HUMAN	4
770	6.47	6.47	30.77	5.686	4.905	tr|B7ZKY2|B7ZKY2_HUMAN	Calcium/calmodulin-dependent serine protein kinase (MAGUK family) OS=Homo sapiens GN=CASK PE=2 SV=1	HUMAN	4
772	6.44	6.44	36	36	26.4	tr|Q6FIE5|Q6FIE5_HUMAN	PHP14 protein OS=Homo sapiens GN=PHP14 PE=2 SV=1	HUMAN	4
775	6.41	6.41	33.73	25.37	19.7	tr|F8WCY5|F8WCY5_HUMAN	Uncharacterized protein OS=Homo sapiens GN=RCN2 PE=4 SV=1	HUMAN	4
776	6.4	6.4	58.63	24.82	21.94	tr|B4DKI2|B4DKI2_HUMAN	cDNA FLJ60282, highly similar to Sorbitol dehydrogenase (EC 1.1.1.14) OS=Homo sapiens PE=2 SV=1	HUMAN	4
777	6.4	6.4	58.44	31.82	25.32	tr|Q9BS35|Q9BS35_HUMAN	GMFB protein OS=Homo sapiens GN=GMFB PE=2 SV=1	HUMAN	4
779	6.36	6.36	62.89	62.89	47.42	tr|Q9UNM1|Q9UNM1_HUMAN	Chaperonin 10-related protein (Fragment) OS=Homo sapiens GN=EPFP1 PE=2 SV=1	HUMAN	4
781	6.35	6.35	29.69	12.19	9.531	tr|B4DVZ9|B4DVZ9_HUMAN	cDNA FLJ61177, highly similar to Phosphatidylinositol-4-phosphate 5-kinasetype-1 gamma (EC 2.7.1.68) OS=Homo sapiens PE=2 SV=1	HUMAN	4
788	6.31	6.31	38.76	24.56	12.43	sp|O95433|AHSA1_HUMAN	Activator of 90 kDa heat shock protein ATPase homolog 1 OS=Homo sapiens GN=AHSA1 PE=1 SV=1	HUMAN	4
789	6.3	6.3	32.65	4.937	3.464	sp|Q86UP2|KTN1_HUMAN	Kinectin OS=Homo sapiens GN=KTN1 PE=1 SV=1	HUMAN	4
792	6.27	7.64	59.66	28.99	23.95	tr|B4DM33|B4DM33_HUMAN	cDNA FLJ52068, highly similar to Microtubule-associated protein RP/EB family member 1 OS=Homo sapiens PE=2 SV=1	HUMAN	4
799	6.21	6.21	44.08	14.36	12.34	tr|Q5U5J2|Q5U5J2_HUMAN	CSNK2A1 protein OS=Homo sapiens GN=CSNK2A1 PE=1 SV=1	HUMAN	4
808	6.04	6.04	40.23	24.14	14.94	sp|P00915|CAH1_HUMAN	Carbonic anhydrase 1 OS=Homo sapiens GN=CA1 PE=1 SV=2	HUMAN	4
809	6.04	6.04	69.74	51.32	51.32	tr|E9PN17|E9PN17_HUMAN	Uncharacterized protein OS=Homo sapiens GN=ATP5L PE=4 SV=1	HUMAN	4
819	6.01	6.02	10.75	1.673	1.673	sp|Q5D862|FILA2_HUMAN	Filaggrin-2 OS=Homo sapiens GN=FLG2 PE=1 SV=1	HUMAN	4
820	6.01	6.01	45.82	9.053	6.722	sp|O15075-2|DCLK1_HUMAN	Isoform 1 of Serine/threonine-protein kinase DCLK1 OS=Homo sapiens GN=DCLK1	HUMAN	4
828	5.95	5.95	17.38	12.2	7.209	tr|B7ZAF5|B7ZAF5_HUMAN	Protein tyrosine phosphatase, non-receptor type 5 (Striatum-enriched), isoform CRA_c OS=Homo sapiens GN=PTPN5 PE=2 SV=1	HUMAN	4
836	5.82	5.82	48.48	33.33	33.33	sp|P02689|MYP2_HUMAN	Myelin P2 protein OS=Homo sapiens GN=PMP2 PE=1 SV=3	HUMAN	4
838	5.8	5.8	37.22	18.48	18.48	sp|P31153|METK2_HUMAN	S-adenosylmethionine synthase isoform type-2 OS=Homo sapiens GN=MAT2A PE=1 SV=1	HUMAN	4
842	5.76	5.76	65.07	50.68	50.68	sp|O43169|CYB5B_HUMAN	Cytochrome b5 type B OS=Homo sapiens GN=CYB5B PE=1 SV=2	HUMAN	4
847	5.7	5.73	29.12	6.107	5.016	tr|Q59FY1|Q59FY1_HUMAN	Synapse-associated protein 102 variant (Fragment) OS=Homo sapiens PE=2 SV=1	HUMAN	4
848	5.7	5.7	19.55	2.307	1.739	sp|P21359-2|NF1_HUMAN	Isoform 1 of Neurofibromin OS=Homo sapiens GN=NF1	HUMAN	4
857	5.62	5.62	33.66	15.86	10.36	sp|Q9H479|FN3K_HUMAN	Fructosamine-3-kinase OS=Homo sapiens GN=FN3K PE=1 SV=1	HUMAN	4
861	5.57	5.57	48.68	29.39	16.23	tr|B2R6S5|B2R6S5_HUMAN	Cytidylate kinase, isoform CRA_a OS=Homo sapiens GN=CMPK PE=2 SV=1	HUMAN	4
864	5.55	5.55	31.11	12.73	10.71	tr|A8K976|A8K976_HUMAN	cDNA FLJ76685, highly similar to Homo sapiens WD repeat domain 37 (WDR37), mRNA OS=Homo sapiens PE=2 SV=1	HUMAN	4
873	5.47	5.47	33.54	15.24	12.8	sp|O43237|DC1L2_HUMAN	Cytoplasmic dynein 1 light intermediate chain 2 OS=Homo sapiens GN=DYNC1LI2 PE=1 SV=1	HUMAN	4
876	5.46	5.49	28.35	10.37	7.927	tr|Q8N956|Q8N956_HUMAN	Glycoprotein M6B, isoform CRA_e OS=Homo sapiens GN=GPM6B PE=2 SV=1	HUMAN	4
880	5.43	5.43	24.34	2.267	2.267	tr|F8VZH8|F8VZH8_HUMAN	Uncharacterized protein OS=Homo sapiens GN=UNC13A PE=4 SV=1	HUMAN	4
884	5.41	5.41	33.74	14.53	10.34	tr|Q05D08|Q05D08_HUMAN	PA2G4 protein (Fragment) OS=Homo sapiens GN=PA2G4 PE=2 SV=1	HUMAN	4
886	5.4	5.4	20.4	3.99	2.993	sp|Q99250|SCN2A_HUMAN	Sodium channel protein type 2 subunit alpha OS=Homo sapiens GN=SCN2A PE=1 SV=3	HUMAN	4
891	5.31	5.31	37.34	14.32	11.83	sp|P11182|ODB2_HUMAN	Lipoamide acyltransferase component of branched-chain alpha-keto acid dehydrogenase complex, mitochondrial OS=Homo sapiens GN=DBT PE=1 SV=3	HUMAN	4
899	5.26	5.26	21.9	7.012	4.962	tr|A8MX09|A8MX09_HUMAN	Uncharacterized protein OS=Homo sapiens GN=WDR47 PE=4 SV=2	HUMAN	4
903	5.25	5.25	25.62	14.16	12.13	tr|C9JEU5|C9JEU5_HUMAN	Uncharacterized protein OS=Homo sapiens GN=FGG PE=4 SV=1	HUMAN	4
904	5.25	5.25	65.87	27.78	27.78	sp|Q16778|H2B2E_HUMAN	Histone H2B type 2-E OS=Homo sapiens GN=HIST2H2BE PE=1 SV=3	HUMAN	4
908	5.22	5.22	20.62	12.15	12.15	sp|Q7Z3B1|NEGR1_HUMAN	Neuronal growth regulator 1 OS=Homo sapiens GN=NEGR1 PE=1 SV=3	HUMAN	4
915	5.14	7.08	29.61	10.61	10.61	sp|O75131|CPNE3_HUMAN	Copine-3 OS=Homo sapiens GN=CPNE3 PE=1 SV=1	HUMAN	4
927	5.06	5.06	22.44	10.68	10.47	sp|Q9Y2Z9|COQ6_HUMAN	Ubiquinone biosynthesis monooxygenase COQ6 OS=Homo sapiens GN=COQ6 PE=1 SV=2	HUMAN	4
935	5.01	5.01	15.32	1.309	1.127	sp|Q92736|RYR2_HUMAN	Ryanodine receptor 2 OS=Homo sapiens GN=RYR2 PE=1 SV=3	HUMAN	4
936	5.01	5.01	21.55	4.735	3.429	sp|Q9UQB3|CTND2_HUMAN	Catenin delta-2 OS=Homo sapiens GN=CTNND2 PE=1 SV=3	HUMAN	4
946	4.92	4.92	29.68	22.37	18.72	tr|Q59GF3|Q59GF3_HUMAN	Aquaporin 4 isoform a variant (Fragment) OS=Homo sapiens PE=2 SV=1	HUMAN	4
949	4.88	4.88	28.7	5.032	3.331	sp|Q15075|EEA1_HUMAN	Early endosome antigen 1 OS=Homo sapiens GN=EEA1 PE=1 SV=2	HUMAN	4
952	4.83	4.83	26.67	8.062	6.667	sp|P13667|PDIA4_HUMAN	Protein disulfide-isomerase A4 OS=Homo sapiens GN=PDIA4 PE=1 SV=2	HUMAN	4
953	4.82	4.82	17.7	9.672	9.672	sp|Q8N145|LGI3_HUMAN	Leucine-rich repeat LGI family member 3 OS=Homo sapiens GN=LGI3 PE=2 SV=1	HUMAN	4
957	4.78	6.83	44.39	21.5	21.5	tr|C9JZA1|C9JZA1_HUMAN	Uncharacterized protein OS=Homo sapiens GN=RAB4A PE=3 SV=1	HUMAN	4
965	4.73	4.73	44.67	27.92	18.27	sp|P36969|GPX4_HUMAN	Phospholipid hydroperoxide glutathione peroxidase, mitochondrial OS=Homo sapiens GN=GPX4 PE=1 SV=3	HUMAN	4
968	4.69	4.69	39.96	12.09	10.14	tr|Q96H99|Q96H99_HUMAN	Cortactin OS=Homo sapiens GN=CTTN PE=2 SV=1	HUMAN	4
969	4.69	4.69	61.02	33.9	33.9	tr|F8WCA0|F8WCA0_HUMAN	Uncharacterized protein OS=Homo sapiens GN=VAMP2 PE=4 SV=1	HUMAN	4
981	4.57	4.57	38.14	18.64	9.605	sp|P10915|HPLN1_HUMAN	Hyaluronan and proteoglycan link protein 1 OS=Homo sapiens GN=HAPLN1 PE=2 SV=2	HUMAN	4
985	4.52	8.87	50.82	40.98	31.69	sp|P10114|RAP2A_HUMAN	Ras-related protein Rap-2a OS=Homo sapiens GN=RAP2A PE=1 SV=1	HUMAN	4
1091	4	4	16.33	1.56	1.307	tr|E9PD66|E9PD66_HUMAN	Uncharacterized protein OS=Homo sapiens GN=HUWE1 PE=4 SV=1	HUMAN	4
1108	3.98	3.98	20.13	15.44	15.44	sp|Q8N111|CEND_HUMAN	Cell cycle exit and neuronal differentiation protein 1 OS=Homo sapiens GN=CEND1 PE=2 SV=1	HUMAN	4
1122	3.9	3.9	14.54	4.699	4.699	tr|B4DQK1|B4DQK1_HUMAN	cDNA FLJ53475, highly similar to Autophagy-related protein 7 OS=Homo sapiens PE=2 SV=1	HUMAN	4
1126	3.86	3.86	50.56	50.56	25.84	tr|Q6FGH9|Q6FGH9_HUMAN	DNCL1 protein OS=Homo sapiens GN=DNCL1 PE=2 SV=1	HUMAN	4
1158	3.67	5.86	51.64	20.19	20.19	sp|P61018|RAB4B_HUMAN	Ras-related protein Rab-4B OS=Homo sapiens GN=RAB4B PE=1 SV=1	HUMAN	4
1164	3.64	7.43	34.16	8.918	7.4	tr|Q53YE7|Q53YE7_HUMAN	Monoamine oxidase A OS=Homo sapiens GN=MAOA PE=2 SV=1	HUMAN	4
1278	3.15	5.36	46.15	15.72	12.04	tr|Q6P452|Q6P452_HUMAN	ANXA4 protein OS=Homo sapiens GN=ANXA4 PE=2 SV=1	HUMAN	4
1293	3.08	5.42	30.3	4.895	3.629	tr|B1N949|B1N949_HUMAN	Liprin alpha4 OS=Homo sapiens GN=PPFIA4 PE=2 SV=1	HUMAN	4
1346	2.78	6.26	16.72	4.692	3.715	sp|Q5JWF2-2|GNAS1_HUMAN	Isoform XLas-2 of Guanine nucleotide-binding protein G(s) subunit alpha isoforms XLas OS=Homo sapiens GN=GNAS	HUMAN	4
1358	2.73	7.74	61.17	39.89	23.94	sp|P01116-2|RASK_HUMAN	Isoform 2B of GTPase KRas OS=Homo sapiens GN=KRAS	HUMAN	4
1375	2.64	5.83	32.06	10.5	7.443	sp|Q13177|PAK2_HUMAN	Serine/threonine-protein kinase PAK 2 OS=Homo sapiens GN=PAK2 PE=1 SV=3	HUMAN	4
1466	2.29	6.49	26.22	3.946	1.998	tr|Q71S06|Q71S06_HUMAN	Beta spectrin IV OS=Homo sapiens PE=2 SV=1	HUMAN	4
1510	2.17	8.51	30.94	18.47	11.99	tr|Q6N093|Q6N093_HUMAN	Putative uncharacterized protein DKFZp686I04196 (Fragment) OS=Homo sapiens GN=DKFZp686I04196 PE=1 SV=1	HUMAN	4
1553	2.09	7.44	32.62	5.556	3.584	sp|Q8IUD2|RB6I2_HUMAN	ELKS/Rab6-interacting/CAST family member 1 OS=Homo sapiens GN=ERC1 PE=1 SV=1	HUMAN	4
1580	2.06	5.65	48.97	26.75	18.11	tr|Q53XM7|Q53XM7_HUMAN	VAMP (Vesicle-associated membrane protein)-associated protein B and C OS=Homo sapiens GN=VAPB PE=2 SV=1	HUMAN	4
1614	2.03	8.22	48.38	24.19	17.69	tr|Q53F60|Q53F60_HUMAN	Carbonyl reductase 3 variant (Fragment) OS=Homo sapiens PE=2 SV=1	HUMAN	4
1662	2.01	7.47	31.78	11.63	11.63	tr|B1AM49|B1AM49_HUMAN	ELAV (Embryonic lethal, abnormal vision, Drosophila)-like 2 (Hu antigen B) OS=Homo sapiens GN=ELAVL2 PE=4 SV=1	HUMAN	4
1663	2.01	5.59	28.37	12.26	12.26	sp|P78356|PI42B_HUMAN	Phosphatidylinositol-5-phosphate 4-kinase type-2 beta OS=Homo sapiens GN=PIP4K2B PE=1 SV=1	HUMAN	4
1707	2	7.96	48.19	20.88	20.48	sp|P39687|AN32A_HUMAN	Acidic leucine-rich nuclear phosphoprotein 32 family member A OS=Homo sapiens GN=ANP32A PE=1 SV=1	HUMAN	4
1708	2	7.06	29.74	12.77	12.77	tr|B7ZL73|B7ZL73_HUMAN	TH protein OS=Homo sapiens GN=TH PE=2 SV=1	HUMAN	4
667	7.91	7.91	31.72	12.05	3.811	sp|P55060|XPO2_HUMAN	Exportin-2 OS=Homo sapiens GN=CSE1L PE=1 SV=3	HUMAN	3
691	7.53	7.53	62.5	33.15	13.04	sp|Q04760|LGUL_HUMAN	Lactoylglutathione lyase OS=Homo sapiens GN=GLO1 PE=1 SV=4	HUMAN	3
693	7.5	7.5	54.43	27.53	10.13	tr|Q6NUL6|Q6NUL6_HUMAN	PITPNA protein (Fragment) OS=Homo sapiens GN=PITPNA PE=2 SV=1	HUMAN	3
727	7.1	7.1	57.09	36.33	13.49	sp|P46926|GNPI1_HUMAN	Glucosamine-6-phosphate isomerase 1 OS=Homo sapiens GN=GNPDA1 PE=1 SV=1	HUMAN	3
733	7	7	37.96	12.6	5.816	sp|Q02153|GCYB1_HUMAN	Guanylate cyclase soluble subunit beta-1 OS=Homo sapiens GN=GUCY1B3 PE=1 SV=1	HUMAN	3
743	6.89	6.89	34.95	21.32	9.89	tr|B2R8N0|B2R8N0_HUMAN	cDNA, FLJ93975, highly similar to Homo sapiens epoxide hydrolase 1, microsomal (xenobiotic) (EPHX1), mRNA OS=Homo sapiens PE=2 SV=1	HUMAN	3
746	6.77	6.77	43.39	14.81	14.81	sp|Q00765|REEP5_HUMAN	Receptor expression-enhancing protein 5 OS=Homo sapiens GN=REEP5 PE=1 SV=3	HUMAN	3
748	6.73	6.73	22.87	3.605	2.364	tr|Q6MZU1|Q6MZU1_HUMAN	Putative uncharacterized protein DKFZp686A1195 OS=Homo sapiens GN=DKFZp686A1195 PE=2 SV=1	HUMAN	3
749	6.71	6.71	45.2	10.13	4.667	tr|B3KX72|B3KX72_HUMAN	Uncharacterized protein OS=Homo sapiens GN=HNRNPU PE=2 SV=1	HUMAN	3
755	6.65	6.65	50.45	50.45	31.53	sp|P14927|QCR7_HUMAN	Cytochrome b-c1 complex subunit 7 OS=Homo sapiens GN=UQCRB PE=1 SV=2	HUMAN	3
756	6.62	6.62	28.48	12.27	5.565	tr|F5GZ08|F5GZ08_HUMAN	Uncharacterized protein OS=Homo sapiens GN=APLP1 PE=4 SV=1	HUMAN	3
759	6.57	6.57	39.83	39.83	19.92	tr|Q6P5S8|Q6P5S8_HUMAN	IGK@ protein OS=Homo sapiens GN=IGK@ PE=1 SV=1	HUMAN	3
763	6.54	6.54	25.48	12.5	9.856	sp|Q14CZ8|HECAM_HUMAN	Hepatocyte cell adhesion molecule OS=Homo sapiens GN=HEPACAM PE=1 SV=1	HUMAN	3
766	6.51	6.51	18.13	12.39	10.27	tr|Q8N5Y3|Q8N5Y3_HUMAN	GYG1 protein (Fragment) OS=Homo sapiens GN=GYG1 PE=2 SV=2	HUMAN	3
767	6.5	6.5	51.02	51.02	35.37	tr|C9J2K4|C9J2K4_HUMAN	V-type proton ATPase subunit F OS=Homo sapiens GN=ATP6V1F PE=3 SV=1	HUMAN	3
773	6.43	6.43	30.05	9.426	4.098	sp|P13010|XRCC5_HUMAN	X-ray repair cross-complementing protein 5 OS=Homo sapiens GN=XRCC5 PE=1 SV=3	HUMAN	3
774	6.42	6.42	34.25	31.49	16.57	tr|F8WCF6|F8WCF6_HUMAN	Uncharacterized protein OS=Homo sapiens GN=ARPC4 PE=4 SV=1	HUMAN	3
778	6.36	6.36	30.64	9.836	4.54	tr|Q9H021|Q9H021_HUMAN	Putative uncharacterized protein DKFZp761D171 (Fragment) OS=Homo sapiens GN=DKFZp761D171 PE=2 SV=1	HUMAN	3
780	6.35	6.35	31.84	13.3	6.927	tr|A8MXP9|A8MXP9_HUMAN	Uncharacterized protein OS=Homo sapiens GN=MATR3 PE=4 SV=1	HUMAN	3
782	6.35	6.35	27.55	12.93	10.2	sp|Q9P0L0-2|VAPA_HUMAN	Isoform 2 of Vesicle-associated membrane protein-associated protein A OS=Homo sapiens GN=VAPA	HUMAN	3
783	6.34	6.34	22.76	19.03	14.18	sp|P04632|CPNS1_HUMAN	Calpain small subunit 1 OS=Homo sapiens GN=CAPNS1 PE=1 SV=1	HUMAN	3
784	6.33	6.33	31.04	6.269	3.793	sp|Q9C0C9|UBE2O_HUMAN	Ubiquitin-conjugating enzyme E2 O OS=Homo sapiens GN=UBE2O PE=1 SV=3	HUMAN	3
786	6.32	6.32	21.95	9.599	2.99	sp|P11274|BCR_HUMAN	Breakpoint cluster region protein OS=Homo sapiens GN=BCR PE=1 SV=2	HUMAN	3
787	6.31	6.31	35.76	13.65	11.53	tr|Q3SYB4|Q3SYB4_HUMAN	SERPINB12 protein OS=Homo sapiens GN=SERPINB12 PE=2 SV=1	HUMAN	3
790	6.29	6.29	32.21	11.96	10.43	tr|F8W1L5|F8W1L5_HUMAN	Uncharacterized protein OS=Homo sapiens GN=GPD1 PE=3 SV=1	HUMAN	3
794	6.26	6.26	29.94	14.78	5.95	tr|Q8IYQ9|Q8IYQ9_HUMAN	Karyopherin alpha 3 (Importin alpha 4) OS=Homo sapiens GN=KPNA3 PE=2 SV=1	HUMAN	3
795	6.26	6.26	33.02	15.43	12.35	tr|B2RD27|B2RD27_HUMAN	cDNA, FLJ96428, highly similar to Homo sapiens proteasome (prosome, macropain) 26S subunit, non-ATPase, 7 (Mov34 homolog) (PSMD7), mRNA OS=Homo sapiens PE=2 SV=1	HUMAN	3
797	6.24	6.24	47.01	24.79	21.37	tr|Q8N355|Q8N355_HUMAN	IGL@ protein OS=Homo sapiens GN=IGL@ PE=2 SV=1	HUMAN	3
800	6.19	6.19	40.83	16.67	12.92	sp|Q96C19|EFHD2_HUMAN	EF-hand domain-containing protein D2 OS=Homo sapiens GN=EFHD2 PE=1 SV=1	HUMAN	3
803	6.07	6.07	23.57	4.167	4.167	tr|E9PHR4|E9PHR4_HUMAN	Uncharacterized protein OS=Homo sapiens GN=PTPN23 PE=4 SV=2	HUMAN	3
807	6.05	6.05	20.76	6.815	3.17	tr|G1UI17|G1UI17_HUMAN	Glycogen debranching enzyme (Fragment) OS=Homo sapiens GN=AGL PE=2 SV=1	HUMAN	3
810	6.03	6.03	34.58	7.155	7.155	sp|P46060|RAGP1_HUMAN	Ran GTPase-activating protein 1 OS=Homo sapiens GN=RANGAP1 PE=1 SV=1	HUMAN	3
811	6.03	6.03	21.06	4.046	4.046	tr|D1MQ00|D1MQ00_HUMAN	Coiled-coil domain containing 132, transcript variant 1 OS=Homo sapiens GN=CCDC132 PE=2 SV=1	HUMAN	3
812	6.03	6.03	15.12	4.775	4.775	tr|Q59ET0|Q59ET0_HUMAN	Glucan , branching enzyme 1 variant (Fragment) OS=Homo sapiens PE=2 SV=1	HUMAN	3
813	6.03	6.03	22.68	12.37	7.423	tr|Q86U78|Q86U78_HUMAN	Angiotensinogen (Serine (Or cysteine) proteinase inhibitor, clade A (Alpha-1 antiproteinase, antitrypsin), member 8) OS=Homo sapiens PE=2 SV=1	HUMAN	3
814	6.02	6.02	67.36	27.98	27.98	tr|Q5U0J2|Q5U0J2_HUMAN	Cysteine and glycine-rich protein 1 OS=Homo sapiens GN=CSRP1 PE=2 SV=1	HUMAN	3
815	6.02	6.02	51.74	20.4	20.4	sp|P43487|RANG_HUMAN	Ran-specific GTPase-activating protein OS=Homo sapiens GN=RANBP1 PE=1 SV=1	HUMAN	3
816	6.02	6.02	37.7	17.62	17.62	tr|Q5RLJ0|Q5RLJ0_HUMAN	CLE OS=Homo sapiens PE=2 SV=1	HUMAN	3
817	6.02	6.02	25.24	10.22	10.22	sp|P08247|SYPH_HUMAN	Synaptophysin OS=Homo sapiens GN=SYP PE=1 SV=3	HUMAN	3
821	6.01	6.01	14.62	7.93	3.811	tr|F5GYR8|F5GYR8_HUMAN	Uncharacterized protein OS=Homo sapiens GN=USO1 PE=4 SV=1	HUMAN	3
822	6.01	6.01	33.97	16.51	16.51	tr|Q8TBT6|Q8TBT6_HUMAN	Putative uncharacterized protein (Fragment) OS=Homo sapiens PE=2 SV=1	HUMAN	3
824	5.99	6.02	18.89	10.37	5.926	tr|B2RAY1|B2RAY1_HUMAN	cDNA, FLJ95184, highly similar to Homo sapiens signal transducing adaptor molecule (SH3 domain and ITAM motif) 1 (STAM), mRNA OS=Homo sapiens PE=2 SV=1	HUMAN	3
825	5.99	5.99	35.4	12.73	10.25	tr|Q5U0P9|Q5U0P9_HUMAN	Purine-rich element binding protein A OS=Homo sapiens PE=2 SV=1	HUMAN	3
827	5.96	5.96	24.79	20.66	20.66	tr|A5JHP3|A5JHP3_HUMAN	Dermcidin isoform 2 OS=Homo sapiens GN=DCD PE=2 SV=1	HUMAN	3
829	5.92	6.32	24.88	8.674	5.401	tr|Q59EX7|Q59EX7_HUMAN	Synapsin-3 variant (Fragment) OS=Homo sapiens PE=2 SV=1	HUMAN	3
830	5.89	5.89	31.31	11.2	6.641	tr|A7MAP1|A7MAP1_HUMAN	Coronin-1C_i3 protein OS=Homo sapiens GN=CORO1C PE=2 SV=1	HUMAN	3
832	5.88	5.88	24.9	6.294	3.217	sp|Q9NZQ3-3|SPN90_HUMAN	Isoform 3 of NCK-interacting protein with SH3 domain OS=Homo sapiens GN=NCKIPSD	HUMAN	3
833	5.87	5.87	24.6	4.052	4.052	sp|Q8IXI2-3|MIRO1_HUMAN	Isoform 3 of Mitochondrial Rho GTPase 1 OS=Homo sapiens GN=RHOT1	HUMAN	3
835	5.85	6.16	41.81	14.77	7.117	sp|Q9Y6K8|KAD5_HUMAN	Adenylate kinase isoenzyme 5 OS=Homo sapiens GN=AK5 PE=1 SV=2	HUMAN	3
837	5.81	5.81	25.44	12.43	12.43	tr|E5RHW4|E5RHW4_HUMAN	Uncharacterized protein OS=Homo sapiens GN=ERLIN2 PE=4 SV=1	HUMAN	3
839	5.79	5.85	30.38	14.11	9.091	tr|A8K2M0|A8K2M0_HUMAN	Proteasome (Prosome, macropain) 26S subunit, ATPase, 4, isoform CRA_b OS=Homo sapiens GN=PSMC4 PE=2 SV=1	HUMAN	3
840	5.76	5.76	23.47	8.068	2.445	tr|D3DSC5|D3DSC5_HUMAN	Neural cell adhesion molecule 2, isoform CRA_a (Fragment) OS=Homo sapiens GN=NCAM2 PE=4 SV=1	HUMAN	3
841	5.76	5.76	34.2	18.26	12.17	tr|Q5JQ10|Q5JQ10_HUMAN	Adenosine kinase OS=Homo sapiens GN=ADK PE=2 SV=1	HUMAN	3
844	5.73	7.87	39.29	18.89	6.239	sp|Q9HCH3|CPNE5_HUMAN	Copine-5 OS=Homo sapiens GN=CPNE5 PE=1 SV=2	HUMAN	3
845	5.72	5.72	49.18	12.14	5.31	tr|Q8N274|Q8N274_HUMAN	Uncharacterized protein OS=Homo sapiens GN=AHNAK PE=2 SV=1	HUMAN	3
846	5.71	5.71	36.4	12.88	5.521	tr|D6REN6|D6REN6_HUMAN	Uncharacterized protein OS=Homo sapiens GN=HARS PE=4 SV=1	HUMAN	3
849	5.68	5.68	42.82	13.35	8.816	tr|E9PM69|E9PM69_HUMAN	Uncharacterized protein OS=Homo sapiens GN=PSMC3 PE=3 SV=1	HUMAN	3
850	5.68	5.68	36.8	22.34	11.93	tr|Q597H1|Q597H1_HUMAN	Transformation-related protein 14 OS=Homo sapiens GN=TRG14 PE=2 SV=1	HUMAN	3
851	5.68	5.68	43.9	27.32	23.9	sp|P49720|PSB3_HUMAN	Proteasome subunit beta type-3 OS=Homo sapiens GN=PSMB3 PE=1 SV=2	HUMAN	3
853	5.65	5.65	23.53	3.894	2.568	tr|B4E0A4|B4E0A4_HUMAN	cDNA FLJ57023, highly similar to Homo sapiens collagen, type VI, alpha 3 (COL6A3), transcript variant 3, mRNA OS=Homo sapiens PE=2 SV=1	HUMAN	3
854	5.64	5.64	36.96	11.59	8.333	sp|Q8N7J2-2|F123A_HUMAN	Isoform 2 of Protein FAM123A OS=Homo sapiens GN=FAM123A	HUMAN	3
855	5.63	5.63	55.98	34.45	15.79	sp|Q9NZD2|GLTP_HUMAN	Glycolipid transfer protein OS=Homo sapiens GN=GLTP PE=1 SV=3	HUMAN	3
858	5.61	5.61	33.93	20	16.43	sp|Q9UJQ1|CT103_HUMAN	LAMP family protein C20orf103 OS=Homo sapiens GN=C20orf103 PE=1 SV=1	HUMAN	3
859	5.6	5.6	32.18	20.69	14.94	sp|Q92506|DHB8_HUMAN	Estradiol 17-beta-dehydrogenase 8 OS=Homo sapiens GN=HSD17B8 PE=1 SV=2	HUMAN	3
860	5.58	5.58	42.04	11.46	9.13	sp|P23381|SYWC_HUMAN	Tryptophanyl-tRNA synthetase, cytoplasmic OS=Homo sapiens GN=WARS PE=1 SV=2	HUMAN	3
862	5.56	5.56	18.79	6.263	6.263	tr|Q8N6Z3|Q8N6Z3_HUMAN	AVL9 protein OS=Homo sapiens GN=AVL9 PE=2 SV=1	HUMAN	3
863	5.56	5.56	22.33	7.862	7.862	tr|C9JVR8|C9JVR8_HUMAN	Uncharacterized protein OS=Homo sapiens GN=LASP1 PE=4 SV=1	HUMAN	3
[truncated: 861 more rows]
