# Supplementary material for: Anatomo-proteomic characterization of human basal ganglia: focus on striatum and globus pallidus
Source: Mol Brain. 2014 Nov 18;7:83. doi: 10.1186/s13041-014-0083-9 (PMC4236423; doi:10.1186/s13041-014-0083-9)
Supplement: Additional file 5: — Genetic Association Database results. [file 13041_2014_83_MOESM5_ESM.xlsx]

## Sheet: Sheet1
Supp Table 5. Genetic Association Database
Striatal proteome
Category	Term	Count	%	PValue	Proteins	List Total	Pop Hits	Pop Total	Fold Enrichment
GENETIC_ASSOCIATION_DB_DISEASE	Parkinson's disease	33	2.49057	2.1328e-07	B7ZAD1, P09936, Q59EJ3, Q7Z7M4, Q59EJ5, Q59HA9, Q2M3B4, P05091, P16083, P07101, P30711, Q08257, Q6FHG5, P09488, Q05940, P35270, P01023, Q99497, Q86XR1, Q4W5L2, Q1L857, P07196, Q53YE7, P02649, A2RUN4, P09211, Q6FGZ3, P17600, Q6NS36, Q04917, P02792, P68133, P07339, Q8TBI1, Q6FGJ9	281	134	3028	2.65374
GENETIC_ASSOCIATION_DB_DISEASE	schizophrenia	48	3.62264	4.00465e-05	Q5VZ30, Q59EJ3, Q9GZT4, Q59HA9, Q6PUV4, P16083, Q5STM1, P07101, P80404, Q9UKU0, Q8IYQ9, Q86XR1, A6NI00, P28329, P17987, Q9H0Q3, P60880, Q59GB4, Q8IYG5, P02649, A2RUN4, P09211, P48426, Q59FL6, P04271, O00410, Q8N169, B3KVQ9, Q7Z7M4, Q1WWK6, Q86YM7, Q546H9, Q5VTS9, Q53F18, Q2M3B4, A8YXX4, Q96JE9, Q86T07, Q86VA8, P09488, Q05940, Q59GF3, Q92686, O00505, Q59EX7, Q53YE7, Q53H26, P09543, Q04917, Q8TBI1,…	281	288	3028	1.79597
GENETIC_ASSOCIATION_DB_DISEASE	bipolar disorder schizophrenia	7	0.528302	0.00973619	Q59EX7, P48426, P13591, P43034, Q59HA9, Q05940, Q53F03	281	21	3028	3.59193
GENETIC_ASSOCIATION_DB_DISEASE	Alzheimer's Disease	34	2.56604	0.0103391	B7ZAD1, P09936, P04406, Q13867, Q59EJ3, Q7Z7M4, P14174, P04040, Q59HA9, P14324, Q13526, Q6FHG5, Q59G01, P36957, P01023, P98160, Q86XR1, Q4W5L2, Q5SWX3, P02768, P28329, Q5SQT9, O00213, P54652, Q9UKU7, Q07954, P02649, Q53YE7, Q53H26, Q86U78, P68133, P07339, P02647, P01034	281	239	3028	1.53296
GENETIC_ASSOCIATION_DB_DISEASE	tardive dyskinesia	7	0.528302	0.0232113	Q53YE7, P30711, A2RUN4, Q7Z7M4, P09488, Q8TBI1, P07203	281	25	3028	3.01722
GENETIC_ASSOCIATION_DB_DISEASE	ALS/amyotrophic lateral sclerosis	6	0.45283	0.0462765	P48637, Q14204, Q53XM7, P00441, Q6ZMU0, P01034	281	22	3028	2.93885
Pallidal proteome
Category	Term	Count	%	PValue	Proteins	List Total	Pop Hits	Pop Total	Fold Enrichment
GENETIC_ASSOCIATION_DB_DISEASE	Parkinson's disease	28	2.24179	3.69205e-05	P09936, Q59EJ3, Q7Z7M4, Q2M3B4, P05091, Q53G81, P07101, Q08257, Q6FHG5, P09488, P35270, P01023, Q99497, Q86XR1, Q4W5L2, B2R8N0, Q1L857, P02649, Q53YE7, P09211, Q6IPW4, Q6FGZ3, P17600, Q6NS36, Q04917, P02792, P07339, Q8TBI1, Q6FGJ9, O76024, A8K5I0	274	134	3028	2.30918
GENETIC_ASSOCIATION_DB_DISEASE	schizophrenia	43	3.44275	0.000778506	Q5VZ30, Q8N169, B3KVQ9, Q8IVA8, Q59EJ3, Q7Z7M4, Q546H9, Q9GZT4, Q2M3B4, Q53F18, Q5VTS9, A8YXX4, P05090, Q96JE9, Q5STM1, P07101, Q99689, P80404, P42858, P06241, Q8IYQ9, P09488, Q86VA8, Q7Z3Z9, Q86XR1, Q59GM1, Q59GF3, P17987, Q92686, P43004, P60880, Q59GB4, Q59EX7, Q8IYG5, Q53YE7, P02649, P09543, P09211, Q53H26, Q6IPW4, P48426, Q04917, Q8TBI1, Q9NQC3, P04271, O00410, A8K5I0	274	288	3028	1.64999
GENETIC_ASSOCIATION_DB_DISEASE	Alzheimer's Disease	32	2.56205	0.0212092	P09936, P04406, Q13867, Q59EJ3, Q5JNW4, Q7Z7M4, P04040, Q05DJ8, P05090, Q53G81, P14324, P06241, Q6FHG5, Q5T208, P36957, P01023, P98160, Q7Z3Z9, Q86XR1, Q4W5L2, Q5SQT9, Q5CZH9, P54652, Q7Z3G4, Q9UKU7, Q07954, P02649, Q53YE7, Q53H26, Q86U78, P07339, P02647, P01034, A8K5I0	274	239	3028	1.47964
GENETIC_ASSOCIATION_DB_DISEASE	ALS/amyotrophic lateral sclerosis	6	0.480384	0.0421426	P48637, Q14204, Q53XM7, P00441, Q6ZMU0, P01034	274	22	3028	3.01393
