# Supplementary material for: Anatomo-proteomic characterization of human basal ganglia: focus on striatum and globus pallidus
Source: Mol Brain. 2014 Nov 18;7:83. doi: 10.1186/s13041-014-0083-9 (PMC4236423; doi:10.1186/s13041-014-0083-9)
Supplement: Additional file 6: — Functional analysis of basal ganglia proteins previously detected in CSF. [file 13041_2014_83_MOESM6_ESM.xlsx]

## Sheet: Proteins
Supp Table 6. Basal ganglia protein-coding genes detected in CSF
ENSG00000002549
ENSG00000004399
ENSG00000004455
ENSG00000004478
ENSG00000005893
ENSG00000006625
ENSG00000008056
ENSG00000010256
ENSG00000010278
ENSG00000011347
ENSG00000014641
ENSG00000015479
ENSG00000018236
ENSG00000018625
ENSG00000021645
ENSG00000022267
ENSG00000023318
ENSG00000026025
ENSG00000033627
ENSG00000035403
ENSG00000038427
ENSG00000042493
ENSG00000044574
ENSG00000049449
ENSG00000050165
ENSG00000057608
ENSG00000057757
ENSG00000058272
ENSG00000058404
ENSG00000058453
ENSG00000060709
ENSG00000063241
ENSG00000063854
ENSG00000065000
ENSG00000065135
ENSG00000065534
ENSG00000065833
ENSG00000066084
ENSG00000067225
ENSG00000067560
ENSG00000067715
ENSG00000069345
ENSG00000070087
ENSG00000070182
ENSG00000070961
ENSG00000072110
ENSG00000073712
ENSG00000073969
ENSG00000074696
ENSG00000074800
ENSG00000074842
ENSG00000075340
ENSG00000076201
ENSG00000076554
ENSG00000077380
ENSG00000078070
ENSG00000078902
ENSG00000079332
ENSG00000079739
ENSG00000079819
ENSG00000079950
ENSG00000080224
ENSG00000080493
ENSG00000084207
ENSG00000085063
ENSG00000085377
ENSG00000085662
ENSG00000087086
ENSG00000087258
ENSG00000087274
ENSG00000087460
ENSG00000088247
ENSG00000089169
ENSG00000089220
ENSG00000089597
ENSG00000090273
ENSG00000090863
ENSG00000091129
ENSG00000091972
ENSG00000092010
ENSG00000092841
ENSG00000093167
ENSG00000096384
ENSG00000099365
ENSG00000099624
ENSG00000099814
ENSG00000099822
ENSG00000100097
ENSG00000100216
ENSG00000100280
ENSG00000100284
ENSG00000100285
ENSG00000100345
ENSG00000100380
ENSG00000100412
ENSG00000100504
ENSG00000100591
ENSG00000100884
ENSG00000100902
ENSG00000100983
ENSG00000101079
ENSG00000101150
ENSG00000101152
ENSG00000101210
ENSG00000101298
ENSG00000101350
ENSG00000101439
ENSG00000101444
ENSG00000101474
ENSG00000101558
ENSG00000101856
ENSG00000102024
ENSG00000102109
ENSG00000102144
ENSG00000102181
ENSG00000102879
ENSG00000102898
ENSG00000103034
ENSG00000103187
ENSG00000103316
ENSG00000103876
ENSG00000104267
ENSG00000104327
ENSG00000104687
ENSG00000104823
ENSG00000104824
ENSG00000104833
ENSG00000104835
ENSG00000105220
ENSG00000105223
ENSG00000105355
ENSG00000105376
ENSG00000105409
ENSG00000105568
ENSG00000105607
ENSG00000105767
ENSG00000105887
ENSG00000105953
ENSG00000106049
ENSG00000106105
ENSG00000106278
ENSG00000106853
ENSG00000106976
ENSG00000106992
ENSG00000107796
ENSG00000107902
ENSG00000108231
ENSG00000108518
ENSG00000108578
ENSG00000108852
ENSG00000108946
ENSG00000108953
ENSG00000109062
ENSG00000109107
ENSG00000109472
ENSG00000109971
ENSG00000110169
ENSG00000110400
ENSG00000110436
ENSG00000110651
ENSG00000110955
ENSG00000111144
ENSG00000111640
ENSG00000111667
ENSG00000111669
ENSG00000111674
ENSG00000111716
ENSG00000112294
ENSG00000112335
ENSG00000112514
ENSG00000112695
ENSG00000113558
ENSG00000113758
ENSG00000114554
ENSG00000114573
ENSG00000114948
ENSG00000115306
ENSG00000115310
ENSG00000115541
ENSG00000115685
ENSG00000115866
ENSG00000116106
ENSG00000116161
ENSG00000116288
ENSG00000116489
ENSG00000116791
ENSG00000117016
ENSG00000117448
ENSG00000117450
ENSG00000117592
ENSG00000117632
ENSG00000117906
ENSG00000117984
ENSG00000118137
ENSG00000118160
ENSG00000118271
ENSG00000119125
ENSG00000119383
ENSG00000119689
ENSG00000120053
ENSG00000120265
ENSG00000120526
ENSG00000120694
ENSG00000120705
ENSG00000120885
ENSG00000120992
ENSG00000121691
ENSG00000121769
ENSG00000122545
ENSG00000122565
ENSG00000122566
ENSG00000122786
ENSG00000122966
ENSG00000123130
ENSG00000123240
ENSG00000123384
ENSG00000123560
ENSG00000124140
ENSG00000124299
ENSG00000124507
ENSG00000124570
ENSG00000124588
ENSG00000124614
ENSG00000124767
ENSG00000125166
ENSG00000125730
ENSG00000126247
ENSG00000126803
ENSG00000126945
ENSG00000127022
ENSG00000127314
ENSG00000127824
ENSG00000128245
ENSG00000128422
ENSG00000128524
ENSG00000128595
ENSG00000128596
ENSG00000129235
ENSG00000129244
ENSG00000129559
ENSG00000130175
ENSG00000130203
ENSG00000130226
ENSG00000130287
ENSG00000130313
ENSG00000130558
ENSG00000130702
ENSG00000130764
ENSG00000130985
ENSG00000131018
ENSG00000131067
ENSG00000131095
ENSG00000131171
ENSG00000131771
ENSG00000131844
ENSG00000132471
ENSG00000132541
ENSG00000132639
ENSG00000132692
ENSG00000133112
ENSG00000133318
ENSG00000133392
ENSG00000133731
ENSG00000133742
ENSG00000134121
ENSG00000134184
ENSG00000134308
ENSG00000134333
ENSG00000135046
ENSG00000135720
ENSG00000135829
ENSG00000135862
ENSG00000136143
ENSG00000136167
ENSG00000136193
ENSG00000136541
ENSG00000136628
ENSG00000136717
ENSG00000136810
ENSG00000136854
ENSG00000137040
ENSG00000137055
ENSG00000137076
ENSG00000137267
ENSG00000137285
ENSG00000137312
ENSG00000137345
ENSG00000137509
ENSG00000137726
ENSG00000137824
ENSG00000138069
ENSG00000138071
ENSG00000138413
ENSG00000138430
ENSG00000138814
ENSG00000139220
ENSG00000139684
ENSG00000139970
ENSG00000140374
ENSG00000141279
ENSG00000141367
ENSG00000141720
ENSG00000141985
ENSG00000142168
ENSG00000142192
ENSG00000142507
ENSG00000142657
ENSG00000142798
ENSG00000143416
ENSG00000143546
ENSG00000143549
ENSG00000143632
ENSG00000143761
ENSG00000143870
ENSG00000144381
ENSG00000144591
ENSG00000144834
ENSG00000145293
ENSG00000145321
ENSG00000145349
ENSG00000145362
ENSG00000147065
ENSG00000147162
ENSG00000147416
ENSG00000148053
ENSG00000148180
ENSG00000148303
ENSG00000148468
ENSG00000149131
ENSG00000149218
ENSG00000149269
ENSG00000149294
ENSG00000149428
ENSG00000149591
ENSG00000149925
ENSG00000151025
ENSG00000151327
ENSG00000151552
ENSG00000151729
ENSG00000152234
ENSG00000152556
ENSG00000152583
ENSG00000152795
ENSG00000152818
ENSG00000153310
ENSG00000153904
ENSG00000154096
ENSG00000154146
ENSG00000154217
ENSG00000154277
ENSG00000154639
ENSG00000155130
ENSG00000155366
ENSG00000155660
ENSG00000155886
ENSG00000156453
ENSG00000156515
ENSG00000156642
ENSG00000157445
ENSG00000157766
ENSG00000158290
ENSG00000158710
ENSG00000158874
ENSG00000159164
ENSG00000159228
ENSG00000159423
ENSG00000159713
ENSG00000160209
ENSG00000160307
ENSG00000160460
ENSG00000160862
ENSG00000161634
ENSG00000162706
ENSG00000162729
ENSG00000163344
ENSG00000163346
ENSG00000163359
ENSG00000163399
ENSG00000163531
ENSG00000163631
ENSG00000163754
ENSG00000163931
ENSG00000164111
ENSG00000164398
ENSG00000164587
ENSG00000164687
ENSG00000164830
ENSG00000164924
ENSG00000165092
ENSG00000165119
ENSG00000165280
ENSG00000165410
ENSG00000165478
ENSG00000165609
ENSG00000165672
ENSG00000165704
ENSG00000165795
ENSG00000165916
ENSG00000166165
ENSG00000166226
ENSG00000166426
ENSG00000166780
ENSG00000166794
ENSG00000166913
ENSG00000166963
ENSG00000167004
ENSG00000167085
ENSG00000167220
ENSG00000167371
ENSG00000167552
ENSG00000167578
ENSG00000167699
ENSG00000167768
ENSG00000167770
ENSG00000167792
ENSG00000167815
ENSG00000167986
ENSG00000168092
ENSG00000168280
ENSG00000168481
ENSG00000169139
ENSG00000169299
ENSG00000169504
ENSG00000169641
ENSG00000169710
ENSG00000169851
ENSG00000169992
ENSG00000170017
ENSG00000170027
ENSG00000170248
ENSG00000170477
ENSG00000170558
ENSG00000170606
ENSG00000170634
ENSG00000171246
ENSG00000171298
ENSG00000171403
ENSG00000171530
ENSG00000171533
ENSG00000171557
ENSG00000171560
ENSG00000171564
ENSG00000171603
ENSG00000171863
ENSG00000171951
ENSG00000172020
ENSG00000172037
ENSG00000172115
ENSG00000172137
ENSG00000172260
ENSG00000172270
ENSG00000172340
ENSG00000172354
ENSG00000172757
ENSG00000172867
ENSG00000173221
ENSG00000173267
ENSG00000173402
ENSG00000174840
ENSG00000174938
ENSG00000175161
ENSG00000175175
ENSG00000175497
ENSG00000175899
ENSG00000176619
ENSG00000176788
ENSG00000176978
ENSG00000177156
ENSG00000177885
ENSG00000178209
ENSG00000178695
ENSG00000179218
ENSG00000179915
ENSG00000181163
ENSG00000182667
ENSG00000182985
ENSG00000183020
ENSG00000183023
ENSG00000183036
ENSG00000183044
ENSG00000183311
ENSG00000183558
ENSG00000183715
ENSG00000183785
ENSG00000184840
ENSG00000184900
ENSG00000185046
ENSG00000185130
ENSG00000185565
ENSG00000185624
ENSG00000185651
ENSG00000185813
ENSG00000186081
ENSG00000186395
ENSG00000186832
ENSG00000186847
ENSG00000186868
ENSG00000187664
ENSG00000187837
ENSG00000188157
ENSG00000188486
ENSG00000188536
ENSG00000188997
ENSG00000189058
ENSG00000196136
ENSG00000196230
ENSG00000196365
ENSG00000196565
ENSG00000196642
ENSG00000196743
ENSG00000196924
ENSG00000196937
ENSG00000196961
ENSG00000197043
ENSG00000197102
ENSG00000197249
ENSG00000197694
ENSG00000197958
ENSG00000197971
ENSG00000198211
ENSG00000198356
ENSG00000198431
ENSG00000198467
ENSG00000198626
ENSG00000198668
ENSG00000198677
ENSG00000198814
ENSG00000198910
ENSG00000203812
ENSG00000203879
ENSG00000204388
ENSG00000204389
ENSG00000204655
ENSG00000205339
ENSG00000206172
ENSG00000206379
ENSG00000206480
ENSG00000212866
ENSG00000213366
ENSG00000213934
ENSG00000215328
ENSG00000220205
ENSG00000221823
ENSG00000221866
ENSG00000221983
ENSG00000223609
ENSG00000224156
ENSG00000224501
ENSG00000226492
ENSG00000227739
ENSG00000228278
ENSG00000229314
ENSG00000229684
ENSG00000230143
ENSG00000230885
ENSG00000231555
ENSG00000232280
ENSG00000232421
ENSG00000232575
ENSG00000232641
ENSG00000232804
ENSG00000233822
ENSG00000234096
ENSG00000234475
ENSG00000234623
ENSG00000235067
ENSG00000235941
ENSG00000236561
ENSG00000237724
ENSG00000237834
ENSG00000239672
ENSG00000240583
ENSG00000240849
ENSG00000240972
ENSG00000244687
ENSG00000244734
ENSG00000247596
ENSG00000253729
ENSG00000254772
ENSG00000257017
ENSG00000261109
ENSG00000262057
ENSG00000262279
ENSG00000262523
ENSG00000262655
ENSG00000262812
ENSG00000262907
ENSG00000265307
ENSG00000266225
ENSG00000267951
ENSG00000268462
ENSG00000268548
ENSG00000268642
ENSG00000268690
ENSG00000269478
ENSG00000269528
ENSG00000269666
ENSG00000271310
ENSG00000271760

## Sheet: Functional data
Category	Term	Count	%	proteins (Gene IDs)
PANTHER_PATHWAY	P00016:Cytoskeletal regulation by Rho GTPase	16	2.98507	ENSG00000155366, ENSG00000137267, ENSG00000198211, ENSG00000104833, ENSG00000065534, ENSG00000149269, ENSG00000165410, ENSG00000117632, ENSG00000137285, ENSG00000196230, ENSG00000172757, ENSG00000108518, ENSG00000133392, ENSG00000070087, ENSG00000100345, ENSG00000067560, ENSG00000183311
PANTHER_PATHWAY	P00029:Huntington disease	15	2.79851	ENSG00000137267, ENSG00000198211, ENSG00000104833, ENSG00000124507, ENSG00000138071, ENSG00000116791, ENSG00000126247, ENSG00000183020, ENSG00000077380, ENSG00000137285, ENSG00000196230, ENSG00000135720, ENSG00000197102, ENSG00000196961, ENSG00000143761, ENSG00000183311
PANTHER_PATHWAY	P00049:Parkinson disease	14	2.61194	ENSG00000109971, ENSG00000079950, ENSG00000185651, ENSG00000215328, ENSG00000044574, ENSG00000212866, ENSG00000108953, ENSG00000134308, ENSG00000166913, ENSG00000173267, ENSG00000126803, ENSG00000128245, ENSG00000204388, ENSG00000170027, ENSG00000204389, ENSG00000164924, ENSG00000100902
PANTHER_PATHWAY	P00034:Integrin signalling pathway	12	2.23881	ENSG00000135862, ENSG00000155366, ENSG00000130702, ENSG00000143761, ENSG00000196924, ENSG00000072110, ENSG00000177885, ENSG00000163359, ENSG00000127314, ENSG00000035403, ENSG00000067560, ENSG00000172037
PANTHER_PATHWAY	P00031:Inflammation mediated by chemokine and cytokine signaling pathway	10	1.86567	ENSG00000155366, ENSG00000058404, ENSG00000065534, ENSG00000145349, ENSG00000177885, ENSG00000133392, ENSG00000163359, ENSG00000149269, ENSG00000100345, ENSG00000067560
PANTHER_PATHWAY	P00024:Glycolysis	9	1.6791	ENSG00000156515, ENSG00000102144, ENSG00000074800, ENSG00000149925, ENSG00000105220, ENSG00000067225, ENSG00000111674, ENSG00000109107, ENSG00000152556
PANTHER_PATHWAY	P05734:Synaptic_vesicle_trafficking	9	1.6791	ENSG00000067715, ENSG00000008056, ENSG00000220205, ENSG00000136854, ENSG00000099365, ENSG00000011347, ENSG00000117016, ENSG00000132639, ENSG00000073969
PANTHER_PATHWAY	P05912:Dopamine receptor mediated signaling pathway	9	1.6791	ENSG00000087460, ENSG00000079819, ENSG00000220205, ENSG00000065135, ENSG00000196924, ENSG00000177885, ENSG00000132639, ENSG00000169504, ENSG00000131771
PANTHER_PATHWAY	P00021:FGF signaling pathway	9	1.6791	ENSG00000089220, ENSG00000108953, ENSG00000134308, ENSG00000166913, ENSG00000105568, ENSG00000128245, ENSG00000170027, ENSG00000164924, ENSG00000177885
PANTHER_PATHWAY	P00048:PI3 kinase pathway	8	1.49254	ENSG00000108953, ENSG00000134308, ENSG00000166913, ENSG00000065135, ENSG00000128245, ENSG00000170027, ENSG00000164924, ENSG00000177885
PANTHER_PATHWAY	P00018:EGF receptor signaling pathway	8	1.49254	ENSG00000089220, ENSG00000108953, ENSG00000134308, ENSG00000166913, ENSG00000128245, ENSG00000170027, ENSG00000164924, ENSG00000177885
PANTHER_PATHWAY	P00026:Heterotrimeric G-protein signaling pathway-Gi alpha and Gs alpha mediated pathway	8	1.49254	ENSG00000100504, ENSG00000108946, ENSG00000087460, ENSG00000065135, ENSG00000171564, ENSG00000172354, ENSG00000127314, ENSG00000141367
PANTHER_PATHWAY	P00040:Metabotropic glutamate receptor group II pathway	7	1.30597	ENSG00000108946, ENSG00000220205, ENSG00000065135, ENSG00000099365, ENSG00000087258, ENSG00000172354, ENSG00000132639
PANTHER_PATHWAY	P00039:Metabotropic glutamate receptor group III pathway	7	1.30597	ENSG00000108946, ENSG00000220205, ENSG00000065135, ENSG00000099365, ENSG00000172354, ENSG00000132639, ENSG00000110436
PANTHER_PATHWAY	P00059:p53 pathway	7	1.30597	ENSG00000108953, ENSG00000134308, ENSG00000166913, ENSG00000184900, ENSG00000128245, ENSG00000170027, ENSG00000164924
PANTHER_PATHWAY	P00005:Angiogenesis	7	1.30597	ENSG00000177156, ENSG00000155366, ENSG00000080224, ENSG00000116106, ENSG00000177885, ENSG00000149269, ENSG00000067560
PANTHER_PATHWAY	P00025:Hedgehog signaling pathway	6	1.1194	ENSG00000137267, ENSG00000137285, ENSG00000108946, ENSG00000198211, ENSG00000104833, ENSG00000196230, ENSG00000183311
PANTHER_PATHWAY	P00011:Blood coagulation	6	1.1194	ENSG00000142192, ENSG00000171560, ENSG00000175899, ENSG00000171564, ENSG00000171557, ENSG00000197249
PANTHER_PATHWAY	P00037:Ionotropic glutamate receptor pathway	6	1.1194	ENSG00000220205, ENSG00000058404, ENSG00000145349, ENSG00000132639, ENSG00000110436, ENSG00000073969
PANTHER_PATHWAY	P00043:Muscarinic acetylcholine receptor 2 and 4 signaling pathway	6	1.1194	ENSG00000108946, ENSG00000220205, ENSG00000065135, ENSG00000099365, ENSG00000172354, ENSG00000132639
PANTHER_PATHWAY	P00027:Heterotrimeric G-protein signaling pathway-Gq alpha and Go alpha mediated pathway	6	1.1194	ENSG00000155366, ENSG00000087258, ENSG00000172354, ENSG00000127314, ENSG00000141367, ENSG00000067560
PANTHER_PATHWAY	P00057:Wnt signaling pathway	6	1.1194	ENSG00000177156, ENSG00000138814, ENSG00000169851, ENSG00000221823, ENSG00000156453, ENSG00000170558
PANTHER_PATHWAY	P05916:Opioid prodynorphin pathway	5	0.932836	ENSG00000220205, ENSG00000065135, ENSG00000087258, ENSG00000172354, ENSG00000132639
PANTHER_PATHWAY	P05917:Opioid proopiomelanocortin pathway	5	0.932836	ENSG00000220205, ENSG00000065135, ENSG00000087258, ENSG00000172354, ENSG00000132639
PANTHER_PATHWAY	P04378:Beta2 adrenergic receptor signaling pathway	5	0.932836	ENSG00000087460, ENSG00000220205, ENSG00000198626, ENSG00000172354, ENSG00000132639
PANTHER_PATHWAY	P04377:Beta1 adrenergic receptor signaling pathway	5	0.932836	ENSG00000087460, ENSG00000220205, ENSG00000198626, ENSG00000172354, ENSG00000132639
PANTHER_PATHWAY	P00007:Axon guidance mediated by semaphorins	5	0.932836	ENSG00000155366, ENSG00000114554, ENSG00000221866, ENSG00000149269, ENSG00000067560
PANTHER_PATHWAY	P00044:Nicotinic acetylcholine receptor signaling pathway	5	0.932836	ENSG00000220205, ENSG00000099365, ENSG00000132639, ENSG00000133392, ENSG00000100345
PANTHER_PATHWAY	P00006:Apoptosis signaling pathway	5	0.932836	ENSG00000109971, ENSG00000215328, ENSG00000044574, ENSG00000126803, ENSG00000172115, ENSG00000204388, ENSG00000204389, ENSG00000212866
PANTHER_PATHWAY	P00004:Alzheimer disease-presenilin pathway	5	0.932836	ENSG00000177156, ENSG00000142192, ENSG00000138071, ENSG00000123384, ENSG00000110400
PANTHER_PATHWAY	P00012:Cadherin signaling pathway	5	0.932836	ENSG00000177156, ENSG00000169851, ENSG00000138071, ENSG00000156453, ENSG00000170558
PANTHER_PATHWAY	P02762:Pentose phosphate pathway	4	0.746269	ENSG00000177156, ENSG00000156515, ENSG00000142657, ENSG00000105220
PANTHER_PATHWAY	P04379:Beta3 adrenergic receptor signaling pathway	4	0.746269	ENSG00000087460, ENSG00000220205, ENSG00000172354, ENSG00000132639
PANTHER_PATHWAY	P04380:Cortocotropin releasing factor receptor signaling pathway	4	0.746269	ENSG00000087460, ENSG00000220205, ENSG00000172354, ENSG00000132639
PANTHER_PATHWAY	P04376:5HT4 type receptor mediated signaling pathway	4	0.746269	ENSG00000087460, ENSG00000220205, ENSG00000172354, ENSG00000132639
PANTHER_PATHWAY	P05915:Opioid proenkephalin pathway	4	0.746269	ENSG00000220205, ENSG00000065135, ENSG00000172354, ENSG00000132639
PANTHER_PATHWAY	P05913:Enkephalin release	4	0.746269	ENSG00000087460, ENSG00000065135, ENSG00000087258, ENSG00000172354
PANTHER_PATHWAY	P04373:5HT1 type receptor mediated signaling pathway	4	0.746269	ENSG00000220205, ENSG00000065135, ENSG00000172354, ENSG00000132639
PANTHER_PATHWAY	P00042:Muscarinic acetylcholine receptor 1 and 3 signaling pathway	4	0.746269	ENSG00000220205, ENSG00000099365, ENSG00000172354, ENSG00000132639
PANTHER_PATHWAY	P00060:Ubiquitin proteasome pathway	4	0.746269	ENSG00000165916, ENSG00000185651, ENSG00000169139, ENSG00000130985
PANTHER_PATHWAY	P04393:Ras Pathway	4	0.746269	ENSG00000155366, ENSG00000177885, ENSG00000149269, ENSG00000067560
PANTHER_PATHWAY	P00053:T cell activation	4	0.746269	ENSG00000138814, ENSG00000198668, ENSG00000177885, ENSG00000149269
PANTHER_PATHWAY	P02788:Xanthine and guanine salvage pathway	3	0.559701	ENSG00000165704, ENSG00000169299, ENSG00000119125
PANTHER_PATHWAY	P02744:Fructose galactose metabolism	3	0.559701	ENSG00000156515, ENSG00000149925, ENSG00000109107
PANTHER_PATHWAY	P00051:TCA cycle	3	0.559701	ENSG00000105953, ENSG00000138413, ENSG00000014641
PANTHER_PATHWAY	P00050:Plasminogen activating cascade	3	0.559701	ENSG00000171560, ENSG00000171564, ENSG00000171557
PANTHER_PATHWAY	P00001:Adrenaline and noradrenaline biosynthesis	3	0.559701	ENSG00000079950, ENSG00000220205, ENSG00000132639
PANTHER_PATHWAY	P00020:FAS signaling pathway	3	0.559701	ENSG00000148180, ENSG00000176619, ENSG00000042493
PANTHER_PATHWAY	P05731:GABA-B_receptor_II_signaling	3	0.559701	ENSG00000108946, ENSG00000065135, ENSG00000087258
PANTHER_PATHWAY	P04391:Oxytocin receptor mediated signaling pathway	3	0.559701	ENSG00000220205, ENSG00000172354, ENSG00000132639
PANTHER_PATHWAY	P04394:Thyrotropin-releasing hormone receptor signaling pathway	3	0.559701	ENSG00000220205, ENSG00000172354, ENSG00000132639
PANTHER_PATHWAY	P04374:5HT2 type receptor mediated signaling pathway	3	0.559701	ENSG00000220205, ENSG00000172354, ENSG00000132639
PANTHER_PATHWAY	P00010:B cell activation	3	0.559701	ENSG00000138814, ENSG00000198668, ENSG00000177885
PANTHER_PATHWAY	P00047:PDGF signaling pathway	3	0.559701	ENSG00000155366, ENSG00000177885, ENSG00000067560
