# Supplementary material for: Anatomo-proteomic characterization of human basal ganglia: focus on striatum and globus pallidus
Source: Mol Brain. 2014 Nov 18;7:83. doi: 10.1186/s13041-014-0083-9 (PMC4236423; doi:10.1186/s13041-014-0083-9)
Supplement: Additional file 8: — Protein-protein interactions for the common proteome detected in Gpe, Gpi, CN y putamen using the STRING software. [file 13041_2014_83_MOESM8_ESM.xls]

## Sheet: STRING
Supp Table 7. Protein-protein interactions for the common proteome detected in Gpe, Gpi, CN y putamen using the STRING software.
node1	node2	node1_string_id	node2_string_id	node1_external_id	node2_external_id	neighborhood	fusion	cooccurence	homology	coexpression	experimental	knowledge	textmining	combined_score
MAPK3	MAP2K2	979087	979072	ENSP00000263025	ENSP00000262948	0.000	0.000	0.000	0.664	0.000	0.989	0.800	0.912	0.998
IDH3B	CS	992307	987184	ENSP00000370223	ENSP00000342056	0.168	0.000	0.000	0.000	0.298	0.200	0.000	0.512	0.723
PGK1	GAPDH	990761	976853	ENSP00000362413	ENSP00000229239	0.311	0.000	0.000	0.000	0.416	0.846	0.900	0.956	0.999
HSP90AB1	PSMA2	985200	976618	ENSP00000325875	ENSP00000223321	0.000	0.000	0.000	0.000	0.000	0.811	0.000	0.149	0.828
PPIA	PPP3CB	998098	993447	ENSP00000419425	ENSP00000378306	0.000	0.000	0.000	0.000	0.000	0.000	0.900	0.237	0.918
CS	DLAT	987184	980611	ENSP00000342056	ENSP00000280346	0.103	0.000	0.000	0.000	0.207	0.139	0.900	0.273	0.942
GDI2	RAB2A	992161	979013	ENSP00000369538	ENSP00000262646	0.000	0.000	0.000	0.000	0.076	0.620	0.000	0.306	0.722
MYO5A	RAB10	993995	979450	ENSP00000382177	ENSP00000264710	0.000	0.000	0.000	0.000	0.000	0.237	0.900	0.237	0.933
ATP5O	NDUFAB1	981211	975716	ENSP00000290299	ENSP00000007516	0.000	0.000	0.000	0.000	0.797	0.000	0.000	0.000	0.797
MSN	ROCK2	988838	984318	ENSP00000353408	ENSP00000317985	0.000	0.000	0.000	0.547	0.000	0.000	0.900	0.887	0.939
PLCB1	GNB4	986662	976988	ENSP00000338185	ENSP00000232564	0.000	0.000	0.000	0.000	0.000	0.000	0.800	0.000	0.800
ATP6V1H	ATP6V1B2	988698	980412	ENSP00000352522	ENSP00000276390	0.000	0.000	0.000	0.000	0.667	0.602	0.900	0.341	0.989
SYP	STX1A	979137	976586	ENSP00000263233	ENSP00000222812	0.000	0.000	0.000	0.000	0.068	0.620	0.000	0.540	0.814
ALDH5A1	IDH3A	983994	982167	ENSP00000314649	ENSP00000299518	0.000	0.000	0.000	0.000	0.000	0.000	0.800	0.000	0.800
PSMA2	PSMD7	976618	976364	ENSP00000223321	ENSP00000219313	0.000	0.000	0.000	0.000	0.358	0.811	0.900	0.207	0.988
FTH1	HSPA8	980238	976768	ENSP00000273550	ENSP00000227378	0.000	0.000	0.000	0.000	0.000	0.000	0.900	0.169	0.911
NDUFA5	UQCRC2	987988	979900	ENSP00000347988	ENSP00000268379	0.000	0.000	0.000	0.000	0.478	0.000	0.900	0.161	0.950
IDH3B	GOT1	992307	990159	ENSP00000370223	ENSP00000359539	0.000	0.000	0.000	0.000	0.078	0.000	0.800	0.331	0.859
MARCKS	APOE	989715	977866	ENSP00000357624	ENSP00000252486	0.000	0.000	0.000	0.000	0.000	0.000	0.000	0.829	0.829
PSME1	PSMA7	992597	990248	ENSP00000372155	ENSP00000359910	0.000	0.000	0.000	0.000	0.121	0.082	0.900	0.000	0.908
TF	LGALS1	979511	976131	ENSP00000264998	ENSP00000215909	0.000	0.000	0.000	0.000	0.000	0.000	0.000	0.845	0.845
PPA1	ATP5B	990737	978858	ENSP00000362329	ENSP00000262030	0.000	0.000	0.000	0.000	0.296	0.000	0.900	0.088	0.927
PC	ALDH5A1	993377	983994	ENSP00000377527	ENSP00000314649	0.000	0.000	0.000	0.000	0.000	0.000	0.800	0.228	0.835
SOD2	ACO2	986537	976184	ENSP00000337127	ENSP00000216254	0.000	0.000	0.000	0.000	0.088	0.079	0.000	0.799	0.807
PLXNA4	DPYSL2	984910	983407	ENSP00000323194	ENSP00000309539	0.000	0.000	0.000	0.000	0.000	0.000	0.900	0.000	0.899
GNG7	GNB5	992517	978813	ENSP00000371594	ENSP00000261837	0.000	0.000	0.000	0.000	0.000	0.584	0.360	0.280	0.781
CS	ALDH5A1	987184	983994	ENSP00000342056	ENSP00000314649	0.000	0.000	0.000	0.000	0.000	0.000	0.800	0.366	0.864
GOT1	MDH2	990159	985320	ENSP00000359539	ENSP00000327070	0.000	0.000	0.000	0.000	0.222	0.000	0.800	0.751	0.955
NDUFA6	UQCRFS1	985792	983012	ENSP00000330937	ENSP00000306397	0.000	0.000	0.000	0.000	0.328	0.000	0.900	0.070	0.928
ATP5C1	NDUFS3	988166	979251	ENSP00000349142	ENSP00000263774	0.112	0.000	0.000	0.000	0.751	0.000	0.000	0.171	0.791
ATP5B	ATP6V1E1	978858	977972	ENSP00000262030	ENSP00000253413	0.000	0.000	0.000	0.000	0.235	0.000	0.720	0.105	0.781
IDH3B	UQCRC1	992307	976012	ENSP00000370223	ENSP00000203407	0.000	0.000	0.000	0.000	0.678	0.000	0.000	0.130	0.702
DDB1	COPS4	982456	979382	ENSP00000301764	ENSP00000264389	0.000	0.000	0.000	0.000	0.000	0.868	0.000	0.088	0.872
GNAO1	GNB4	978977	976988	ENSP00000262493	ENSP00000232564	0.000	0.000	0.000	0.000	0.088	0.000	0.000	0.739	0.746
PARK7	MAP1B	986916	981832	ENSP00000340278	ENSP00000296755	0.000	0.000	0.000	0.000	0.000	0.000	0.000	0.803	0.803
PPP3CA	PPP3CB	993449	993447	ENSP00000378323	ENSP00000378306	0.000	0.000	0.525	0.969	0.077	0.000	0.900	0.730	0.905
YWHAZ	YWHAH	983399	977657	ENSP00000309503	ENSP00000248975	0.000	0.000	0.000	0.961	0.503	0.898	0.900	0.675	0.994
PSME1	PSMA2	992597	976618	ENSP00000372155	ENSP00000223321	0.000	0.000	0.000	0.000	0.167	0.811	0.900	0.371	0.987
GLS	GAD2	984265	978463	ENSP00000317379	ENSP00000259271	0.135	0.000	0.000	0.000	0.000	0.000	0.900	0.480	0.948
ATP5B	ATP5D	978858	976088	ENSP00000262030	ENSP00000215375	0.472	0.000	0.000	0.000	0.748	0.800	0.900	0.779	0.999
TCP1	HSPA4	984261	982610	ENSP00000317334	ENSP00000302961	0.080	0.000	0.000	0.000	0.642	0.000	0.000	0.374	0.765
ROCK2	CORO1A	984318	976346	ENSP00000317985	ENSP00000219150	0.000	0.000	0.000	0.000	0.000	0.000	0.000	0.800	0.800
HSPA4	SGTA	982610	976481	ENSP00000302961	ENSP00000221566	0.000	0.000	0.000	0.000	0.071	0.621	0.000	0.269	0.706
GNG7	GNB2	992517	982877	ENSP00000371594	ENSP00000305260	0.000	0.000	0.000	0.000	0.000	0.831	0.360	0.242	0.907
TLN1	SOD1	984120	980033	ENSP00000316029	ENSP00000270142	0.000	0.000	0.000	0.000	0.000	0.000	0.900	0.000	0.899
ATP5C1	ATP6V1F	988166	977676	ENSP00000349142	ENSP00000249289	0.000	0.000	0.000	0.000	0.126	0.000	0.900	0.000	0.906
CMPK1	NME1	990443	975748	ENSP00000360939	ENSP00000013034	0.000	0.000	0.000	0.000	0.000	0.000	0.900	0.000	0.899
ALDOA	LDHB	986512	976865	ENSP00000336927	ENSP00000229319	0.000	0.000	0.000	0.000	0.121	0.000	0.800	0.469	0.893
BDH1	OXCT1	988453	975967	ENSP00000350914	ENSP00000196371	0.000	0.000	0.000	0.000	0.000	0.000	0.900	0.508	0.947
SV2B	SYT1	986055	978658	ENSP00000332818	ENSP00000261205	0.000	0.000	0.000	0.000	0.154	0.620	0.000	0.906	0.965
RAB10	CANX	979450	977586	ENSP00000264710	ENSP00000247461	0.000	0.000	0.000	0.000	0.679	0.000	0.000	0.180	0.719
ACAA2	DLAT	980914	980611	ENSP00000285093	ENSP00000280346	0.000	0.000	0.000	0.000	0.071	0.000	0.800	0.244	0.840
TF	CTSD	979511	977119	ENSP00000264998	ENSP00000236671	0.000	0.000	0.000	0.000	0.000	0.000	0.000	0.890	0.890
PC	ACSS1	993377	984213	ENSP00000377527	ENSP00000316924	0.000	0.000	0.000	0.000	0.000	0.000	0.800	0.123	0.812
PSMC2	CCT5	981379	980609	ENSP00000292644	ENSP00000280326	0.000	0.000	0.000	0.000	0.752	0.000	0.000	0.094	0.761
ALDOA	GAPDH	986512	976853	ENSP00000336927	ENSP00000229239	0.184	0.000	0.000	0.000	0.547	0.104	0.900	0.461	0.976
ATP5I	ATP5D	982969	976088	ENSP00000306003	ENSP00000215375	0.000	0.000	0.000	0.000	0.698	0.576	0.900	0.468	0.991
PRDX6	GOT2	987181	977459	ENSP00000342026	ENSP00000245206	0.000	0.000	0.000	0.000	0.000	0.000	0.900	0.144	0.908
PSMA2	NDUFAB1	976618	975716	ENSP00000223321	ENSP00000007516	0.000	0.000	0.000	0.000	0.714	0.000	0.000	0.000	0.714
TLN1	MYL6	984120	981423	ENSP00000316029	ENSP00000293422	0.000	0.000	0.000	0.000	0.000	0.000	0.900	0.122	0.906
ALDH9A1	AKR1B1	987828	980955	ENSP00000346827	ENSP00000285930	0.000	0.000	0.000	0.000	0.000	0.000	0.900	0.079	0.901
NDUFA11	UQCRC2	983698	979900	ENSP00000311740	ENSP00000268379	0.000	0.000	0.000	0.000	0.139	0.000	0.900	0.149	0.916
TPI1	GOT2	993609	977459	ENSP00000379933	ENSP00000245206	0.000	0.000	0.000	0.000	0.568	0.000	0.000	0.349	0.700
DCTN2	PAFAH1B1	997048	993670	ENSP00000408910	ENSP00000380378	0.000	0.000	0.000	0.000	0.000	0.619	0.900	0.261	0.967
YWHAZ	YWHAG	983399	983002	ENSP00000309503	ENSP00000306330	0.000	0.000	0.000	0.961	0.294	0.383	0.900	0.606	0.951
PSMA5	HSPA8	980092	976768	ENSP00000271308	ENSP00000227378	0.000	0.000	0.000	0.000	0.308	0.000	0.900	0.136	0.931
SOD1	VDAC1	980033	979583	ENSP00000270142	ENSP00000265333	0.000	0.000	0.000	0.000	0.116	0.000	0.000	0.844	0.853
MDH2	ALDH5A1	985320	983994	ENSP00000327070	ENSP00000314649	0.000	0.000	0.000	0.000	0.000	0.000	0.800	0.366	0.864
DCXR	AKR1B1	982664	980955	ENSP00000303356	ENSP00000285930	0.000	0.000	0.000	0.000	0.000	0.000	0.900	0.280	0.923
PPP1CB	MYL12A	981714	976294	ENSP00000296122	ENSP00000217652	0.000	0.000	0.000	0.000	0.000	0.000	0.800	0.227	0.835
NUDT5	PGM1	998113	990280	ENSP00000419628	ENSP00000360125	0.000	0.000	0.000	0.000	0.000	0.000	0.900	0.000	0.899
PGM1	PGD	990280	980079	ENSP00000360125	ENSP00000270776	0.000	0.000	0.000	0.000	0.075	0.000	0.000	0.750	0.753
GBAS	NIPSNAP1	983845	976159	ENSP00000313050	ENSP00000216121	0.000	0.000	0.000	0.958	0.000	0.769	0.000	0.892	0.777
GAD2	GOT2	978463	977459	ENSP00000259271	ENSP00000245206	0.000	0.000	0.000	0.000	0.000	0.000	0.800	0.305	0.851
ATP5O	ATP5A1	981211	980719	ENSP00000290299	ENSP00000282050	0.472	0.000	0.268	0.000	0.637	0.800	0.900	0.721	0.998
YWHAB	MAPK3	982254	979087	ENSP00000300161	ENSP00000263025	0.000	0.000	0.000	0.000	0.000	0.112	0.900	0.089	0.907
NDUFS3	ATP5B	979251	978858	ENSP00000263774	ENSP00000262030	0.120	0.000	0.000	0.000	0.555	0.000	0.000	0.341	0.706
ATP6V1H	ATP6V1E1	988698	977972	ENSP00000352522	ENSP00000253413	0.000	0.000	0.000	0.000	0.529	0.621	0.900	0.196	0.982
ROCK2	MAPK1	984318	976120	ENSP00000317985	ENSP00000215832	0.000	0.000	0.000	0.655	0.000	0.078	0.800	0.149	0.809
RAB7A	CTSD	979528	977119	ENSP00000265062	ENSP00000236671	0.000	0.000	0.000	0.000	0.000	0.000	0.800	0.246	0.839
ATP5C1	UQCRC2	988166	979900	ENSP00000349142	ENSP00000268379	0.000	0.000	0.000	0.000	0.783	0.112	0.000	0.229	0.831
GNAI1	MAPK1	987318	976120	ENSP00000343027	ENSP00000215832	0.000	0.000	0.000	0.000	0.070	0.138	0.800	0.226	0.849
NDUFA11	UQCRC1	983698	976012	ENSP00000311740	ENSP00000203407	0.000	0.000	0.000	0.000	0.287	0.000	0.900	0.270	0.940
YWHAZ	MAPK1	983399	976120	ENSP00000309503	ENSP00000215832	0.000	0.000	0.000	0.000	0.168	0.120	0.900	0.162	0.925
NDUFA5	NDUFA11	987988	983698	ENSP00000347988	ENSP00000311740	0.000	0.000	0.000	0.000	0.574	0.000	0.900	0.462	0.973
SNCA	APOA1	986681	977122	ENSP00000338345	ENSP00000236850	0.000	0.000	0.000	0.000	0.107	0.000	0.900	0.069	0.905
UQCRC2	NDUFAB1	979900	975716	ENSP00000268379	ENSP00000007516	0.000	0.000	0.000	0.000	0.711	0.000	0.900	0.111	0.970
PC	GOT1	993377	990159	ENSP00000377527	ENSP00000359539	0.000	0.000	0.000	0.000	0.000	0.621	0.800	0.430	0.950
VCP	HSPA4	988591	982610	ENSP00000351777	ENSP00000302961	0.000	0.000	0.000	0.000	0.120	0.620	0.000	0.341	0.749
PLP1	CANX	982867	977586	ENSP00000305152	ENSP00000247461	0.000	0.000	0.000	0.000	0.000	0.621	0.000	0.402	0.758
DPYSL4	DPYSL2	986869	983407	ENSP00000339850	ENSP00000309539	0.000	0.000	0.525	0.966	0.000	0.271	0.900	0.421	0.924
ADCY5	GNB4	998092	976988	ENSP00000419361	ENSP00000232564	0.000	0.000	0.000	0.000	0.000	0.000	0.800	0.000	0.800
PSMA2	PSMA3	976618	976213	ENSP00000223321	ENSP00000216455	0.000	0.000	0.411	0.850	0.897	0.999	0.900	0.793	0.999
NDUFA5	NDUFAB1	987988	975716	ENSP00000347988	ENSP00000007516	0.000	0.000	0.000	0.000	0.396	0.640	0.900	0.169	0.978
SH3GL2	HSPA8	992261	976768	ENSP00000369981	ENSP00000227378	0.000	0.000	0.000	0.000	0.000	0.000	0.900	0.197	0.914
DYNC1H1	NUDC	988143	984508	ENSP00000348965	ENSP00000319664	0.000	0.000	0.000	0.000	0.000	0.000	0.000	0.722	0.722
PSMA5	PSMA2	980092	976618	ENSP00000271308	ENSP00000223321	0.000	0.000	0.400	0.873	0.891	0.999	0.900	0.735	0.999
PSMA5	SKP1	980092	976961	ENSP00000271308	ENSP00000231487	0.000	0.000	0.000	0.000	0.142	0.000	0.900	0.076	0.909
ME3	PGD	988721	980079	ENSP00000352657	ENSP00000270776	0.000	0.000	0.000	0.000	0.064	0.000	0.000	0.750	0.750
HSPB1	HSPA8	977634	976768	ENSP00000248553	ENSP00000227378	0.000	0.000	0.000	0.000	0.000	0.290	0.900	0.378	0.949
NDUFA8	PARK7	990868	986916	ENSP00000362873	ENSP00000340278	0.000	0.000	0.000	0.000	0.806	0.000	0.000	0.000	0.807
PTPRZ1	PSMA5	993332	980092	ENSP00000377047	ENSP00000271308	0.000	0.000	0.000	0.000	0.000	0.000	0.000	0.721	0.720
ROCK2	RHOB	984318	980146	ENSP00000317985	ENSP00000272233	0.000	0.000	0.000	0.000	0.000	0.000	0.900	0.273	0.922
GFAP	ENO2	977970	976860	ENSP00000253408	ENSP00000229277	0.000	0.000	0.000	0.000	0.099	0.000	0.000	0.788	0.796
SOD2	FTH1	986537	980238	ENSP00000337127	ENSP00000273550	0.161	0.000	0.000	0.000	0.188	0.000	0.000	0.613	0.700
PCBP1	PAK1	982908	980508	ENSP00000305556	ENSP00000278568	0.000	0.000	0.000	0.000	0.000	0.000	0.000	0.813	0.813
ALDH2	GOT2	978784	977459	ENSP00000261733	ENSP00000245206	0.000	0.000	0.000	0.000	0.266	0.000	0.800	0.297	0.882
YWHAE	YWHAQ	979369	977159	ENSP00000264335	ENSP00000238081	0.000	0.000	0.000	0.952	0.192	0.755	0.900	0.464	0.977
MAPK3	DUSP3	979087	976720	ENSP00000263025	ENSP00000226004	0.000	0.000	0.000	0.000	0.000	0.846	0.900	0.113	0.984
WASF1	Arc40	988680	979069	ENSP00000352425	ENSP00000262942	0.000	0.000	0.000	0.000	0.000	0.000	0.800	0.103	0.808
ALDH6A1	PCCB	987262	977810	ENSP00000342564	ENSP00000251654	0.000	0.000	0.000	0.000	0.124	0.000	0.900	0.082	0.908
CAND1	SKP1	982118	976961	ENSP00000299218	ENSP00000231487	0.000	0.000	0.000	0.000	0.067	0.620	0.000	0.517	0.804
UQCRC2	COX4I1	979900	977973	ENSP00000268379	ENSP00000253452	0.000	0.000	0.000	0.000	0.568	0.292	0.900	0.516	0.982
PPP2R2A	PPP1CB	992290	981714	ENSP00000370113	ENSP00000296122	0.000	0.000	0.000	0.000	0.000	0.000	0.900	0.198	0.914
PLCB1	GNB2	986662	982877	ENSP00000338185	ENSP00000305260	0.000	0.000	0.000	0.000	0.000	0.000	0.800	0.084	0.804
NDUFA4	UQCRFS1	986843	983012	ENSP00000339720	ENSP00000306397	0.000	0.000	0.000	0.000	0.504	0.000	0.900	0.237	0.956
SYN1	CA2	981691	980926	ENSP00000295987	ENSP00000285379	0.000	0.000	0.000	0.000	0.000	0.000	0.000	0.902	0.902
HSPA5	PSMA2	985019	976618	ENSP00000324173	ENSP00000223321	0.000	0.000	0.000	0.000	0.000	0.811	0.000	0.000	0.811
ADCY5	GNAI1	998092	987318	ENSP00000419361	ENSP00000343027	0.000	0.000	0.000	0.000	0.000	0.621	0.800	0.000	0.919
STRAP	TCP1	995210	984261	ENSP00000392270	ENSP00000317334	0.000	0.000	0.000	0.000	0.762	0.000	0.000	0.070	0.764
GNAI1	GNB5	987318	978813	ENSP00000343027	ENSP00000261837	0.000	0.000	0.000	0.000	0.071	0.000	0.800	0.090	0.807
OGDHL	GOT2	990927	977459	ENSP00000363216	ENSP00000245206	0.000	0.000	0.000	0.000	0.000	0.000	0.800	0.000	0.800
RAB7A	DYNC1LI2	979528	978352	ENSP00000265062	ENSP00000258198	0.000	0.000	0.000	0.000	0.000	0.000	0.900	0.000	0.899
GNB1	PLCB1	991858	986662	ENSP00000367872	ENSP00000338185	0.000	0.000	0.000	0.000	0.000	0.000	0.800	0.308	0.852
ALDH4A1	ASPA	981239	979101	ENSP00000290597	ENSP00000263080	0.000	0.000	0.000	0.000	0.000	0.000	0.800	0.000	0.800
PDE10A	GNAI2	987052	983838	ENSP00000341187	ENSP00000312999	0.000	0.000	0.000	0.000	0.000	0.000	0.900	0.000	0.899
WDR1	SOD1	994115	980033	ENSP00000382881	ENSP00000270142	0.000	0.000	0.000	0.000	0.000	0.000	0.900	0.000	0.899
ALDH9A1	ASPA	987828	979101	ENSP00000346827	ENSP00000263080	0.000	0.000	0.000	0.000	0.000	0.000	0.800	0.000	0.800
ASPA	GOT2	979101	977459	ENSP00000263080	ENSP00000245206	0.000	0.000	0.000	0.000	0.000	0.000	0.900	0.065	0.900
ANXA6	GSTM1	987788	983662	ENSP00000346550	ENSP00000311469	0.000	0.000	0.000	0.000	0.000	0.000	0.000	0.800	0.800
SYP	RAB3A	979137	976537	ENSP00000263233	ENSP00000222256	0.000	0.000	0.000	0.000	0.088	0.231	0.000	0.652	0.722
ALDH7A1	GOT1	994639	990159	ENSP00000387123	ENSP00000359539	0.000	0.000	0.000	0.000	0.070	0.000	0.800	0.000	0.801
NDUFA11	NDUFB10	983698	979919	ENSP00000311740	ENSP00000268668	0.000	0.000	0.000	0.000	0.308	0.000	0.900	0.305	0.945
ATP5H	ATP6V1E1	982431	977972	ENSP00000301587	ENSP00000253413	0.000	0.000	0.000	0.000	0.076	0.000	0.720	0.182	0.759
IDH3B	DLST	992307	986389	ENSP00000370223	ENSP00000335304	0.000	0.000	0.000	0.000	0.159	0.104	0.900	0.230	0.929
MDH2	GOT2	985320	977459	ENSP00000327070	ENSP00000245206	0.000	0.000	0.000	0.000	0.309	0.621	0.900	0.751	0.992
ATP5H	ATP5O	982431	981211	ENSP00000301587	ENSP00000290299	0.000	0.000	0.000	0.000	0.779	0.752	0.900	0.235	0.994
HSPA4	AIFM1	982610	981039	ENSP00000302961	ENSP00000287295	0.000	0.000	0.000	0.000	0.089	0.000	0.000	0.899	0.902
RHOA	ROCK2	996074	984318	ENSP00000400175	ENSP00000317985	0.000	0.000	0.000	0.000	0.000	0.621	0.800	0.385	0.946
CS	ACO1	987184	983394	ENSP00000342056	ENSP00000309477	0.245	0.000	0.000	0.000	0.154	0.119	0.900	0.284	0.947
PDE10A	AK4	987052	981501	ENSP00000341187	ENSP00000294419	0.000	0.000	0.000	0.000	0.000	0.000	0.900	0.000	0.899
STXBP1	RAB3A	990756	976537	ENSP00000362399	ENSP00000222256	0.000	0.000	0.000	0.000	0.077	0.000	0.000	0.886	0.888
SYT1	SNAP25	978658	978096	ENSP00000261205	ENSP00000254976	0.000	0.000	0.000	0.000	0.156	0.846	0.900	0.570	0.993
SPTBN1	NCAM1	988185	984374	ENSP00000349259	ENSP00000318472	0.000	0.000	0.000	0.000	0.000	0.000	0.900	0.072	0.901
GOT1	PRDX6	990159	987181	ENSP00000359539	ENSP00000342026	0.000	0.000	0.000	0.000	0.000	0.000	0.900	0.000	0.899
HSPA8	PSMD7	976768	976364	ENSP00000227378	ENSP00000219313	0.000	0.000	0.000	0.000	0.000	0.000	0.900	0.000	0.899
PFKP	ALDOA	992353	986512	ENSP00000370517	ENSP00000336927	0.000	0.000	0.000	0.000	0.192	0.000	0.900	0.373	0.942
AMPH	SYN1	988079	981691	ENSP00000348602	ENSP00000295987	0.000	0.000	0.000	0.000	0.000	0.620	0.000	0.467	0.783
NDUFA8	UQCRC1	990868	976012	ENSP00000362873	ENSP00000203407	0.000	0.000	0.000	0.000	0.708	0.000	0.900	0.188	0.973
ATP5B	COX4I1	978858	977973	ENSP00000262030	ENSP00000253452	0.000	0.000	0.000	0.000	0.715	0.000	0.000	0.305	0.789
ATP5C1	ATP6V1E1	988166	977972	ENSP00000349142	ENSP00000253413	0.000	0.000	0.000	0.000	0.178	0.000	0.720	0.000	0.754
ALDOA	PFKL	986512	980015	ENSP00000336927	ENSP00000269848	0.000	0.000	0.000	0.000	0.156	0.000	0.900	0.379	0.940
DCTN2	YWHAG	997048	983002	ENSP00000408910	ENSP00000306330	0.000	0.000	0.000	0.000	0.000	0.000	0.900	0.000	0.899
BLVRA	MAPK3	979624	979087	ENSP00000265523	ENSP00000263025	0.000	0.000	0.000	0.000	0.000	0.621	0.000	0.844	0.936
ETFA	UQCRC1	979861	976012	ENSP00000267950	ENSP00000203407	0.000	0.000	0.000	0.000	0.382	0.000	0.900	0.113	0.937
CCT5	PSMA3	980609	976213	ENSP00000280326	ENSP00000216455	0.000	0.000	0.208	0.000	0.800	0.000	0.000	0.096	0.837
YWHAH	HSPA8	977657	976768	ENSP00000248975	ENSP00000227378	0.000	0.000	0.000	0.000	0.000	0.846	0.000	0.126	0.856
ALDOA	ACTN4	986512	977891	ENSP00000336927	ENSP00000252699	0.000	0.000	0.000	0.000	0.115	0.080	0.900	0.134	0.914
ALDH7A1	GAD2	994639	978463	ENSP00000387123	ENSP00000259271	0.000	0.000	0.000	0.000	0.000	0.000	0.900	0.426	0.938
TPI1	PGK1	993609	990761	ENSP00000379933	ENSP00000362413	0.410	0.813	0.466	0.000	0.662	0.000	0.000	0.752	0.993
TCP1	DDX1	984261	977006	ENSP00000317334	ENSP00000233084	0.000	0.000	0.000	0.000	0.724	0.000	0.000	0.000	0.724
NDUFA8	COX4I1	990868	977973	ENSP00000362873	ENSP00000253452	0.000	0.000	0.000	0.000	0.697	0.000	0.000	0.071	0.700
NDUFA8	UQCRC2	990868	979900	ENSP00000362873	ENSP00000268379	0.000	0.000	0.000	0.000	0.655	0.000	0.900	0.340	0.974
ADCY5	GNB1	998092	991858	ENSP00000419361	ENSP00000367872	0.000	0.000	0.000	0.000	0.000	0.000	0.800	0.000	0.800
SYP	VIM	979137	976640	ENSP00000263233	ENSP00000224237	0.000	0.000	0.000	0.000	0.000	0.000	0.000	0.752	0.752
ALDH9A1	AKR1A1	987828	983797	ENSP00000346827	ENSP00000312606	0.000	0.000	0.000	0.000	0.000	0.000	0.900	0.151	0.909
GLUL	GAD2	983215	978463	ENSP00000307900	ENSP00000259271	0.000	0.000	0.000	0.000	0.000	0.000	0.900	0.430	0.939
CAPN1	CAPNS1	980567	977534	ENSP00000279247	ENSP00000246533	0.000	0.000	0.000	0.896	0.346	0.846	0.000	0.797	0.901
ROCK2	MYH9	984318	976170	ENSP00000317985	ENSP00000216181	0.000	0.000	0.000	0.540	0.000	0.165	0.900	0.380	0.924
MYL6	MYH9	981423	976170	ENSP00000293422	ENSP00000216181	0.000	0.000	0.000	0.000	0.098	0.239	0.900	0.269	0.939
GARS	YARS	992856	990794	ENSP00000373918	ENSP00000362576	0.204	0.000	0.000	0.000	0.574	0.000	0.000	0.722	0.892
ECHS1	HSD17B10	989697	975887	ENSP00000357535	ENSP00000168216	0.000	0.000	0.000	0.000	0.763	0.000	0.900	0.144	0.976
ACO1	ACO2	983394	976184	ENSP00000309477	ENSP00000216254	0.000	0.000	0.000	0.746	0.000	0.000	0.900	0.789	0.919
ECHS1	ACAD8	989697	980663	ENSP00000357535	ENSP00000281182	0.100	0.000	0.000	0.000	0.126	0.000	0.900	0.201	0.923
SH3GL2	PDCD6IP	992261	983145	ENSP00000369981	ENSP00000307387	0.000	0.000	0.000	0.000	0.000	0.974	0.000	0.309	0.981
GARS	NARS	992856	978235	ENSP00000373918	ENSP00000256854	0.064	0.000	0.000	0.000	0.657	0.000	0.000	0.378	0.773
NDUFA8	ATP5H	990868	982431	ENSP00000362873	ENSP00000301587	0.000	0.000	0.000	0.000	0.768	0.000	0.000	0.201	0.803
NDUFA4	NDUFB10	986843	979919	ENSP00000339720	ENSP00000268668	0.000	0.000	0.000	0.000	0.621	0.000	0.900	0.274	0.968
SNCA	VDAC1	986681	979583	ENSP00000338345	ENSP00000265333	0.000	0.000	0.000	0.000	0.000	0.846	0.000	0.228	0.873
GSTP1	ADH5	993873	981758	ENSP00000381607	ENSP00000296412	0.000	0.000	0.000	0.000	0.000	0.000	0.900	0.077	0.901
OGDHL	IDH3A	990927	982167	ENSP00000363216	ENSP00000299518	0.000	0.000	0.000	0.000	0.127	0.296	0.900	0.148	0.936
ALDH7A1	ADH5	994639	981758	ENSP00000387123	ENSP00000296412	0.000	0.000	0.000	0.000	0.114	0.000	0.900	0.106	0.909
YWHAZ	YWHAB	983399	982254	ENSP00000309503	ENSP00000300161	0.000	0.000	0.000	0.969	0.481	0.383	0.900	0.731	0.964
NDUFA4	NDUFA6	986843	985792	ENSP00000339720	ENSP00000330937	0.000	0.000	0.000	0.000	0.705	0.000	0.900	0.344	0.977
TF	GFAP	979511	977970	ENSP00000264998	ENSP00000253408	0.000	0.000	0.000	0.000	0.111	0.000	0.000	0.896	0.902
ATP5B	SLC25A3	978858	976798	ENSP00000262030	ENSP00000228318	0.000	0.000	0.000	0.000	0.881	0.000	0.000	0.621	0.952
ATP5H	ATP6V1D	982431	976209	ENSP00000301587	ENSP00000216442	0.000	0.000	0.000	0.000	0.113	0.000	0.900	0.000	0.905
NDUFA8	NDUFA5	990868	987988	ENSP00000362873	ENSP00000347988	0.000	0.000	0.000	0.000	0.568	0.000	0.900	0.089	0.955
ATP5H	ATP5D	982431	976088	ENSP00000301587	ENSP00000215375	0.000	0.000	0.000	0.000	0.786	0.671	0.900	0.332	0.994
IDH3A	ACO2	982167	976184	ENSP00000299518	ENSP00000216254	0.183	0.000	0.000	0.000	0.696	0.000	0.900	0.750	0.992
ATP5B	UQCRC1	978858	976012	ENSP00000262030	ENSP00000203407	0.000	0.000	0.000	0.000	0.760	0.080	0.000	0.274	0.818
PSMA7	PSMA5	990248	980092	ENSP00000359910	ENSP00000271308	0.000	0.000	0.436	0.888	0.552	0.992	0.900	0.261	0.999
YWHAE	MAPK1	979369	976120	ENSP00000264335	ENSP00000215832	0.000	0.000	0.000	0.000	0.000	0.113	0.900	0.209	0.920
ANXA1	C3	978277	977490	ENSP00000257497	ENSP00000245907	0.000	0.000	0.000	0.000	0.000	0.000	0.900	0.184	0.912
NDUFA4	ATP5H	986843	982431	ENSP00000339720	ENSP00000301587	0.000	0.000	0.000	0.000	0.746	0.000	0.000	0.121	0.762
DBT	ACAD8	990061	980663	ENSP00000359151	ENSP00000281182	0.000	0.000	0.000	0.000	0.000	0.000	0.900	0.000	0.899
WDR1	TLN1	994115	984120	ENSP00000382881	ENSP00000316029	0.000	0.000	0.000	0.000	0.000	0.000	0.900	0.071	0.900
P4HB	CANX	985403	977586	ENSP00000327801	ENSP00000247461	0.000	0.000	0.000	0.000	0.293	0.000	0.000	0.823	0.866
ALDH6A1	ACAA2	987262	980914	ENSP00000342564	ENSP00000285093	0.000	0.000	0.000	0.000	0.125	0.000	0.900	0.224	0.922
SOD1	PRDX1	980033	979027	ENSP00000270142	ENSP00000262746	0.000	0.000	0.000	0.000	0.634	0.140	0.000	0.341	0.764
PSMB5	SKP1	989235	976961	ENSP00000355325	ENSP00000231487	0.000	0.000	0.000	0.000	0.000	0.000	0.900	0.111	0.905
DBN1	PFN1	981350	976685	ENSP00000292385	ENSP00000225655	0.000	0.000	0.000	0.000	0.000	0.621	0.000	0.366	0.743
ALDH4A1	GAD2	981239	978463	ENSP00000290597	ENSP00000259271	0.000	0.000	0.000	0.000	0.000	0.000	0.900	0.064	0.900
ADCY5	PDE10A	998092	987052	ENSP00000419361	ENSP00000341187	0.000	0.000	0.000	0.000	0.076	0.000	0.900	0.106	0.905
PGM1	PGM2L1	990280	982004	ENSP00000360125	ENSP00000298198	0.000	0.000	0.000	0.000	0.000	0.000	0.900	0.287	0.923
NDUFA4	UQCRC1	986843	976012	ENSP00000339720	ENSP00000203407	0.000	0.000	0.000	0.000	0.115	0.000	0.900	0.092	0.908
IDH3B	MDH2	992307	985320	ENSP00000370223	ENSP00000327070	0.101	0.000	0.000	0.000	0.364	0.077	0.000	0.541	0.706
GNAI2	GNB5	983838	978813	ENSP00000312999	ENSP00000261837	0.000	0.000	0.000	0.000	0.071	0.000	0.800	0.202	0.831
NDUFA5	NDUFB10	987988	979919	ENSP00000347988	ENSP00000268668	0.000	0.000	0.000	0.000	0.595	0.000	0.900	0.133	0.960
PC	MDH2	993377	985320	ENSP00000377527	ENSP00000327070	0.076	0.000	0.000	0.000	0.079	0.621	0.900	0.674	0.986
TPI1	ENO1	993609	977078	ENSP00000379933	ENSP00000234590	0.357	0.000	0.000	0.000	0.875	0.116	0.000	0.541	0.960
SNCA	HSPA4	986681	982610	ENSP00000338345	ENSP00000302961	0.000	0.000	0.000	0.000	0.000	0.620	0.000	0.396	0.755
ALDH7A1	ACSS1	994639	984213	ENSP00000387123	ENSP00000316924	0.000	0.000	0.000	0.000	0.000	0.000	0.900	0.157	0.910
VCP	P4HB	988591	985403	ENSP00000351777	ENSP00000327801	0.000	0.000	0.000	0.000	0.207	0.000	0.000	0.723	0.765
PC	GOT2	993377	977459	ENSP00000377527	ENSP00000245206	0.000	0.000	0.000	0.000	0.000	0.621	0.800	0.432	0.950
ATP5C1	ATP5I	988166	982969	ENSP00000349142	ENSP00000306003	0.000	0.000	0.000	0.000	0.240	0.000	0.900	0.242	0.934
SYT1	SLC32A1	978658	976285	ENSP00000261205	ENSP00000217420	0.000	0.000	0.000	0.000	0.085	0.000	0.900	0.348	0.932
UQCRC2	ATP5B	979900	978858	ENSP00000268379	ENSP00000262030	0.000	0.000	0.000	0.000	0.679	0.141	0.000	0.539	0.855
SH3GL2	MAPK1	992261	976120	ENSP00000369981	ENSP00000215832	0.000	0.000	0.000	0.000	0.000	0.000	0.900	0.079	0.901
AK4	NME1	981501	975748	ENSP00000294419	ENSP00000013034	0.000	0.000	0.000	0.000	0.000	0.000	0.900	0.000	0.899
YWHAQ	MAPK1	977159	976120	ENSP00000238081	ENSP00000215832	0.000	0.000	0.000	0.000	0.000	0.112	0.900	0.121	0.911
HP	APOE	988021	977866	ENSP00000348170	ENSP00000252486	0.000	0.000	0.000	0.000	0.071	0.621	0.000	0.913	0.965
GLS	ALDH4A1	984265	981239	ENSP00000317379	ENSP00000290597	0.000	0.000	0.000	0.000	0.000	0.000	0.900	0.000	0.899
SLC25A5	VDAC1	990393	979583	ENSP00000360671	ENSP00000265333	0.000	0.000	0.000	0.000	0.305	0.113	0.800	0.235	0.885
ALDH4A1	ALDH2	981239	978784	ENSP00000290597	ENSP00000261733	0.000	0.000	0.000	0.757	0.000	0.000	0.800	0.335	0.814
ALDH6A1	ALDH2	987262	978784	ENSP00000342564	ENSP00000261733	0.000	0.000	0.000	0.818	0.155	0.000	0.900	0.243	0.912
HSPA8	SLC32A1	976768	976285	ENSP00000227378	ENSP00000217420	0.000	0.000	0.000	0.000	0.000	0.000	0.900	0.102	0.904
DYNC1H1	RAB7A	988143	979528	ENSP00000348965	ENSP00000265062	0.000	0.000	0.000	0.000	0.000	0.000	0.900	0.065	0.900
NDUFA6	UQCRC2	985792	979900	ENSP00000330937	ENSP00000268379	0.000	0.000	0.000	0.000	0.248	0.000	0.900	0.000	0.919
NAPA	SNAP25	979167	978096	ENSP00000263354	ENSP00000254976	0.000	0.000	0.000	0.000	0.071	0.620	0.360	0.242	0.791
ACSS1	ALDH2	984213	978784	ENSP00000316924	ENSP00000261733	0.000	0.000	0.000	0.000	0.112	0.112	0.900	0.146	0.918
NDUFA4	UQCRC2	986843	979900	ENSP00000339720	ENSP00000268379	0.000	0.000	0.000	0.000	0.347	0.000	0.900	0.204	0.940
NDUFS3	NME1	979251	975748	ENSP00000263774	ENSP00000013034	0.069	0.000	0.000	0.000	0.433	0.000	0.000	0.561	0.736
PGK1	MDH2	990761	985320	ENSP00000362413	ENSP00000327070	0.000	0.000	0.000	0.000	0.400	0.083	0.000	0.543	0.713
NDUFS3	NDUFAB1	979251	975716	ENSP00000263774	ENSP00000007516	0.000	0.000	0.000	0.000	0.865	0.752	0.900	0.213	0.996
PSMA7	PSMA3	990248	976213	ENSP00000359910	ENSP00000216455	0.000	0.000	0.496	0.858	0.625	0.999	0.900	0.660	0.999
FGG	APOA1	986500	977122	ENSP00000336829	ENSP00000236850	0.000	0.000	0.000	0.000	0.815	0.000	0.000	0.320	0.865
ACAA2	HSD17B10	980914	975887	ENSP00000285093	ENSP00000168216	0.000	0.000	0.000	0.000	0.172	0.352	0.900	0.220	0.949
ATP5I	ATP6V1D	982969	976209	ENSP00000306003	ENSP00000216442	0.000	0.000	0.000	0.000	0.000	0.000	0.900	0.201	0.914
APOE	APOA1	977866	977122	ENSP00000252486	ENSP00000236850	0.000	0.000	0.000	0.681	0.125	0.000	0.900	0.853	0.931
GSTM1	ADH5	983662	981758	ENSP00000311469	ENSP00000296412	0.000	0.000	0.000	0.000	0.000	0.000	0.900	0.000	0.899
TF	GAPDH	979511	976853	ENSP00000264998	ENSP00000229239	0.000	0.000	0.000	0.000	0.000	0.000	0.000	0.917	0.917
PNP	PGM2L1	989011	982004	ENSP00000354532	ENSP00000298198	0.190	0.000	0.000	0.000	0.000	0.000	0.000	0.722	0.759
UQCRFS1	SLC25A3	983012	976798	ENSP00000306397	ENSP00000228318	0.000	0.000	0.000	0.000	0.734	0.000	0.000	0.000	0.735
GNAI2	MAPK3	983838	979087	ENSP00000312999	ENSP00000263025	0.000	0.000	0.000	0.000	0.113	0.138	0.900	0.125	0.918
ATP5O	COX4I1	981211	977973	ENSP00000290299	ENSP00000253452	0.000	0.000	0.000	0.000	0.700	0.351	0.000	0.339	0.853
CBR1	AKR1B1	981216	980955	ENSP00000290349	ENSP00000285930	0.000	0.000	0.000	0.000	0.000	0.000	0.000	0.784	0.784
HP	C3	988021	977490	ENSP00000348170	ENSP00000245907	0.000	0.000	0.000	0.000	0.303	0.000	0.000	0.610	0.710
NDUFA6	NDUFB10	985792	979919	ENSP00000330937	ENSP00000268668	0.000	0.000	0.000	0.000	0.686	0.000	0.900	0.271	0.973
UQCRFS1	ATP5B	983012	978858	ENSP00000306397	ENSP00000262030	0.000	0.000	0.000	0.000	0.745	0.000	0.000	0.121	0.762
ATP5H	ATP6V1F	982431	977676	ENSP00000301587	ENSP00000249289	0.000	0.000	0.000	0.000	0.229	0.000	0.900	0.156	0.926
VCP	PSMA2	988591	976618	ENSP00000351777	ENSP00000223321	0.000	0.000	0.000	0.000	0.072	0.811	0.000	0.000	0.812
SKP1	PSMA2	976961	976618	ENSP00000231487	ENSP00000223321	0.000	0.000	0.000	0.000	0.417	0.811	0.900	0.000	0.987
ALDH7A1	AKR1A1	994639	983797	ENSP00000387123	ENSP00000312606	0.000	0.000	0.000	0.000	0.000	0.000	0.900	0.000	0.899
ECHS1	MCCC1	989697	979634	ENSP00000357535	ENSP00000265594	0.000	0.000	0.000	0.000	0.120	0.000	0.900	0.000	0.906
NDUFA11	UQCRFS1	983698	983012	ENSP00000311740	ENSP00000306397	0.000	0.000	0.000	0.000	0.089	0.000	0.900	0.139	0.910
GSTP1	GSTO1	993873	989970	ENSP00000381607	ENSP00000358727	0.000	0.000	0.000	0.000	0.000	0.000	0.900	0.499	0.946
PPP2R2A	CCT5	992290	980609	ENSP00000370113	ENSP00000280326	0.000	0.000	0.000	0.000	0.000	0.808	0.000	0.000	0.808
NDUFA11	ATP5I	983698	982969	ENSP00000311740	ENSP00000306003	0.000	0.000	0.000	0.000	0.570	0.000	0.000	0.346	0.700
PGM1	PYGB	990280	976251	ENSP00000360125	ENSP00000216962	0.224	0.000	0.000	0.000	0.400	0.000	0.900	0.195	0.954
TPI1	PGAM1	993609	990259	ENSP00000379933	ENSP00000359991	0.193	0.000	0.000	0.000	0.639	0.000	0.000	0.670	0.890
ACO1	FTH1	983394	980238	ENSP00000309477	ENSP00000273550	0.000	0.000	0.000	0.000	0.000	0.000	0.000	0.917	0.917
OGDHL	GOT1	990927	990159	ENSP00000363216	ENSP00000359539	0.000	0.000	0.000	0.000	0.000	0.000	0.800	0.000	0.800
ATP5C1	COX4I1	988166	977973	ENSP00000349142	ENSP00000253452	0.000	0.000	0.000	0.000	0.671	0.000	0.000	0.156	0.704
RAB10	RALA	979450	975694	ENSP00000264710	ENSP00000005257	0.000	0.000	0.000	0.846	0.327	0.000	0.900	0.261	0.930
ATP5H	NDUFAB1	982431	975716	ENSP00000301587	ENSP00000007516	0.000	0.000	0.000	0.000	0.718	0.000	0.000	0.000	0.718
PGK1	ENO2	990761	976860	ENSP00000362413	ENSP00000229277	0.311	0.000	0.347	0.000	0.384	0.294	0.000	0.412	0.850
ATP1A2	ATP1B2	989000	977718	ENSP00000354490	ENSP00000250111	0.000	0.000	0.000	0.000	0.100	0.142	0.900	0.372	0.941
RAB14	RAB10	990881	979450	ENSP00000362946	ENSP00000264710	0.000	0.000	0.245	0.909	0.000	0.000	0.900	0.678	0.907
SKP1	PSMD7	976961	976364	ENSP00000231487	ENSP00000219313	0.000	0.000	0.000	0.000	0.098	0.294	0.900	0.000	0.927
puf	NME1	991398	975748	ENSP00000365572	ENSP00000013034	0.000	0.000	0.525	0.962	0.525	0.677	0.000	0.872	0.844
IDH3B	ACO2	992307	976184	ENSP00000370223	ENSP00000216254	0.183	0.000	0.000	0.000	0.501	0.000	0.900	0.750	0.987
AK3	CMPK1	992464	990443	ENSP00000371230	ENSP00000360939	0.000	0.000	0.464	0.762	0.109	0.080	0.900	0.717	0.930
MDH2	IDH3A	985320	982167	ENSP00000327070	ENSP00000299518	0.101	0.000	0.000	0.000	0.364	0.387	0.000	0.540	0.804
SCG2	MAPK1	982757	976120	ENSP00000304133	ENSP00000215832	0.000	0.000	0.000	0.000	0.000	0.000	0.000	0.803	0.803
PFKP	PFKL	992353	980015	ENSP00000370517	ENSP00000269848	0.000	0.000	0.525	0.961	0.076	0.000	0.900	0.798	0.906
MAP2	MAPK1	988852	976120	ENSP00000353508	ENSP00000215832	0.000	0.000	0.000	0.000	0.000	0.079	0.000	0.865	0.868
DNAJC5	SYT1	988945	978658	ENSP00000354111	ENSP00000261205	0.000	0.000	0.000	0.000	0.000	0.000	0.900	0.524	0.949
RAB2A	GAPDH	979013	976853	ENSP00000262646	ENSP00000229239	0.000	0.000	0.000	0.000	0.000	0.621	0.000	0.887	0.954
STXBP3	RALA	990040	975694	ENSP00000359025	ENSP00000005257	0.000	0.000	0.000	0.000	0.000	0.000	0.900	0.065	0.900
PDK3	PGK1	994685	990761	ENSP00000387536	ENSP00000362413	0.000	0.000	0.000	0.000	0.723	0.000	0.000	0.000	0.722
RGS14	GNAI2	994545	983838	ENSP00000386229	ENSP00000312999	0.000	0.000	0.000	0.000	0.000	0.620	0.900	0.209	0.965
ACAT1	OXCT1	979678	975967	ENSP00000265838	ENSP00000196371	0.328	0.000	0.000	0.000	0.098	0.000	0.900	0.660	0.974
CKMT1B	LDHB	982274	976865	ENSP00000300283	ENSP00000229319	0.000	0.000	0.000	0.000	0.000	0.000	0.000	0.752	0.752
NDUFA11	NDUFAB1	983698	975716	ENSP00000311740	ENSP00000007516	0.000	0.000	0.000	0.000	0.224	0.752	0.900	0.249	0.982
ATP6V1H	ATP5O	988698	981211	ENSP00000352522	ENSP00000290299	0.000	0.000	0.000	0.000	0.000	0.000	0.900	0.000	0.899
ATP5I	ATP5H	982969	982431	ENSP00000306003	ENSP00000301587	0.000	0.000	0.000	0.000	0.684	0.494	0.900	0.320	0.986
PSMB5	CANX	989235	977586	ENSP00000355325	ENSP00000247461	0.000	0.000	0.000	0.000	0.000	0.952	0.000	0.309	0.964
ROCK2	PPP1CB	984318	981714	ENSP00000317985	ENSP00000296122	0.000	0.000	0.000	0.000	0.112	0.000	0.800	0.078	0.813
S100B	GFAP	981307	977970	ENSP00000291700	ENSP00000253408	0.000	0.000	0.000	0.000	0.115	0.621	0.900	0.650	0.985
HSP90AB1	CDC37	985200	976515	ENSP00000325875	ENSP00000222005	0.000	0.000	0.000	0.000	0.254	0.621	0.000	0.578	0.864
PSMA7	PSMA2	990248	976618	ENSP00000359910	ENSP00000223321	0.000	0.000	0.390	0.900	0.662	0.999	0.900	0.318	0.999
P4HB	PPIB	985403	982224	ENSP00000327801	ENSP00000300026	0.000	0.000	0.000	0.000	0.488	0.384	0.000	0.305	0.751
CKB	LDHB	982115	976865	ENSP00000299198	ENSP00000229319	0.000	0.000	0.000	0.000	0.000	0.000	0.000	0.752	0.752
PLCB1	GNB5	986662	978813	ENSP00000338185	ENSP00000261837	0.000	0.000	0.000	0.000	0.000	0.000	0.800	0.463	0.885
GLUL	GFAP	983215	977970	ENSP00000307900	ENSP00000253408	0.000	0.000	0.000	0.000	0.000	0.000	0.000	0.751	0.750
VIM	LGALS1	976640	976131	ENSP00000224237	ENSP00000215909	0.000	0.000	0.000	0.000	0.633	0.000	0.000	0.371	0.753
PSMA7	SKP1	990248	976961	ENSP00000359910	ENSP00000231487	0.000	0.000	0.000	0.000	0.084	0.078	0.900	0.000	0.903
ADCY5	GNAI2	998092	983838	ENSP00000419361	ENSP00000312999	0.000	0.000	0.000	0.000	0.000	0.000	0.900	0.200	0.914
ADCY5	GNG7	998092	992517	ENSP00000419361	ENSP00000371594	0.000	0.000	0.000	0.000	0.076	0.000	0.900	0.374	0.934
ATP5O	UQCRC2	981211	979900	ENSP00000290299	ENSP00000268379	0.000	0.000	0.000	0.000	0.755	0.293	0.000	0.257	0.853
DDB1	CAND1	982456	982118	ENSP00000301764	ENSP00000299218	0.000	0.000	0.000	0.000	0.067	0.620	0.000	0.320	0.725
DLST	ACAT1	986389	979678	ENSP00000335304	ENSP00000265838	0.000	0.000	0.000	0.000	0.000	0.000	0.800	0.147	0.817
GNG7	PLCB1	992517	986662	ENSP00000371594	ENSP00000338185	0.000	0.000	0.000	0.000	0.000	0.000	0.800	0.000	0.800
GOT2	GCLC	977459	976877	ENSP00000245206	ENSP00000229416	0.000	0.000	0.000	0.000	0.000	0.000	0.800	0.161	0.820
NDUFA13	NDUFAB1	993668	975716	ENSP00000380364	ENSP00000007516	0.000	0.000	0.000	0.000	0.238	0.000	0.900	0.267	0.936
MYO5A	RAB14	993995	990881	ENSP00000382177	ENSP00000362946	0.000	0.000	0.000	0.000	0.000	0.000	0.900	0.000	0.899
NDUFA13	UQCRFS1	993668	983012	ENSP00000380364	ENSP00000306397	0.000	0.000	0.000	0.000	0.218	0.000	0.900	0.130	0.922
UQCRC1	NDUFAB1	976012	975716	ENSP00000203407	ENSP00000007516	0.000	0.000	0.000	0.000	0.448	0.000	0.900	0.104	0.943
ASPA	GAD2	979101	978463	ENSP00000263080	ENSP00000259271	0.000	0.000	0.000	0.000	0.000	0.000	0.800	0.000	0.800
HSPA5	CANX	985019	977586	ENSP00000324173	ENSP00000247461	0.000	0.000	0.000	0.000	0.324	0.356	0.000	0.778	0.890
ATP5C1	ATP5B	988166	978858	ENSP00000349142	ENSP00000262030	0.472	0.000	0.525	0.000	0.683	0.621	0.900	0.891	0.999
GNAI1	GNB4	987318	976988	ENSP00000343027	ENSP00000232564	0.000	0.000	0.000	0.000	0.088	0.000	0.800	0.300	0.854
ARPC2	ACTR3	981630	979138	ENSP00000295685	ENSP00000263238	0.000	0.000	0.000	0.000	0.476	0.931	0.720	0.798	0.997
PPP3CA	SOD1	993449	980033	ENSP00000378323	ENSP00000270142	0.000	0.000	0.000	0.000	0.000	0.621	0.800	0.076	0.920
HINT1	SOD1	982768	980033	ENSP00000304229	ENSP00000270142	0.000	0.000	0.000	0.000	0.706	0.352	0.000	0.000	0.796
FH	MDH2	989278	985320	ENSP00000355518	ENSP00000327070	0.128	0.000	0.000	0.000	0.544	0.621	0.900	0.655	0.993
PPP2R2A	YWHAE	992290	979369	ENSP00000370113	ENSP00000264335	0.000	0.000	0.000	0.000	0.000	0.000	0.900	0.000	0.899
YWHAZ	VIM	983399	976640	ENSP00000309503	ENSP00000224237	0.000	0.000	0.000	0.000	0.000	0.775	0.000	0.165	0.799
IDH3B	NNT	992307	979435	ENSP00000370223	ENSP00000264663	0.000	0.000	0.000	0.000	0.000	0.000	0.000	0.779	0.778
PPIA	PFN1	998098	976685	ENSP00000419425	ENSP00000225655	0.000	0.000	0.000	0.000	0.000	0.000	0.900	0.305	0.925
ARHGDIA	OMG	979980	977583	ENSP00000269321	ENSP00000247271	0.000	0.000	0.000	0.000	0.000	0.000	0.900	0.361	0.931
GOT1	IDH3A	990159	982167	ENSP00000359539	ENSP00000299518	0.000	0.000	0.000	0.000	0.162	0.000	0.800	0.331	0.872
GOT1	ALDH4A1	990159	981239	ENSP00000359539	ENSP00000290597	0.000	0.000	0.000	0.000	0.000	0.000	0.900	0.075	0.901
PC	LDHB	993377	976865	ENSP00000377527	ENSP00000229319	0.076	0.000	0.000	0.000	0.000	0.000	0.900	0.261	0.922
GRHPR	AKR1B1	983880	980955	ENSP00000313432	ENSP00000285930	0.000	0.000	0.000	0.000	0.117	0.000	0.900	0.000	0.905
ATP5H	UQCRC2	982431	979900	ENSP00000301587	ENSP00000268379	0.000	0.000	0.000	0.000	0.617	0.000	0.000	0.273	0.703
CS	MDH2	987184	985320	ENSP00000342056	ENSP00000327070	0.180	0.000	0.000	0.000	0.585	0.621	0.900	0.840	0.997
DPYSL2	DPYSL5	983407	981122	ENSP00000309539	ENSP00000288699	0.000	0.000	0.525	0.940	0.000	0.619	0.900	0.596	0.961
ATP5B	ATP6V1D	978858	976209	ENSP00000262030	ENSP00000216442	0.000	0.000	0.000	0.000	0.084	0.000	0.900	0.132	0.909
HSPA5	HSP90B1	985019	982203	ENSP00000324173	ENSP00000299767	0.000	0.000	0.000	0.000	0.815	0.291	0.000	0.647	0.947
PPA1	ATP6V1D	990737	976209	ENSP00000362329	ENSP00000216442	0.000	0.000	0.000	0.000	0.107	0.000	0.900	0.000	0.904
PSME1	PSMA5	992597	980092	ENSP00000372155	ENSP00000271308	0.000	0.000	0.000	0.000	0.123	0.231	0.900	0.342	0.946
RGS14	ANXA1	994545	978277	ENSP00000386229	ENSP00000257497	0.000	0.000	0.000	0.000	0.000	0.000	0.900	0.000	0.899
YWHAE	YWHAH	979369	977657	ENSP00000264335	ENSP00000248975	0.000	0.000	0.000	0.951	0.072	0.699	0.900	0.622	0.969
GDI2	RHOB	992161	980146	ENSP00000369538	ENSP00000272233	0.000	0.000	0.000	0.000	0.000	0.000	0.900	0.380	0.934
SOD1	HSPA8	980033	976768	ENSP00000270142	ENSP00000227378	0.000	0.000	0.000	0.000	0.277	0.620	0.000	0.374	0.804
ECHS1	ACAA2	989697	980914	ENSP00000357535	ENSP00000285093	0.132	0.000	0.000	0.000	0.684	0.000	0.000	0.427	0.821
ATP5I	ATP6V1F	982969	977676	ENSP00000306003	ENSP00000249289	0.000	0.000	0.000	0.000	0.112	0.000	0.900	0.170	0.916
PPP2R2A	YWHAQ	992290	977159	ENSP00000370113	ENSP00000238081	0.000	0.000	0.000	0.000	0.000	0.000	0.900	0.087	0.902
ADCY5	GNAO1	998092	978977	ENSP00000419361	ENSP00000262493	0.000	0.000	0.000	0.000	0.000	0.000	0.900	0.000	0.899
ATP5B	ATP6V1F	978858	977676	ENSP00000262030	ENSP00000249289	0.000	0.000	0.000	0.000	0.235	0.000	0.900	0.171	0.927
ATP5H	COX4I1	982431	977973	ENSP00000301587	ENSP00000253452	0.000	0.000	0.000	0.000	0.727	0.000	0.000	0.220	0.773
DPYSL4	DPYSL5	986869	981122	ENSP00000339850	ENSP00000288699	0.000	0.000	0.525	0.937	0.000	0.619	0.900	0.845	0.962
ALDH7A1	GOT2	994639	977459	ENSP00000387123	ENSP00000245206	0.000	0.000	0.000	0.000	0.115	0.000	0.800	0.065	0.811
BDH1	BDH2	988453	981763	ENSP00000350914	ENSP00000296424	0.000	0.000	0.000	0.637	0.000	0.000	0.800	0.318	0.819
NDUFS3	COX4I1	979251	977973	ENSP00000263774	ENSP00000253452	0.000	0.000	0.000	0.000	0.749	0.000	0.000	0.319	0.818
ECHS1	MCCC2	989697	987406	ENSP00000357535	ENSP00000343657	0.067	0.000	0.000	0.000	0.096	0.000	0.900	0.000	0.904
ALDOA	ENO1	986512	977078	ENSP00000336927	ENSP00000234590	0.000	0.000	0.000	0.000	0.697	0.000	0.000	0.425	0.814
YWHAH	MAPK1	977657	976120	ENSP00000248975	ENSP00000215832	0.000	0.000	0.000	0.000	0.124	0.112	0.900	0.090	0.914
YWHAB	YWHAH	982254	977657	ENSP00000300161	ENSP00000248975	0.000	0.000	0.000	0.960	0.263	0.222	0.900	0.778	0.936
VCP	CANX	988591	977586	ENSP00000351777	ENSP00000247461	0.000	0.000	0.000	0.000	0.067	0.929	0.000	0.725	0.979
TCP1	PSMC2	984261	981379	ENSP00000317334	ENSP00000292644	0.000	0.000	0.000	0.000	0.600	0.352	0.000	0.133	0.744
MAP1B	GAPDH	981832	976853	ENSP00000296755	ENSP00000229239	0.000	0.000	0.000	0.000	0.000	0.000	0.000	0.864	0.864
LDHA	CKB	995530	982115	ENSP00000395337	ENSP00000299198	0.000	0.000	0.000	0.000	0.000	0.000	0.000	0.750	0.750
BCKDHB	IVD	984361	977700	ENSP00000318351	ENSP00000249760	0.000	0.000	0.000	0.000	0.090	0.000	0.900	0.124	0.909
HIBCH	HIBADH	988733	979603	ENSP00000352706	ENSP00000265395	0.000	0.414	0.000	0.000	0.115	0.000	0.900	0.468	0.966
PSMB5	PSMD7	989235	976364	ENSP00000355325	ENSP00000219313	0.000	0.000	0.000	0.000	0.261	0.296	0.900	0.230	0.951
RHOA	MYH9	996074	976170	ENSP00000400175	ENSP00000216181	0.000	0.000	0.000	0.000	0.000	0.079	0.800	0.201	0.832
AUH	MCCC1	991267	979634	ENSP00000364883	ENSP00000265594	0.000	0.000	0.000	0.000	0.000	0.000	0.900	0.171	0.911
STXBP1	SNAP25	990756	978096	ENSP00000362399	ENSP00000254976	0.000	0.000	0.000	0.000	0.079	0.613	0.900	0.318	0.970
ACAA2	ETFA	980914	979861	ENSP00000285093	ENSP00000267950	0.104	0.000	0.000	0.000	0.696	0.000	0.000	0.148	0.736
PSMB5	PSMA5	989235	980092	ENSP00000355325	ENSP00000271308	0.000	0.000	0.000	0.675	0.571	0.613	0.900	0.498	0.983
GNB2	GNB5	982877	978813	ENSP00000305260	ENSP00000261837	0.000	0.000	0.525	0.941	0.000	0.000	0.720	0.201	0.730
TPI1	GAPDH	993609	976853	ENSP00000379933	ENSP00000229239	0.357	0.039	0.000	0.000	0.742	0.000	0.900	0.646	0.992
GLS	ASPA	984265	979101	ENSP00000317379	ENSP00000263080	0.000	0.000	0.000	0.000	0.000	0.000	0.800	0.000	0.800
MDH2	PGD	985320	980079	ENSP00000327070	ENSP00000270776	0.000	0.000	0.000	0.000	0.067	0.113	0.000	0.752	0.766
GSTP1	MYL6	993873	981423	ENSP00000381607	ENSP00000293422	0.000	0.000	0.000	0.000	0.330	0.000	0.000	0.629	0.734
DBT	IVD	990061	977700	ENSP00000359151	ENSP00000249760	0.000	0.000	0.000	0.000	0.124	0.000	0.900	0.159	0.916
NDUFA6	NDUFAB1	985792	975716	ENSP00000330937	ENSP00000007516	0.000	0.000	0.000	0.000	0.800	0.752	0.900	0.098	0.994
TALDO1	LDHB	984684	976865	ENSP00000321259	ENSP00000229319	0.000	0.000	0.000	0.000	0.120	0.000	0.800	0.261	0.851
PPP3CA	PPP1CB	993449	981714	ENSP00000378323	ENSP00000296122	0.000	0.000	0.501	0.889	0.087	0.000	0.900	0.135	0.908
GCLC	LAP3	976877	976737	ENSP00000229416	ENSP00000226299	0.000	0.000	0.000	0.000	0.000	0.000	0.900	0.090	0.902
DYNC1H1	DPYSL2	988143	983407	ENSP00000348965	ENSP00000309539	0.000	0.000	0.000	0.000	0.000	0.000	0.000	0.815	0.815
IDH3B	NDUFS3	992307	979251	ENSP00000370223	ENSP00000263774	0.000	0.000	0.000	0.000	0.794	0.000	0.000	0.088	0.800
ALDH9A1	ALDH4A1	987828	981239	ENSP00000346827	ENSP00000290597	0.000	0.000	0.000	0.771	0.000	0.000	0.800	0.376	0.815
UQCRFS1	COX4I1	983012	977973	ENSP00000306397	ENSP00000253452	0.000	0.000	0.000	0.000	0.291	0.000	0.900	0.261	0.940
WASF1	ARPC2	988680	981630	ENSP00000352425	ENSP00000295685	0.000	0.000	0.000	0.000	0.000	0.000	0.900	0.388	0.934
PPA1	ATP5I	990737	982969	ENSP00000362329	ENSP00000306003	0.000	0.000	0.000	0.000	0.000	0.000	0.900	0.000	0.899
DNAJC5	HSPA2	988945	977578	ENSP00000354111	ENSP00000247207	0.126	0.000	0.000	0.000	0.065	0.226	0.800	0.255	0.877
RTN4	ARHGDIA	986626	979980	ENSP00000337838	ENSP00000269321	0.000	0.000	0.000	0.000	0.000	0.000	0.900	0.308	0.926
PAICS	CCT5	994064	980609	ENSP00000382595	ENSP00000280326	0.000	0.000	0.000	0.000	0.789	0.106	0.000	0.068	0.799
ALDH7A1	ALDH6A1	994639	987262	ENSP00000387123	ENSP00000342564	0.000	0.000	0.000	0.765	0.071	0.000	0.900	0.266	0.905
HSP90AB1	FKBP4	985200	975676	ENSP00000325875	ENSP00000001008	0.000	0.000	0.000	0.000	0.271	0.620	0.000	0.310	0.782
PSMB5	HSPB1	989235	977634	ENSP00000355325	ENSP00000248553	0.000	0.000	0.000	0.000	0.000	0.000	0.900	0.000	0.899
PARK7	SOD1	986916	980033	ENSP00000340278	ENSP00000270142	0.000	0.000	0.000	0.000	0.735	0.621	0.000	0.272	0.916
ADH5	ALDH2	981758	978784	ENSP00000296412	ENSP00000261733	0.000	0.000	0.000	0.000	0.070	0.000	0.900	0.550	0.952
ATP5I	ATP5O	982969	981211	ENSP00000306003	ENSP00000290299	0.000	0.000	0.000	0.000	0.669	0.600	0.900	0.200	0.987
NDUFA13	UQCRC2	993668	979900	ENSP00000380364	ENSP00000268379	0.000	0.000	0.000	0.000	0.000	0.000	0.900	0.000	0.899
PSME1	PSMB5	992597	989235	ENSP00000372155	ENSP00000355325	0.000	0.000	0.000	0.000	0.208	0.000	0.900	0.650	0.968
LDHA	GAPDH	995530	976853	ENSP00000395337	ENSP00000229239	0.000	0.000	0.000	0.000	0.478	0.000	0.000	0.499	0.721
PAK1	ARHGDIA	980508	979980	ENSP00000278568	ENSP00000269321	0.000	0.000	0.000	0.000	0.000	0.000	0.000	0.919	0.919
ALDH6A1	ACSS1	987262	984213	ENSP00000342564	ENSP00000316924	0.000	0.000	0.000	0.000	0.074	0.000	0.900	0.000	0.901
NDUFA13	NDUFA4	993668	986843	ENSP00000380364	ENSP00000339720	0.000	0.000	0.000	0.000	0.169	0.000	0.900	0.341	0.937
TCP1	ETFA	984261	979861	ENSP00000317334	ENSP00000267950	0.000	0.000	0.000	0.000	0.570	0.352	0.000	0.000	0.703
ATP6V1H	ATP6V1D	988698	976209	ENSP00000352522	ENSP00000216442	0.000	0.000	0.000	0.000	0.113	0.792	0.900	0.751	0.994
PARK7	NDUFS3	986916	979251	ENSP00000340278	ENSP00000263774	0.000	0.000	0.000	0.000	0.673	0.000	0.000	0.155	0.706
SH3GL2	AMPH	992261	988079	ENSP00000369981	ENSP00000348602	0.000	0.000	0.000	0.000	0.075	0.937	0.000	0.789	0.986
IPO7	IPO5	992068	978742	ENSP00000369042	ENSP00000261574	0.000	0.000	0.000	0.000	0.400	0.225	0.000	0.660	0.820
GLUL	GCLC	983215	976877	ENSP00000307900	ENSP00000229416	0.000	0.000	0.000	0.000	0.000	0.000	0.800	0.174	0.823
DBT	BCKDHB	990061	984361	ENSP00000359151	ENSP00000318351	0.311	0.000	0.448	0.000	0.159	0.000	0.900	0.467	0.977
NDUFA8	NDUFB10	990868	979919	ENSP00000362873	ENSP00000268668	0.000	0.000	0.000	0.000	0.761	0.000	0.900	0.000	0.974
PSMB5	PSMA2	989235	976618	ENSP00000355325	ENSP00000223321	0.000	0.000	0.000	0.691	0.530	0.999	0.900	0.424	0.999
PSME1	PSMA3	992597	976213	ENSP00000372155	ENSP00000216455	0.000	0.000	0.000	0.000	0.109	0.119	0.900	0.309	0.934
PPP2R2A	TCP1	992290	984261	ENSP00000370113	ENSP00000317334	0.000	0.000	0.000	0.000	0.119	0.808	0.000	0.069	0.820
ROCK2	MYL6	984318	981423	ENSP00000317985	ENSP00000293422	0.000	0.000	0.000	0.000	0.000	0.000	0.900	0.152	0.909
HSP90AB1	HSPA4	985200	982610	ENSP00000325875	ENSP00000302961	0.000	0.000	0.000	0.000	0.393	0.000	0.000	0.649	0.773
IMPA1	PLCB1	997013	986662	ENSP00000408526	ENSP00000338185	0.000	0.000	0.000	0.000	0.000	0.000	0.900	0.078	0.901
TF	APOA1	979511	977122	ENSP00000264998	ENSP00000236850	0.000	0.000	0.000	0.000	0.661	0.302	0.900	0.540	0.986
ATP5C1	ATP5O	988166	981211	ENSP00000349142	ENSP00000290299	0.472	0.000	0.263	0.000	0.813	0.755	0.900	0.608	0.999
DCTN2	ACTR1A	997048	990017	ENSP00000408910	ENSP00000358921	0.000	0.000	0.000	0.000	0.120	0.578	0.720	0.297	0.911
GNAI2	ANXA1	983838	978277	ENSP00000312999	ENSP00000257497	0.000	0.000	0.000	0.000	0.000	0.000	0.900	0.083	0.902
PSMD7	PSMA3	976364	976213	ENSP00000219313	ENSP00000216455	0.000	0.000	0.000	0.000	0.667	0.766	0.900	0.290	0.993
CA2	STX1A	980926	976586	ENSP00000285379	ENSP00000222812	0.000	0.000	0.000	0.000	0.000	0.000	0.000	0.876	0.876
PGK1	PGAM1	990761	990259	ENSP00000362413	ENSP00000359991	0.000	0.000	0.000	0.000	0.611	0.225	0.000	0.662	0.884
GNAI2	MAPK1	983838	976120	ENSP00000312999	ENSP00000215832	0.000	0.000	0.000	0.000	0.070	0.138	0.900	0.000	0.908
YWHAG	YWHAB	983002	982254	ENSP00000306330	ENSP00000300161	0.000	0.000	0.000	0.961	0.155	0.247	0.900	0.656	0.929
GNAO1	MAPK1	978977	976120	ENSP00000262493	ENSP00000215832	0.000	0.000	0.000	0.000	0.070	0.138	0.900	0.257	0.927
MAP2	GFAP	988852	977970	ENSP00000353508	ENSP00000253408	0.000	0.000	0.000	0.000	0.000	0.000	0.000	0.789	0.788
GSTM1	GSS	983662	976250	ENSP00000311469	ENSP00000216951	0.000	0.000	0.000	0.000	0.000	0.000	0.900	0.266	0.921
UQCRFS1	NDUFB10	983012	979919	ENSP00000306397	ENSP00000268668	0.000	0.000	0.000	0.000	0.395	0.000	0.900	0.229	0.946
ALDH4A1	GCLC	981239	976877	ENSP00000290597	ENSP00000229416	0.000	0.000	0.000	0.000	0.000	0.082	0.800	0.000	0.804
DNAJC5	SGTA	988945	976481	ENSP00000354111	ENSP00000221566	0.000	0.000	0.000	0.000	0.000	0.229	0.000	0.677	0.734
ACO1	IDH3A	983394	982167	ENSP00000309477	ENSP00000299518	0.183	0.000	0.000	0.000	0.124	0.000	0.900	0.246	0.934
SV2C	SYT1	984221	978658	ENSP00000316983	ENSP00000261205	0.000	0.000	0.000	0.000	0.000	0.620	0.000	0.514	0.802
PPA1	ATP5D	990737	976088	ENSP00000362329	ENSP00000215375	0.000	0.000	0.000	0.000	0.100	0.000	0.900	0.203	0.918
DUSP3	MAPK1	976720	976120	ENSP00000226004	ENSP00000215832	0.000	0.000	0.000	0.000	0.000	0.846	0.900	0.865	0.997
ATP5O	ATP6V1D	981211	976209	ENSP00000290299	ENSP00000216442	0.000	0.000	0.000	0.000	0.092	0.000	0.900	0.000	0.903
TUBB4	GNB5	979317	978813	ENSP00000264071	ENSP00000261837	0.000	0.000	0.000	0.000	0.000	0.000	0.000	0.786	0.786
HSP90B1	CANX	982203	977586	ENSP00000299767	ENSP00000247461	0.000	0.000	0.000	0.000	0.498	0.000	0.000	0.610	0.791
AK5	NME1	987794	975748	ENSP00000346577	ENSP00000013034	0.000	0.000	0.000	0.000	0.000	0.000	0.900	0.000	0.899
PSMA5	PSMA3	980092	976213	ENSP00000271308	ENSP00000216455	0.000	0.000	0.358	0.864	0.911	0.999	0.900	0.541	0.999
UQCRC2	NDUFS3	979900	979251	ENSP00000268379	ENSP00000263774	0.000	0.000	0.000	0.000	0.748	0.000	0.900	0.374	0.982
ACAA2	ACAT1	980914	979678	ENSP00000285093	ENSP00000265838	0.000	0.000	0.525	0.895	0.256	0.000	0.900	0.892	0.931
ME3	CS	988721	987184	ENSP00000352657	ENSP00000342056	0.073	0.000	0.000	0.000	0.067	0.000	0.800	0.466	0.887
RUVBL1	RUVBL2	984356	976458	ENSP00000318297	ENSP00000221413	0.000	0.000	0.525	0.924	0.789	0.999	0.900	0.967	0.999
PPIA	AIFM1	998098	981039	ENSP00000419425	ENSP00000287295	0.000	0.000	0.000	0.000	0.000	0.621	0.000	0.854	0.941
FTH1	TF	980238	979511	ENSP00000273550	ENSP00000264998	0.000	0.000	0.000	0.000	0.000	0.079	0.000	0.869	0.871
NDUFA11	NDUFS3	983698	979251	ENSP00000311740	ENSP00000263774	0.000	0.000	0.000	0.000	0.330	0.000	0.900	0.524	0.963
ATP6V1E1	ATP6V1F	977972	977676	ENSP00000253413	ENSP00000249289	0.357	0.000	0.000	0.000	0.268	0.580	0.900	0.220	0.980
MAP2	MAP1B	988852	981832	ENSP00000353508	ENSP00000296755	0.000	0.000	0.000	0.000	0.076	0.000	0.000	0.752	0.755
DLAT	ACAT1	980611	979678	ENSP00000280346	ENSP00000265838	0.000	0.000	0.000	0.000	0.263	0.000	0.900	0.183	0.931
IDH3B	ACO1	992307	983394	ENSP00000370223	ENSP00000309477	0.183	0.000	0.000	0.000	0.124	0.000	0.900	0.245	0.934
ALDH4A1	GOT2	981239	977459	ENSP00000290597	ENSP00000245206	0.000	0.000	0.000	0.000	0.069	0.000	0.900	0.085	0.903
YWHAG	YWHAH	983002	977657	ENSP00000306330	ENSP00000248975	0.000	0.000	0.000	0.969	0.125	0.869	0.900	0.675	0.987
CLTB	CLTA	983384	977317	ENSP00000309415	ENSP00000242285	0.000	0.000	0.000	0.946	0.000	0.000	0.900	0.795	0.904
HIBADH	ALDH2	979603	978784	ENSP00000265395	ENSP00000261733	0.000	0.000	0.000	0.000	0.383	0.000	0.900	0.180	0.942
MDH2	SLC25A11	985320	976686	ENSP00000327070	ENSP00000225665	0.000	0.000	0.000	0.000	0.499	0.000	0.900	0.217	0.955
ATP5O	NDUFS3	981211	979251	ENSP00000290299	ENSP00000263774	0.091	0.000	0.000	0.000	0.772	0.000	0.000	0.307	0.837
RHOB	MYH9	980146	976170	ENSP00000272233	ENSP00000216181	0.000	0.000	0.000	0.000	0.000	0.079	0.900	0.120	0.907
HSPB1	PSMA2	977634	976618	ENSP00000248553	ENSP00000223321	0.000	0.000	0.000	0.000	0.078	0.000	0.900	0.157	0.911
NDUFA8	NDUFS3	990868	979251	ENSP00000362873	ENSP00000263774	0.000	0.000	0.000	0.000	0.863	0.621	0.900	0.242	0.995
NDUFA8	NDUFA4	990868	986843	ENSP00000362873	ENSP00000339720	0.000	0.000	0.000	0.000	0.653	0.000	0.900	0.275	0.971
UQCRC2	UQCRC1	979900	976012	ENSP00000268379	ENSP00000203407	0.000	0.000	0.525	0.723	0.666	0.999	0.900	0.427	0.999
ATP6V1B2	TF	980412	979511	ENSP00000276390	ENSP00000264998	0.000	0.000	0.000	0.000	0.000	0.000	0.900	0.000	0.899
RAB3A	SLC32A1	976537	976285	ENSP00000222256	ENSP00000217420	0.000	0.000	0.000	0.000	0.000	0.000	0.900	0.196	0.914
PC	ME3	993377	988721	ENSP00000377527	ENSP00000352657	0.000	0.000	0.000	0.000	0.068	0.233	0.900	0.610	0.966
NDUFA8	NDUFAB1	990868	975716	ENSP00000362873	ENSP00000007516	0.000	0.000	0.000	0.000	0.805	0.752	0.900	0.142	0.994
GNAI1	MAPK3	987318	979087	ENSP00000343027	ENSP00000263025	0.000	0.000	0.000	0.000	0.070	0.138	0.800	0.284	0.860
NDUFB10	ATP5D	979919	976088	ENSP00000268668	ENSP00000215375	0.000	0.000	0.000	0.000	0.752	0.000	0.000	0.177	0.783
SLC25A4	VDAC1	980679	979583	ENSP00000281456	ENSP00000265333	0.000	0.000	0.000	0.000	0.076	0.113	0.800	0.346	0.869
ALDOA	ENO2	986512	976860	ENSP00000336927	ENSP00000229277	0.000	0.000	0.000	0.000	0.271	0.000	0.800	0.317	0.886
ATP5C1	NDUFAB1	988166	975716	ENSP00000349142	ENSP00000007516	0.000	0.000	0.000	0.000	0.815	0.000	0.000	0.125	0.827
NDUFA4	NDUFAB1	986843	975716	ENSP00000339720	ENSP00000007516	0.000	0.000	0.000	0.000	0.748	0.000	0.900	0.202	0.977
FASN	NDUFAB1	982808	975716	ENSP00000304592	ENSP00000007516	0.092	0.000	0.000	0.000	0.000	0.000	0.000	0.751	0.758
ME3	MDH2	988721	985320	ENSP00000352657	ENSP00000327070	0.100	0.000	0.000	0.000	0.091	0.140	0.900	0.752	0.977
ATP5H	ATP5B	982431	978858	ENSP00000301587	ENSP00000262030	0.000	0.000	0.000	0.000	0.796	0.794	0.900	0.378	0.996
GSTO1	ADH5	989970	981758	ENSP00000358727	ENSP00000296412	0.000	0.000	0.000	0.000	0.000	0.000	0.900	0.000	0.899
ATP5C1	ATP5A1	988166	980719	ENSP00000349142	ENSP00000282050	0.472	0.000	0.524	0.000	0.698	0.621	0.900	0.795	0.999
HSPA4	PSMC2	982610	981379	ENSP00000302961	ENSP00000292644	0.000	0.000	0.000	0.000	0.480	0.621	0.000	0.078	0.793
ALDOA	TALDO1	986512	984684	ENSP00000336927	ENSP00000321259	0.000	0.000	0.000	0.000	0.000	0.000	0.900	0.204	0.915
RAB14	RALA	990881	975694	ENSP00000362946	ENSP00000005257	0.000	0.000	0.283	0.844	0.000	0.000	0.900	0.000	0.903
NDUFA6	NDUFS3	985792	979251	ENSP00000330937	ENSP00000263774	0.000	0.000	0.000	0.000	0.772	0.000	0.900	0.877	0.996
ATP6V1H	ATP5C1	988698	988166	ENSP00000352522	ENSP00000349142	0.000	0.000	0.000	0.000	0.075	0.000	0.900	0.000	0.901
AK4	PDE1B	981501	977351	ENSP00000294419	ENSP00000243052	0.000	0.000	0.000	0.000	0.000	0.000	0.900	0.000	0.899
SH3GL2	SYN1	992261	981691	ENSP00000369981	ENSP00000295987	0.000	0.000	0.000	0.000	0.072	0.620	0.000	0.343	0.736
HSPA8	PSMA3	976768	976213	ENSP00000227378	ENSP00000216455	0.000	0.000	0.000	0.000	0.247	0.082	0.900	0.124	0.926
PGM1	TALDO1	990280	984684	ENSP00000360125	ENSP00000321259	0.065	0.000	0.000	0.000	0.154	0.141	0.800	0.170	0.854
PTPRZ1	TNR	993332	979195	ENSP00000377047	ENSP00000263525	0.000	0.000	0.000	0.000	0.000	0.620	0.000	0.670	0.866
PSMA7	PSMB5	990248	989235	ENSP00000359910	ENSP00000355325	0.000	0.000	0.000	0.659	0.334	0.600	0.900	0.331	0.972
PGM1	ALDOA	990280	986512	ENSP00000360125	ENSP00000336927	0.000	0.000	0.000	0.000	0.154	0.000	0.800	0.197	0.845
GLS	GCLC	984265	976877	ENSP00000317379	ENSP00000229416	0.000	0.000	0.000	0.000	0.000	0.000	0.800	0.079	0.803
NDUFA6	NDUFA11	985792	983698	ENSP00000330937	ENSP00000311740	0.000	0.000	0.000	0.000	0.551	0.000	0.900	0.280	0.963
PSMC2	PSMA2	981379	976618	ENSP00000292644	ENSP00000223321	0.000	0.000	0.000	0.000	0.889	0.811	0.900	0.243	0.998
ATP6V1H	ATP5H	988698	982431	ENSP00000352522	ENSP00000301587	0.000	0.000	0.000	0.000	0.000	0.000	0.900	0.000	0.899
PAFAH1B1	YWHAE	993670	979369	ENSP00000380378	ENSP00000264335	0.000	0.000	0.000	0.000	0.165	0.000	0.900	0.725	0.973
HSPA4	HSP90B1	982610	982203	ENSP00000302961	ENSP00000299767	0.000	0.000	0.000	0.000	0.259	0.000	0.000	0.657	0.729
HP	LGALS1	988021	976131	ENSP00000348170	ENSP00000215909	0.000	0.000	0.000	0.000	0.000	0.000	0.000	0.829	0.829
PPP3CB	SOD1	993447	980033	ENSP00000378306	ENSP00000270142	0.000	0.000	0.000	0.000	0.000	0.000	0.800	0.086	0.804
PLXNA4	TLN1	984910	984120	ENSP00000323194	ENSP00000316029	0.000	0.000	0.000	0.000	0.000	0.000	0.900	0.000	0.899
TPT1	EEF2	991940	983220	ENSP00000368350	ENSP00000307940	0.000	0.000	0.000	0.000	0.710	0.000	0.000	0.197	0.752
NDUFA5	UQCRC1	987988	976012	ENSP00000347988	ENSP00000203407	0.000	0.000	0.000	0.000	0.126	0.000	0.900	0.079	0.908
ATP6V1H	ATP5A1	988698	980719	ENSP00000352522	ENSP00000282050	0.000	0.000	0.000	0.000	0.000	0.000	0.900	0.136	0.907
PPP3CB	PPP1CB	993447	981714	ENSP00000378306	ENSP00000296122	0.000	0.000	0.497	0.886	0.068	0.000	0.900	0.187	0.907
PSMC2	DDX1	981379	977006	ENSP00000292644	ENSP00000233084	0.000	0.000	0.000	0.000	0.717	0.000	0.000	0.000	0.717
NDUFA13	NDUFB10	993668	979919	ENSP00000380364	ENSP00000268668	0.000	0.000	0.000	0.000	0.464	0.000	0.900	0.000	0.942
GNAI1	PLCB1	987318	986662	ENSP00000343027	ENSP00000338185	0.000	0.000	0.000	0.000	0.000	0.000	0.800	0.072	0.801
NDUFB10	NDUFAB1	979919	975716	ENSP00000268668	ENSP00000007516	0.000	0.000	0.000	0.000	0.823	0.752	0.900	0.179	0.995
AHNAK	S100B	991738	981307	ENSP00000367263	ENSP00000291700	0.000	0.000	0.000	0.000	0.000	0.621	0.000	0.848	0.938
TPI1	ALDOA	993609	986512	ENSP00000379933	ENSP00000336927	0.000	0.000	0.000	0.000	0.375	0.000	0.900	0.563	0.968
RANBP1	IPO5	985375	978742	ENSP00000327583	ENSP00000261574	0.000	0.000	0.000	0.000	0.620	0.000	0.000	0.901	0.960
IDH3B	GOT2	992307	977459	ENSP00000370223	ENSP00000245206	0.000	0.000	0.000	0.000	0.072	0.000	0.800	0.317	0.855
ACTN1	ALDOA	993414	986512	ENSP00000377941	ENSP00000336927	0.000	0.000	0.000	0.000	0.115	0.080	0.900	0.122	0.913
ILF2	RUVBL1	989153	984356	ENSP00000355011	ENSP00000318297	0.000	0.000	0.000	0.000	0.753	0.800	0.000	0.000	0.947
LDHA	ENO1	995530	977078	ENSP00000395337	ENSP00000234590	0.000	0.000	0.000	0.000	0.686	0.000	0.000	0.611	0.869
MSN	ARHGDIA	988838	979980	ENSP00000353408	ENSP00000269321	0.000	0.000	0.000	0.000	0.000	0.538	0.000	0.902	0.951
HSPA9	SOD1	981886	980033	ENSP00000297185	ENSP00000270142	0.000	0.000	0.000	0.000	0.188	0.580	0.000	0.257	0.711
LAP3	GSS	976737	976250	ENSP00000226299	ENSP00000216951	0.000	0.000	0.000	0.000	0.000	0.000	0.900	0.077	0.901
AHSA1	FKBP4	976219	975676	ENSP00000216479	ENSP00000001008	0.000	0.000	0.000	0.000	0.556	0.000	0.000	0.406	0.719
YWHAE	MAPK3	979369	979087	ENSP00000264335	ENSP00000263025	0.000	0.000	0.000	0.000	0.000	0.143	0.900	0.089	0.911
DCTN2	RAB7A	997048	979528	ENSP00000408910	ENSP00000265062	0.000	0.000	0.000	0.000	0.068	0.000	0.900	0.070	0.901
ATP5H	ATP5A1	982431	980719	ENSP00000301587	ENSP00000282050	0.000	0.000	0.000	0.000	0.598	0.792	0.900	0.260	0.992
ATP5O	ATP6V1E1	981211	977972	ENSP00000290299	ENSP00000253413	0.000	0.000	0.000	0.000	0.072	0.000	0.720	0.000	0.722
TPI1	MDH2	993609	985320	ENSP00000379933	ENSP00000327070	0.000	0.000	0.000	0.000	0.514	0.000	0.000	0.651	0.819
ATP5H	NDUFB10	982431	979919	ENSP00000301587	ENSP00000268668	0.000	0.000	0.000	0.000	0.731	0.000	0.000	0.169	0.762
PDK3	DLAT	994685	980611	ENSP00000387536	ENSP00000280346	0.000	0.000	0.000	0.000	0.000	0.983	0.900	0.120	0.998
VCP	NSFL1C	988591	976247	ENSP00000351777	ENSP00000216879	0.000	0.000	0.000	0.000	0.125	0.997	0.800	0.779	0.999
BCKDHB	PCCB	984361	977810	ENSP00000318351	ENSP00000251654	0.000	0.000	0.000	0.000	0.099	0.000	0.900	0.092	0.906
TALDO1	PGD	984684	980079	ENSP00000321259	ENSP00000270776	0.074	0.000	0.000	0.000	0.678	0.000	0.000	0.610	0.867
NDUFA13	NDUFA8	993668	990868	ENSP00000380364	ENSP00000362873	0.000	0.000	0.000	0.000	0.253	0.000	0.900	0.213	0.933
SYT1	STX1A	978658	976586	ENSP00000261205	ENSP00000222812	0.000	0.000	0.000	0.000	0.000	0.937	0.900	0.711	0.997
GAD2	GCLC	978463	976877	ENSP00000259271	ENSP00000229416	0.000	0.000	0.000	0.000	0.000	0.000	0.800	0.000	0.800
ESD	ADH5	991878	981758	ENSP00000367992	ENSP00000296412	0.329	0.160	0.000	0.000	0.210	0.000	0.900	0.460	0.968
GOT1	ALDH9A1	990159	987828	ENSP00000359539	ENSP00000346827	0.000	0.000	0.000	0.000	0.000	0.000	0.800	0.000	0.800
NDUFA5	ATP5H	987988	982431	ENSP00000347988	ENSP00000301587	0.000	0.000	0.000	0.000	0.703	0.000	0.000	0.133	0.725
TUBB2A	TUBA4A	992201	977631	ENSP00000369703	ENSP00000248437	0.000	0.000	0.000	0.921	0.104	0.504	0.800	0.659	0.903
PSMC2	COPS4	981379	979382	ENSP00000292644	ENSP00000264389	0.000	0.000	0.000	0.000	0.723	0.118	0.000	0.118	0.755
ASPA	ALDH2	979101	978784	ENSP00000263080	ENSP00000261733	0.000	0.000	0.000	0.000	0.000	0.000	0.800	0.000	0.800
PPIA	PPP3CA	998098	993449	ENSP00000419425	ENSP00000378323	0.000	0.000	0.000	0.000	0.000	0.959	0.900	0.305	0.996
HSP90AB1	AHSA1	985200	976219	ENSP00000325875	ENSP00000216479	0.000	0.000	0.000	0.000	0.554	0.620	0.000	0.496	0.903
HSP90B1	HSPA9	982203	981886	ENSP00000299767	ENSP00000297185	0.000	0.000	0.000	0.000	0.297	0.621	0.000	0.216	0.762
ATP5C1	SLC25A3	988166	976798	ENSP00000349142	ENSP00000228318	0.000	0.000	0.000	0.000	0.425	0.079	0.000	0.655	0.792
COX4I1	ATP5D	977973	976088	ENSP00000253452	ENSP00000215375	0.000	0.000	0.000	0.000	0.669	0.000	0.000	0.155	0.702
ATP5D	UQCRC1	976088	976012	ENSP00000215375	ENSP00000203407	0.000	0.000	0.000	0.000	0.839	0.000	0.000	0.289	0.878
GDI2	ARHGDIA	992161	979980	ENSP00000369538	ENSP00000269321	0.000	0.000	0.000	0.000	0.000	0.000	0.900	0.376	0.933
TPI1	TALDO1	993609	984684	ENSP00000379933	ENSP00000321259	0.068	0.000	0.000	0.000	0.123	0.000	0.800	0.508	0.902
GNB1	GNAQ	991858	980992	ENSP00000367872	ENSP00000286548	0.000	0.000	0.000	0.000	0.076	0.000	0.540	0.462	0.739
GOT1	LAP3	990159	976737	ENSP00000359539	ENSP00000226299	0.000	0.000	0.000	0.000	0.000	0.000	0.800	0.487	0.890
NDUFB10	UQCRC2	979919	979900	ENSP00000268668	ENSP00000268379	0.000	0.000	0.000	0.000	0.239	0.000	0.900	0.175	0.928
RHOA	MSN	996074	988838	ENSP00000400175	ENSP00000353408	0.000	0.000	0.000	0.000	0.000	0.538	0.000	0.436	0.722
RGS14	C3	994545	977490	ENSP00000386229	ENSP00000245907	0.000	0.000	0.000	0.000	0.000	0.000	0.900	0.000	0.899
GOT1	ALDH2	990159	978784	ENSP00000359539	ENSP00000261733	0.000	0.000	0.000	0.000	0.075	0.000	0.800	0.190	0.829
ACAT1	HSD17B10	979678	975887	ENSP00000265838	ENSP00000168216	0.000	0.000	0.000	0.000	0.120	0.000	0.900	0.203	0.920
RHOB	ARHGDIA	980146	979980	ENSP00000272233	ENSP00000269321	0.000	0.000	0.000	0.000	0.000	0.588	0.900	0.661	0.984
YWHAZ	YWHAQ	983399	977159	ENSP00000309503	ENSP00000238081	0.000	0.000	0.000	0.966	0.547	0.412	0.900	0.367	0.970
NDUFA13	NDUFA5	993668	987988	ENSP00000380364	ENSP00000347988	0.000	0.000	0.000	0.000	0.076	0.000	0.900	0.239	0.919
MDH2	NDUFS3	985320	979251	ENSP00000327070	ENSP00000263774	0.128	0.000	0.000	0.000	0.633	0.000	0.000	0.203	0.710
GNG7	GNAI2	992517	983838	ENSP00000371594	ENSP00000312999	0.000	0.000	0.000	0.000	0.000	0.000	0.800	0.341	0.859
AK5	PDE1B	987794	977351	ENSP00000346577	ENSP00000243052	0.000	0.000	0.000	0.000	0.000	0.000	0.900	0.000	0.899
PPA1	ATP6V1E1	990737	977972	ENSP00000362329	ENSP00000253413	0.000	0.000	0.000	0.000	0.000	0.000	0.900	0.000	0.899
CS	GOT2	987184	977459	ENSP00000342056	ENSP00000245206	0.000	0.000	0.000	0.000	0.067	0.000	0.800	0.532	0.900
PSME1	PSMD7	992597	976364	ENSP00000372155	ENSP00000219313	0.000	0.000	0.000	0.000	0.000	0.000	0.900	0.144	0.908
GOT1	GOT2	990159	977459	ENSP00000359539	ENSP00000245206	0.000	0.000	0.525	0.931	0.699	0.000	0.800	0.843	0.941
UQCRC2	ETFA	979900	979861	ENSP00000268379	ENSP00000267950	0.000	0.000	0.000	0.000	0.690	0.079	0.900	0.129	0.969
ACOT7	CRYZ	991701	986812	ENSP00000367086	ENSP00000339399	0.000	0.000	0.000	0.000	0.000	0.000	0.900	0.071	0.900
TCP1	PSMA2	984261	976618	ENSP00000317334	ENSP00000223321	0.000	0.000	0.331	0.000	0.663	0.000	0.000	0.096	0.768
GOT1	GAD2	990159	978463	ENSP00000359539	ENSP00000259271	0.000	0.000	0.000	0.000	0.000	0.000	0.800	0.244	0.838
GOT1	CS	990159	987184	ENSP00000359539	ENSP00000342056	0.000	0.000	0.000	0.000	0.067	0.000	0.800	0.463	0.885
NDUFA13	NDUFS3	993668	979251	ENSP00000380364	ENSP00000263774	0.000	0.000	0.000	0.000	0.505	0.000	0.900	0.401	0.966
NDUFB10	UQCRC1	979919	976012	ENSP00000268668	ENSP00000203407	0.000	0.000	0.000	0.000	0.417	0.000	0.900	0.109	0.940
PGM2L1	PYGB	982004	976251	ENSP00000298198	ENSP00000216962	0.100	0.000	0.000	0.000	0.000	0.000	0.900	0.000	0.904
GAD2	HSPA8	978463	976768	ENSP00000259271	ENSP00000227378	0.000	0.000	0.000	0.000	0.000	0.077	0.000	0.804	0.807
KPNB1	IPO5	981200	978742	ENSP00000290158	ENSP00000261574	0.000	0.000	0.000	0.528	0.394	0.668	0.000	0.608	0.844
DNAJC5	SLC32A1	988945	976285	ENSP00000354111	ENSP00000217420	0.000	0.000	0.000	0.000	0.000	0.000	0.900	0.378	0.933
PSMC2	SKP1	981379	976961	ENSP00000292644	ENSP00000231487	0.000	0.000	0.000	0.000	0.250	0.232	0.900	0.000	0.934
PAICS	RANBP1	994064	985375	ENSP00000382595	ENSP00000327583	0.000	0.000	0.000	0.000	0.707	0.000	0.000	0.161	0.738
YWHAG	YWHAE	983002	979369	ENSP00000306330	ENSP00000264335	0.000	0.000	0.000	0.952	0.071	0.799	0.900	0.584	0.979
ENO2	VIM	976860	976640	ENSP00000229277	ENSP00000224237	0.000	0.000	0.000	0.000	0.000	0.000	0.000	0.785	0.784
ALDH7A1	AKR1B1	994639	980955	ENSP00000387123	ENSP00000285930	0.000	0.000	0.000	0.000	0.000	0.000	0.900	0.145	0.908
PSME1	HSPB1	992597	977634	ENSP00000372155	ENSP00000248553	0.000	0.000	0.000	0.000	0.000	0.000	0.900	0.106	0.904
PFKP	TALDO1	992353	984684	ENSP00000370517	ENSP00000321259	0.000	0.000	0.000	0.000	0.000	0.077	0.900	0.120	0.907
ADCY5	NME1	998092	975748	ENSP00000419361	ENSP00000013034	0.000	0.000	0.000	0.000	0.000	0.000	0.900	0.000	0.899
P4HB	HSPA5	985403	985019	ENSP00000327801	ENSP00000324173	0.000	0.000	0.000	0.000	0.348	0.224	0.000	0.732	0.845
BLVRA	MAPK1	979624	976120	ENSP00000265523	ENSP00000215832	0.000	0.000	0.000	0.000	0.000	0.621	0.000	0.261	0.701
UQCRFS1	NDUFAB1	983012	975716	ENSP00000306397	ENSP00000007516	0.000	0.000	0.000	0.000	0.699	0.000	0.900	0.152	0.971
SYP	SYT1	979137	978658	ENSP00000263233	ENSP00000261205	0.000	0.000	0.000	0.000	0.231	0.140	0.000	0.670	0.751
RHOA	ARHGAP1	996074	983529	ENSP00000400175	ENSP00000310491	0.000	0.000	0.000	0.000	0.000	0.999	0.000	0.105	0.999
ADCY5	C3	998092	977490	ENSP00000419361	ENSP00000245907	0.000	0.000	0.000	0.000	0.000	0.000	0.900	0.000	0.899
PSMA7	HSPA8	990248	976768	ENSP00000359910	ENSP00000227378	0.000	0.000	0.000	0.000	0.000	0.000	0.900	0.177	0.912
PSMA7	HSPB1	990248	977634	ENSP00000359910	ENSP00000248553	0.000	0.000	0.000	0.000	0.084	0.114	0.900	0.166	0.917
ATP5B	APOA1	978858	977122	ENSP00000262030	ENSP00000236850	0.000	0.000	0.000	0.000	0.000	0.621	0.000	0.530	0.809
PSMC2	PSMD7	981379	976364	ENSP00000292644	ENSP00000219313	0.000	0.000	0.000	0.000	0.731	0.879	0.900	0.202	0.996
PSAT1	PHGDH	991430	989901	ENSP00000365773	ENSP00000358417	0.378	0.000	0.000	0.000	0.882	0.000	0.900	0.527	0.995
ATP5A1	UQCRC2	980719	979900	ENSP00000282050	ENSP00000268379	0.000	0.000	0.000	0.000	0.700	0.164	0.000	0.341	0.812
GOT2	LAP3	977459	976737	ENSP00000245206	ENSP00000226299	0.000	0.000	0.000	0.000	0.000	0.000	0.800	0.468	0.886
GNAI2	PDE1B	983838	977351	ENSP00000312999	ENSP00000243052	0.000	0.000	0.000	0.000	0.000	0.000	0.900	0.000	0.899
P4HB	HSP90B1	985403	982203	ENSP00000327801	ENSP00000299767	0.000	0.000	0.000	0.000	0.514	0.078	0.000	0.610	0.801
GNAI2	GNB4	983838	976988	ENSP00000312999	ENSP00000232564	0.000	0.000	0.000	0.000	0.088	0.000	0.800	0.250	0.844
PC	DLAT	993377	980611	ENSP00000377527	ENSP00000280346	0.000	0.000	0.000	0.000	0.100	0.000	0.800	0.183	0.832
ATP5A1	COX4I1	980719	977973	ENSP00000282050	ENSP00000253452	0.000	0.000	0.000	0.000	0.602	0.077	0.000	0.288	0.703
YARS	NARS	990794	978235	ENSP00000362576	ENSP00000256854	0.000	0.000	0.000	0.000	0.581	0.119	0.000	0.430	0.760
HSPA8	PSMA2	976768	976618	ENSP00000227378	ENSP00000223321	0.000	0.000	0.000	0.000	0.220	0.811	0.900	0.147	0.984
NDUFS3	ATP5D	979251	976088	ENSP00000263774	ENSP00000215375	0.144	0.000	0.000	0.000	0.767	0.000	0.000	0.000	0.788
TF	ATP6V1E1	979511	977972	ENSP00000264998	ENSP00000253413	0.000	0.000	0.000	0.000	0.000	0.000	0.900	0.000	0.899
MCCC2	MCCC1	987406	979634	ENSP00000343657	ENSP00000265594	0.311	0.037	0.000	0.000	0.127	0.000	0.900	0.893	0.992
PGAM1	ENO1	990259	977078	ENSP00000359991	ENSP00000234590	0.107	0.000	0.000	0.000	0.570	0.000	0.000	0.466	0.767
ATP6V1H	ATP5I	988698	982969	ENSP00000352522	ENSP00000306003	0.000	0.000	0.000	0.000	0.000	0.000	0.900	0.163	0.910
SNCA	MAPK1	986681	976120	ENSP00000338345	ENSP00000215832	0.000	0.000	0.000	0.000	0.000	0.846	0.000	0.179	0.865
PC	CS	993377	987184	ENSP00000377527	ENSP00000342056	0.116	0.000	0.000	0.000	0.000	0.079	0.900	0.671	0.967
PAFAH1B1	PAFAH1B3	993670	979058	ENSP00000380378	ENSP00000262890	0.000	0.000	0.000	0.000	0.000	0.621	0.900	0.725	0.988
PPP1CB	MYL6	981714	981423	ENSP00000296122	ENSP00000293422	0.000	0.000	0.000	0.000	0.000	0.000	0.800	0.000	0.800
DYNC1H1	YWHAE	988143	979369	ENSP00000348965	ENSP00000264335	0.000	0.000	0.000	0.000	0.000	0.000	0.900	0.196	0.914
EEF2	ATP5B	983220	978858	ENSP00000307940	ENSP00000262030	0.000	0.000	0.000	0.000	0.755	0.000	0.000	0.170	0.783
ACYP2	ACSS1	993433	984213	ENSP00000378161	ENSP00000316924	0.000	0.000	0.000	0.000	0.000	0.000	0.900	0.000	0.899
GNG7	GNAI1	992517	987318	ENSP00000371594	ENSP00000343027	0.000	0.000	0.000	0.000	0.000	0.000	0.800	0.135	0.815
ANXA6	S100B	987788	981307	ENSP00000346550	ENSP00000291700	0.000	0.000	0.000	0.000	0.000	0.621	0.000	0.859	0.943
OAT	ALDH4A1	989773	981239	ENSP00000357838	ENSP00000290597	0.000	0.000	0.000	0.000	0.110	0.000	0.900	0.243	0.923
ATP5A1	ATP5D	980719	976088	ENSP00000282050	ENSP00000215375	0.472	0.000	0.000	0.000	0.504	0.800	0.900	0.796	0.998
PSMC2	PSMA5	981379	980092	ENSP00000292644	ENSP00000271308	0.000	0.000	0.000	0.000	0.741	0.758	0.900	0.260	0.994
AKR1A1	ALDH2	983797	978784	ENSP00000312606	ENSP00000261733	0.000	0.000	0.000	0.000	0.154	0.000	0.900	0.181	0.921
PAICS	NME1	994064	975748	ENSP00000382595	ENSP00000013034	0.164	0.000	0.000	0.000	0.623	0.000	0.000	0.207	0.715
MYL12A	MYH9	976294	976170	ENSP00000217652	ENSP00000216181	0.000	0.000	0.000	0.000	0.000	0.225	0.800	0.430	0.899
MAP2	SYP	988852	979137	ENSP00000353508	ENSP00000263233	0.000	0.000	0.000	0.000	0.088	0.000	0.000	0.751	0.757
IDH3B	IDH3A	992307	982167	ENSP00000370223	ENSP00000299518	0.000	0.000	0.525	0.910	0.586	0.999	0.900	0.675	0.999
SNCA	UCHL1	986681	980871	ENSP00000338345	ENSP00000284440	0.000	0.000	0.000	0.000	0.000	0.000	0.900	0.371	0.932
ACSS1	ACAA2	984213	980914	ENSP00000316924	ENSP00000285093	0.000	0.000	0.000	0.000	0.154	0.000	0.800	0.089	0.824
RGS14	GNAI1	994545	987318	ENSP00000386229	ENSP00000343027	0.000	0.000	0.000	0.000	0.000	0.947	0.000	0.196	0.954
PPP3CA	PLCB1	993449	986662	ENSP00000378323	ENSP00000338185	0.000	0.000	0.000	0.000	0.068	0.000	0.800	0.087	0.806
YWHAH	YWHAQ	977657	977159	ENSP00000248975	ENSP00000238081	0.000	0.000	0.000	0.958	0.164	0.901	0.900	0.677	0.990
MYO5A	STXBP3	993995	990040	ENSP00000382177	ENSP00000359025	0.000	0.000	0.000	0.000	0.000	0.000	0.900	0.087	0.902
GSTO1	GSTM1	989970	983662	ENSP00000358727	ENSP00000311469	0.000	0.000	0.000	0.000	0.000	0.000	0.900	0.430	0.939
NDUFA4	NDUFA11	986843	983698	ENSP00000339720	ENSP00000311740	0.000	0.000	0.000	0.000	0.172	0.000	0.900	0.430	0.946
RHOA	MYL12A	996074	976294	ENSP00000400175	ENSP00000217652	0.000	0.000	0.000	0.000	0.088	0.000	0.800	0.092	0.811
HNRNPA2B1	PCBP1	987812	982908	ENSP00000346694	ENSP00000305556	0.000	0.000	0.000	0.000	0.163	0.000	0.900	0.919	0.992
MCCC1	IVD	979634	977700	ENSP00000265594	ENSP00000249760	0.000	0.000	0.000	0.000	0.126	0.000	0.900	0.120	0.912
PSME1	PSMC2	992597	981379	ENSP00000372155	ENSP00000292644	0.000	0.000	0.000	0.000	0.090	0.000	0.900	0.172	0.914
ANXA5	ANXA1	981787	978277	ENSP00000296511	ENSP00000257497	0.000	0.000	0.000	0.919	0.228	0.621	0.000	0.788	0.707
ETFA	NDUFS3	979861	979251	ENSP00000267950	ENSP00000263774	0.000	0.000	0.000	0.000	0.724	0.000	0.000	0.088	0.733
ACAA2	PCCB	980914	977810	ENSP00000285093	ENSP00000251654	0.142	0.000	0.000	0.000	0.077	0.000	0.900	0.106	0.914
ATP6V1H	ATP6V1F	988698	977676	ENSP00000352522	ENSP00000249289	0.000	0.000	0.000	0.000	0.000	0.580	0.900	0.752	0.988
GLUL	ASPA	983215	979101	ENSP00000307900	ENSP00000263080	0.000	0.000	0.000	0.000	0.000	0.000	0.800	0.078	0.803
GAPDH	MAPK1	976853	976120	ENSP00000229239	ENSP00000215832	0.000	0.000	0.000	0.000	0.000	0.231	0.000	0.659	0.720
PSMA5	HSPB1	980092	977634	ENSP00000271308	ENSP00000248553	0.000	0.000	0.000	0.000	0.000	0.000	0.900	0.145	0.908
ALDH7A1	HIBADH	994639	979603	ENSP00000387123	ENSP00000265395	0.000	0.000	0.000	0.000	0.072	0.000	0.900	0.084	0.903
HSPA4	SOD1	982610	980033	ENSP00000302961	ENSP00000270142	0.000	0.000	0.000	0.000	0.109	0.937	0.000	0.431	0.964
LDHA	PGK1	995530	990761	ENSP00000395337	ENSP00000362413	0.000	0.000	0.000	0.000	0.686	0.000	0.000	0.653	0.883
PSMC2	HSPB1	981379	977634	ENSP00000292644	ENSP00000248553	0.000	0.000	0.000	0.000	0.000	0.236	0.900	0.104	0.922
ECHS1	HIBCH	989697	988733	ENSP00000357535	ENSP00000352706	0.000	0.000	0.389	0.786	0.172	0.000	0.900	0.285	0.922
GARS	SARS	992856	977080	ENSP00000373918	ENSP00000234677	0.000	0.000	0.000	0.000	0.596	0.000	0.000	0.464	0.769
NDUFA8	ATP5D	990868	976088	ENSP00000362873	ENSP00000215375	0.000	0.000	0.000	0.000	0.717	0.000	0.000	0.000	0.717
FBXO2	SKP1	987749	976961	ENSP00000346240	ENSP00000231487	0.000	0.000	0.000	0.000	0.000	0.995	0.720	0.412	0.999
SYT2	SYT1	989435	978658	ENSP00000356236	ENSP00000261205	0.000	0.000	0.000	0.964	0.000	0.000	0.900	0.812	0.902
ALDH9A1	ACSS1	987828	984213	ENSP00000346827	ENSP00000316924	0.000	0.000	0.000	0.000	0.000	0.000	0.900	0.098	0.903
AHNAK	FTH1	991738	980238	ENSP00000367263	ENSP00000273550	0.000	0.000	0.000	0.000	0.000	0.000	0.000	0.778	0.778
ANXA5	VIM	981787	976640	ENSP00000296511	ENSP00000224237	0.000	0.002	0.000	0.000	0.686	0.000	0.000	0.306	0.768
ECHS1	HIBADH	989697	979603	ENSP00000357535	ENSP00000265395	0.000	0.000	0.000	0.000	0.697	0.000	0.000	0.305	0.775
SPTBN1	ACTN4	988185	977891	ENSP00000349259	ENSP00000252699	0.000	0.000	0.000	0.854	0.000	0.000	0.900	0.140	0.901
DCTN2	YWHAE	997048	979369	ENSP00000408910	ENSP00000264335	0.000	0.000	0.000	0.000	0.000	0.000	0.900	0.000	0.899
MAPK3	CANX	979087	977586	ENSP00000263025	ENSP00000247461	0.000	0.000	0.000	0.000	0.091	0.000	0.000	0.817	0.822
PLCB1	GNAQ	986662	980992	ENSP00000338185	ENSP00000286548	0.000	0.000	0.000	0.000	0.000	0.846	0.800	0.504	0.982
MAP2K2	MAPK1	979072	976120	ENSP00000262948	ENSP00000215832	0.000	0.000	0.000	0.660	0.000	0.933	0.800	0.626	0.988
PSMA7	PSMD7	990248	976364	ENSP00000359910	ENSP00000219313	0.000	0.000	0.000	0.000	0.570	0.621	0.900	0.150	0.983
AK5	PDE10A	987794	987052	ENSP00000346577	ENSP00000341187	0.000	0.000	0.000	0.000	0.000	0.000	0.900	0.000	0.899
PSME1	SKP1	992597	976961	ENSP00000372155	ENSP00000231487	0.000	0.000	0.000	0.000	0.000	0.000	0.900	0.000	0.899
ACYP2	ALDH9A1	993433	987828	ENSP00000378161	ENSP00000346827	0.000	0.000	0.000	0.000	0.000	0.000	0.900	0.086	0.902
GOT1	LDHB	990159	976865	ENSP00000359539	ENSP00000229319	0.000	0.000	0.000	0.000	0.087	0.000	0.900	0.656	0.964
GNB1	GNB2	991858	982877	ENSP00000367872	ENSP00000305260	0.000	0.000	0.525	0.972	0.000	0.000	0.720	0.734	0.729
ADCY5	GNB5	998092	978813	ENSP00000419361	ENSP00000261837	0.000	0.000	0.000	0.000	0.000	0.000	0.800	0.000	0.800
GCLC	GSS	976877	976250	ENSP00000229416	ENSP00000216951	0.000	0.000	0.000	0.000	0.000	0.494	0.900	0.770	0.986
NDUFA6	ATP5D	985792	976088	ENSP00000330937	ENSP00000215375	0.000	0.000	0.000	0.000	0.714	0.000	0.000	0.000	0.714
HINT1	RUVBL2	982768	976458	ENSP00000304229	ENSP00000221413	0.000	0.000	0.000	0.000	0.000	0.000	0.000	0.865	0.865
PSMB5	PSMC2	989235	981379	ENSP00000355325	ENSP00000292644	0.000	0.000	0.000	0.000	0.372	0.999	0.900	0.223	0.999
TALDO1	ENO2	984684	976860	ENSP00000321259	ENSP00000229277	0.000	0.000	0.000	0.000	0.127	0.000	0.800	0.214	0.843
ATP5I	ATP5A1	982969	980719	ENSP00000306003	ENSP00000282050	0.000	0.000	0.000	0.000	0.241	0.752	0.900	0.307	0.984
P4HB	APOA1	985403	977122	ENSP00000327801	ENSP00000236850	0.000	0.000	0.000	0.000	0.000	0.000	0.900	0.088	0.902
DYNC1LI2	TUBA4A	978352	977631	ENSP00000258198	ENSP00000248437	0.000	0.000	0.000	0.000	0.000	0.000	0.800	0.000	0.800
YWHAG	YWHAQ	983002	977159	ENSP00000306330	ENSP00000238081	0.000	0.000	0.000	0.957	0.186	0.519	0.900	0.628	0.956
MAPK3	YWHAQ	979087	977159	ENSP00000263025	ENSP00000238081	0.000	0.000	0.000	0.000	0.000	0.228	0.900	0.074	0.918
MCCC2	IVD	987406	977700	ENSP00000343657	ENSP00000249760	0.068	0.000	0.423	0.000	0.116	0.000	0.900	0.214	0.951
ROCK2	MAPK3	984318	979087	ENSP00000317985	ENSP00000263025	0.000	0.000	0.000	0.654	0.000	0.078	0.800	0.121	0.807
ACTN1	ACTN4	993414	977891	ENSP00000377941	ENSP00000252699	0.000	0.000	0.000	0.969	0.114	0.000	0.900	0.659	0.907
HSPB1	PSMA3	977634	976213	ENSP00000248553	ENSP00000216455	0.000	0.000	0.000	0.000	0.000	0.000	0.900	0.110	0.905
ATP5D	NDUFAB1	976088	975716	ENSP00000215375	ENSP00000007516	0.000	0.000	0.000	0.000	0.700	0.000	0.000	0.071	0.703
ALDH2	GAD2	978784	978463	ENSP00000261733	ENSP00000259271	0.000	0.000	0.000	0.000	0.000	0.000	0.900	0.000	0.899
MARCKS	DNAJC5	989715	988945	ENSP00000357624	ENSP00000354111	0.000	0.000	0.000	0.000	0.000	0.000	0.000	0.848	0.848
UCHL1	HSPA8	980871	976768	ENSP00000284440	ENSP00000227378	0.000	0.000	0.000	0.000	0.000	0.846	0.000	0.809	0.968
DLST	IDH3A	986389	982167	ENSP00000335304	ENSP00000299518	0.000	0.000	0.000	0.000	0.157	0.580	0.900	0.240	0.967
CALB1	GFAP	979609	977970	ENSP00000265431	ENSP00000253408	0.000	0.000	0.000	0.000	0.084	0.000	0.000	0.752	0.757
NDUFA4	HINT1	986843	982768	ENSP00000339720	ENSP00000304229	0.000	0.000	0.000	0.000	0.685	0.000	0.000	0.108	0.700
ARPC2	Arc40	981630	979069	ENSP00000295685	ENSP00000262942	0.000	0.000	0.000	0.000	0.113	0.931	0.000	0.309	0.952
ANXA1	MAPK1	978277	976120	ENSP00000257497	ENSP00000215832	0.000	0.000	0.000	0.000	0.000	0.000	0.000	0.835	0.835
IDH3B	OGDHL	992307	990927	ENSP00000370223	ENSP00000363216	0.000	0.000	0.000	0.000	0.000	0.113	0.900	0.000	0.905
BCKDHB	ACAD8	984361	980663	ENSP00000318351	ENSP00000281182	0.000	0.000	0.000	0.000	0.000	0.000	0.900	0.123	0.906
INA	NEFH	990004	983724	ENSP00000358865	ENSP00000311997	0.000	0.000	0.000	0.905	0.115	0.000	0.720	0.334	0.742
ATP6V1B2	ATP6V1E1	980412	977972	ENSP00000276390	ENSP00000253413	0.357	0.000	0.000	0.000	0.661	0.580	0.900	0.306	0.991
MAPK3	GNAO1	979087	978977	ENSP00000263025	ENSP00000262493	0.000	0.000	0.000	0.000	0.070	0.138	0.900	0.182	0.920
PSMB5	PSMA3	989235	976213	ENSP00000355325	ENSP00000216455	0.000	0.000	0.000	0.000	0.460	0.815	0.900	0.461	0.993
LDHA	CKMT1B	995530	982274	ENSP00000395337	ENSP00000300283	0.000	0.000	0.000	0.000	0.000	0.000	0.000	0.751	0.750
TCP1	CCT5	984261	980609	ENSP00000317334	ENSP00000280326	0.000	0.000	0.525	0.858	0.906	0.931	0.900	0.660	0.999
UQCRFS1	UQCRC2	983012	979900	ENSP00000306397	ENSP00000268379	0.000	0.000	0.000	0.000	0.727	0.671	0.900	0.570	0.995
GNAI2	GNAO1	983838	978977	ENSP00000312999	ENSP00000262493	0.000	0.000	0.000	0.959	0.000	0.000	0.900	0.464	0.901
PPA1	ATP6V1B2	990737	980412	ENSP00000362329	ENSP00000276390	0.000	0.000	0.000	0.000	0.112	0.000	0.900	0.153	0.914
SNAP25	STX1A	978096	976586	ENSP00000254976	ENSP00000222812	0.000	0.000	0.000	0.000	0.088	0.999	0.900	0.808	0.999
ALDH7A1	ASPA	994639	979101	ENSP00000387123	ENSP00000263080	0.000	0.000	0.000	0.000	0.000	0.000	0.800	0.000	0.800
GOT1	GCLC	990159	976877	ENSP00000359539	ENSP00000229416	0.000	0.000	0.000	0.000	0.000	0.000	0.800	0.165	0.821
TF	VIM	979511	976640	ENSP00000264998	ENSP00000224237	0.000	0.000	0.000	0.000	0.000	0.000	0.000	0.902	0.902
PAFAH1B1	YWHAG	993670	983002	ENSP00000380378	ENSP00000306330	0.000	0.000	0.000	0.000	0.068	0.000	0.900	0.130	0.907
ATP5O	UQCRC1	981211	976012	ENSP00000290299	ENSP00000203407	0.000	0.000	0.000	0.000	0.550	0.387	0.000	0.122	0.724
FH	FAH	989278	978792	ENSP00000355518	ENSP00000261755	0.000	0.000	0.000	0.000	0.000	0.000	0.800	0.096	0.807
MDH2	ACO2	985320	976184	ENSP00000327070	ENSP00000216254	0.119	0.000	0.000	0.000	0.287	0.231	0.000	0.782	0.872
PSMA5	PSMD7	980092	976364	ENSP00000271308	ENSP00000219313	0.000	0.000	0.000	0.000	0.484	0.766	0.900	0.227	0.988
DYNC1H1	YWHAG	988143	983002	ENSP00000348965	ENSP00000306330	0.000	0.000	0.000	0.000	0.078	0.206	0.900	0.080	0.918
PAFAH1B1	DYNC1H1	993670	988143	ENSP00000380378	ENSP00000348965	0.000	0.000	0.000	0.000	0.000	0.619	0.900	0.660	0.985
NDUFA8	NDUFA11	990868	983698	ENSP00000362873	ENSP00000311740	0.000	0.000	0.000	0.000	0.361	0.000	0.900	0.372	0.954
ATP5A1	SLC25A3	980719	976798	ENSP00000282050	ENSP00000228318	0.000	0.000	0.000	0.000	0.769	0.000	0.000	0.107	0.781
PSMC2	PSMA3	981379	976213	ENSP00000292644	ENSP00000216455	0.000	0.000	0.000	0.000	0.844	0.758	0.900	0.306	0.996
DNAJC5	RAB3A	988945	976537	ENSP00000354111	ENSP00000222256	0.000	0.000	0.000	0.000	0.000	0.000	0.900	0.378	0.933
ACTR1A	ACTR1B	990017	981145	ENSP00000358921	ENSP00000289228	0.000	0.000	0.000	0.973	0.115	0.000	0.720	0.795	0.741
ECHS1	IVD	989697	977700	ENSP00000357535	ENSP00000249760	0.100	0.000	0.000	0.000	0.155	0.000	0.900	0.111	0.917
CS	IDH3A	987184	982167	ENSP00000342056	ENSP00000299518	0.168	0.000	0.000	0.000	0.430	0.580	0.000	0.498	0.878
ADCY5	ANXA1	998092	978277	ENSP00000419361	ENSP00000257497	0.000	0.000	0.000	0.000	0.000	0.000	0.900	0.000	0.899
ATP6V1F	ATP6V1D	977676	976209	ENSP00000249289	ENSP00000216442	0.410	0.000	0.000	0.000	0.152	0.580	0.900	0.950	0.998
PPP3CB	PLCB1	993447	986662	ENSP00000378306	ENSP00000338185	0.000	0.000	0.000	0.000	0.000	0.000	0.800	0.071	0.801
SH3GL2	BIN1	992261	984197	ENSP00000369981	ENSP00000316779	0.000	0.000	0.000	0.000	0.000	0.846	0.000	0.514	0.920
GDI2	ARHGAP1	992161	983529	ENSP00000369538	ENSP00000310491	0.000	0.000	0.000	0.000	0.000	0.000	0.900	0.146	0.908
NDUFA8	ATP5C1	990868	988166	ENSP00000362873	ENSP00000349142	0.000	0.000	0.000	0.000	0.726	0.000	0.000	0.115	0.742
MYL6	RHOB	981423	980146	ENSP00000293422	ENSP00000272233	0.000	0.000	0.000	0.000	0.000	0.000	0.900	0.104	0.904
AUH	MCCC2	991267	987406	ENSP00000364883	ENSP00000343657	0.067	0.000	0.000	0.000	0.076	0.000	0.900	0.168	0.913
PPA1	ATP5O	990737	981211	ENSP00000362329	ENSP00000290299	0.000	0.000	0.000	0.000	0.222	0.000	0.900	0.000	0.917
FASN	DLAT	982808	980611	ENSP00000304592	ENSP00000280346	0.000	0.000	0.000	0.000	0.000	0.000	0.800	0.092	0.806
CAND1	PSMA2	982118	976618	ENSP00000299218	ENSP00000223321	0.000	0.000	0.000	0.000	0.235	0.811	0.000	0.000	0.845
COPS4	PSMA2	979382	976618	ENSP00000264389	ENSP00000223321	0.000	0.000	0.000	0.000	0.460	0.508	0.000	0.000	0.717
DLST	ACAA2	986389	980914	ENSP00000335304	ENSP00000285093	0.000	0.000	0.000	0.000	0.088	0.000	0.800	0.102	0.813
MARCKS	BASP1	989715	984464	ENSP00000357624	ENSP00000319281	0.000	0.000	0.000	0.000	0.209	0.000	0.000	0.678	0.728
DLST	MDH2	986389	985320	ENSP00000335304	ENSP00000327070	0.075	0.000	0.000	0.000	0.568	0.078	0.000	0.341	0.705
GSTP1	GSTM1	993873	983662	ENSP00000381607	ENSP00000311469	0.000	0.000	0.000	0.835	0.000	0.000	0.900	0.866	0.914
GOT2	LDHB	977459	976865	ENSP00000245206	ENSP00000229319	0.000	0.000	0.000	0.000	0.087	0.000	0.900	0.615	0.959
ATP5A1	ATP6V1D	980719	976209	ENSP00000282050	ENSP00000216442	0.000	0.000	0.000	0.000	0.072	0.000	0.900	0.140	0.909
LGALS1	RALA	976131	975694	ENSP00000215909	ENSP00000005257	0.000	0.000	0.000	0.000	0.000	0.000	0.000	0.824	0.824
PPP3CB	PPP2R2A	993447	992290	ENSP00000378306	ENSP00000370113	0.000	0.000	0.000	0.000	0.000	0.000	0.900	0.178	0.912
AKR1B1	ALDH2	980955	978784	ENSP00000285930	ENSP00000261733	0.000	0.000	0.000	0.000	0.154	0.000	0.900	0.181	0.921
ATP6V1H	ATP5B	988698	978858	ENSP00000352522	ENSP00000262030	0.000	0.000	0.000	0.000	0.000	0.000	0.900	0.129	0.907
MAP2	APOE	988852	977866	ENSP00000353508	ENSP00000252486	0.000	0.000	0.000	0.000	0.000	0.621	0.000	0.482	0.790
RTN4	OMG	986626	977583	ENSP00000337838	ENSP00000247271	0.000	0.000	0.000	0.000	0.000	0.000	0.900	0.752	0.973
NDUFA13	NDUFA6	993668	985792	ENSP00000380364	ENSP00000330937	0.000	0.000	0.000	0.000	0.141	0.000	0.900	0.317	0.933
SYT1	HSPA8	978658	976768	ENSP00000261205	ENSP00000227378	0.000	0.000	0.000	0.000	0.000	0.000	0.900	0.098	0.903
GNB1	GNAO1	991858	978977	ENSP00000367872	ENSP00000262493	0.000	0.000	0.000	0.000	0.088	0.000	0.540	0.686	0.850
PPA1	ATP5A1	990737	980719	ENSP00000362329	ENSP00000282050	0.000	0.000	0.000	0.000	0.292	0.000	0.900	0.120	0.929
DYNC1H1	MAP1B	988143	981832	ENSP00000348965	ENSP00000296755	0.000	0.000	0.000	0.000	0.000	0.000	0.900	0.169	0.911
IPO7	KPNB1	992068	981200	ENSP00000369042	ENSP00000290158	0.000	0.000	0.000	0.433	0.401	0.845	0.000	0.336	0.917
CS	FASN	987184	982808	ENSP00000342056	ENSP00000304592	0.000	0.000	0.000	0.000	0.191	0.000	0.800	0.379	0.885
TPI1	ENO2	993609	976860	ENSP00000379933	ENSP00000229277	0.357	0.000	0.000	0.000	0.624	0.116	0.000	0.379	0.839
RHOA	CNTNAP1	996074	979426	ENSP00000400175	ENSP00000264638	0.000	0.000	0.000	0.000	0.000	0.845	0.000	0.000	0.845
STXBP1	STX1B	990756	976085	ENSP00000362399	ENSP00000215095	0.000	0.000	0.000	0.000	0.000	0.620	0.000	0.739	0.894
ACSS1	DLAT	984213	980611	ENSP00000316924	ENSP00000280346	0.000	0.000	0.000	0.000	0.000	0.000	0.900	0.195	0.914
GAD2	SLC32A1	978463	976285	ENSP00000259271	ENSP00000217420	0.000	0.000	0.000	0.000	0.231	0.000	0.000	0.946	0.956
ALDH1A1	ADH5	981964	981758	ENSP00000297785	ENSP00000296412	0.000	0.000	0.000	0.000	0.070	0.000	0.900	0.507	0.947
PLCB1	ANXA1	986662	978277	ENSP00000338185	ENSP00000257497	0.000	0.000	0.000	0.000	0.000	0.000	0.900	0.000	0.899
NARS	SARS	978235	977080	ENSP00000256854	ENSP00000234677	0.134	0.000	0.000	0.000	0.608	0.106	0.000	0.523	0.824
UQCRC2	SLC25A3	979900	976798	ENSP00000268379	ENSP00000228318	0.000	0.000	0.000	0.000	0.618	0.104	0.000	0.338	0.742
YWHAQ	PSMA3	977159	976213	ENSP00000238081	ENSP00000216455	0.000	0.000	0.000	0.000	0.303	0.620	0.000	0.201	0.759
PEA15	MAPK1	988877	976120	ENSP00000353660	ENSP00000215832	0.000	0.000	0.000	0.000	0.000	0.846	0.000	0.147	0.860
ATP5A1	ATP6V1F	980719	977676	ENSP00000282050	ENSP00000249289	0.000	0.000	0.000	0.000	0.074	0.000	0.900	0.076	0.902
DNAJC5	HSPA8	988945	976768	ENSP00000354111	ENSP00000227378	0.126	0.000	0.000	0.000	0.065	0.227	0.900	0.922	0.993
TF	ATP6V1D	979511	976209	ENSP00000264998	ENSP00000216442	0.000	0.000	0.000	0.000	0.000	0.000	0.900	0.000	0.899
ATP6V1H	ATP5D	988698	976088	ENSP00000352522	ENSP00000215375	0.000	0.000	0.000	0.000	0.000	0.000	0.900	0.267	0.921
UQCRFS1	ETFA	983012	979861	ENSP00000306397	ENSP00000267950	0.000	0.000	0.000	0.000	0.276	0.000	0.900	0.168	0.931
ATP6V1E1	ATP6V1D	977972	976209	ENSP00000253413	ENSP00000216442	0.410	0.000	0.000	0.000	0.511	0.766	0.900	0.174	0.992
IDH3A	GOT2	982167	977459	ENSP00000299518	ENSP00000245206	0.000	0.000	0.000	0.000	0.086	0.000	0.800	0.333	0.861
ATP5C1	ATP5H	988166	982431	ENSP00000349142	ENSP00000301587	0.000	0.000	0.000	0.000	0.732	0.640	0.900	0.204	0.990
CSTB	CTSD	981294	977119	ENSP00000291568	ENSP00000236671	0.000	0.000	0.000	0.000	0.118	0.621	0.000	0.341	0.749
ATP5C1	ETFA	988166	979861	ENSP00000349142	ENSP00000267950	0.000	0.000	0.000	0.000	0.827	0.080	0.000	0.172	0.850
PARK7	SNCA	986916	986681	ENSP00000340278	ENSP00000338345	0.000	0.000	0.000	0.000	0.000	0.621	0.900	0.610	0.983
NDUFA13	UQCRC1	993668	976012	ENSP00000380364	ENSP00000203407	0.000	0.000	0.000	0.000	0.344	0.000	0.900	0.000	0.930
NDUFA13	NDUFA11	993668	983698	ENSP00000380364	ENSP00000311740	0.000	0.000	0.000	0.000	0.337	0.000	0.900	0.541	0.965
GNB1	GNAI2	991858	983838	ENSP00000367872	ENSP00000312999	0.000	0.000	0.000	0.000	0.088	0.620	0.800	0.436	0.952
PLCB1	GNAI2	986662	983838	ENSP00000338185	ENSP00000312999	0.000	0.000	0.000	0.000	0.000	0.000	0.900	0.072	0.900
ATP6V1H	RAB7A	988698	979528	ENSP00000352522	ENSP00000265062	0.000	0.000	0.000	0.000	0.000	0.000	0.800	0.139	0.816
OGDHL	ALDH5A1	990927	983994	ENSP00000363216	ENSP00000314649	0.000	0.000	0.000	0.000	0.000	0.000	0.800	0.000	0.800
PLCB1	GNAO1	986662	978977	ENSP00000338185	ENSP00000262493	0.000	0.000	0.000	0.000	0.000	0.000	0.900	0.306	0.925
NDUFA5	NDUFS3	987988	979251	ENSP00000347988	ENSP00000263774	0.000	0.000	0.000	0.000	0.547	0.116	0.900	0.572	0.979
GSTP1	GSS	993873	976250	ENSP00000381607	ENSP00000216951	0.000	0.000	0.000	0.000	0.000	0.000	0.900	0.348	0.930
PGM1	ENO1	990280	977078	ENSP00000360125	ENSP00000234590	0.000	0.000	0.000	0.000	0.448	0.000	0.000	0.675	0.808
ATP5H	NDUFS3	982431	979251	ENSP00000301587	ENSP00000263774	0.000	0.000	0.000	0.000	0.691	0.000	0.000	0.178	0.730
DCTN2	ACTR1B	997048	981145	ENSP00000408910	ENSP00000289228	0.000	0.000	0.000	0.000	0.157	0.578	0.720	0.071	0.887
ATP5A1	ATP6V1E1	980719	977972	ENSP00000282050	ENSP00000253413	0.000	0.000	0.000	0.000	0.113	0.000	0.720	0.254	0.789
PPA1	ATP5C1	990737	988166	ENSP00000362329	ENSP00000349142	0.000	0.000	0.000	0.000	0.413	0.000	0.900	0.000	0.937
PPA1	ATP6V1H	990737	988698	ENSP00000362329	ENSP00000352522	0.000	0.000	0.000	0.000	0.000	0.000	0.900	0.000	0.899
VCP	HSPA5	988591	985019	ENSP00000351777	ENSP00000324173	0.000	0.000	0.000	0.000	0.177	0.000	0.000	0.722	0.756
NDUFA5	UQCRFS1	987988	983012	ENSP00000347988	ENSP00000306397	0.000	0.000	0.000	0.000	0.175	0.000	0.900	0.182	0.923
HSPB1	PSMD7	977634	976364	ENSP00000248553	ENSP00000219313	0.000	0.000	0.000	0.000	0.000	0.000	0.900	0.000	0.899
TF	ATP6V1F	979511	977676	ENSP00000264998	ENSP00000249289	0.000	0.000	0.000	0.000	0.000	0.000	0.900	0.000	0.899
GNAI2	C3	983838	977490	ENSP00000312999	ENSP00000245907	0.000	0.000	0.000	0.000	0.000	0.000	0.900	0.000	0.899
RHOA	ARHGDIA	996074	979980	ENSP00000400175	ENSP00000269321	0.000	0.000	0.000	0.000	0.073	0.999	0.800	0.501	0.999
GLUL	ALDH4A1	983215	981239	ENSP00000307900	ENSP00000290597	0.000	0.000	0.000	0.000	0.000	0.000	0.900	0.164	0.910
NDUFA11	ATP5D	983698	976088	ENSP00000311740	ENSP00000215375	0.000	0.000	0.000	0.000	0.831	0.000	0.000	0.000	0.831
NDUFA6	ATP5I	985792	982969	ENSP00000330937	ENSP00000306003	0.000	0.000	0.000	0.000	0.654	0.000	0.000	0.369	0.767
GOT1	ASPA	990159	979101	ENSP00000359539	ENSP00000263080	0.000	0.000	0.000	0.000	0.000	0.000	0.900	0.069	0.900
ANXA5	S100B	981787	981307	ENSP00000296511	ENSP00000291700	0.000	0.000	0.000	0.000	0.000	0.000	0.000	0.872	0.872
SH3GL2	ROCK2	992261	984318	ENSP00000369981	ENSP00000317985	0.000	0.000	0.000	0.000	0.000	0.000	0.900	0.139	0.908
NDUFB10	COX4I1	979919	977973	ENSP00000268668	ENSP00000253452	0.000	0.000	0.000	0.000	0.699	0.000	0.000	0.150	0.727
ALDH7A1	ALDH4A1	994639	981239	ENSP00000387123	ENSP00000290597	0.000	0.000	0.000	0.704	0.068	0.000	0.800	0.379	0.821
ACYP2	ALDH2	993433	978784	ENSP00000378161	ENSP00000261733	0.000	0.000	0.000	0.000	0.000	0.000	0.900	0.000	0.899
YWHAB	YWHAQ	982254	977159	ENSP00000300161	ENSP00000238081	0.000	0.000	0.000	0.966	0.566	0.400	0.900	0.559	0.970
SOD2	SOD1	986537	980033	ENSP00000337127	ENSP00000270142	0.000	0.000	0.000	0.000	0.168	0.751	0.800	0.971	0.998
ATP1B1	ATP1A2	989544	989000	ENSP00000356789	ENSP00000354490	0.000	0.000	0.000	0.000	0.072	0.359	0.900	0.429	0.958
GNAI2	GNB2	983838	982877	ENSP00000312999	ENSP00000305260	0.000	0.000	0.000	0.000	0.289	0.000	0.800	0.310	0.888
ATP5C1	ATP5D	988166	976088	ENSP00000349142	ENSP00000215375	0.472	0.000	0.000	0.000	0.700	0.800	0.900	0.792	0.999
GLS	GLUL	984265	983215	ENSP00000317379	ENSP00000307900	0.070	0.000	0.000	0.000	0.000	0.000	0.900	0.839	0.982
ATP6V1D	ATP5D	976209	976088	ENSP00000216442	ENSP00000215375	0.000	0.000	0.000	0.000	0.000	0.000	0.900	0.240	0.919
PAICS	TCP1	994064	984261	ENSP00000382595	ENSP00000317334	0.000	0.000	0.000	0.000	0.673	0.106	0.000	0.203	0.735
HSPA4	FKBP4	982610	975676	ENSP00000302961	ENSP00000001008	0.000	0.000	0.000	0.000	0.360	0.000	0.000	0.917	0.943
ATP5O	ATP5D	981211	976088	ENSP00000290299	ENSP00000215375	0.472	0.000	0.000	0.000	0.776	0.753	0.900	0.265	0.997
MYO5A	RAB27B	993995	978877	ENSP00000382177	ENSP00000262094	0.000	0.000	0.000	0.000	0.000	0.000	0.000	0.725	0.726
ATP6V1E1	ATP5D	977972	976088	ENSP00000253413	ENSP00000215375	0.000	0.000	0.000	0.000	0.000	0.000	0.720	0.200	0.760
CA2	CALB1	980926	979609	ENSP00000285379	ENSP00000265431	0.000	0.000	0.000	0.000	0.000	0.000	0.000	0.906	0.906
ECHS1	ETFA	989697	979861	ENSP00000357535	ENSP00000267950	0.112	0.000	0.000	0.000	0.669	0.000	0.000	0.109	0.702
ADCY5	GNB2	998092	982877	ENSP00000419361	ENSP00000305260	0.000	0.000	0.000	0.000	0.000	0.000	0.800	0.000	0.800
HSPA8	RAB3A	976768	976537	ENSP00000227378	ENSP00000222256	0.000	0.000	0.000	0.000	0.000	0.000	0.900	0.103	0.904
NAPA	STX1A	979167	976586	ENSP00000263354	ENSP00000222812	0.000	0.000	0.000	0.000	0.000	0.845	0.360	0.412	0.933
VCP	HSPA8	988591	976768	ENSP00000351777	ENSP00000227378	0.000	0.000	0.000	0.000	0.113	0.620	0.000	0.306	0.733
NDUFA5	NDUFA4	987988	986843	ENSP00000347988	ENSP00000339720	0.000	0.000	0.000	0.000	0.518	0.000	0.900	0.185	0.955
NDUFA8	UQCRFS1	990868	983012	ENSP00000362873	ENSP00000306397	0.000	0.000	0.000	0.000	0.625	0.000	0.900	0.317	0.970
NDUFS3	UQCRC1	979251	976012	ENSP00000263774	ENSP00000203407	0.000	0.000	0.000	0.000	0.814	0.000	0.900	0.306	0.985
WASF1	PFN1	988680	976685	ENSP00000352425	ENSP00000225655	0.000	0.000	0.000	0.000	0.000	0.621	0.000	0.397	0.756
CS	ACO2	987184	976184	ENSP00000342056	ENSP00000216254	0.245	0.000	0.221	0.000	0.424	0.233	0.900	0.788	0.992
PPP3CA	PPP1R1B	993449	978017	ENSP00000378323	ENSP00000254079	0.000	0.000	0.000	0.000	0.000	0.000	0.900	0.219	0.916
ACSS1	ACAT1	984213	979678	ENSP00000316924	ENSP00000265838	0.000	0.000	0.000	0.000	0.101	0.000	0.900	0.146	0.912
NDUFB10	NDUFS3	979919	979251	ENSP00000268668	ENSP00000263774	0.000	0.000	0.000	0.000	0.795	0.000	0.900	0.369	0.985
ATP5I	NDUFB10	982969	979919	ENSP00000306003	ENSP00000268668	0.000	0.000	0.000	0.000	0.611	0.000	0.000	0.371	0.739
PPP2R2A	YWHAH	992290	977657	ENSP00000370113	ENSP00000248975	0.000	0.000	0.000	0.000	0.000	0.000	0.900	0.000	0.899
PSMB5	HSPA8	989235	976768	ENSP00000355325	ENSP00000227378	0.000	0.000	0.000	0.000	0.206	0.000	0.900	0.139	0.922
HSD17B4	ECH1	978177	976459	ENSP00000256216	ENSP00000221418	0.000	0.000	0.000	0.000	0.309	0.000	0.000	0.725	0.797
NDUFA4	NDUFS3	986843	979251	ENSP00000339720	ENSP00000263774	0.000	0.000	0.000	0.000	0.622	0.000	0.900	0.144	0.963
ALDH9A1	GAD2	987828	978463	ENSP00000346827	ENSP00000259271	0.000	0.000	0.000	0.000	0.000	0.000	0.900	0.000	0.899
MARCKS	SYN1	989715	981691	ENSP00000357624	ENSP00000295987	0.000	0.000	0.000	0.000	0.000	0.000	0.000	0.877	0.877
SYT1	RAB3A	978658	976537	ENSP00000261205	ENSP00000222256	0.000	0.000	0.000	0.000	0.096	0.000	0.900	0.916	0.991
ALDH6A1	HIBADH	987262	979603	ENSP00000342564	ENSP00000265395	0.000	0.000	0.000	0.000	0.698	0.000	0.900	0.536	0.984
PAFAH1B1	MAP1B	993670	981832	ENSP00000380378	ENSP00000296755	0.000	0.000	0.000	0.000	0.000	0.621	0.900	0.184	0.964
OGDHL	DLST	990927	986389	ENSP00000363216	ENSP00000335304	0.287	0.011	0.511	0.000	0.438	0.000	0.900	0.248	0.980
DBT	PCCB	990061	977810	ENSP00000359151	ENSP00000251654	0.000	0.000	0.000	0.000	0.124	0.000	0.900	0.072	0.907
ACAA2	ECH1	980914	976459	ENSP00000285093	ENSP00000221418	0.132	0.000	0.000	0.000	0.551	0.000	0.000	0.411	0.738
MDH2	ATP5A1	985320	980719	ENSP00000327070	ENSP00000282050	0.000	0.000	0.000	0.000	0.710	0.079	0.000	0.262	0.776
ACSS1	PCCB	984213	977810	ENSP00000316924	ENSP00000251654	0.000	0.000	0.000	0.000	0.070	0.077	0.900	0.215	0.918
LDHA	TPI1	995530	993609	ENSP00000395337	ENSP00000379933	0.000	0.000	0.000	0.000	0.559	0.000	0.000	0.516	0.772
MYO5A	RALA	993995	975694	ENSP00000382177	ENSP00000005257	0.000	0.000	0.000	0.000	0.000	0.000	0.900	0.105	0.904
CS	ACAT1	987184	979678	ENSP00000342056	ENSP00000265838	0.000	0.000	0.000	0.000	0.089	0.000	0.900	0.374	0.935
YWHAB	YWHAE	982254	979369	ENSP00000300161	ENSP00000264335	0.000	0.000	0.000	0.953	0.088	0.699	0.900	0.715	0.969
UQCRFS1	NDUFS3	983012	979251	ENSP00000306397	ENSP00000263774	0.000	0.000	0.000	0.000	0.794	0.000	0.900	0.290	0.983
NDUFA6	UQCRC1	985792	976012	ENSP00000330937	ENSP00000203407	0.000	0.000	0.000	0.000	0.120	0.000	0.900	0.000	0.906
PPP2R2A	YWHAB	992290	982254	ENSP00000370113	ENSP00000300161	0.000	0.000	0.000	0.000	0.000	0.000	0.900	0.000	0.899
HSP90AB1	HSPA8	985200	976768	ENSP00000325875	ENSP00000227378	0.000	0.000	0.000	0.000	0.551	0.000	0.000	0.514	0.767
GSTO1	GSS	989970	976250	ENSP00000358727	ENSP00000216951	0.000	0.000	0.000	0.000	0.000	0.000	0.900	0.244	0.919
GAPDH	GSS	976853	976250	ENSP00000229239	ENSP00000216951	0.000	0.000	0.000	0.000	0.000	0.621	0.000	0.261	0.701
ENO1	GAPDH	977078	976853	ENSP00000234590	ENSP00000229239	0.184	0.000	0.000	0.000	0.798	0.204	0.000	0.430	0.909
SAMM50	TOMM70A	987645	980864	ENSP00000345445	ENSP00000284320	0.000	0.000	0.000	0.000	0.000	0.000	0.900	0.201	0.914
SYN1	SYP	981691	979137	ENSP00000295987	ENSP00000263233	0.000	0.000	0.000	0.000	0.556	0.000	0.000	0.788	0.899
MDH2	ATP5B	985320	978858	ENSP00000327070	ENSP00000262030	0.000	0.000	0.000	0.000	0.727	0.141	0.000	0.290	0.811
YWHAZ	MAPK3	983399	979087	ENSP00000309503	ENSP00000263025	0.000	0.000	0.000	0.000	0.000	0.228	0.900	0.089	0.920
GNB1	GNB5	991858	978813	ENSP00000367872	ENSP00000261837	0.000	0.000	0.525	0.942	0.000	0.000	0.900	0.370	0.904
ATP5I	ATP5B	982969	978858	ENSP00000306003	ENSP00000262030	0.000	0.000	0.000	0.000	0.113	0.000	0.900	0.370	0.936
SNAP25	STX1B	978096	976085	ENSP00000254976	ENSP00000215095	0.000	0.000	0.000	0.000	0.088	0.000	0.800	0.525	0.901
TALDO1	GAPDH	984684	976853	ENSP00000321259	ENSP00000229239	0.000	0.000	0.000	0.000	0.000	0.000	0.800	0.368	0.865
HP	APOA1	988021	977122	ENSP00000348170	ENSP00000236850	0.000	0.000	0.000	0.000	0.217	0.621	0.000	0.927	0.975
NDUFA6	ATP5O	985792	981211	ENSP00000330937	ENSP00000290299	0.000	0.000	0.000	0.000	0.715	0.000	0.000	0.120	0.733
LDHA	PGAM1	995530	990259	ENSP00000395337	ENSP00000359991	0.000	0.000	0.000	0.000	0.674	0.077	0.000	0.429	0.804
BDH2	OXCT1	981763	975967	ENSP00000296424	ENSP00000196371	0.000	0.000	0.000	0.000	0.000	0.000	0.900	0.171	0.911
TUBB4	TUBA4A	979317	977631	ENSP00000264071	ENSP00000248437	0.000	0.000	0.000	0.921	0.104	0.000	0.800	0.000	0.808
IDH3B	ALDH5A1	992307	983994	ENSP00000370223	ENSP00000314649	0.000	0.000	0.000	0.000	0.000	0.000	0.800	0.107	0.809
YARS	SARS	990794	977080	ENSP00000362576	ENSP00000234677	0.086	0.000	0.000	0.000	0.560	0.000	0.000	0.427	0.738
SYP	ENO2	979137	976860	ENSP00000263233	ENSP00000229277	0.000	0.000	0.000	0.000	0.103	0.000	0.000	0.841	0.847
NDUFA5	NDUFA6	987988	985792	ENSP00000347988	ENSP00000330937	0.000	0.000	0.000	0.000	0.779	0.000	0.900	0.551	0.988
YWHAG	MAPK1	983002	976120	ENSP00000306330	ENSP00000215832	0.000	0.000	0.000	0.000	0.000	0.112	0.900	0.114	0.910
PSMA7	PSMC2	990248	981379	ENSP00000359910	ENSP00000292644	0.000	0.000	0.000	0.000	0.593	0.581	0.900	0.221	0.983
TALDO1	PFKL	984684	980015	ENSP00000321259	ENSP00000269848	0.000	0.000	0.000	0.000	0.000	0.077	0.900	0.178	0.913
HSPA9	TOMM70A	981886	980864	ENSP00000297185	ENSP00000284320	0.000	0.000	0.000	0.000	0.246	0.000	0.900	0.088	0.921
ILF2	RUVBL2	989153	976458	ENSP00000355011	ENSP00000221413	0.000	0.000	0.000	0.000	0.273	0.800	0.000	0.092	0.849
ATP6V1B2	ATP6V1F	980412	977676	ENSP00000276390	ENSP00000249289	0.357	0.000	0.000	0.000	0.162	0.387	0.900	0.209	0.966
ATP5A1	ATP5B	980719	978858	ENSP00000282050	ENSP00000262030	0.472	0.000	0.525	0.698	0.881	0.800	0.900	0.893	0.999
GNAI1	GNAO1	987318	978977	ENSP00000343027	ENSP00000262493	0.000	0.000	0.000	0.961	0.000	0.620	0.540	0.249	0.814
DCTN2	DYNC1H1	997048	988143	ENSP00000408910	ENSP00000348965	0.000	0.000	0.000	0.000	0.000	0.000	0.900	0.660	0.963
Arc40	PFN1	979069	976685	ENSP00000262942	ENSP00000225655	0.000	0.000	0.000	0.000	0.066	0.190	0.000	0.660	0.707
ROCK2	MYL12A	984318	976294	ENSP00000317985	ENSP00000217652	0.000	0.000	0.000	0.000	0.000	0.000	0.800	0.272	0.844
PPP3CA	PPP2R2A	993449	992290	ENSP00000378323	ENSP00000370113	0.000	0.000	0.000	0.000	0.000	0.000	0.900	0.201	0.914
HP	TF	988021	979511	ENSP00000348170	ENSP00000264998	0.000	0.000	0.000	0.000	0.179	0.000	0.000	0.839	0.858
ATP5O	ATP6V1F	981211	977676	ENSP00000290299	ENSP00000249289	0.000	0.000	0.000	0.000	0.224	0.000	0.900	0.000	0.917
RANBP1	KPNB1	985375	981200	ENSP00000327583	ENSP00000290158	0.000	0.000	0.000	0.000	0.174	0.989	0.000	0.498	0.995
SYP	GFAP	979137	977970	ENSP00000263233	ENSP00000253408	0.000	0.000	0.000	0.000	0.067	0.000	0.000	0.789	0.789
ALDH9A1	GOT2	987828	977459	ENSP00000346827	ENSP00000245206	0.000	0.000	0.000	0.000	0.000	0.000	0.800	0.000	0.800
ATP6V1B2	ATP6V1D	980412	976209	ENSP00000276390	ENSP00000216442	0.410	0.000	0.525	0.000	0.445	0.580	0.900	0.216	0.992
GNAI1	GNB2	987318	982877	ENSP00000343027	ENSP00000305260	0.000	0.000	0.000	0.000	0.093	0.000	0.800	0.496	0.896
TCP1	HSPA8	984261	976768	ENSP00000317334	ENSP00000227378	0.080	0.000	0.000	0.000	0.262	0.620	0.000	0.340	0.793
MAT2A	AHCY	982633	976287	ENSP00000303147	ENSP00000217426	0.329	0.000	0.000	0.000	0.240	0.000	0.000	0.541	0.733
ADCY5	PDE1B	998092	977351	ENSP00000419361	ENSP00000243052	0.000	0.000	0.000	0.000	0.067	0.000	0.900	0.000	0.900
GNG7	GNB1	992517	991858	ENSP00000371594	ENSP00000367872	0.000	0.000	0.000	0.000	0.000	0.831	0.360	0.239	0.906
PAFAH1B1	NUDC	993670	984508	ENSP00000380378	ENSP00000319664	0.000	0.000	0.000	0.000	0.000	0.846	0.900	0.600	0.993
SKP1	PSMA3	976961	976213	ENSP00000231487	ENSP00000216455	0.000	0.000	0.000	0.000	0.312	0.000	0.900	0.083	0.928
ADCY5	MC1R	998092	984575	ENSP00000419361	ENSP00000320295	0.000	0.000	0.000	0.000	0.000	0.000	0.900	0.000	0.899
STXBP1	STX1A	990756	976586	ENSP00000362399	ENSP00000222812	0.000	0.000	0.000	0.000	0.000	0.989	0.900	0.952	0.999
PAK1	MAP2K2	980508	979072	ENSP00000278568	ENSP00000262948	0.000	0.000	0.313	0.751	0.000	0.000	0.800	0.078	0.814
PPA1	ATP5H	990737	982431	ENSP00000362329	ENSP00000301587	0.000	0.000	0.000	0.000	0.237	0.000	0.900	0.000	0.918
MYO5A	STX1A	993995	976586	ENSP00000382177	ENSP00000222812	0.000	0.000	0.000	0.000	0.000	0.000	0.000	0.866	0.866
CS	ACAA2	987184	980914	ENSP00000342056	ENSP00000285093	0.000	0.000	0.000	0.000	0.119	0.000	0.800	0.275	0.854
ATP5I	ATP6V1E1	982969	977972	ENSP00000306003	ENSP00000253413	0.000	0.000	0.000	0.000	0.000	0.000	0.720	0.173	0.753
PPP2R2A	YWHAZ	992290	983399	ENSP00000370113	ENSP00000309503	0.000	0.000	0.000	0.000	0.000	0.000	0.900	0.000	0.899
GNB1	GNAI1	991858	987318	ENSP00000367872	ENSP00000343027	0.000	0.000	0.000	0.000	0.088	0.600	0.800	0.406	0.947
NDUFA8	NDUFA6	990868	985792	ENSP00000362873	ENSP00000330937	0.000	0.000	0.000	0.000	0.789	0.000	0.900	0.000	0.977
PPP2R2A	YWHAG	992290	983002	ENSP00000370113	ENSP00000306330	0.000	0.000	0.000	0.000	0.000	0.000	0.900	0.000	0.899
DCTN2	DYNC1LI2	997048	978352	ENSP00000408910	ENSP00000258198	0.000	0.000	0.000	0.000	0.000	0.000	0.900	0.203	0.914
SYN1	RAB3A	981691	976537	ENSP00000295987	ENSP00000222256	0.000	0.000	0.000	0.000	0.000	0.000	0.000	0.911	0.911
RAB14	STXBP3	990881	990040	ENSP00000362946	ENSP00000359025	0.000	0.000	0.000	0.000	0.000	0.000	0.900	0.000	0.899
MAPK3	MAPK1	979087	976120	ENSP00000263025	ENSP00000215832	0.000	0.000	0.525	0.969	0.000	0.360	0.900	0.799	0.934
TF	CANX	979511	977586	ENSP00000264998	ENSP00000247461	0.000	0.000	0.000	0.000	0.000	0.621	0.000	0.430	0.769
FSCN1	GFAP	992543	977970	ENSP00000371798	ENSP00000253408	0.000	0.000	0.000	0.000	0.000	0.000	0.000	0.824	0.824
PDXK	PDXP	981293	976129	ENSP00000291565	ENSP00000215904	0.000	0.000	0.000	0.000	0.000	0.000	0.800	0.212	0.832
NDUFA5	ATP5I	987988	982969	ENSP00000347988	ENSP00000306003	0.000	0.000	0.000	0.000	0.718	0.000	0.000	0.118	0.735
PSMC2	HSPA8	981379	976768	ENSP00000292644	ENSP00000227378	0.000	0.000	0.000	0.000	0.268	0.115	0.900	0.133	0.931
PSME1	HSPA8	992597	976768	ENSP00000372155	ENSP00000227378	0.000	0.000	0.000	0.000	0.000	0.000	0.900	0.170	0.911
ATP1B1	ATP1B2	989544	977718	ENSP00000356789	ENSP00000250111	0.000	0.000	0.000	0.903	0.066	0.000	0.900	0.778	0.907
ALDH9A1	HIBADH	987828	979603	ENSP00000346827	ENSP00000265395	0.000	0.000	0.000	0.000	0.067	0.000	0.900	0.103	0.904
HSPA4	AHSA1	982610	976219	ENSP00000302961	ENSP00000216479	0.000	0.000	0.000	0.000	0.601	0.000	0.000	0.432	0.758
PGK1	ENO1	990761	977078	ENSP00000362413	ENSP00000234590	0.311	0.000	0.321	0.000	0.612	0.294	0.000	0.610	0.935
ATP5C1	ATP6V1D	988166	976209	ENSP00000349142	ENSP00000216442	0.000	0.000	0.000	0.000	0.112	0.000	0.900	0.082	0.907
DPYSL4	PLXNA4	986869	984910	ENSP00000339850	ENSP00000323194	0.000	0.000	0.000	0.000	0.000	0.000	0.900	0.000	0.899
NDUFA6	ATP5H	985792	982431	ENSP00000330937	ENSP00000301587	0.000	0.000	0.000	0.000	0.778	0.000	0.000	0.229	0.818
ATP6V1H	TF	988698	979511	ENSP00000352522	ENSP00000264998	0.000	0.000	0.000	0.000	0.000	0.000	0.900	0.000	0.899
PRDX1	ENO1	979027	977078	ENSP00000262746	ENSP00000234590	0.000	0.000	0.000	0.000	0.661	0.000	0.000	0.306	0.749
DYNC1H1	TUBA4A	988143	977631	ENSP00000348965	ENSP00000248437	0.000	0.000	0.000	0.000	0.000	0.116	0.800	0.000	0.811
ALDH7A1	ACYP2	994639	993433	ENSP00000387123	ENSP00000378161	0.000	0.000	0.000	0.000	0.000	0.000	0.900	0.000	0.899
ATP5O	ATP5B	981211	978858	ENSP00000290299	ENSP00000262030	0.472	0.000	0.000	0.000	0.647	0.800	0.900	0.723	0.998
ARHGAP1	RHOB	983529	980146	ENSP00000310491	ENSP00000272233	0.000	0.000	0.000	0.000	0.000	0.000	0.900	0.330	0.928
RAB5B	RAB7A	988842	979528	ENSP00000353444	ENSP00000265062	0.000	0.000	0.219	0.882	0.142	0.621	0.800	0.200	0.928
STXBP3	RAB10	990040	979450	ENSP00000359025	ENSP00000264710	0.000	0.000	0.000	0.000	0.104	0.289	0.900	0.203	0.938
ALDH9A1	ADH5	987828	981758	ENSP00000346827	ENSP00000296412	0.000	0.000	0.000	0.000	0.111	0.000	0.900	0.119	0.910
COX4I1	UQCRC1	977973	976012	ENSP00000253452	ENSP00000203407	0.000	0.000	0.000	0.000	0.546	0.144	0.900	0.217	0.963
ACTN1	SPTBN1	993414	988185	ENSP00000377941	ENSP00000349259	0.000	0.000	0.000	0.854	0.000	0.000	0.900	0.162	0.901
ATP6V1F	ATP5D	977676	976088	ENSP00000249289	ENSP00000215375	0.000	0.000	0.000	0.000	0.221	0.000	0.900	0.154	0.925
PC	FASN	993377	982808	ENSP00000377527	ENSP00000304592	0.000	0.000	0.000	0.000	0.000	0.494	0.000	0.466	0.711
MAPK3	YWHAH	979087	977657	ENSP00000263025	ENSP00000248975	0.000	0.000	0.000	0.000	0.000	0.225	0.900	0.133	0.923
PLXNA4	DPYSL5	984910	981122	ENSP00000323194	ENSP00000288699	0.000	0.000	0.000	0.000	0.000	0.000	0.900	0.146	0.908
UQCRFS1	UQCRC1	983012	976012	ENSP00000306397	ENSP00000203407	0.000	0.000	0.000	0.000	0.645	0.999	0.900	0.287	0.999
ARHGAP1	ARHGDIA	983529	979980	ENSP00000310491	ENSP00000269321	0.000	0.000	0.000	0.000	0.076	0.000	0.900	0.426	0.939
TCP1	C1QBP	984261	976689	ENSP00000317334	ENSP00000225698	0.000	0.000	0.000	0.000	0.814	0.000	0.000	0.000	0.815
ME3	LDHB	988721	976865	ENSP00000352657	ENSP00000229319	0.100	0.000	0.000	0.000	0.115	0.079	0.900	0.428	0.945
PPA1	ATP6V1F	990737	977676	ENSP00000362329	ENSP00000249289	0.000	0.000	0.000	0.000	0.000	0.000	0.900	0.000	0.899
ALDH9A1	ALDH6A1	987828	987262	ENSP00000346827	ENSP00000342564	0.000	0.000	0.000	0.838	0.104	0.000	0.900	0.203	0.906
YWHAG	MAPK3	983002	979087	ENSP00000306330	ENSP00000263025	0.000	0.000	0.000	0.000	0.000	0.225	0.900	0.089	0.919
RNH1	HSPA9	987772	981886	ENSP00000346402	ENSP00000297185	0.000	0.000	0.000	0.000	0.000	0.620	0.000	0.305	0.718
YWHAZ	YWHAE	983399	979369	ENSP00000309503	ENSP00000264335	0.000	0.000	0.000	0.956	0.404	0.966	0.900	0.679	0.997
DYNC1H1	DYNC1LI2	988143	978352	ENSP00000348965	ENSP00000258198	0.000	0.000	0.000	0.000	0.000	0.162	0.900	0.463	0.948
YWHAB	MAPK1	982254	976120	ENSP00000300161	ENSP00000215832	0.000	0.000	0.000	0.000	0.000	0.112	0.900	0.133	0.912
