# Supplementary material for: Anatomo-proteomic characterization of human basal ganglia: focus on striatum and globus pallidus
Source: Mol Brain. 2014 Nov 18;7:83. doi: 10.1186/s13041-014-0083-9 (PMC4236423; doi:10.1186/s13041-014-0083-9)
Supplement: Additional file 9: — Compilation of synaptic proteome databases. Synaptic proteome detected in basal ganglia structures. [file 13041_2014_83_MOESM9_ESM.xlsx]

## Sheet: SYNAPTIC PROTEOME
Supp table 8. Compilation of synaptic proteome databases
ZWINT
ZNF451
ZNF365
ZFYVE20
ZFPL1
Zfp386
ZDHHC8
YWHAZ
YWHAQ
YWHAH
YWHAG
YWHAE
YWHAB
YTHDF3
YTHDF2
YTHDF1
YTHDC2
YKT6
YES1
YARS
XYLT1
XRCC1
XPO7
XPO1
WWP1
WNT10A
WNK2
WNK1
WIPF3
WIPF2
WIF1
WIBG
WFS1
WDR91
WDR89
WDR7
WDR6
WDR48
WDR47
WDR37
WDR20
WDR1
WBSCR17
WASL
WASF3
WASF2
WASF1
VTI1B
VTI1A
VTA1
VSNL1
VPS8
VPS53
VPS52
VPS4A
VPS45
VPS41
VPS39
VPS35
VPS33B
VPS33A
VPS29
VPS28
VPS26A
VPS18
VPS16
VPS13A
VPS11
VMAC
VIM
VGF
VEGFA
VDAC3
VDAC2
VDAC1
VCPIP1
VCP
VCL
VCAN
VAV2
VAT1
VARS
VAPB
VAPA
VANGL2
VAMP7
VAMP4
VAMP3
VAMP2
VAMP1
VAC14
USP9X
USP5
USP31
USP15
USP14
USO1
USMG5
UQCRQ
UQCRH
UQCRFS1
UQCRC2
UQCRC1
UQCRB
UPF1
UNC13D
UNC13C
UNC13B
UNC13A
UGP2
UCHL1
UBXN6
UBR4
UBL4A
UBE4A
UBE3C
UBE3B
UBE2V2
UBE2V1
UBE2N
UBE2M
UBC
UBB
UBASH3B
UBA52
UBA1
TXNL1
TXN
TWF1
TUSC3
TUFM
TUBG2
TUBG1
TUBB6
TUBB4
TUBB3
TUBB2C
TUBB2B
TUBB2A
TUBB1
TUBB
TUBA8
TUBA4B
TUBA4A
TUBA1C
TUBA1B
TUBA1A
TTYH3
TTYH2
TTYH1
TTC7B
TTC37
TTC35
TSG101
TSC22D4
TSC2
TSC1
TRPV2
TRIO
TRIM9
TRIM46
TRIM37
TRIM32
TRIM3
TRIM2
TRAPPC9
TRAPPC5
TRAPPC3
TRAPPC1
TRAP1
TRAF3
TPT1
TPPP
TPP1
TPM4
TPM3
TPM2
TPM1
TPI1
TPH2
TPH1
TPD52L1
TP53I11
TP53BP1
TOMM70A
TOMM40L
TOMM34
TOMM20
TOM1L2
TOM1
TOLLIP
TNR
TNPO1
TNIK
TNC
TMX2
TMSB4X
TMPRSS9
TMOD2
TMOD1
TMEM85
TMEM65
TMEM63B
TMEM35
TMEM33
TMEM30A
TMEM214
TMEM163
TMEM132B
TMEM126A
TMEM111
TMEM109
TMED9
TMED3
TMED10
TMCO1
TM7SF2
TLN2
TLN1
TKT
TJP2
TJP1
TJAP1
TIMM50
TIMM44
TIMM13
THY1
THSD7A
THOC4
TFAM
TEX9
TDRKH
TCP11L1
TCP1
TBL2
TBK1
TBCD
TBCB
TBC1D24
TBC1D17
TBC1D10B
TARSL2
TAOK2
TAOK1
TANC2
TALDO1
TAGLN3
TAGLN2
TACC1
SYTL5
SYTL4
SYTL3
SYTL2
SYTL1
SYT9
SYT7
SYT6
SYT5
SYT3
SYT2
SYT17
SYT12
SYT11
SYT1
SYPL1
SYP
SYNPR
SYNPO
SYNM
SYNJ2
SYNJ1
SYNGR4
SYNGR3
SYNGR2
SYNGR1
SYNGAP1
SYNE1
SYNCRIP
SYN3
SYN2
SYN1
SYCP1
SYBU
SVOP
SV2C
SV2B
SV2A
SUMO2
SUCLG1
SUCLA2
STXBP6
STXBP5L
STXBP5
STXBP4
STXBP3
STXBP2
STXBP1
STX8
STX7
STX6
STX5
STX4
STX3
STX2
STX1B
STX1A
STX16
STX12
STUB1
STRN4
STRN3
STRN
STRAP
STON2
STOML2
STOM
STMN1
STK39
STK38L
STK32C
STIP1
STC1
STAT1
ST14
ST13P5
SST
SSR3
SSR1
SSBP1
SRR
SRPRB
SRPR
SRPK2
SRI
SRGAP3
SRC
SPTBN4
SPTBN2
SPTBN1
SPTB
SPTAN1
SPIRE1
SPINK5
SPHKAP
SPHK2
SPG3A
SPEG
SPECC1
SPATA2L
SOX7
SOX4
SOS1
SORCS2
SORBS2
SORBS1
SOD2
SOD1
SNX9
SNX6
SNX5
SNX4
SNX3
SNX27
SNX2
SNX12
SNX1
SNTB2
SNTB1
SNTA1
SNRPA1
SNPH
SNIP
SND1
SNCB
SNCAIP
SNCA
SNAPIN
SNAP91
SNAP47
SNAP29
SNAP25
SNAP23
SMPD3
SMC3
SMC1A
SMARCA1
SLMAP
SLK
SLC9A3R2
SLC9A3R1
SLC8A3
SLC8A2
SLC8A1
SLC7A5
SLC7A11
SLC6A9
SLC6A8
SLC6A7
SLC6A6
SLC6A5
SLC6A4
SLC6A3
SLC6A2
SLC6A17
SLC6A11
SLC6A1
SLC4A7
SLC4A4
SLC4A3
SLC4A10
SLC4A1
SLC3A2
SLC38A3
SLC35d3
SLC32A1
SLC30A9
SLC30A7
SLC30A6
SLC30A5
SLC30A4
SLC30A3
SLC30A1
SLC2A3
SLC2A1
SLC27A4
SLC27A1
SLC25A6
SLC25A5
SLC25A46
SLC25A4
SLC25A31
SLC25A3
SLC25A26
SLC25A22
SLC25A18
SLC25A13
SLC25A12
SLC25A11
SLC25A1
SLC1A7
SLC1A6
SLC1A4
SLC1A3
SLC1A2
SLC1A1
SLC18A3
SLC18A2
SLC18A1
SLC17A8
SLC17A7
SLC17A6
SLC12A5
SLC12A2
SLAIN2
SKP1
SKIV2L
SIRT2
SIRPA
SIPA1L2
SIPA1L1
SHMT2
SHISA6
SHC1
SHARPIN
SHANK3
SHANK2
SHANK1
SH3PXD2A
SH3KBP1
SH3GLB2
SH3GLB1
SH3GL3
SH3GL2
SH3GL1
SH3BGRL2
SGTA
SGSM1
SGIP1
SGCD
SFXN5
SFXN3
SFXN1
SFPQ
SFN
SF3B2
SESTD1
SERTAD4
SERPINE2
SERPINA3
SERBP1
SEMA7A
SEC61B
SEC61A2
SEC31A
SEC24C
SEC23A
SEC22C
SEC22B
SEC14L2
SEC13
SDHB
SDHA
SDCBP
SCRN1
SCRIB
SCN9A
SCN8A
SCN5A
SCN4B
SCN4A
SCN3B
SCN3A
SCN2B
SCN2A
SCN1B
SCN1A
SCIN
SCG5
SCG2
SCFD1
SCD5
SCD
SCCPDH
SCAMP5
SCAMP3
SCAMP2
SCAMP1
SCAI
SBF2
SBF1
SARS
SARM1
SAR1A
SAMM50
SAE1
SACS
SACM1L
S1PR1
S100B
S100A9
S100A4
S100A13
S100A1
RYR3
RYR2
RYR1
RUNX3
RUFY3
RTN4RL2
RTN4R
RTN4
RTN3
RTN1
RRM1
RRBP1
RRAS2
RPSA
RPS9
RPS8
RPS7
RPS6KB1
RPS6KA3
RPS6
RPS5
RPS4X
RPS3A
RPS3
RPS28
RPS27L
RPS27A
RPS27
RPS26
RPS25
RPS24
RPS23
RPS21
RPS20
RPS2
RPS19
RPS18
RPS17
RPS16
RPS15A
RPS15
RPS14
RPS13
RPS12
RPS11
RPS10
RPN2
RPN1
RPLP2
RPLP1
RPLP0
RPL9
RPL8
RPL7A
RPL7
RPL6
RPL5
RPL4
RPL38
RPL36
RPL35A
RPL35
RPL34
RPL32
RPL31
RPL30
RPL3
RPL29
RPL28
RPL27A
RPL27
RPL26
RPL24
RPL23A
RPL23
RPL22
RPL21
RPL19
RPL18A
RPL18
RPL17
RPL14
RPL13A
RPL13
RPL12
RPL11
RPL10A
RPL10
RPH3AL
RPH3A
RP5-1187M17.10
RP2
ROGDI
ROCK2
ROCK1
ROBO2
ROBO1
RNF144A
RNF11
RIN1
RIMS4
RIMS3
RIMS2
RIMS1
RIMBP2
RIC8A
RHOT2
RHOT1
RHOG
RHOB
RHOA
RGS9
RGS8
RGS7BP
RGS7
RGS6
RGS20
RGS19
RGS17
RGS12
RFTN1
REV3L
REPS2
REEP5
REEP2
RDX
RDH14
RBX1
RBM14
RASGRF2
RASAL2
RASAL1
RASA4
RASA3
RARS
RAPH1
RAPGEF6
RAPGEF4
RAPGEF2
RAP2C
RAP2B
RAP2A
RAP1GDS1
RAP1GAP
RAP1B
RAP1A
RANGAP1
RANBP9
RAN
RALGAPB
RALGAPA1
RALA
RAGE
RAF1
RACGAP1
RAC2
RAC1
RABIF
RABGEF1
RABGAP1L
RABEP2
RABEP1
RABAC1
RAB9B
RAB8B
RAB8A
RAB7A
RAB6IP1
RAB6B
RAB6A
RAB5C
RAB5B
RAB5A
RAB4B
RAB4A
RAB3GAP2
RAB3GAP1
RAB3D
RAB3C
RAB3B
RAB3A
RAB37
RAB35
RAB33A
RAB31
RAB30
RAB2B
RAB2A
RAB27B
RAB26
RAB25
RAB24
RAB21
RAB1B
RAB1A
RAB18
RAB15
RAB14
RAB13
RAB12
RAB11FIP5
RAB11FIP2
RAB11B
RAB11A
RAB10
QKI
QDPR
QARS
PYGM
PYGB
PYCRL
PYCR2
PYCR1
PVRL1
PURG
PURB
PURA
PTPRZ1
PTPRT
PTPRS
PTPRN2
PTPRG
PTPRF
PTPRD
PTPRA
PTPN9
PTPN5
PTPN23
PTPN11
PTPLAD1
PTN
PTK2B
PTK2
PSMD8
PSMD7
PSMD2
PSMD14
PSMD11
PSMD10
PSMD1
PSMC3
PSMC1
PSMB6
PSMA4
PSENEN
PSEN2
PSEN1
PSD3
PSD
PRUNE2
PRRT3
PRRT2
PRRT1
PRRC2C
PRRC2A
PRR7
PRPS1
PRPH
PROSC
PRODH
PRNP
PRMT8
PRMT5
PRKRA
PRKG2
PRKG1
PRKDC
PRKCZ
PRKCG
PRKCE
PRKCD
PRKCB1
PRKCB
PRKCA
PRKAR2B
PRKAR2A
PRKAR1B
PRKAR1A
PRKAG3
PRKACB
PRKACA
PRICKLE2
PRICKLE1
PREX1
PREB
PRDX6
PRDX5
PRDX2
PRDX1
PRAF2
PPP5C
PPP3R1
PPP3CC
PPP3CB
PPP3CA
PPP2R5E
PPP2R5D
PPP2R5B
PPP2R4
PPP2R1A
PPP2CB
PPP2CA
PPP1R9B
PPP1R9A
PPP1R7
PPP1R1B
PPP1R12B
PPP1R12A
PPP1CC
PPP1CB
PPP1CA
PPM1H
PPM1E
PPL
PPIL1
PPID
PPIB
PPIAL4B
PPIA
PPFIBP2
PPFIBP1
PPFIA4
PPFIA3
PPFIA2
PPFIA1
PPAP2B
POR
POP4
PNPLA6
PNKD
PMVK
PMCH
PLXNC1
PLXNA4
PLXNA3
PLXNA2
PLXNA1
PLP1
PLLP
PLEKHA7
PLEKHA6
PLEKHA5
PLEKHA1
PLEK
PLEC1
PLEC
PLD3
PLD2
PLD1
PLCL2
PLCG1
PLCD3
PLCD1
PLCB4
PLCB3
PLCB1
PLA2G4E
PLA2G4A
PKP4
PKN1
PKM2
PKLR
PITPNM2
PITPNM1
PITPNA
PIP5K1C
PIP4K2C
PIP4K2B
PIP4K2A
PINK1
PIN1
PIK3CA
PIGK
PICK1
PICALM
PI4KA
PHYHIP
PHLDB1
PHGDH
PHB2
PHB
PHACTR1
PGRMC1
PGM2L1
PGM2
PGM1
PGK2
PGK1
PGD
PGAM5
PGAM2
PGAM1
PFN2
PFN1
PFKP
PFKM
PFKL
PEX5L
PEX5
PEX3
PEX2
PEX14
PEX12
PEX11B
PEX10
PES1
PENK
PECI
PEBP1
PEA15
PDYN
PDXP
PDXK
PDPK1
PDP1
PDLIM7
PDK3
PDK1
PDIA6
PDIA3
PDHX
PDHB
PDHA1
PDE8B
PDE8A
PDE4D
PDE4B
PDE2A
PDE1B
PDE1A
PDE11A
PDE10A
PDCD6IP
PCSK2
PCSK1
PCP4
PCMT1
PCLO
PCDHGC5
PCDHB6
PCDHA4
PCDHA11
PCDH7
PCDH10
PCDH1
PCCA
PCBP2
PCBP1
PC
PBXIP1
PARP1
PARK7
PAPLN
PANX2
PAM16
PAM
PALM2
PALM
PAK7
PAK6
PAK1
PAICS
PAG1
PAFAH1B2
PAFAH1B1
PADI2
PACSIN3
PACSIN2
PACSIN1
PACS1
PABPC4
PABPC3
PABPC1
PA2G4
P4HB
P2RY2
P2RY1
P2RX7
P2RX6
P2RX3
P2RX1
P140
OXT
OXR1
OXCT1
OTUB1
OSCP1
ORC2
ORC1
OPRM1
OPRK1
OPRD1
OPCML
OPA3
OPA1
OMG
OLFM3
OLFM2
OLFM1
OLA1
OGT
OGDHL
OGDH
ODZ4
OCIAD2
NUMBL
NUMB
NUDCD2
NTS
NTRK2
NTNG2
NTM
NT5E
NT5DC3
NT5C1B
NSFL1C
NSF
NRXN3
NRXN2
NRXN1
NRN1
NRGN
NRG4
NRG3
NRG2
NRG1
NRCAM
NRAS
NPY
NPTXR
NPTX1
NPTN
NPM1
NPEPPS
NOS1
NONO
NOMO1
NNT
NME3
NME2
NME1
NLGN4X
NLGN3
NLGN2
NLGN1
NKIRAS1
NIPSNAP1
NINJ2
NHSL2
NGEF
NFKBIE
NFASC
NF1
NEO1
NELF
NEGR1
NEFM
NEFL
NEFH
NEDD8
NEDD4L
NEDD4
NECAP1
NECAB2
NEBL
NDUFV3
NDUFV2
NDUFV1
NDUFS7
NDUFS6
NDUFS3
NDUFS2
NDUFS1
NDUFC2
NDUFB9
NDUFB8
NDUFB7
NDUFB6
NDUFB4
NDUFB3
NDUFB11
NDUFB10
NDUFA9
NDUFA8
NDUFA7
NDUFA6
NDUFA5
NDUFA4
NDUFA2
NDUFA13
NDUFA12
NDUFA10
NDRG2
NDRG1
NDEL1
NCSTN
NCRNA00219
NCLN
NCKIPSD
NCKAP1L
NCKAP1
NCDN
NCAN
NCAM2
NCAM1
NCALD
NBEA
NAV1
NAT14
NAPG
NAPB
NAPA
NAP1L4
NAP1L1
MYRIP
MYO7B
MYO6
MYO5C
MYO5A
MYO1F
MYO1E
MYO1D
MYO1C
MYO1B
MYO18A
Mylc2b
MYL9
MYL6B
MYL6
MYL4
MYH9
MYH6
MYH14
MYH11
MYH10
MYEF2
MYCBP2
MVP
MTX3
MTX2
MTX1
MTMR14
MTMR1
MTHFD1L
MTHFD1
MTFP1
MTDH
MT-CO2
MTCH2
MTCH1
MSRB2
MSN
MRPS36
MRAS
MPRIP
MPP7
MPP6
MPP5
MPP4
MPP3
MPP2
MPP1
MPO
Mp68
MOXD1
MOSC2
MOG
MOBKL3
MMS19
MLLT4
MLIP
MLF2
MLF1
MLEC
MLC1
MKL2
MINK1
MINA
MIF
MICAL3
MIB2
MGST3
MGLL
MFN2
MFF
MECR
ME3
MDH2
MDH1
MDGA2
MCCC2
MCCC1
MBP
MATN4
MAST3
MARS
MARK4
MARK3
MARK2
MARK1
MARCKSL1
MARCKS
MAPT
MAPRE3
MAPRE2
MAPRE1
MAPK8IP3
MAPK8IP2
MAPK8IP1
MAPK3
MAPK10
MAPK1
MAP9
MAP7D2
MAP7D1
MAP7
MAP6D1
MAP6
MAP4K4
MAP4K3
MAP4
MAP3K12
MAP2K7
MAP2K3
MAP2K2
MAP2K1
MAP2
MAP1S
MAP1LC3A
MAP1B
MAP1A
MAOB
MAOA
MAL2
MAGI3
MAGI2
MAGEF1
MAGEA5
MAG
MADD
MACROD1
MACF1
LZTS2
LZTS1
LYSMD1
LYNX1
LYN
LY6H
LSM11
LSAMP
LRSAM1
LRRTM4
LRRTM3
LRRTM2
LRRTM1
LRRFIP1
LRRC8C
LRRC8A
LRRC7
LRRC59
LRRC57
LRRC47
LRRC40
LRRC16A
LRPPRC
LRP1
LRFN1
LPPR4
LPHN3
LPHN2
LPHN1
LPCAT4
LONP1
LOC389813
LMTK3
LMTK2
LMO7
LMNB2
LMNB1
LMNA
LLGL1
LIPE
LINGO1
LIN7C
LIN7B
LIN7A
LIME1
LIMCH1
LIMA1
LGI3
LGI1
LGALS8
LETM1
LDHB
LDHA
LCP1
LCK
LCAT
LASP1
LARP1
LAP3
LANCL2
LANCL1
LAMTOR1
LAMP2
LAMP1
L1CAM
KTN1
KRT6A
KRT5
KRT24
KRIT1
KRAS
KPNB1
KPNA1
KLRAQ1
KLC4
KLC2
KLC1
KIFAP3
KIF5C
KIF5B
KIF5A
KIF4A
KIF3A
KIF2C
KIF2B
KIF2A
KIF21A
KIF20B
KIF1B
KIF1A
KIF17
KIDINS220
KIAA1715
KIAA1688
KIAA1598
KIAA1549
KIAA1543
KIAA1522
KIAA1468
KIAA1462
KIAA1239
KIAA1217
KIAA1107
KIAA1045
KIAA1033
KIAA0930
KIAA0776
KIAA0528
KIAA0513
KIAA0408
KIAA0284
KIAA0196
KIAA0174
KIAA0090
KHDRBS1
KEL
KDM3B
KCTD8
KCTD16
KCTD12
KCNQ2
KCNMB4
KCNMB2
KCNMB1
KCNMA1
KCNJ9
KCNJ8
KCNJ6
KCNJ5
KCNJ4
KCNJ3
KCNJ15
KCNJ12
KCNJ10
KCNIP4
KCNIP2
KCNE4
KCNE3
KCNE2
KCNE1L
KCNE1
KCND2
KCNC4
KCNC2
KCNC1
KCNB1
KCNAB3
KCNAB2
KCNAB1
KCNA4
KCNA3
KCNA2
KCNA1
KBTBD11
KARS
KANK2
KALRN
JUP
JPH4
JPH3
JAKMIP2
JAKMIP1
ITSN2
ITSN1
ITPR3
ITPR2
ITPR1
ITPKA
ITM2C
ITM2B
ITGAX
ITFG1
IRS1
IRGQ
IQSEC3
IQSEC2
IQSEC1
IQGAP1
IPO7
IPO5
IPO4
INPP5A
INPP4A
INF2
INA
IMPA1
IMMT
ILDR2
IL5RA
IL1RAPL1
IGSF9B
IGSF8
IGSF21
IGLON5
IGHM
IGHA1
IDH3G
IDH3B
IDH3A
IDH2
IDH1
ICAM5
ICA1
IARS2
IARS
HTT
HTR7
HTR3B
HTR3A
HTR2B
HTR2A
HTR1D
HTR1B
HTR1A
HSPH1
HSPD1
HSPB8
HSPB1
HSPA9
HSPA8
HSPA6
HSPA5
HSPA4L
HSPA4
HSPA2
HSPA1L
HSPA1B
HSPA1A
HSPA12A
HSP90B1
HSP90AB1
HSP90AA1
HSDL2
HSDL1
HSD17B8
HSD17B4
HSD17B12
HSD17B10
HRB
HRAS
HPCAL4
HPCAL1
HPCA
HP1BP3
HORMAD1
HOOK3
HOMER3
HOMER2
HOMER1
Hnt
HNT
HNRNPM
HNRNPK
HNRNPH2
HNRNPH1
HNRNPA3
HNRNPA2B1
HNRNPA1
HNRNPA0
HMOX2
HK1
HIST3H2BA
HIST1H4A
HIST1H2AE
HIST1H1E
HIST1H1D
HIST1H1C
HIST1H1B
HIP1R
HIP1
HINT1
HIGD1A
HIBCH
HGS
HEPACAM2
HEPACAM
HECW2
HECW1
HDLBP
HDAC11
HCN2
HCN1
HCK
HBG1
HBD
HBB
HBA2
HBA1
HAX1
HARS2
HAPLN4
HAPLN3
HAPLN2
HAPLN1
HADHB
HADHA
HADH
HABP4
H1F0
GUK1
GUCY1B3
GUCY1A3
GUCY1A2
GTPBP1
GSTP1
GSTO1
GSTM5
GSTM3
GSTM2
GSTK1
GSN
GSK3B
GRM8
GRM7
GRM5
GRM4
GRM3
GRM2
GRM1
GRLF1
GRK6
Grit
GRIP2
GRIP1
GRIN2D
GRIN2C
GRIN2B
GRIN2A
GRIN1
GRIK5
GRIK4
GRIK3
GRIK2
GRIK1
GRID2
GRIA4
GRIA3
GRIA2
GRIA1
GRHPR
GRB2
GRB10
GRASP
GPX4
GPX1
GPSM1
GPRIN3
GPRIN1
GPRC5B
GPRASP2
GPR98
GPR85
GPR158
GPR123
GPM6B
GPM6A
GPI
GPHN
GPD2
GPD1
GPC4
GPC1
GOT2
GOT1
GOSR1
GOLSYN
GOLPH3
GOLGB1
GOLGA7B
GOLGA2
GNPAT
GNL1
GNG7
GNG5
GNG4
GNG3
GNG2
GNG12
GNG11
GNG10
GNB5
GNB4
GNB3
GNB2L1
GNB2
GNB1
GNAZ
GNAT1
GNAS
GNAQ
GNAO1
GNAL
GNAI3
GNAI2
GNAI1
GNA15
GNA14
GNA13
GNA12
GNA11
GMFB
GLUL
GLUD1
GLS2
GLS
GLOD4
GLO1
GLIPR2
GLG1
GK
GJB6
GJA1
GIT2
GIT1
GIPC1
GGA3
GFRA2
GFAP
GDI2
GDI1
GDF7
GDAP1L1
GDAP1
GDA
Gcs1
GCN1L1
GCFC1
GBAS
GAS7
GAS2L1
GAPVD1
GAPDHS
GAPDH
GAP43
GANAB
GAK
GAD1
GABRG2
GABRG1
GABRE
GABRB3
GABRB2
GABRB1
GABRA6
GABRA5
GABRA4
GABRA3
GABRA2
GABRA1
GABBR2
GABBR1
GABARAPL2
G6PD
G3BP2
FYN
FXYD7
FXYD6
FXYD2
FXR2
FXR1
FUT8
FUS
FTH1
FSD1
FSCN1
FRYL
FRY
FRS2
FRMPD4
FRMPD3
FNBP1L
FN3K
FMR1
FMNL3
FMNL2
FMNL1
FMN2
FLOT2
FLOT1
FLNC
FLNA
FLJ45455
FLII
FKBP8
FKBP4
FKBP1B
FKBP1A
FKBP15
FIS1
FIBP
FH
FGG
FGF2
FGF1
FGD4
FGB
FES
FECH
FDPS
FBXO6
FBXO41
FBXO31
FBXO2
FAU
FASN
FARSB
FARSA
FARP1
FAM82A2
FAM81A
FAM54B
FAM49B
FAM49A
FAM40B
FAM38A
FAM18A
FAM171B
FAM171A2
FAM171A1
FAM164A
FAM131B
FAM126B
FAM123A
FAM120C
FAM120A
FAM107A
FABP7
FABP5
FABP3
FAAH
F2RL3
F2RL1
EZR
EXT2
EXOC8
EXOC7
EXOC6B
EXOC6
EXOC5
EXOC4
EXOC3
EXOC2
EXOC1
EVL
ETFDH
ETFB
ESYT2
ESYT1
ERLIN2
ERLIN1
ERC2
ERC1
ERBB2IP
ERBB2
EPX
EPS8
EPS15L1
EPS15
EPRS
EPPK1
EPN2
EPHB1
EPHA4
EPDR1
EPB49
EPB42
EPB41L3
EPB41L2
EPB41L1
EPB41
ENSA
ENPP6
ENO3
ENO2
ENO1
ENDOG
ENDOD1
ENAH
EMD
ELMO2
ELMO1
ELFN2
ELFN1
ELAVL4
ELAVL3
ELAVL1
EIF5A
EIF4G3
EIF4G1
EIF4E
EIF4B
EIF4A3
EIF4A2
EIF3D
EIF3C
EIF2S1
EIF2C2
EIF2C1
EIF2AK2
EIF2A
EHMT2
EHD4
EHD3
EHD1
EG625603
EFR3B
EFR3A
EFHD2
EFHA2
EEPD1
EEF2
EEF1G
EEF1D
EEF1B2
EEF1A2
EEF1A1
EEA1
EDARADD
ECI2
DYNLT1
DYNLRB2
DYNLRB1
DYNLL2
DYNLL1
DYNC2H1
DYNC1LI2
DYNC1LI1
DYNC1I2
DYNC1I1
DYNC1H1
DVL1
DUSP4
DUSP3
DUSP10
DTNA
DTD1
DSTN
DST
DSP
DSG1
DRD2
DRD1
DPYSL5
DPYSL4
DPYSL3
DPYSL2
DPP6
DPP4
DPP3
DPP10
DPM1
DOCK9
DOCK7
DOCK5
DOCK4
DOCK3
DOCK2
DOCK10
DOCK1
DOC2B
DOC2A
DNM3
DNM2
DNM1L
DNM1
DNAJC6
DNAJC5
DNAJC19
DNAJC13
DNAJC11
DNAJB6
DNAJB5
DNAJB4
DNAJB2
DNAJB12
DNAJB1
DNAJA3
DNAJA2
DNAJA1
DMXL2
DMWD
DMD
DLST
DLGAP4
DLGAP3
DLGAP2
DLGAP1
DLG4
DLG3
DLG2
DLG1
DLD
DLAT
DIRAS2
DIRAS1
DIP2B
DHX57
DHX30
DHX29
DHX15
DHRS7B
DHRS4
DGKZ
DGKI
DGKE
DGKB
DES
DEM1
DECR2
DECR1
DDX6
DDX5
DDX3X
DDX17
[truncated: 706 more rows]

## Sheet: STRIATUM
Supp Table 8. Synapse specific proteins present in human basal ganglia proteome
	Synaptic proteins	Synaptic proteins	Synaptic proteins
	detected uniquely	detected uniquely	detected in
	in Caudate nucleus	in Putamen	Caudate nucleus & Putamen
	HCN2	ITPR1	RAP2A
	STRN	NGEF	IDH3B
	MARK3	IDH3G	AIFM1
	PCDH7	SFPQ	SYT2
	PRRT2	BCAS3	APOO
	DLG3	TOM1	CYB5B
	DMXL2	DLG2	ACAD8
	MINK1	RYR2	ADCY5
	CDK5	LRP1	CADM4
	RTN3	ARF3	PDE1B
	PRDX2	ACSL6	SKP1
	ACTN2	NCAN	VDAC1
	MAP4	AP2A2	VDAC2
	SYNPO	VAPA	DCLK1
	PALM	STX7	ROCK2
	NEGR1	TMOD2	GNAI2
	LIN7A	MYH10	RAB3A
	AP2M1	ITSN1	RALA
	SYNJ1	BCR	RAB10
	VPS16	AP3M2	AGAP3
	VPS29	SV2A	DPP6
	MTX1	DIP2B	PLCB1
	TPM1	ERC2	ALDOC
	WDR7	ABR	UCHL1
	DCLK2	APOOL	PRDX1
	SCAI	COX6C	ACTN4
	AAK1	NRCAM	MAP2
	GPX4	RAB35	MAP1B
	BSN	RAB6B	MAP6
	USMG5	RUFY3	MBP
	PHB2	EEA1	NFASC
	UBR4	STK39	NPTN
	AMPD2	CAP2	ANK2
	ARF1	CD9	WASF1
	CDC42	CHL1	LASP1
	CTBP1	COPG	CNTN1
	DCTN3	GLOD4	LGI1
	FARP1	MVP	NLGN2
	FMN2	NDRG2	NCAM1
	FSD1	RAB18	SYN1
	PACS1	RAB21	NSF
	RAB8B	RIC8A	AP2A1
	SNPH	SLK	AP1B1
	STAT1	TBCD	AMPH
	NPTX1	VAC14	BIN1
	SNX3	VPS53	AP2S1
	ANXA2	MIF	RTN1
	ARRB1	TPM2	VPS35
	BLVRB	ANXA3	EHD3
	COASY	CUL5	MTCH2
	CRKL	PPM1E	SFXN5
	GPX1	CADM2	MTCH1
	HSPB8	RAB3D	SFXN1
	ESYT1	STMN1	IMMT
	PDIA3		KIF5C
	PIN1		IGSF8
	SNTA1		LETM1
	SNTB1		GFAP
	SNX4		VDAC3
	TNPO1		BASP1
	TPM4		RTN4
	TTC37		ALDOA
	UBXN6		CKAP5
	USP9X		TPM3
	VPS4A		OGDHL
	VTA1		PLEC
	SLMAP		APOE
	RAB12		NCDN
	SRR		MAP1A
	PSMD1		PPIB
	APBA1		GNA13
	ATCAY		MYH14
	CALR		GNAQ
	CPLX2		GNAI1
	HBG1		TMOD1
	PVRL1		ATAD1
	SEPT2		ATP5H
	SEPT5		ATP5I
	SEPT7		CBR1
	SEPT8		CISD1
	SEPT9		COX5A
	SEPT4		CPNE5
			DBNL
			EFHD2
			HPCA
			IPO5
			KLC1
			MFN2
			PAK1
			PRDX5
			RAB14
			RAB1B
			RAB3C
			RAB7A
			REEP5
			RHOA
			TLN2
			UBA1
			UBE2N
			C1QBP
			HSPB1
			PADI2
			PYGB
			AP3D1
			PCCA
			PRDX6
			ACYP2
			AHSA1
			ALDH2
			ANXA5
			ANXA6
			ATP5L
			CMC1
			CRYM
			FKBP4
			FN3K
			G6PD
			GSTM2
			GSTP1
			HIBCH
			HSDL2
			INF2
			IPO7
			LMNB2
			OXR1
			PARK7
			PCDH1
			PDXK
			PLD3
			RAB4B
			SIRT2
			TACC1
			TBCB
			USO1
			VAT1
			XPO1
			RAB2A
			S100B
			TTYH1
			ARF4
			CD47
			COTL1
			GANAB
			HINT1
			PCSK1
			RIMS3
			SCG2
			SV2B
			SV2C
			PGM1
			FXYD6
			SGTA

## Sheet: GLOBUS PALLIDUS
		Synaptic proteins	Synaptic proteins	Synaptic proteins
		detected uniquely	detected uniquely	detected in
		in Gpe (lateral)	in Gpi (medial)	GPe & Gpi
		NDEL1	NF1	RAP2A
		APOO	CLIP1	IDH3B
		ARL8A	CYB5B	AIFM1
		EPS15	MYEF2	SYT2
		MAGI3	PEX14	SCN2A
		PRRT2	DLG2	ACAD8
		QKI	RYR2	ADCY5
		LRP1	GIPC1	CADM4
		FYN	ALDOC	LGI3
		PTPRD	ACTN2	PDE1B
		AGAP3	NPTN	SKP1
		LASP1	CAPZB	VDAC1
		AP2S1	LIN7A	VDAC2
		SFXN5	CLIP2	DCLK1
		TMOD2	VPS35	MINK1
		MYH10	HIP1R	ROCK2
		TRIM3	WDR7	CDK5
		DCTN4	SCAI	GNAI2
		BCAS1	BSN	RAB3A
		ICAM5	MAP1A	RALA
		TMOD1	GNA13	RAB10
		TTC7B	KLC2	RGS7
		GNA11	ARF1	DPP6
		DNM1L	CDC42	PLCB1
		MFN2	DBNL	RTN3
		SRPK2	DCTN3	UCHL1
		TWF1	EFHD2	PRDX1
		WFS1	ENPP6	ACTN4
		PCCA	NRCAM	MAP2
		STK39	REEP5	MAP1B
		APOD	EEA1	MAP6
		ARRB1	VGF	MAP4
		ATP5L	COASY	MBP
		CBR3	COPG	ANK2
		CMC1	CRKL	WASF1
		CNDP2	FABP7	PALM
		ETFB	FIS1	CNTN1
		GSTM2	PLCD3	NCAN
		INF2	TSC2	LGI1
		PCDH1	USP9X	NEGR1
		PPIL1	DSG1	NCAM1
		RIC8A	CUL5	SYN1
		SIRT2	MECR	AP2A1
		SNX4	ATCAY	AP1B1
		TTC37		AP2A2
		USO1		VAPA
		XPO1		AMPH
		TPM2		BIN1
		SRR		RTN1
		ARPC5		EHD3
		CADM1		EXOC7
		GANAB		MTCH2
		LAMP2		MTCH1
		PGM2		SFXN1
		RAP1B		IMMT
		SEPT8		TPM1
		TMED9		KIF5C
		GIT2		SGIP1
				IGSF8
				LETM1
				GFAP
				VDAC3
				BASP1
				RTN4
				ALDOA
				BCR
				GPX4
				CKAP5
				OGDHL
				PLEC
				APOE
				NCDN
				PPIB
				PHB2
				MYH14
				GNAQ
				GNAI1
				ERC2
				MYO1D
				KTN1
				ABR
				ATP5H
				ATP5I
				CBR1
				CISD1
				CPNE5
				HPCA
				IPO5
				PACS1
				PAK1
				PRDX5
				RAB14
				RAB1B
				RAB3C
				RAB6B
				RAB7A
				RHOA
				RUFY3
				TLN2
				UBA1
				UBE2N
				C1QBP
				HSPB1
				PADI2
				PYGB
				AP3D1
				NPTX1
				PRDX6
				ACYP2
				AHSA1
				ALDH2
				ANXA2
				ANXA5
				ANXA6
				BLVRB
				CRYM
				FKBP4
				FN3K
				G6PD
				GSTP1
				HIBCH
				HSDL2
				IPO7
				LMNB2
				MVP
				OXR1
				PARK7
				PDIA3
				PDXK
				PLD3
				PRKRA
				RAB18
				RAB21
				RAB4B
				SLK
				SNTA1
				TACC1
				TBCB
				TBCD
				TNPO1
				TPM4
				TPP1
				VAT1
				VPS4A
				RAB2A
				S100B
				CALB2
				TTYH1
				APBA1
				ARF4
				CALR
				CD47
				COTL1
				HINT1
				NEDD8
				PCSK1
				SCG2
				SEPT11
				SEPT2
				SEPT7
				SEPT9
				SV2B
				SV2C
				SEPT4
				PGM1
				SGTA
