# Supplementary material for: Anatomo-proteomic characterization of human basal ganglia: focus on striatum and globus pallidus
Source: Mol Brain. 2014 Nov 18;7:83. doi: 10.1186/s13041-014-0083-9 (PMC4236423; doi:10.1186/s13041-014-0083-9)
Supplement: Additional file 10: — Significantly enriched categories in Biological Process Ontology. [file 13041_2014_83_MOESM10_ESM.xlsx]

## Sheet: STRIATUM
Annotation Cluster 1	Enrichment Score: 20.35
Category	Term	Count	%	PValue	Proteins	List Total	Pop Hits	Pop Total	Fold Enrichment
GOTERM_BP_ALL	GO:0006091~generation of precursor metabolites and energy	115	8.67925	2.6772e-44	P04406, O75964, Q86Y39, Q5H9R2, O00483, P17858, O43181, Q6IAL5, Q6FHQ6, P38606, Q6FGI7, Q59F44, Q53Y06, Q7Z4X2, P22695, P47985, A6NI00, P08574, Q8TAS0, Q13011, O43837, Q6ZTT1, O00217, Q8NCF7, Q7LD69, P13073, Q6FHZ0, P36871, P08237, P10599, Q8N169, P43155, Q01813, Q08ET0, Q7Z7M4, P09669, P04075, Q6ZR44, P04040, P46926, Q5VTS9, P31040, Q6IB80, Q9H3H0, P30049, Q6IB89, P11216, Q16795, Q6IBA0, P60174,…	1198	313	14116	4.32921
GOTERM_BP_ALL	GO:0045333~cellular respiration	48	3.62264	3.17829e-25	O14561, Q5H9R2, O00483, O43181, Q6IBC4, O95169, Q6IAL5, Q6FHQ6, Q96I99, Q9Y6M9, P36957, P22695, Q4W5L2, B1ANK7, O43837, O00217, A8K761, Q7LD69, Q2TB59, Q6FHZ0, P11177, O95299, Q53GF8, Q8N169, Q7Z7M4, Q546H9, P04040, O43678, Q9BTT5, Q7Z518, P31040, Q6IB80, O75746, Q6IB89, Q16795, Q6IBA0, P51553, Q16798, B2RUY3, O75489, P14927, P21912, B1AM93, Q567R0, O95139, P56556, Q53GL5, P31930, P07919, O75306,…	1198	97	14116	5.83075
GOTERM_BP_ALL	GO:0015980~energy derivation by oxidation of organic compounds	55	4.15094	3.42029e-22	O14561, P17174, Q5H9R2, O00483, P62136, O43181, Q6IBC4, O95169, Q6IAL5, Q6FHQ6, Q96I99, Q9Y6M9, P36957, P22695, Q4W5L2, A6NI00, P62140, B1ANK7, O43837, O00217, A8K761, Q7LD69, Q2TB59, Q6FHZ0, P11177, O95299, Q53GF8, Q6IS15, Q8N169, P43155, Q7Z7M4, Q546H9, P04040, O43678, Q9BTT5, P31040, Q7Z518, Q6IB80, O75746, Q6IB89, P11216, Q6IBA0, Q16795, P51553, Q16798, O75489, B2RUY3, B1AM93, P14927, P21912,…	1198	144	14116	4.50044
GOTERM_BP_ALL	GO:0006119~oxidative phosphorylation	45	3.39623	5.10679e-22	O14561, O75964, Q08ET0, Q5H9R2, O00483, O43678, Q9BTT5, O43181, Q7Z518, Q6IBC4, Q6IB80, O95169, P38606, Q9H3H0, P30049, Q6IB89, Q53Y06, Q9Y6M9, Q6IBA0, Q16795, P22695, Q4W5L2, Q9H0C7, Q6IB54, O75489, B2RUY3, Q8TAS0, P14927, B1AM93, Q567R0, Q9UI12, P56385, O95139, O00217, P56556, P21283, A8K761, P21281, Q7LD69, P06576, O95299, P31930, P48047, P07919, P25705, O75947, O75306, Q53X12	1198	98	14116	5.41055
GOTERM_BP_ALL	GO:0022900~electron transport chain	47	3.54717	1.26124e-20	O14561, Q86Y39, Q5H9R2, O00483, O43181, Q6IBC4, O95169, Q59F44, Q7Z4X2, Q9Y6M9, P22695, Q4W5L2, P47985, P08574, O00217, A8K761, Q7LD69, O95299, P10599, Q8N169, Q7Z7M4, Q6ZR44, Q546H9, O43678, Q9BTT5, P31040, Q7Z518, Q6IB80, Q53HG1, O75746, Q6IB89, Q16795, Q6IBA0, Q59G46, B2RUY3, O75489, P14927, P21912, B1AM93, Q567R0, Q547S8, O95139, P56556, P35754, P31930, Q9UI09, O43169, P07919, Q53XN3, P10109,…	1198	114	14116	4.85789
GOTERM_BP_ALL	GO:0022904~respiratory electron transport chain	32	2.41509	4.30355e-17	Q8N169, O14561, Q7Z7M4, Q5H9R2, O00483, Q546H9, O43678, Q9BTT5, O43181, P31040, Q7Z518, Q6IBC4, Q6IB80, O95169, O75746, Q6IB89, Q9Y6M9, Q6IBA0, Q16795, Q4W5L2, O75489, B2RUY3, P14927, B1AM93, P21912, Q567R0, O00217, O95139, P56556, A8K761, Q7LD69, O95299, P31930, P07919, O75306	1198	64	14116	5.89149
GOTERM_BP_ALL	GO:0042773~ATP synthesis coupled electron transport	26	1.96226	5.4246e-13	O14561, Q5H9R2, O00483, O43678, Q9BTT5, O43181, Q7Z518, Q6IBC4, Q6IB80, O95169, Q6IB89, Q9Y6M9, Q16795, Q6IBA0, Q4W5L2, O75489, B2RUY3, P14927, B1AM93, Q567R0, O00217, O95139, P56556, A8K761, Q7LD69, P31930, O95299, P07919, O75306	1198	56	14116	5.47067
GOTERM_BP_ALL	GO:0042775~mitochondrial ATP synthesis coupled electron transport	26	1.96226	5.4246e-13	O14561, Q5H9R2, O00483, O43678, Q9BTT5, O43181, Q7Z518, Q6IBC4, Q6IB80, O95169, Q6IB89, Q9Y6M9, Q16795, Q6IBA0, Q4W5L2, O75489, B2RUY3, P14927, B1AM93, Q567R0, O00217, O95139, P56556, A8K761, Q7LD69, P31930, O95299, P07919, O75306	1198	56	14116	5.47067
GOTERM_BP_ALL	GO:0006120~mitochondrial electron transport, NADH to ubiquinone	22	1.66038	2.51716e-12	O14561, O75489, B2RUY3, B1AM93, Q5H9R2, O00483, O00217, O95139, A8K761, O43678, P56556, Q9BTT5, O43181, Q7LD69, Q7Z518, Q6IBC4, Q6IB80, O95299, O95169, Q6IB89, Q9Y6M9, Q6IBA0, Q16795, O75306	1198	42	14116	6.17203
Annotation Cluster 2	Enrichment Score: 17.21
Category	Term	Count	%	PValue	Proteins	List Total	Pop Hits	Pop Total	Fold Enrichment
GOTERM_BP_ALL	GO:0006082~organic acid metabolic process	124	9.35849	6.93756e-24	Q5VZ30, Q7RU04, P31153, Q9NP81, Q9H7Z7, Q02252, Q01650, O43175, P07101, Q9UKU0, Q6IAL5, Q6FHQ6, P52788, P09417, Q8IYQ7, Q5T440, Q52NV4, P49588, Q8N7V9, Q9NSE4, Q9BR63, Q13011, P54577, P41250, O43837, P48163, Q9UKU7, O43776, Q6FHZ0, Q9Y2S2, Q6NVY1, P36871, Q9BUT1, Q9NSD9, A8K9T9, P07237, O75891, Q14914, Q5HYG7, Q59G10, Q8N169, P43155, A8K639, P23368, P12955, Q6ZSA3, A8YXX4, A8K9L3, P31040, Q15274,…	1198	560	14116	2.60909
GOTERM_BP_ALL	GO:0042180~cellular ketone metabolic process	123	9.28302	6.98699e-23	Q5VZ30, Q7RU04, P31153, Q9NP81, Q9H7Z7, Q02252, Q01650, O43175, P07101, Q9UKU0, Q6IAL5, Q6FHQ6, P52788, P09417, Q8IYQ7, Q5T440, Q52NV4, P49588, Q8N7V9, Q9NSE4, Q9BR63, Q13011, P54577, P41250, O43837, P48163, Q9UKU7, O43776, Q6FHZ0, Q9Y2S2, Q6NVY1, P36871, Q9BUT1, Q9NSD9, A8K9T9, P07237, O75891, Q14914, Q5HYG7, Q59G10, Q8N169, P43155, A8K639, P23368, P12955, Q6ZSA3, P16152, A8YXX4, A8K9L3, P31040,…	1198	567	14116	2.55609
GOTERM_BP_ALL	GO:0006519~cellular amino acid and derivative metabolic process	91	6.86792	2.15925e-22	Q5VZ30, P17812, Q13825, P19623, P31153, P17174, Q9NP81, Q02252, P43034, Q01650, O43175, Q9GZT4, B1AKK2, Q9HCC0, Q6IBR2, P07101, Q16775, P80404, P30711, Q6FHQ6, P09417, P52788, Q6FII1, Q8IYQ7, P50440, Q9UJ14, P16930, Q546Z2, Q4W5L2, Q5T440, Q53GX7, Q9H479, Q52NV4, P49588, Q9NSE4, Q9BR63, P41250, P54577, Q9UKU7, O43776, P05413, Q6NVY1, A2RUN4, A8K9T9, Q9NSD9, P07237, P02647, Q9UHY7, Q5HYG7, P36969,…	1198	352	14116	3.04617
GOTERM_BP_ALL	GO:0043436~oxoacid metabolic process	120	9.0566	3.90967e-22	Q5VZ30, Q7RU04, P31153, Q9NP81, Q9H7Z7, Q02252, Q01650, O43175, P07101, Q9UKU0, Q6IAL5, Q6FHQ6, P52788, P09417, Q8IYQ7, Q5T440, Q52NV4, P49588, Q8N7V9, Q9NSE4, Q9BR63, Q13011, P41250, O43837, P54577, P48163, Q9UKU7, O43776, Q6FHZ0, Q9Y2S2, Q6NVY1, P36871, Q9BUT1, Q9NSD9, A8K9T9, P07237, O75891, Q14914, Q5HYG7, Q59G10, Q8N169, P43155, A8K639, P23368, P12955, Q6ZSA3, A8YXX4, A8K9L3, P31040, Q15274,…	1198	556	14116	2.54309
GOTERM_BP_ALL	GO:0019752~carboxylic acid metabolic process	120	9.0566	3.90967e-22	Q5VZ30, Q7RU04, P31153, Q9NP81, Q9H7Z7, Q02252, Q01650, O43175, P07101, Q9UKU0, Q6IAL5, Q6FHQ6, P52788, P09417, Q8IYQ7, Q5T440, Q52NV4, P49588, Q8N7V9, Q9NSE4, Q9BR63, Q13011, P41250, O43837, P54577, P48163, Q9UKU7, O43776, Q6FHZ0, Q9Y2S2, Q6NVY1, P36871, Q9BUT1, Q9NSD9, A8K9T9, P07237, O75891, Q14914, Q5HYG7, Q59G10, Q8N169, P43155, A8K639, P23368, P12955, Q6ZSA3, A8YXX4, A8K9L3, P31040, Q15274,…	1198	556	14116	2.54309
GOTERM_BP_ALL	GO:0044106~cellular amine metabolic process	73	5.50943	4.85139e-16	Q5VZ30, P17812, Q13825, P19623, P17174, P31153, Q9NP81, Q02252, P43034, Q01650, O43175, Q9GZT4, B1AKK2, Q9HCC0, Q6IBR2, P07101, P09417, P52788, Q8IYQ7, P16930, Q546Z2, Q4W5L2, Q5T440, Q53GX7, Q9H479, Q52NV4, P49588, Q9NSE4, Q9BR63, P41250, P54577, Q9UKU7, O43776, P05413, Q6NVY1, A2RUN4, Q9NSD9, A8K9T9, P02647, Q5HYG7, Q9UHY7, Q8N169, Q01814, A8K639, P14868, Q53FP3, O95671, P12955, P00505, Q9BQL0,…	1198	305	14116	2.82019
GOTERM_BP_ALL	GO:0006520~cellular amino acid metabolic process	58	4.37736	3.01137e-14	Q5VZ30, P17812, Q13825, P17174, P31153, Q9NP81, Q02252, Q01650, Q9GZT4, O43175, B1AKK2, Q9HCC0, Q6IBR2, P07101, P52788, P09417, Q8IYQ7, P16930, Q546Z2, Q5T440, Q9H479, Q53GX7, Q52NV4, P49588, Q9NSE4, Q9BR63, P54577, P41250, Q9UKU7, O43776, Q6NVY1, Q9NSD9, A8K9T9, Q9UHY7, Q8N169, A8K639, P14868, Q53FP3, P12955, P00505, Q9BQL0, Q546H9, Q6ZSA3, Q2M3B4, A8YXX4, Q96RQ3, Q9Y2J8, B4DNK3, Q96GA7, Q14TF0,…	1198	226	14116	3.02395
GOTERM_BP_ALL	GO:0009308~amine metabolic process	79	5.96226	1.73957e-12	Q5VZ30, P17812, Q13825, P19623, P17174, P31153, Q9NP81, Q02252, P43034, Q01650, O43175, Q9GZT4, B1AKK2, Q9HCC0, Q6IBR2, P07101, P80404, P09417, P52788, Q8IYQ7, P50440, P16930, Q546Z2, Q4W5L2, Q5T440, Q53GX7, Q9H479, Q52NV4, P49588, Q9NSE4, Q9BR63, P41250, P54577, Q14894, Q9UKU7, O43776, P05413, Q6NVY1, A2RUN4, A8K9T9, Q9NSD9, P07237, P02647, Q5HYG7, Q9UHY7, Q8N169, A8K639, Q01814, P14868, Q53FP3,…	1198	400	14116	2.32714
GOTERM_BP_ALL	GO:0032787~monocarboxylic acid metabolic process	48	3.62264	3.03873e-05	O14561, Q6FHV6, Q7RU04, Q2XPP3, Q6IAQ1, Q9H7Z7, P14174, Q9GZT4, Q9UKU0, Q6FHQ6, Q4W5L2, P11498, P09455, Q8N7V9, B7Z5E3, Q13011, P06744, Q6DHZ2, P11177, Q9Y2S2, P05413, P36871, Q9BUT1, P07237, P14550, O75891, Q14914, Q5HYG7, Q59G10, P43155, Q16698, Q546H9, Q96RQ3, A8K9L3, B9EKV4, P09960, P60174, Q16798, P35613, P43304, Q547S8, P49327, Q6IBD7, Q53GL5, Q5SQN6, Q86YI5, P30084, P55084, B4DPK3, Q5T945,…	1198	301	14116	1.87901
Annotation Cluster 3	Enrichment Score: 17.14
Category	Term	Count	%	PValue	Proteins	List Total	Pop Hits	Pop Total	Fold Enrichment
GOTERM_BP_ALL	GO:0051234~establishment of localization	368	27.7736	1.5956e-25	O75964, Q5H9R2, Q32Q12, Q9H115, B4DSS9, Q59F44, P22695, Q5JPE4, A6NI00, Q8TAS0, Q6FIC5, Q5SQT9, Q9H0Q3, Q9UKF7, A4QPA9, Q8N6I2, B3KPN7, Q92930, P14415, O95782, Q8N169, Q0VAB1, P13667, P27348, P06756, Q9H3H0, Q1HBJ4, Q59G01, P55072, Q9NP79, Q6FIA3, O75489, B2RUY3, Q32M35, P14927, Q9NP72, Q96P47, Q6PKH8, Q16720, P06576, Q6ZVM7, Q53HL9, Q5T945, Q59GR8, P01112, P53618, Q13228, Q86WG3, P61204, P31946,…	1198	2656	14116	1.63258
GOTERM_BP_ALL	GO:0006810~transport	365	27.5472	1.89945e-25	O75964, Q5H9R2, Q32Q12, Q9H115, B4DSS9, Q59F44, P22695, Q5JPE4, A6NI00, Q8TAS0, Q6FIC5, Q5SQT9, Q9H0Q3, Q9UKF7, A4QPA9, Q8N6I2, B3KPN7, Q92930, P14415, O95782, Q8N169, Q0VAB1, P13667, P27348, P06756, Q9H3H0, Q1HBJ4, P55072, Q9NP79, Q6FIA3, O75489, B2RUY3, Q32M35, P14927, Q9NP72, Q96P47, Q6PKH8, Q16720, P06576, Q6ZVM7, Q53HL9, Q5T945, Q59GR8, P01112, P53618, Q13228, Q86WG3, P61204, P31946, Q3SYF1,…	1198	2629	14116	1.6359
GOTERM_BP_ALL	GO:0051179~localization	389	29.3585	9.6467e-22	O75964, Q5H9R2, Q32Q12, Q9H115, B4DSS9, Q59F44, Q5JPE4, P22695, A6NI00, Q8TAS0, Q5SQT9, Q6FIC5, Q9H0Q3, Q9UKF7, A4QPA9, Q8N6I2, O15230, Q92930, B3KPN7, P14415, O95782, Q8N169, Q0VAB1, P13667, O75781, P27348, P06756, Q9H3H0, Q1HBJ4, Q59G01, P55072, Q9NP79, Q6FIA3, O75489, B2RUY3, Q32M35, P14927, Q9NP72, Q96P47, Q6PKH8, Q16720, P06576, Q6ZVM7, Q53HL9, Q5T945, Q59GR8, P53618, P01112, Q13228, Q86WG3,…	1198	2993	14116	1.53143
GOTERM_BP_ALL	GO:0045184~establishment of protein localization	141	10.6415	4.32584e-19	O15131, Q99816, Q96QK1, Q9Y3E7, Q68CN5, Q15286, Q2VPS2, Q6MZV5, Q8IY97, Q9UID3, Q9H115, O60493, P61106, P61970, Q8N1F0, Q9ULU8, Q8IYQ9, O43707, Q5JPE4, Q5HY54, B2R692, Q16543, A6NI00, O14910, Q59EK3, P46459, B2ZZ89, Q5SQT9, Q68CM6, Q6FHY4, O60684, P62258, A2RRB8, Q92930, B3KPN7, O95782, Q53ET8, O60784, P09497, Q6FHR0, P09496, O00410, O15400, Q0VAB1, P61026, O95140, Q75ME0, Q60FE2, Q15785, P13667,…	1198	769	14116	2.16047
GOTERM_BP_ALL	GO:0046907~intracellular transport	126	9.50943	1.04816e-18	O15131, Q96QK1, P09936, O43617, Q68CN5, Q15286, Q2VPS2, P43034, Q6MZV5, Q8IY97, Q9H115, B4DSS9, P11142, P61106, Q5VXV3, P61970, Q8N1F0, Q15075, Q8IYQ9, Q59EI9, Q5HY54, B2R692, Q16543, A6NI00, Q59EK3, B2ZZ89, Q5SQT9, Q6FHY4, A4QPA9, Q92736, O60684, P02649, P62258, A2RRB8, O95782, P49407, P09497, O60784, P09496, O00410, Q8N169, O15400, O95140, Q75ME0, P43487, Q60FE2, P16615, Q5VTS9, Q15785, Q6I9V5,…	1198	657	14116	2.25975
GOTERM_BP_ALL	GO:0015031~protein transport	139	10.4906	1.2673e-18	O15131, Q99816, Q96QK1, Q9Y3E7, Q68CN5, Q15286, Q2VPS2, Q6MZV5, Q8IY97, Q9UID3, Q9H115, O60493, P61106, P61970, Q8N1F0, Q9ULU8, Q8IYQ9, O43707, Q5JPE4, B2R692, Q16543, A6NI00, O14910, P46459, Q59EK3, B2ZZ89, Q5SQT9, Q68CM6, Q6FHY4, O60684, P62258, A2RRB8, Q92930, B3KPN7, O95782, Q53ET8, O60784, P09497, Q6FHR0, P09496, O00410, O15400, Q0VAB1, P61026, O95140, Q75ME0, Q60FE2, Q15785, P13667, P27348,…	1198	762	14116	2.14939
GOTERM_BP_ALL	GO:0051649~establishment of localization in cell	150	11.3208	1.28776e-18	O15131, Q96QK1, P09936, O43617, Q68CN5, Q15286, Q2VPS2, P43034, Q6MZV5, Q8IY97, Q6PUV4, Q99719, Q9H115, B4DSS9, P61106, O75145, P11142, Q5VXV3, P61970, Q8N1F0, Q9ULU8, Q15075, Q8IYQ9, Q9NZ56, Q59EI9, Q5HY54, B2R692, Q16543, A6NI00, O14910, Q59EK3, B2ZZ89, Q5SQT9, P41250, Q68CM6, Q548C2, Q6FHY4, A4QPA9, Q92736, O60684, P02649, P62258, A2RRB8, B3KPN7, O95782, P49407, O60784, P09497, P09496, O00410,…	1198	852	14116	2.07447
GOTERM_BP_ALL	GO:0051641~cellular localization	156	11.7736	1.92563e-17	O15131, Q96QK1, P09936, O43617, Q68CN5, Q15286, Q2VPS2, P43034, Q6MZV5, Q8IY97, Q6PUV4, Q99719, Q9H115, B4DSS9, P61106, O75145, P11142, A4D2P1, Q5VXV3, P61970, Q8N1F0, Q9ULU8, Q15075, Q8IYQ9, Q9NZ56, Q59EI9, Q5HY54, B2R692, Q16543, A6NI00, O14910, Q59EK3, B2ZZ89, Q5SQT9, P41250, Q68CM6, Q548C2, Q6FHY4, A4QPA9, Q92736, O60684, P02649, P62258, A2RRB8, B3KPN7, O95782, P49407, O60784, P09497, P09496,…	1198	928	14116	1.98076
GOTERM_BP_ALL	GO:0008104~protein localization	148	11.1698	2.82029e-16	O15131, Q99816, Q96QK1, Q9Y3E7, Q68CN5, Q15286, Q2VPS2, Q6MZV5, Q8IY97, Q9UID3, Q9H115, O60493, P61106, P61970, Q8N1F0, Q9ULU8, Q8IYQ9, O43707, P98160, Q5JPE4, Q5HY54, B2R692, Q16543, A6NI00, O14910, Q59EK3, P46459, B2ZZ89, Q5SQT9, Q68CM6, Q6FHY4, O60888, O60684, P62258, A2RRB8, Q92930, B3KPN7, O95782, Q53ET8, O60784, P09497, Q6FHR0, P09496, O00410, O15400, Q0VAB1, P61026, O95140, Q75ME0, Q9Y4G6,…	1198	882	14116	1.97719
GOTERM_BP_ALL	GO:0033036~macromolecule localization	167	12.6038	4.67552e-15	O15131, Q99816, Q96QK1, Q9Y3E7, Q2VPS2, Q68CN5, Q15286, Q6MZV5, Q8IY97, Q9UID3, Q9H115, O60493, P61106, P61970, Q8N1F0, Q9ULU8, Q8IYQ9, O43707, P98160, Q5JPE4, Q5HY54, B2R692, A6NI00, Q16543, O14910, Q59EK3, P46459, P22626, B2ZZ89, Q5SQT9, Q9UKF7, Q68CM6, Q6FHY4, O60888, O60684, Q00169, P02649, P62258, A2RRB8, Q92930, B3KPN7, O95782, P02647, Q53ET8, O60784, P09497, O00410, Q6FHR0, P09496, Q9NZD2,…	1198	1076	14116	1.82877
GOTERM_BP_ALL	GO:0006886~intracellular protein transport	77	5.81132	3.83904e-13	O15131, Q53G69, Q4LE60, P55060, Q2VPS2, Q68CN5, Q08209, Q6MZV5, O14617, Q8IY97, P31946, Q9H115, P61970, Q02410, A6H8V0, Q8N1F0, Q8IYQ9, Q00535, P53680, Q9H0C7, O00629, Q16543, Q8IZ68, Q9UJY4, Q59EK3, B2ZZ89, P40855, Q5SQT9, Q59GU6, Q6FHY4, P06748, P38646, O60684, P53677, P62258, A2RRB8, Q10567, O95782, Q549C5, P54920, P09497, O60784, P09496, O00410, Q6IS14, O15400, Q6VY07, O95140, P27797, Q75ME0,…	1198	374	14116	2.42591
GOTERM_BP_ALL	GO:0034613~cellular protein localization	78	5.88679	1.91617e-11	O15131, Q53G69, Q4LE60, P55060, Q2VPS2, Q68CN5, Q08209, Q6MZV5, O14617, Q8IY97, P31946, Q9H115, P61970, Q02410, A6H8V0, Q8N1F0, Q8IYQ9, Q00535, P53680, Q5HY54, Q9H0C7, O00629, Q16543, Q8IZ68, Q9UJY4, Q59EK3, B2ZZ89, P40855, Q5SQT9, Q59GU6, Q6FHY4, P06748, P38646, O60684, P53677, P62258, A2RRB8, Q10567, O95782, Q549C5, P54920, P09497, O60784, P09496, O00410, Q6IS14, O15400, Q6VY07, O95140, P27797,…	1198	411	14116	2.23618
GOTERM_BP_ALL	GO:0070727~cellular macromolecule localization	78	5.88679	2.79193e-11	O15131, Q53G69, Q4LE60, P55060, Q2VPS2, Q68CN5, Q08209, Q6MZV5, O14617, Q8IY97, P31946, Q9H115, P61970, Q02410, A6H8V0, Q8N1F0, Q8IYQ9, Q00535, P53680, Q5HY54, Q9H0C7, O00629, Q16543, Q8IZ68, Q9UJY4, Q59EK3, B2ZZ89, P40855, Q5SQT9, Q59GU6, Q6FHY4, P06748, P38646, O60684, P53677, P62258, A2RRB8, Q10567, O95782, Q549C5, P54920, P09497, O60784, P09496, O00410, Q6IS14, O15400, Q6VY07, O95140, P27797,…	1198	414	14116	2.21998
Annotation Cluster 4	Enrichment Score: 11.25
Category	Term	Count	%	PValue	Proteins	List Total	Pop Hits	Pop Total	Fold Enrichment
GOTERM_BP_ALL	GO:0055086~nucleobase, nucleoside and nucleotide metabolic process	74	5.58491	1.12255e-15	P17812, O75964, P31153, P12268, Q02252, Q32Q12, Q2VPA0, Q6FHQ6, P38606, Q9NUF9, O95622, Q53Y06, Q15374, P36957, Q546Z2, Q9H0C7, Q13057, Q8TAS0, Q68DH9, O43837, O95989, P56385, P48163, Q658V6, P21283, P21281, Q6FHZ0, Q53GF8, A8K9T9, P14415, Q7Z4W1, Q53X12, A8K639, Q01814, Q08ET0, P04075, Q53FW2, P16615, Q53ES0, P43490, P00492, O95336, Q9H3H0, Q1HBJ4, P30049, Q6PKC0, Q9Y6K8, P51553, Q15274, Q6IB54,…	1198	316	14116	2.7593
GOTERM_BP_ALL	GO:0009260~ribonucleotide biosynthetic process	42	3.16981	6.80195e-15	P17812, Q01814, A8K639, O75964, Q08ET0, P04075, P12268, Q53FW2, P16615, Q32Q12, Q53ES0, P38606, Q9H3H0, Q9NUF9, P30049, Q53Y06, Q15374, Q9Y6K8, Q9H0C7, Q6IB54, B2R6S5, Q32M35, Q8TAS0, Q68DH9, Q9UI12, P56385, P20020, Q658V6, P21283, P21281, P15531, Q16720, Q59EX4, P06576, P22234, Q7Z4Y4, P48047, A8K9T9, Q6ZU25, P14415, P25705, O75947, Q6LEU2, Q53X12	1198	124	14116	3.99101
GOTERM_BP_ALL	GO:0009117~nucleotide metabolic process	69	5.20755	8.5249e-15	P17812, O75964, P12268, Q32Q12, Q2VPA0, Q6FHQ6, P38606, Q9NUF9, O95622, Q53Y06, Q15374, P36957, Q546Z2, Q9H0C7, Q13057, Q8TAS0, Q68DH9, O43837, P56385, P48163, Q658V6, P21283, P21281, Q6FHZ0, Q53GF8, A8K9T9, P14415, Q7Z4W1, Q53X12, A8K639, Q01814, Q08ET0, P04075, Q53FW2, P16615, Q53ES0, P43490, P00492, O95336, Q9H3H0, P30049, Q6PKC0, Q9Y6K8, P51553, Q15274, Q6IB54, P37837, P60174, B2R6S5, Q8N6K2,…	1198	293	14116	2.77483
GOTERM_BP_ALL	GO:0006753~nucleoside phosphate metabolic process	69	5.20755	8.5249e-15	P17812, O75964, P12268, Q32Q12, Q2VPA0, Q6FHQ6, P38606, Q9NUF9, O95622, Q53Y06, Q15374, P36957, Q546Z2, Q9H0C7, Q13057, Q8TAS0, Q68DH9, O43837, P56385, P48163, Q658V6, P21283, P21281, Q6FHZ0, Q53GF8, A8K9T9, P14415, Q7Z4W1, Q53X12, A8K639, Q01814, Q08ET0, P04075, Q53FW2, P16615, Q53ES0, P43490, P00492, O95336, Q9H3H0, P30049, Q6PKC0, Q9Y6K8, P51553, Q15274, Q6IB54, P37837, P60174, B2R6S5, Q8N6K2,…	1198	293	14116	2.77483
GOTERM_BP_ALL	GO:0044271~nitrogen compound biosynthetic process	73	5.50943	1.75039e-14	P17812, O75964, P19623, P31153, P17174, P12268, O43175, Q9GZT4, Q32Q12, P07101, P38606, P09417, P52788, Q9NUF9, O95622, Q53Y06, Q15374, Q8IYQ7, Q6ZMU0, Q9H0C7, Q4W5L2, Q8TAS0, Q68DH9, P56385, P48163, Q658V6, P21283, P21281, P50336, A2RUN4, A8K9T9, P14415, Q9UHY7, Q53X12, B7ZAD1, Q8N169, A8K639, Q01814, Q53FP3, O95671, Q08ET0, P04075, P00505, Q53FW2, P16615, Q2M3B4, A8YXX4, Q9Y2J8, Q53ES0, P43490,…	1198	325	14116	2.64664
GOTERM_BP_ALL	GO:0009152~purine ribonucleotide biosynthetic process	40	3.01887	2.29148e-14	Q01814, A8K639, O75964, Q08ET0, P04075, P12268, Q53FW2, P16615, Q32Q12, Q53ES0, P38606, Q9H3H0, Q9NUF9, P30049, Q15374, Q53Y06, Q9Y6K8, Q9H0C7, Q6IB54, Q32M35, Q8TAS0, Q68DH9, Q9UI12, P56385, P20020, Q658V6, P21283, P21281, P15531, Q16720, Q59EX4, P06576, P22234, Q7Z4Y4, P48047, A8K9T9, Q6ZU25, P14415, P25705, O75947, Q6LEU2, Q53X12	1198	117	14116	4.02837
GOTERM_BP_ALL	GO:0009259~ribonucleotide metabolic process	45	3.39623	4.06026e-14	P17812, Q01814, A8K639, O75964, Q08ET0, P04075, P12268, Q53FW2, P16615, Q32Q12, Q2VPA0, Q53ES0, P38606, Q9H3H0, Q9NUF9, P30049, Q53Y06, Q15374, Q9Y6K8, Q9H0C7, Q6IB54, B2R6S5, Q32M35, Q8TAS0, Q68DH9, Q9UI12, P56385, P20020, Q658V6, Q4LE36, P21283, Q5T9B7, P21281, P15531, Q16720, Q59EX4, P06576, P22234, Q7Z4Y4, P48047, A8K9T9, Q6ZU25, P14415, P25705, O75947, Q6LEU2, Q53X12	1198	147	14116	3.60703
GOTERM_BP_ALL	GO:0009150~purine ribonucleotide metabolic process	43	3.24528	8.17368e-14	Q01814, A8K639, O75964, Q08ET0, P04075, P12268, Q53FW2, P16615, Q32Q12, Q2VPA0, Q53ES0, P38606, Q9H3H0, Q9NUF9, P30049, Q53Y06, Q15374, Q9Y6K8, Q9H0C7, Q6IB54, Q32M35, Q8TAS0, Q68DH9, Q9UI12, P56385, P20020, Q658V6, Q4LE36, P21283, Q5T9B7, P21281, P15531, Q16720, Q59EX4, P06576, P22234, Q7Z4Y4, P48047, A8K9T9, Q6ZU25, P14415, P25705, O75947, Q6LEU2, Q53X12	1198	138	14116	3.67151
GOTERM_BP_ALL	GO:0009199~ribonucleoside triphosphate metabolic process	38	2.86792	8.98292e-13	P17812, Q01814, O75964, Q08ET0, P04075, P16615, Q32Q12, Q2VPA0, Q53ES0, Q9H3H0, P38606, Q9NUF9, P30049, Q53Y06, Q9Y6K8, Q9H0C7, Q6IB54, Q32M35, Q8TAS0, Q68DH9, Q9UI12, P56385, P20020, Q4LE36, P21283, Q658V6, Q5T9B7, P21281, P15531, Q16720, Q59EX4, P06576, Q7Z4Y4, P48047, Q6ZU25, P14415, P25705, O75947, Q6LEU2, Q53X12	1198	118	14116	3.79452
GOTERM_BP_ALL	GO:0009201~ribonucleoside triphosphate biosynthetic process	34	2.56604	2.28751e-12	P17812, Q01814, O75964, Q08ET0, P04075, P16615, Q32Q12, Q53ES0, Q9H3H0, P38606, Q9NUF9, P30049, Q53Y06, Q9H0C7, Q6IB54, Q32M35, Q8TAS0, Q68DH9, P56385, Q9UI12, P20020, P21283, Q658V6, P21281, P15531, Q16720, Q59EX4, P06576, Q7Z4Y4, P48047, Q6ZU25, P25705, P14415, O75947, Q6LEU2, Q53X12	1198	99	14116	4.04668
GOTERM_BP_ALL	GO:0046034~ATP metabolic process	35	2.64151	2.71224e-12	Q01814, O75964, Q08ET0, P04075, P16615, Q2VPA0, Q53ES0, Q9H3H0, P38606, P30049, Q53Y06, Q9Y6K8, Q9H0C7, Q6IB54, Q32M35, Q8TAS0, Q68DH9, P56385, Q9UI12, P20020, Q4LE36, P21283, Q658V6, Q5T9B7, P21281, Q16720, Q59EX4, P06576, Q7Z4Y4, P48047, Q6ZU25, P14415, P25705, O75947, Q6LEU2, Q53X12	1198	105	14116	3.92766
GOTERM_BP_ALL	GO:0009205~purine ribonucleoside triphosphate metabolic process	37	2.79245	3.41863e-12	Q01814, O75964, Q08ET0, P04075, P16615, Q32Q12, Q2VPA0, Q53ES0, Q9H3H0, P38606, Q9NUF9, P30049, Q53Y06, Q9Y6K8, Q9H0C7, Q6IB54, Q32M35, Q8TAS0, Q68DH9, P56385, Q9UI12, P20020, Q4LE36, P21283, Q658V6, Q5T9B7, P21281, P15531, Q16720, Q59EX4, P06576, Q7Z4Y4, P48047, Q6ZU25, P14415, P25705, O75947, Q6LEU2, Q53X12	1198	117	14116	3.72624
GOTERM_BP_ALL	GO:0006164~purine nucleotide biosynthetic process	42	3.16981	4.97144e-12	Q01814, A8K639, O75964, Q08ET0, P04075, P12268, Q53FW2, P16615, Q32Q12, Q53ES0, P00492, P38606, Q9H3H0, Q9NUF9, P30049, O95622, Q15374, Q53Y06, Q9Y6K8, Q9H0C7, Q6IB54, Q32M35, Q8TAS0, Q68DH9, Q9UI12, P56385, P20020, Q658V6, P21283, P21281, P15531, Q16720, Q59EX4, P06576, P22234, Q7Z4Y4, P48047, A8K9T9, Q6ZU25, P14415, P25705, O75947, Q6LEU2, Q53X12	1198	148	14116	3.34382
GOTERM_BP_ALL	GO:0009165~nucleotide biosynthetic process	48	3.62264	5.17877e-12	P17812, O75964, P12268, Q32Q12, P38606, Q9NUF9, O95622, Q15374, Q53Y06, Q9H0C7, Q8TAS0, Q68DH9, P56385, P48163, P21283, Q658V6, P21281, A8K9T9, P14415, Q53X12, A8K639, Q01814, Q08ET0, P04075, Q53FW2, P16615, Q53ES0, P43490, P00492, Q9H3H0, P30049, Q9Y6K8, Q15274, Q6IB54, B2R6S5, Q32M35, Q9UI12, P20020, Q16720, Q8N7G1, P15531, Q59EX4, P06576, P22234, Q7Z4Y4, P48047, Q6ZU25, P25705, O75947, Q6LEU2	1198	186	14116	3.04077
GOTERM_BP_ALL	GO:0009142~nucleoside triphosphate biosynthetic process	34	2.56604	5.83527e-12	P17812, Q01814, O75964, Q08ET0, P04075, P16615, Q32Q12, Q53ES0, Q9H3H0, P38606, Q9NUF9, P30049, Q53Y06, Q9H0C7, Q6IB54, Q32M35, Q8TAS0, Q68DH9, P56385, Q9UI12, P20020, P21283, Q658V6, P21281, P15531, Q16720, Q59EX4, P06576, Q7Z4Y4, P48047, Q6ZU25, P25705, P14415, O75947, Q6LEU2, Q53X12	1198	102	14116	3.92766
GOTERM_BP_ALL	GO:0009141~nucleoside triphosphate metabolic process	39	2.9434	6.47041e-12	P17812, Q01814, O75964, Q08ET0, P04075, P16615, Q32Q12, Q2VPA0, Q53ES0, Q9H3H0, P38606, Q9NUF9, P30049, Q53Y06, Q9Y6K8, Q9H0C7, Q6IB54, Q8N6K2, Q32M35, Q8TAS0, Q68DH9, Q9UI12, P56385, P20020, Q4LE36, P21283, Q658V6, Q5T9B7, P21281, P15531, Q16720, Q59EX4, P06576, Q7Z4Y4, P48047, Q6ZU25, P14415, P25705, O75947, Q6LEU2, Q53X12	1198	131	14116	3.50791
GOTERM_BP_ALL	GO:0009206~purine ribonucleoside triphosphate biosynthetic process	33	2.49057	9.23452e-12	Q01814, O75964, Q08ET0, P04075, P16615, Q32Q12, Q53ES0, Q9H3H0, P38606, Q9NUF9, P30049, Q53Y06, Q9H0C7, Q6IB54, Q32M35, Q8TAS0, Q68DH9, P56385, Q9UI12, P20020, P21283, Q658V6, P21281, P15531, Q16720, Q59EX4, P06576, Q7Z4Y4, P48047, Q6ZU25, P25705, P14415, O75947, Q6LEU2, Q53X12	1198	98	14116	3.96774
GOTERM_BP_ALL	GO:0009145~purine nucleoside triphosphate biosynthetic process	33	2.49057	1.25526e-11	Q01814, O75964, Q08ET0, P04075, P16615, Q32Q12, Q53ES0, Q9H3H0, P38606, Q9NUF9, P30049, Q53Y06, Q9H0C7, Q6IB54, Q32M35, Q8TAS0, Q68DH9, P56385, Q9UI12, P20020, P21283, Q658V6, P21281, P15531, Q16720, Q59EX4, P06576, Q7Z4Y4, P48047, Q6ZU25, P25705, P14415, O75947, Q6LEU2, Q53X12	1198	99	14116	3.92766
GOTERM_BP_ALL	GO:0009144~purine nucleoside triphosphate metabolic process	37	2.79245	1.33987e-11	Q01814, O75964, Q08ET0, P04075, P16615, Q32Q12, Q2VPA0, Q53ES0, Q9H3H0, P38606, Q9NUF9, P30049, Q53Y06, Q9Y6K8, Q9H0C7, Q6IB54, Q32M35, Q8TAS0, Q68DH9, P56385, Q9UI12, P20020, Q4LE36, P21283, Q658V6, Q5T9B7, P21281, P15531, Q16720, Q59EX4, P06576, Q7Z4Y4, P48047, Q6ZU25, P14415, P25705, O75947, Q6LEU2, Q53X12	1198	122	14116	3.57352
GOTERM_BP_ALL	GO:0006754~ATP biosynthetic process	31	2.33962	1.65364e-11	Q01814, O75964, Q08ET0, P04075, P16615, Q53ES0, Q9H3H0, P38606, P30049, Q53Y06, Q9H0C7, Q6IB54, Q32M35, Q8TAS0, Q68DH9, P56385, Q9UI12, P20020, P21283, Q658V6, P21281, Q16720, Q59EX4, P06576, Q7Z4Y4, P48047, Q6ZU25, P25705, P14415, O75947, Q6LEU2, Q53X12	1198	89	14116	4.10418
GOTERM_BP_ALL	GO:0046483~heterocycle metabolic process	68	5.13208	1.81429e-11	P17812, O75964, Q02252, P12268, Q32Q12, Q2VPA0, P38606, P09417, Q9NUF9, O95622, Q53Y06, Q15374, Q6ZMU0, Q9H0C7, Q8TAS0, Q68DH9, O95989, P56385, Q658V6, P21283, P21281, P50336, O00764, A8K9T9, P07237, P14415, O75891, P02790, Q59G10, Q53X12, A8K639, Q01814, Q53FP3, O95671, Q08ET0, Q53FP0, P04075, P53004, Q53FW2, P16615, Q96RQ3, Q53ES0, P00492, Q9H3H0, Q1HBJ4, P30049, P35270, Q9Y6K8, P22830, Q6IB54,…	1198	334	14116	2.39893
GOTERM_BP_ALL	GO:0034404~nucleobase, nucleoside and nucleotide biosynthetic process	48	3.62264	2.10842e-11	P17812, O75964, P12268, Q32Q12, P38606, Q9NUF9, O95622, Q15374, Q53Y06, Q9H0C7, Q8TAS0, Q68DH9, P56385, P48163, P21283, Q658V6, P21281, A8K9T9, P14415, Q53X12, A8K639, Q01814, Q08ET0, P04075, Q53FW2, P16615, Q53ES0, P43490, P00492, Q9H3H0, P30049, Q9Y6K8, Q15274, Q6IB54, B2R6S5, Q32M35, Q9UI12, P20020, Q16720, Q8N7G1, P15531, Q59EX4, P06576, P22234, Q7Z4Y4, P48047, Q6ZU25, P25705, O75947, Q6LEU2	1198	193	14116	2.93048
GOTERM_BP_ALL	GO:0034654~nucleobase, nucleoside, nucleotide and nucleic acid biosynthetic process	48	3.62264	2.10842e-11	P17812, O75964, P12268, Q32Q12, P38606, Q9NUF9, O95622, Q15374, Q53Y06, Q9H0C7, Q8TAS0, Q68DH9, P56385, P48163, P21283, Q658V6, P21281, A8K9T9, P14415, Q53X12, A8K639, Q01814, Q08ET0, P04075, Q53FW2, P16615, Q53ES0, P43490, P00492, Q9H3H0, P30049, Q9Y6K8, Q15274, Q6IB54, B2R6S5, Q32M35, Q9UI12, P20020, Q16720, Q8N7G1, P15531, Q59EX4, P06576, P22234, Q7Z4Y4, P48047, Q6ZU25, P25705, O75947, Q6LEU2	1198	193	14116	2.93048
GOTERM_BP_ALL	GO:0006163~purine nucleotide metabolic process	46	3.4717	7.13351e-11	Q01814, A8K639, O75964, Q08ET0, P04075, P12268, Q53FW2, P16615, Q32Q12, Q2VPA0, Q53ES0, P00492, P38606, Q9H3H0, Q9NUF9, P30049, O95622, Q53Y06, Q15374, Q9Y6K8, Q9H0C7, Q6IB54, Q32M35, Q8TAS0, Q68DH9, Q9UI12, P56385, P20020, Q658V6, Q4LE36, P21283, Q5T9B7, P21281, P15531, Q16720, Q59EX4, P06576, P22234, Q7Z4Y4, P48047, A8K9T9, Q6ZU25, Q96IN2, P14415, P25705, O75947, Q6LEU2, Q53X12	1198	186	14116	2.91407
GOTERM_BP_ALL	GO:0015985~energy coupled proton transport, down electrochemical gradient	18	1.35849	7.32355e-09	Q9H0C7, Q6IB54, O75964, Q8TAS0, Q08ET0, P56385, Q9UI12, P21283, P21281, P06576, P38606, Q9H3H0, P48047, P30049, P25705, Q53Y06, O75947, Q53X12	1198	40	14116	5.30234
GOTERM_BP_ALL	GO:0015986~ATP synthesis coupled proton transport	18	1.35849	7.32355e-09	Q9H0C7, Q6IB54, O75964, Q8TAS0, Q08ET0, P56385, Q9UI12, P21283, P21281, P06576, P38606, Q9H3H0, P48047, P30049, P25705, Q53Y06, O75947, Q53X12	1198	40	14116	5.30234
GOTERM_BP_ALL	GO:0034220~ion transmembrane transport	19	1.43396	4.11731e-08	Q9H0C7, Q6IB54, O75964, Q8TAS0, Q08ET0, P56385, Q9UI12, Q658V6, P21283, P21281, P06576, P38606, Q9H3H0, P48047, P30049, P25705, O75947, Q53Y06, Q53X12	1198	49	14116	4.56891
GOTERM_BP_ALL	GO:0015992~proton transport	21	1.58491	6.73417e-08	Q9H0C7, Q6IB54, Q6NVJ2, O75964, Q8TAS0, Q08ET0, P56385, Q9UI12, Q658V6, P21283, P21281, P06576, Q2TB59, P38606, Q9H3H0, P48047, P30049, P25705, O75947, Q53Y06, Q53X12	1198	61	14116	4.05643
GOTERM_BP_ALL	GO:0006818~hydrogen transport	21	1.58491	1.23547e-07	Q9H0C7, Q6IB54, Q6NVJ2, O75964, Q8TAS0, Q08ET0, P56385, Q9UI12, Q658V6, P21283, P21281, P06576, Q2TB59, P38606, Q9H3H0, P48047, P30049, P25705, O75947, Q53Y06, Q53X12	1198	63	14116	3.92766
Annotation Cluster 5	Enrichment Score: 10.47
Category	Term	Count	%	PValue	Proteins	List Total	Pop Hits	Pop Total	Fold Enrichment
GOTERM_BP_ALL	GO:0051443~positive regulation of ubiquitin-protein ligase activity	33	2.49057	1.13453e-16	P35998, Q6IAT9, Q6IBM2, P62195, P63208, Q13526, Q59EG8, P17980, Q6IBT1, Q3MIH3, Q53FT5, Q53FT8, P61088, Q6IBN0, Q53GN6, P28074, Q5VWC4, A8K2M0, Q53YE8, P28070, O14818, Q6NW36, Q53GF5, Q5U0A0, P62333, Q6IB71, O00231, P49721, P49720, O00233, O00232	1198	70	14116	5.55483
GOTERM_BP_ALL	GO:0051351~positive regulation of ligase activity	33	2.49057	6.21533e-16	P35998, Q6IAT9, Q6IBM2, P62195, P63208, Q13526, Q59EG8, P17980, Q6IBT1, Q3MIH3, Q53FT5, Q53FT8, P61088, Q6IBN0, Q53GN6, P28074, Q5VWC4, A8K2M0, Q53YE8, P28070, O14818, Q6NW36, Q53GF5, Q5U0A0, P62333, Q6IB71, O00231, P49721, P49720, O00233, O00232	1198	73	14116	5.32655
GOTERM_BP_ALL	GO:0031398~positive regulation of protein ubiquitination	35	2.64151	1.39363e-15	P35998, Q6IAT9, Q6IBM2, P62195, P63208, Q13526, Q59EG8, P17980, Q6IBT1, Q3MIH3, Q53FT5, Q53FT8, P61088, Q6IBN0, Q53GN6, P28074, Q5VWC4, A8K2M0, Q53YE8, P28070, O14818, Q6NW36, Q53GF5, Q5U0A0, P62333, Q6IB71, O00231, Q0VDC6, P49721, P49720, O00233, Q9UNE7, O00232	1198	84	14116	4.90957
GOTERM_BP_ALL	GO:0031396~regulation of protein ubiquitination	38	2.86792	2.33998e-15	P35998, Q6IAT9, Q6IBM2, P62195, Q9UK22, P63208, Q13526, Q59EG8, P17980, Q00535, Q6IBT1, Q3MIH3, Q53FT5, Q53FT8, P61088, Q6IBN0, Q14TF0, Q53GN6, P28074, Q5VWC4, A8K2M0, Q53YE8, P28070, O14818, Q6NW36, Q53GF5, Q5U0A0, P62333, Q6IB71, O00231, Q0VDC6, P49721, P49720, O00233, Q9UNE7, O00232	1198	100	14116	4.47753
GOTERM_BP_ALL	GO:0051437~positive regulation of ubiquitin-protein ligase activity during mitotic cell cycle	31	2.33962	3.82326e-15	P35998, Q6IAT9, Q6IBM2, P62195, P63208, Q59EG8, P17980, Q6IBT1, Q3MIH3, Q53FT5, Q53FT8, Q6IBN0, Q53GN6, P28074, Q5VWC4, A8K2M0, Q53YE8, P28070, O14818, Q6NW36, Q53GF5, Q5U0A0, P62333, Q6IB71, P49721, O00231, P49720, O00233, O00232	1198	68	14116	5.37165
GOTERM_BP_ALL	GO:0010498~proteasomal protein catabolic process	38	2.86792	4.95852e-15	P35998, Q6IAT9, Q53F10, Q6IBM2, P62195, Q04323, Q9UK22, Q59EG8, P17980, Q6IBT1, Q13618, P55072, Q3MIH3, Q53FT5, Q53FT8, Q6IBN0, Q53GN6, P28074, Q5VWC4, A8K2M0, Q5CAQ5, Q53YE8, Q8TAT6, P28070, Q6NW36, O14818, Q53GF5, Q5U0A0, P62333, Q6IB71, O00231, P49721, P49720, O00233, Q9UNE7, O00232	1198	102	14116	4.38973
GOTERM_BP_ALL	GO:0043161~proteasomal ubiquitin-dependent protein catabolic process	38	2.86792	4.95852e-15	P35998, Q6IAT9, Q53F10, Q6IBM2, P62195, Q04323, Q9UK22, Q59EG8, P17980, Q6IBT1, Q13618, P55072, Q3MIH3, Q53FT5, Q53FT8, Q6IBN0, Q53GN6, P28074, Q5VWC4, A8K2M0, Q5CAQ5, Q53YE8, Q8TAT6, P28070, Q6NW36, O14818, Q53GF5, Q5U0A0, P62333, Q6IB71, O00231, P49721, P49720, O00233, Q9UNE7, O00232	1198	102	14116	4.38973
GOTERM_BP_ALL	GO:0051438~regulation of ubiquitin-protein ligase activity	33	2.49057	5.87599e-15	P35998, Q6IAT9, Q6IBM2, P62195, P63208, Q13526, Q59EG8, P17980, Q6IBT1, Q3MIH3, Q53FT5, Q53FT8, P61088, Q6IBN0, Q53GN6, P28074, Q5VWC4, A8K2M0, Q53YE8, P28070, O14818, Q6NW36, Q53GF5, Q5U0A0, P62333, Q6IB71, O00231, P49721, P49720, O00233, O00232	1198	78	14116	4.9851
GOTERM_BP_ALL	GO:0051436~negative regulation of ubiquitin-protein ligase activity during mitotic cell cycle	30	2.26415	7.55943e-15	P35998, Q6IAT9, Q6IBM2, P62195, Q59EG8, P17980, Q6IBT1, Q3MIH3, Q53FT5, Q53FT8, Q6IBN0, Q53GN6, P28074, Q5VWC4, A8K2M0, Q53YE8, P28070, O14818, Q6NW36, Q53GF5, P62333, Q5U0A0, Q6IB71, P49721, O00231, P49720, O00233, O00232	1198	65	14116	5.43829
GOTERM_BP_ALL	GO:0031145~anaphase-promoting complex-dependent proteasomal ubiquitin-dependent protein catabolic process	30	2.26415	7.55943e-15	P35998, Q6IAT9, Q6IBM2, P62195, Q59EG8, P17980, Q6IBT1, Q3MIH3, Q53FT5, Q53FT8, Q6IBN0, Q53GN6, P28074, Q5VWC4, A8K2M0, Q53YE8, P28070, O14818, Q6NW36, Q53GF5, P62333, Q5U0A0, Q6IB71, P49721, O00231, P49720, O00233, O00232	1198	65	14116	5.43829
GOTERM_BP_ALL	GO:0031397~negative regulation of protein ubiquitination	32	2.41509	7.6673e-15	P35998, Q6IAT9, Q6IBM2, P62195, Q59EG8, P17980, Q00535, Q6IBT1, Q3MIH3, Q53FT5, Q53FT8, Q6IBN0, Q14TF0, Q53GN6, P28074, Q5VWC4, A8K2M0, Q53YE8, P28070, O14818, Q6NW36, Q53GF5, Q5U0A0, P62333, Q6IB71, P49721, O00231, P49720, O00233, O00232	1198	74	14116	5.09534
GOTERM_BP_ALL	GO:0051439~regulation of ubiquitin-protein ligase activity during mitotic cell cycle	31	2.33962	1.58544e-14	P35998, Q6IAT9, Q6IBM2, P62195, P63208, Q59EG8, P17980, Q6IBT1, Q3MIH3, Q53FT5, Q53FT8, Q6IBN0, Q53GN6, P28074, Q5VWC4, A8K2M0, Q53YE8, P28070, O14818, Q6NW36, Q53GF5, Q5U0A0, P62333, Q6IB71, P49721, O00231, P49720, O00233, O00232	1198	71	14116	5.14468
GOTERM_BP_ALL	GO:0051444~negative regulation of ubiquitin-protein ligase activity	30	2.26415	2.02633e-14	P35998, Q6IAT9, Q6IBM2, P62195, Q59EG8, P17980, Q6IBT1, Q3MIH3, Q53FT5, Q53FT8, Q6IBN0, Q53GN6, P28074, Q5VWC4, A8K2M0, Q53YE8, P28070, O14818, Q6NW36, Q53GF5, P62333, Q5U0A0, Q6IB71, P49721, O00231, P49720, O00233, O00232	1198	67	14116	5.27596
GOTERM_BP_ALL	GO:0051352~negative regulation of ligase activity	30	2.26415	2.02633e-14	P35998, Q6IAT9, Q6IBM2, P62195, Q59EG8, P17980, Q6IBT1, Q3MIH3, Q53FT5, Q53FT8, Q6IBN0, Q53GN6, P28074, Q5VWC4, A8K2M0, Q53YE8, P28070, O14818, Q6NW36, Q53GF5, P62333, Q5U0A0, Q6IB71, P49721, O00231, P49720, O00233, O00232	1198	67	14116	5.27596
GOTERM_BP_ALL	GO:0051340~regulation of ligase activity	33	2.49057	2.09832e-14	P35998, Q6IAT9, Q6IBM2, P62195, P63208, Q13526, Q59EG8, P17980, Q6IBT1, Q3MIH3, Q53FT5, Q53FT8, P61088, Q6IBN0, Q53GN6, P28074, Q5VWC4, A8K2M0, Q53YE8, P28070, O14818, Q6NW36, Q53GF5, Q5U0A0, P62333, Q6IB71, O00231, P49721, P49720, O00233, O00232	1198	81	14116	4.80047
GOTERM_BP_ALL	GO:0031400~negative regulation of protein modification process	40	3.01887	4.30266e-14	P35998, Q6IAT9, A8K7B7, Q6IBM2, P31946, P62195, Q5VXV3, B3KUN1, Q15257, Q59EG8, P17980, Q00535, Q6IBT1, Q3MIH3, Q4W5L2, Q53FT5, Q53FT8, Q6IBN0, Q14TF0, Q53GN6, Q5VWC4, P28074, A8K2M0, Q53YE8, P28070, O14818, Q6NW36, P62258, Q53GF5, Q5U0A0, P62333, Q6IB71, O00231, Q0VDC6, P49721, P49720, O00233, O00232	1198	119	14116	3.96066
GOTERM_BP_ALL	GO:0051248~negative regulation of protein metabolic process	47	3.54717	2.37882e-11	P35998, Q6IAT9, A8K7B7, Q6IBM2, P27797, P31946, Q3SYB4, P62195, Q5VXV3, B3KUN1, P06756, Q15257, P17980, Q59EG8, Q00535, Q6IBT1, P38919, Q3MIH3, P01023, Q5HY54, Q4W5L2, Q53FT5, Q53FT8, Q6IBN0, Q14TF0, Q53GN6, Q53G71, Q5VWC4, P28074, A8K2M0, Q53YE8, P28070, P08238, P62258, O14818, Q6NW36, Q53GF5, Q5U0A0, P62333, Q6IB71, O00231, Q0VDC6, P49721, P49720, O00233, O00232	1198	187	14116	2.9615
GOTERM_BP_ALL	GO:0032269~negative regulation of cellular protein metabolic process	45	3.39623	8.07723e-11	P35998, Q6IAT9, A8K7B7, Q6IBM2, P27797, P31946, P62195, Q5VXV3, B3KUN1, P06756, Q15257, P17980, Q59EG8, Q00535, Q6IBT1, P38919, Q3MIH3, P01023, Q4W5L2, Q53FT5, Q53FT8, Q6IBN0, Q14TF0, Q53GN6, Q53G71, Q5VWC4, P28074, A8K2M0, Q53YE8, P28070, P08238, P62258, O14818, Q6NW36, Q53GF5, Q5U0A0, P62333, Q6IB71, O00231, Q0VDC6, P49721, P49720, O00233, O00232	1198	180	14116	2.94574
GOTERM_BP_ALL	GO:0044093~positive regulation of molecular function	93	7.01887	3.88919e-09	Q6IAT9, Q59GA0, Q32Q12, A4D2P1, O43707, Q96GF2, Q3MIH3, Q9UJU6, A6NI00, Q13153, Q8N7V9, Q548C2, A4QPA9, Q9NZJ7, P28074, Q14344, P02649, A4D1U3, P28070, Q6NW36, Q5U0A0, Q6IB71, P02647, Q15493, P35998, A8K1Y9, P04040, A4D1U5, P13861, P62195, P63208, Q06124, Q59EG8, P17980, Q6IBT1, P55072, Q6ZN40, B2R5T5, P35612, P35611, P61088, Q9P035, P63215, Q86XU3, P09471, Q86U78, P49721, P49720, Q59GR8, P42224,…	1198	586	14116	1.86999
GOTERM_BP_ALL	GO:0031399~regulation of protein modification process	57	4.30189	6.91674e-09	Q6IAT9, A8K7B7, P31946, Q02156, O43181, Q5VXV3, Q9UK22, Q13526, Q00535, Q3MIH3, Q9UJU6, Q4W5L2, Q53FT5, Q53FT8, Q68DQ4, Q13153, Q53GN6, Q6DHZ2, P28074, Q5VWC4, A8K2M0, P28070, P62258, Q6NW36, O14818, Q53GF5, Q5U0A0, P02790, Q6IB71, Q0VDC6, P02647, P35998, Q6IBM2, P13861, P62195, B3KUN1, P63208, Q15257, Q59EG8, P17980, Q6IBT1, B2R5T5, Q6DCA5, P61088, Q9P035, Q6IBN0, Q14TF0, Q53YE8, Q86U78, P62333,…	1198	295	14116	2.27671
GOTERM_BP_ALL	GO:0043085~positive regulation of catalytic activity	83	6.26415	2.31294e-08	Q6IAT9, P42224, Q9BYW9, Q59GA0, P31946, Q5U058, Q9BXK5, A4D2P1, Q13526, O95622, Q00535, P17612, Q59FM5, P32119, Q3MIH3, Q96GF2, Q9UJU6, Q53FT5, A6NI00, Q53FT8, Q68DQ4, Q13153, P62140, Q8N7V9, Q548C2, Q6DHZ2, Q53GN6, A4QPA9, P06748, Q5VWC4, P28074, Q9NZJ7, Q07954, A8K2M0, Q14344, P02649, P28070, A4D1U3, P10809, Q6NW36, O14818, Q53GF5, Q5U0A0, Q6IB71, P02647, Q15493, A8K1Y9, P35998, P00441, Q6IBM2,…	1198	520	14116	1.88074
GOTERM_BP_ALL	GO:0043086~negative regulation of catalytic activity	53	4	3.52987e-08	Q6IAT9, A8K7B7, Q59GA0, O95622, P63096, Q3MIH3, Q5HY54, Q4W5L2, Q53FT5, Q53FT8, Q53GN6, P28074, Q5VWC4, A8K2M0, P02649, P28070, Q6NW36, O14818, Q53GF5, Q5U0A0, Q6IB71, Q0VDC6, P02647, Q5TZX1, P01034, B7ZAD1, P35998, A8K1Y9, Q6IBM2, P61981, P04899, P62195, O75781, B3KUN1, Q76LA1, Q15257, Q59EG8, P17980, P11021, Q6IBT1, P02652, Q8N652, Q6IBN0, P07203, Q53YE8, Q86XU3, P62333, O00231, P49721, P49720,…	1198	277	14116	2.2545
GOTERM_BP_ALL	GO:0051246~regulation of protein metabolic process	84	6.33962	1.00295e-07	Q99816, Q6IBG0, Q6IAT9, A8K7B7, Q14240, P31946, Q3SYB4, Q02156, O43181, Q5VXV3, Q7L1I2, Q9UK22, Q13526, Q00535, P01023, Q3MIH3, Q5HY54, Q9UJU6, Q4W5L2, Q53FT5, Q53FT8, Q68DQ4, Q13153, P62495, Q6DHZ2, Q53GN6, A0M8W4, Q5VWC4, P28074, Q53XC0, A8K2M0, P02649, P28070, P08238, P62258, Q6NW36, O14818, Q53GF5, Q5U0A0, Q6IB71, P02790, Q0VDC6, P02647, P04792, Q6IBU0, Q6PIN5, P35998, Q6IS14, Q9C0C9, Q05D08,…	1198	546	14116	1.81276
GOTERM_BP_ALL	GO:0000278~mitotic cell cycle	63	4.75472	1.40975e-07	Q6IAT9, Q08209, Q9BTV5, P43034, P41208, Q93034, Q53FR0, Q8N1F0, Q13618, Q9Y266, Q3MIH3, Q96GF2, Q53FT5, Q53FT8, P62140, O43566, Q15019, Q53GN6, A4QPA9, Q5VWC4, P28074, A8K2M0, P28070, Q6NW36, P16949, O14818, Q53GF5, Q5U0A0, Q6IB71, Q16181, P35998, Q8IWE0, Q8IXJ6, Q6IBM2, Q53H88, P62195, Q2M5E1, Q6FHB0, Q5SU16, P63208, O75122, P17980, Q59EG8, O75935, Q6IBT1, A4D2J9, Q13509, Q5SWX3, Q14008, Q6IBN0,…	1198	370	14116	2.00629
GOTERM_BP_ALL	GO:0006511~ubiquitin-dependent protein catabolic process	47	3.54717	1.47819e-07	Q99816, Q16531, P35998, P09936, Q6IAT9, Q53F10, Q6IBM2, Q93034, P62195, P15374, Q04323, P45974, Q9UK22, P63208, P17980, Q59EG8, Q6IBT1, Q13618, Q3MIH3, P55072, Q53FT5, Q53FT8, Q6IBN0, Q53GN6, P61086, Q5VWC4, P28074, A8K2M0, Q5CAQ5, Q53YE8, Q8TAT6, P28070, Q6NW36, O14818, Q53GF5, Q5U0A0, P62333, Q6IB71, O00231, P49721, P49720, O00233, Q9UNE7, O00232	1198	242	14116	2.28843
GOTERM_BP_ALL	GO:0032268~regulation of cellular protein metabolic process	75	5.66038	1.71864e-07	Q6IBG0, Q6IAT9, A8K7B7, Q14240, P31946, Q02156, O43181, Q5VXV3, Q9UK22, Q13526, Q00535, P01023, Q3MIH3, Q9UJU6, Q4W5L2, Q53FT5, Q53FT8, Q68DQ4, Q13153, P62495, Q6DHZ2, Q53GN6, Q5VWC4, P28074, Q53XC0, A8K2M0, P02649, P28070, P08238, P62258, Q6NW36, O14818, Q53GF5, Q5U0A0, Q6IB71, P02790, Q0VDC6, P02647, P04792, Q6IBU0, Q6PIN5, P35998, Q6IS14, Q05D08, Q6IBM2, P27797, P13861, P62195, B3KUN1, P06756,…	1198	474	14116	1.86439
GOTERM_BP_ALL	GO:0044092~negative regulation of molecular function	57	4.30189	5.56444e-07	Q6IAT9, A8K7B7, Q59GA0, O95622, P63096, Q3MIH3, P32119, Q5HY54, Q4W5L2, Q53FT5, Q53FT8, Q53GN6, P28074, Q5VWC4, A8K2M0, P02649, P28070, Q6NW36, O14818, Q53GF5, Q5U0A0, Q6IB71, Q0VDC6, P02647, Q5TZX1, P01034, B7ZAD1, P35998, A8K1Y9, Q6IBM2, P04040, P61981, Q53G83, P04899, P62195, O75781, B3KUN1, Q9BRL5, Q76LA1, Q15257, P17980, Q59EG8, P11021, Q6IBT1, P02652, Q8N652, Q6IBN0, P07203, Q53YE8, Q86XU3,…	1198	334	14116	2.01087
GOTERM_BP_ALL	GO:0031401~positive regulation of protein modification process	38	2.86792	8.78033e-07	P35998, Q6IAT9, Q6IBM2, P62195, P63208, Q15257, Q13526, Q59EG8, P17980, Q6IBT1, Q3MIH3, Q53FT5, Q53FT8, P61088, Q6IBN0, Q53GN6, Q5VWC4, P28074, A8K2M0, Q53YE8, P28070, O14818, Q6NW36, Q86U78, Q53GF5, Q5U0A0, P62333, P02790, Q6IB71, O00231, Q0VDC6, P49721, P49720, O00233, Q9UNE7, O00232	1198	187	14116	2.3944
GOTERM_BP_ALL	GO:0022402~cell cycle process	81	6.11321	3.10088e-06	Q99816, Q6IAT9, Q08209, Q9BTV5, P43034, O43175, Q93034, P41208, Q53FR0, B4DSS9, Q8N1F0, Q9NZ56, Q13618, Q9Y3A5, Q3MIH3, Q9Y266, Q96GF2, Q53FT5, Q53FT8, P62140, O00213, O43566, P23258, Q15019, Q53GN6, A4QPA9, P06748, Q5VWC4, P28074, A8K2M0, P28070, O14818, Q6NW36, P16949, Q53GF5, Q5U0A0, Q6IB71, Q16181, Q6PIN5, P35998, Q8IWE0, Q8IXJ6, Q05D08, O95140, Q6IBM2, P27797, P43487, Q53H88, Q60FE2, P62195,…	1198	565	14116	1.68924
GOTERM_BP_ALL	GO:0032270~positive regulation of cellular protein metabolic process	42	3.16981	5.36432e-06	P35998, Q6IS14, Q6IAT9, Q6IBM2, P62195, Q15257, P63208, Q13526, Q1HBJ4, Q59EG8, P17980, Q6IBT1, Q3MIH3, Q53FT5, Q53FT8, P61088, Q6IBN0, Q14TF0, Q53GN6, Q5VWC4, P28074, A8K2M0, Q53YE8, P02649, P28070, O14818, Q6NW36, Q86U78, Q53GF5, Q5U0A0, P62333, Q6IB71, P02790, O00231, Q0VDC6, P49721, P49720, O00233, Q9UNE7, O00232	1198	233	14116	2.12397
GOTERM_BP_ALL	GO:0050790~regulation of catalytic activity	109	8.22642	8.42257e-06	Q6IAT9, A8K7B7, P43034, Q59GA0, A4D2P1, Q3MIH3, Q96GF2, P49418, Q5HY54, Q9UJU6, Q16543, A6NI00, Q13153, Q8N7V9, Q548C2, A4QPA9, P28074, Q9NZJ7, Q14344, P02649, P28070, A4D1U3, Q6NW36, Q5U0A0, Q6IB71, P02647, Q5TZX1, Q15493, B7ZAD1, P35998, A8K1Y9, Q7Z7M4, P13861, A4D1U5, P62195, O75781, Q76LA1, P63208, Q06124, Q59EG8, P17980, Q6IBT1, P11021, P55072, P02652, Q6ZN40, B2R5T5, P61088, Q96P47, Q9P035,…	1198	846	14116	1.51814
GOTERM_BP_ALL	GO:0051247~positive regulation of protein metabolic process	42	3.16981	1.5374e-05	P35998, Q6IS14, Q6IAT9, Q6IBM2, P62195, Q15257, P63208, Q13526, Q1HBJ4, Q59EG8, P17980, Q6IBT1, Q3MIH3, Q53FT5, Q53FT8, P61088, Q6IBN0, Q14TF0, Q53GN6, Q5VWC4, P28074, A8K2M0, Q53YE8, P02649, P28070, O14818, Q6NW36, Q86U78, Q53GF5, Q5U0A0, P62333, Q6IB71, P02790, O00231, Q0VDC6, P49721, P49720, O00233, Q9UNE7, O00232	1198	243	14116	2.03656
GOTERM_BP_ALL	GO:0065009~regulation of molecular function	119	8.98113	2.92865e-05	Q6IAT9, A8K7B7, P43034, Q59GA0, Q32Q12, A4D2P1, O43707, Q3MIH3, Q96GF2, P49418, Q5HY54, Q9UJU6, Q16543, A6NI00, Q13153, Q8N7V9, Q548C2, A4QPA9, P28074, Q9NZJ7, Q14344, P02649, P28070, A4D1U3, Q6NW36, Q5U0A0, Q6IB71, P02647, Q5TZX1, Q15493, B7ZAD1, P35998, A8K1Y9, Q7Z7M4, P04040, P13861, A4D1U5, P62195, O75781, Q76LA1, P63208, Q06124, Q59EG8, P17980, Q6IBT1, P11021, P55072, P02652, Q6ZN40, B2R5T5,…	1198	969	14116	1.44703
Annotation Cluster 6	Enrichment Score: 9.34
Category	Term	Count	%	PValue	Proteins	List Total	Pop Hits	Pop Total	Fold Enrichment
GOTERM_BP_ALL	GO:0022607~cellular component assembly	139	10.4906	6.75618e-13	P04350, Q9UHD8, A8K7B7, Q8WVW5, P43034, Q59GA0, P17858, O43181, Q2VPA0, A4D2P1, Q5VXV3, P02533, Q8IYQ9, Q8IZ29, Q99784, P08758, O43707, Q53YD8, Q5HY54, Q86XR1, P31146, O14910, P17987, Q8N7V9, Q99877, P23258, Q6ZTT1, O00217, Q6FHY4, A4QPA9, O60888, Q7LD69, Q99880, P02649, O15230, P55209, P08237, P61586, Q9BUB7, A8K4I2, P13796, P02647, P56537, O00410, Q4L233, P34932, Q01813, P18206, Q6IBS9, Q7Z7M4,…	1198	887	14116	1.84649
GOTERM_BP_ALL	GO:0006461~protein complex assembly	91	6.86792	6.54174e-12	P04350, O14745, Q4LE60, Q9UHD8, P55060, A8K7B7, Q5T0I2, P14174, P31946, Q9GZT4, Q53FR0, P17858, O43181, Q2VPA0, A4D2P1, Q02410, B7WPD3, Q9Y512, Q53GE2, Q8IZ29, Q8IYQ9, Q00535, Q99784, P08758, P53680, Q53YD8, Q86XR1, Q5HY54, O00186, O14910, P02675, P17987, Q8N7V9, P23258, Q6ZTT1, O00217, Q6FHY4, Q4LE54, A4QPA9, O60888, P06748, Q7LD69, B0LPF3, P09972, Q6AI31, P10809, P08237, Q9BUB7, Q549C5, Q0VDC6,…	1198	505	14116	2.12327
GOTERM_BP_ALL	GO:0070271~protein complex bioProteinsis	91	6.86792	6.54174e-12	P04350, O14745, Q4LE60, Q9UHD8, P55060, A8K7B7, Q5T0I2, P14174, P31946, Q9GZT4, Q53FR0, P17858, O43181, Q2VPA0, A4D2P1, Q02410, B7WPD3, Q9Y512, Q53GE2, Q8IZ29, Q8IYQ9, Q00535, Q99784, P08758, P53680, Q53YD8, Q86XR1, Q5HY54, O00186, O14910, P02675, P17987, Q8N7V9, P23258, Q6ZTT1, O00217, Q6FHY4, Q4LE54, A4QPA9, O60888, P06748, Q7LD69, B0LPF3, P09972, Q6AI31, P10809, P08237, Q9BUB7, Q549C5, Q0VDC6,…	1198	505	14116	2.12327
GOTERM_BP_ALL	GO:0044085~cellular component bioProteinsis	145	10.9434	8.06583e-11	P04350, Q9UHD8, A8K7B7, Q8WVW5, P43034, Q59GA0, P17858, O43181, Q2VPA0, A4D2P1, Q5VXV3, P02533, Q8IYQ9, Q8IZ29, Q99784, P08758, O43707, Q53YD8, Q5HY54, Q86XR1, P31146, O14910, P17987, Q99877, Q8N7V9, P23258, Q6ZTT1, O00217, Q6FHY4, A4QPA9, O60888, Q7LD69, Q99880, P02649, O15230, P55209, P08237, P61586, Q9BUB7, A8K4I2, P13796, Q53HW2, P02647, P56537, O00410, Q6PIN5, Q4L233, P34932, P18206, Q01813,…	1198	1001	14116	1.70682
GOTERM_BP_ALL	GO:0043623~cellular protein complex assembly	42	3.16981	1.12385e-10	Q4L233, P04350, P34932, Q4LE60, P55060, Q3MNF0, Q02790, O00468, P27797, Q5T0I2, O43181, P07900, O95373, A4D2P1, Q9Y512, Q5SU16, Q00535, Q8IZ29, Q59GS9, Q6IBA0, P53680, Q53YD8, Q5HY54, Q6FGD7, Q13509, P02671, P02675, P17987, P23258, P07196, O00217, Q4LE54, Q53G71, Q7LD69, Q92558, P10809, Q9BVA1, O14980, Q9BUB7, Q13885, Q549C5, Q0VDC6, Q3MIV8, O00410	1198	162	14116	3.05484
GOTERM_BP_ALL	GO:0065003~macromolecular complex assembly	105	7.92453	4.44809e-10	P04350, Q9UHD8, A8K7B7, P17858, Q2VPA0, O43181, Q5VXV3, A4D2P1, Q8IYQ9, Q8IZ29, Q99784, P08758, Q53YD8, Q86XR1, Q5HY54, O14910, P17987, Q8N7V9, Q99877, P23258, Q6ZTT1, O00217, Q6FHY4, A4QPA9, O60888, Q7LD69, Q99880, P02649, P55209, P08237, Q9BUB7, A8K4I2, P02647, P56537, O00410, Q4L233, P34932, Q01813, Q6IBS9, Q7Z7M4, O00468, P04040, P35609, P00492, Q69YH7, Q5SU16, Q59GS9, P55072, P02652, Q6IBA0,…	1198	665	14116	1.86047
GOTERM_BP_ALL	GO:0043933~macromolecular complex subunit organization	109	8.22642	1.02248e-09	P04350, Q9UHD8, A8K7B7, P17858, Q2VPA0, O43181, Q5VXV3, A4D2P1, Q8IYQ9, Q8IZ29, Q99784, P08758, Q53YD8, Q86XR1, Q5HY54, O14910, P17987, Q8N7V9, Q99877, P23258, Q6ZTT1, O00217, Q6FHY4, A4QPA9, O60888, Q7LD69, Q99880, P02649, P55209, P08237, Q9BUB7, A8K4I2, P02647, P56537, O00410, Q4L233, P34932, Q01813, Q6IBS9, Q7Z7M4, O00468, P04040, P35609, P00492, Q69YH7, Q5SU16, Q59GS9, P55072, P02652, Q6IBA0,…	1198	710	14116	1.80894
GOTERM_BP_ALL	GO:0034622~cellular macromolecular complex assembly	54	4.07547	1.34543e-06	P04350, Q9BQA1, Q4LE60, P55060, Q5T0I2, Q0VAS5, O43181, Q5VXV3, A4D2P1, Q9Y512, Q8IZ29, Q00535, P53680, Q53YD8, Q5HY54, P02675, P17987, Q99877, P23258, O00217, Q4LE54, P06748, Q7LD69, Q99880, P10809, P55209, Q9BUB7, A8K4I2, Q0VDC6, Q549C5, P56537, O00410, Q4L233, P34932, Q3MNF0, Q02790, O00468, P27797, P07900, O95373, Q5SU16, Q59GS9, Q6IBA0, P16104, Q13509, Q6FGD7, P02671, A3RJH1, P07196, Q53G71,…	1198	318	14116	2.00088
GOTERM_BP_ALL	GO:0034621~cellular macromolecular complex subunit organization	57	4.30189	4.71992e-06	P04350, Q9BQA1, Q4LE60, P55060, Q5T0I2, Q0VAS5, O43181, Q5VXV3, A4D2P1, Q9Y512, Q8IZ29, Q00535, P53680, Q53YD8, Q5HY54, P02675, P17987, Q99877, P62495, P23258, O00217, Q4LE54, P60981, P06748, Q7LD69, Q99880, P10809, P55209, P16949, Q9BUB7, A8K4I2, Q549C5, Q0VDC6, P56537, O00410, Q4L233, P34932, Q3MNF0, Q02790, O00468, P27797, P07900, O95373, Q5SU16, Q59GS9, Q6IBA0, P16104, Q13509, Q6FGD7, P02671,…	1198	357	14116	1.88131
Annotation Cluster 7	Enrichment Score: 7.83
Category	Term	Count	%	PValue	Proteins	List Total	Pop Hits	Pop Total	Fold Enrichment
GOTERM_BP_ALL	GO:0009060~aerobic respiration	21	1.58491	2.99534e-13	Q16798, P14927, P21912, B1ANK7, Q567R0, O43837, P04040, P31040, Q2TB59, Q6FHZ0, P11177, P31930, Q53GL5, Q6FHQ6, Q6IAL5, Q53GF8, Q96I99, P07919, P36957, P22695, P51553, P21399	1198	35	14116	7.06978
GOTERM_BP_ALL	GO:0009109~coenzyme catabolic process	16	1.20755	2.44487e-10	P21912, B1ANK7, O43837, P31040, Q2TB59, P11177, Q6FHZ0, Q53GL5, Q6FHQ6, Q6IAL5, Q53GF8, Q96I99, O75891, P36957, P51553, P21399, Q59G10	1198	26	14116	7.25106
GOTERM_BP_ALL	GO:0043648~dicarboxylic acid metabolic process	18	1.35849	3.14971e-10	Q15274, Q5VZ30, P11498, P23368, Q16798, P21912, P17174, B1ANK7, P00505, O43837, P48163, Q546H9, P31040, Q6FHZ0, Q6IAL5, Q53GF8, P36957, P51553	1198	34	14116	6.23804
GOTERM_BP_ALL	GO:0006099~tricarboxylic acid cycle	15	1.13208	3.63988e-10	P21912, B1ANK7, O43837, P31040, P11177, Q6FHZ0, Q2TB59, Q53GL5, Q6FHQ6, Q6IAL5, Q53GF8, Q96I99, P36957, P51553, P21399	1198	23	14116	7.68455
GOTERM_BP_ALL	GO:0046356~acetyl-CoA catabolic process	15	1.13208	3.63988e-10	P21912, B1ANK7, O43837, P31040, P11177, Q6FHZ0, Q2TB59, Q53GL5, Q6FHQ6, Q6IAL5, Q53GF8, Q96I99, P36957, P51553, P21399	1198	23	14116	7.68455
GOTERM_BP_ALL	GO:0051187~cofactor catabolic process	17	1.28302	5.72818e-10	P21912, B1ANK7, O43837, P53004, P31040, Q2TB59, P11177, Q6FHZ0, Q53GL5, Q6FHQ6, Q6IAL5, Q53GF8, Q96I99, O75891, P36957, P51553, Q59G10, P21399	1198	31	14116	6.46163
GOTERM_BP_ALL	GO:0006084~acetyl-CoA metabolic process	17	1.28302	5.72818e-10	P21912, B1ANK7, O43837, P31040, Q2TB59, P11177, Q6FHZ0, Q53GL5, Q6FHQ6, Q6IAL5, Q7Z5G3, Q53GF8, Q86YI5, Q96I99, P36957, P51553, P21399	1198	31	14116	6.46163
GOTERM_BP_ALL	GO:0006102~isocitrate metabolic process	5	0.377358	0.000239935	Q53GL5, Q6FHQ6, Q53GF8, O43837, P51553	1198	5	14116	11.783
GOTERM_BP_ALL	GO:0006103~2-oxoglutarate metabolic process	6	0.45283	0.000762403	Q53GF8, P17174, O43837, P00505, P36957, P51553	1198	10	14116	7.06978
GOTERM_BP_ALL	GO:0006734~NADH metabolic process	5	0.377358	0.00272616	Q6FHZ0, Q53GF8, O43837, P36957, P51553	1198	8	14116	7.36436
Annotation Cluster 8	Enrichment Score: 7.41
Category	Term	Count	%	PValue	Proteins	List Total	Pop Hits	Pop Total	Fold Enrichment
GOTERM_BP_ALL	GO:0050804~regulation of synaptic transmission	36	2.71698	1.59306e-09	O95970, Q8N169, Q01814, Q8IWE0, Q1WWK6, Q08209, Q75ME0, Q59HA9, P61981, P04899, Q9Y639, P08247, Q8NFZ4, O75145, Q8N1F0, Q00535, Q6FHG5, P17612, Q3MIH3, Q4W5L2, Q96GW7, P28329, Q68CM6, Q548C2, P20336, Q9UI40, P02649, Q59F90, Q86U78, Q04917, B2R696, P46821, Q5TZX1, P01112	1198	136	14116	3.11902
GOTERM_BP_ALL	GO:0051969~regulation of transmission of nerve impulse	37	2.79245	3.99143e-09	O95970, Q8N169, Q01814, Q8IWE0, Q1WWK6, Q08209, Q75ME0, Q59HA9, P61981, P04899, Q9Y639, P08247, Q8NFZ4, O75145, Q8N1F0, Q00535, Q6FHG5, P17612, Q3MIH3, Q4W5L2, Q96GW7, P28329, Q68CM6, Q548C2, P20336, Q9UI40, P02649, Q59F90, Q53H26, Q86U78, Q04917, B2R696, P46821, Q5TZX1, P01112	1198	147	14116	2.96578
GOTERM_BP_ALL	GO:0031644~regulation of neurological system process	37	2.79245	1.24779e-08	O95970, Q8N169, Q01814, Q8IWE0, Q1WWK6, Q08209, Q75ME0, Q59HA9, P61981, P04899, Q9Y639, P08247, Q8NFZ4, O75145, Q8N1F0, Q00535, Q6FHG5, P17612, Q3MIH3, Q4W5L2, Q96GW7, P28329, Q68CM6, Q548C2, P20336, Q9UI40, P02649, Q59F90, Q53H26, Q86U78, Q04917, B2R696, P46821, Q5TZX1, P01112	1198	153	14116	2.84948
GOTERM_BP_ALL	GO:0048167~regulation of synaptic plasticity	21	1.58491	1.65515e-07	Q4W5L2, Q01814, Q8IWE0, Q96GW7, Q59HA9, P61981, Q9Y639, P08247, O75145, Q9UI40, P02649, Q59F90, Q86U78, Q04917, Q00535, Q3MIH3, B2R696, P46821, P01112	1198	64	14116	3.86629
GOTERM_BP_ALL	GO:0044057~regulation of system process	51	3.84906	6.27963e-06	O95970, Q5VU66, Q08209, Q59HA9, P08133, P07101, O75145, Q8N1F0, A6NN80, Q00535, P17612, Q3MIH3, Q4W5L2, Q96GW7, P28329, Q68CM6, Q548C2, A4QPA9, Q92736, P02649, P06753, P02647, B2R696, P46821, Q5TZX1, Q8N169, Q8IWE0, Q01814, Q5T7Y6, P00441, Q1WWK6, Q75ME0, Q2M3B4, P61981, P16615, P04899, Q9Y639, P08247, Q8NFZ4, Q06124, Q6FHG5, P02652, Q6ZN40, Q71U02, P20336, Q9UI40, Q59F90, Q53H26, P09471, Q86U78,…	1198	309	14116	1.94476
Annotation Cluster 9	Enrichment Score: 7.36
Category	Term	Count	%	PValue	Proteins	List Total	Pop Hits	Pop Total	Fold Enrichment
GOTERM_BP_ALL	GO:0046164~alcohol catabolic process	29	2.18868	3.94943e-11	Q53G35, P04406, Q8N335, Q6FHV6, Q01813, P06733, P04075, Q00796, P46926, P17858, O95336, P10155, Q546Z2, P37837, P60174, A8K4W6, B7Z5E3, P06744, Q02218, Q6ZTT1, Q9ULD0, P09972, Q6FHZ0, P11177, Q53YE7, P36871, A2RUN4, P08237, Q86YI5, Q5U077	1198	81	14116	4.21859
GOTERM_BP_ALL	GO:0006007~glucose catabolic process	24	1.81132	8.91503e-11	Q53G35, P04406, Q6FHV6, Q01813, P06733, P04075, P17858, O95336, P10155, Q546Z2, P37837, P60174, A8K4W6, B7Z5E3, P06744, Q6ZTT1, Q02218, Q9ULD0, P09972, P11177, Q6FHZ0, P36871, P08237, Q86YI5, Q5U077	1198	58	14116	4.87571
GOTERM_BP_ALL	GO:0006096~glycolysis	21	1.58491	3.34169e-10	Q53G35, Q6FHV6, P60174, P04406, Q01813, A8K4W6, P04075, P06733, B7Z5E3, P06744, Q02218, Q6ZTT1, Q9ULD0, P17858, P09972, Q6FHZ0, P11177, P36871, P08237, Q86YI5, P10155, Q5U077	1198	47	14116	5.26473
GOTERM_BP_ALL	GO:0044275~cellular carbohydrate catabolic process	28	2.11321	7.7909e-10	Q53G35, P04406, Q8N335, Q6FHV6, Q01813, P06733, P04075, Q00796, P46926, P17858, O95336, P10155, P11216, Q546Z2, P37837, P60174, A8K4W6, B7Z5E3, P06744, Q02218, Q6ZTT1, Q9ULD0, P09972, Q6FHZ0, P11177, P36871, P08237, Q86YI5, Q5U077	1198	85	14116	3.88145
GOTERM_BP_ALL	GO:0046365~monosaccharide catabolic process	25	1.88679	1.64711e-09	Q53G35, Q6FHV6, P04406, Q01813, P06733, P04075, P46926, P17858, O95336, P10155, Q546Z2, P37837, P60174, A8K4W6, B7Z5E3, P06744, Q6ZTT1, Q02218, Q9ULD0, P09972, Q6FHZ0, P11177, P36871, P08237, Q86YI5, Q5U077	1198	71	14116	4.14893
GOTERM_BP_ALL	GO:0006006~glucose metabolic process	38	2.86792	3.52969e-09	Q6IS15, Q53G35, P04406, Q6FHV6, Q01813, Q00796, P06733, P04075, Q546H9, Q6PCE3, P17858, P62136, O95336, Q15119, P11216, P10155, P11498, Q546Z2, B4DNK3, P37837, P60174, P62140, A8K4W6, P43304, B7Z5E3, P06744, Q02218, Q6ZTT1, Q9ULD0, P09972, Q6FHZ0, P11177, P36871, P08237, Q86YI5, Q7Z4W1, P14550, Q5U077, B4DXG6	1198	153	14116	2.92649
GOTERM_BP_ALL	GO:0019320~hexose catabolic process	24	1.81132	4.90008e-09	Q53G35, P04406, Q6FHV6, Q01813, P06733, P04075, P17858, O95336, P10155, Q546Z2, P37837, P60174, A8K4W6, B7Z5E3, P06744, Q6ZTT1, Q02218, Q9ULD0, P09972, P11177, Q6FHZ0, P36871, P08237, Q86YI5, Q5U077	1198	69	14116	4.09842
GOTERM_BP_ALL	GO:0016052~carbohydrate catabolic process	29	2.18868	7.06693e-08	Q53G35, P04406, Q8N335, Q6FHV6, Q01813, P06733, P04075, Q00796, P46926, P17858, O95336, P11216, P10155, Q546Z2, P37837, P60174, A8K4W6, B7Z5E3, P06744, Q02218, Q6ZTT1, Q9ULD0, P09972, Q6FHZ0, P11177, P36871, P08237, Q86YI5, P14550, Q5U077	1198	109	14116	3.13492
GOTERM_BP_ALL	GO:0019318~hexose metabolic process	39	2.9434	6.2236e-07	Q6IS15, Q53G35, P04406, Q6FHV6, Q01813, Q00796, P06733, P04075, Q546H9, Q6PCE3, P17858, P62136, O95336, Q15119, P11216, P10155, P11498, Q546Z2, B4DNK3, P37837, P60174, P62140, A8K4W6, P43304, B7Z5E3, P06744, Q02218, Q13630, Q6ZTT1, Q9ULD0, P09972, Q6FHZ0, P11177, P36871, P08237, Q86YI5, Q7Z4W1, P14550, Q5U077, B4DXG6	1198	192	14116	2.39342
GOTERM_BP_ALL	GO:0005996~monosaccharide metabolic process	42	3.16981	1.51638e-06	Q6IS15, Q53G35, P04406, Q6FHV6, Q01813, Q00796, P06733, P04075, Q546H9, Q6PCE3, Q53FW2, P46926, P17858, P62136, O95336, Q15119, P11216, P10155, P11498, Q546Z2, B4DNK3, P37837, P60174, Q9H479, P62140, A8K4W6, P43304, B7Z5E3, P06744, Q02218, Q13630, Q6ZTT1, Q9ULD0, P09972, Q6FHZ0, P11177, P36871, P08237, Q86YI5, Q7Z4W1, P14550, Q5U077, B4DXG6	1198	222	14116	2.22921
GOTERM_BP_ALL	GO:0006066~alcohol metabolic process	65	4.90566	5.58255e-06	Q53G35, P04406, Q6FHV6, Q8N335, Q3LXA3, P17174, P06733, P43034, P17858, P62136, P14324, P07101, Q6FGV9, P10155, A6NJP5, Q546Z2, Q4W5L2, P11498, Q9H479, P62140, B7Z5E3, P06744, Q6ZTT1, Q02218, P09972, Q9UHQ9, P11177, Q6FHZ0, P02649, P05413, A2RUN4, P36871, P08237, P14550, Q7Z4W1, P02647, P23677, Q6IS15, Q01813, Q00796, P04075, P04040, Q546H9, Q6PCE3, P46926, Q53FW2, Q2M3B4, P05091, Q6IRT1, P00492,…	1198	429	14116	1.7853
GOTERM_BP_ALL	GO:0044262~cellular carbohydrate metabolic process	54	4.07547	0.000335243	Q9NR45, Q53G35, P04406, Q8N335, Q6FHV6, Q3LXA3, P39656, P17174, P06733, P62136, P17858, Q6FHQ6, P10155, A6NJP5, P11498, Q546Z2, Q9H479, P62140, B7Z5E3, P06744, Q6ZTT1, Q02218, P09972, P11177, Q6FHZ0, P36871, P08237, P14550, Q7Z4W1, P23677, Q6IS15, Q01813, Q00796, P04075, Q546H9, Q6PCE3, Q53FW2, P46926, O95336, Q15119, P11216, B4DNK3, P60174, P37837, O15294, A8K4W6, P43304, Q13630, Q4LE36, Q9ULD0,…	1198	387	14116	1.64414
GOTERM_BP_ALL	GO:0005975~carbohydrate metabolic process	68	5.13208	0.000594026	Q9NR45, Q53G35, P04406, Q6FHV6, Q8N335, Q3LXA3, P39656, P17174, P06733, P17858, P62136, Q16775, Q6FHQ6, P11169, O43488, P10155, A6NJP5, Q546Z2, P11498, Q9H479, P62140, B7Z5E3, P06744, P48163, Q6ZTT1, Q02218, P09972, P11177, Q6FHZ0, P36871, P08237, Q53GF8, P14550, P15121, Q7Z4W1, P23677, Q6IS15, Q01813, A6NDG6, Q00796, P04075, Q546H9, Q6PCE3, P46926, Q53FW2, B7Z6Q4, P30837, P05091, O95336, Q15119,…	1198	530	14116	1.51178
Annotation Cluster 10	Enrichment Score: 5.73
Category	Term	Count	%	PValue	Proteins	List Total	Pop Hits	Pop Total	Fold Enrichment
GOTERM_BP_ALL	GO:0006836~neurotransmitter transport	27	2.03774	2.24394e-09	Q8N169, Q59GE1, Q2VPS2, Q75ME0, Q6PUV4, Q99719, P61106, O75145, O15079, Q496J9, Q7L1I2, Q86VA8, Q9P2U7, Q05940, Q53YD8, Q99497, O14910, Q9H598, P60880, Q9H1V8, P12235, P20336, Q7L0J3, Q59EX7, Q6AI31, A2RUN4, Q9UJD0, P17600	1198	83	14116	3.83301
GOTERM_BP_ALL	GO:0001505~regulation of neurotransmitter levels	23	1.73585	1.44787e-08	Q5VZ30, Q8N169, Q59GE1, Q75ME0, Q546H9, Q2M3B4, Q99719, P07101, O75145, P61106, P80404, O15079, B9EKV4, Q86VA8, Q9P2U7, Q99497, O14910, P28329, P60880, P12235, P20336, Q6AI31, Q59EX7, Q53YE7, P17600	1198	67	14116	4.0449
GOTERM_BP_ALL	GO:0007269~neurotransmitter secretion	12	0.90566	7.15183e-05	O14910, Q59GE1, Q75ME0, P60880, Q99719, P20336, P61106, Q59EX7, Q6AI31, O75145, O15079, P17600, Q86VA8	1198	34	14116	4.1587
GOTERM_BP_ALL	GO:0003001~generation of a signal involved in cell-cell signaling	16	1.20755	0.00488768	O14910, Q5SWX3, Q59GE1, Q75ME0, P60880, Q548C2, Q99719, P20336, Q59EX7, Q6AI31, O75145, P61106, O15079, Q02410, P17600, Q86VA8, D0PNI1	1198	85	14116	2.21797
Annotation Cluster 11	Enrichment Score: 5.14
Category	Term	Count	%	PValue	Proteins	List Total	Pop Hits	Pop Total	Fold Enrichment
GOTERM_BP_ALL	GO:0006769~nicotinamide metabolic process	16	1.20755	4.07248e-07	Q546Z2, Q15274, P37837, P60174, O43837, P48163, Q8N7G1, P43490, Q6FHZ0, O95336, Q6FHQ6, Q53GF8, Q7Z4W1, P36957, Q5U077, P51553	1198	40	14116	4.71319
GOTERM_BP_ALL	GO:0046496~nicotinamide nucleotide metabolic process	16	1.20755	4.07248e-07	Q546Z2, Q15274, P37837, P60174, O43837, P48163, Q8N7G1, P43490, Q6FHZ0, O95336, Q6FHQ6, Q53GF8, Q7Z4W1, P36957, Q5U077, P51553	1198	40	14116	4.71319
GOTERM_BP_ALL	GO:0009820~alkaloid metabolic process	16	1.20755	5.9212e-07	Q546Z2, Q15274, P37837, P60174, O43837, P48163, Q8N7G1, P43490, Q6FHZ0, O95336, Q6FHQ6, Q53GF8, Q7Z4W1, P36957, Q5U077, P51553	1198	41	14116	4.59823
GOTERM_BP_ALL	GO:0006733~oxidoreduction coenzyme metabolic process	18	1.35849	6.78932e-07	Q546Z2, Q15274, P60174, P37837, O43837, P48163, Q8N7G1, Q6FHZ0, P43490, O95336, Q6FHQ6, Q53GF8, Q7Z4W1, Q5HYK3, P36957, Q9Y2Z9, Q5U077, P51553	1198	52	14116	4.07872
GOTERM_BP_ALL	GO:0019362~pyridine nucleotide metabolic process	16	1.20755	8.49277e-07	Q546Z2, Q15274, P37837, P60174, O43837, P48163, Q8N7G1, P43490, Q6FHZ0, O95336, Q6FHQ6, Q53GF8, Q7Z4W1, P36957, Q5U077, P51553	1198	42	14116	4.48875
GOTERM_BP_ALL	GO:0043603~cellular amide metabolic process	17	1.28302	1.03512e-05	Q546Z2, Q15274, P60174, P37837, O43837, P48163, Q8N7G1, Q96RQ3, P43490, Q6FHZ0, O95336, Q6FHQ6, Q53GF8, Q7Z4W1, P36957, Q5U077, P51553	1198	56	14116	3.57697
GOTERM_BP_ALL	GO:0019748~secondary metabolic process	19	1.43396	8.46645e-05	Q546Z2, Q15274, P60174, P37837, Q53Y51, P09455, O43837, P48163, Q8N7G1, Q6IRT1, Q6FHZ0, P43490, O95336, Q6FHQ6, Q53GF8, Q7Z4W1, P36957, Q5U077, P51553	1198	79	14116	2.83388
GOTERM_BP_ALL	GO:0019674~NAD metabolic process	9	0.679245	0.000761663	Q15274, P43490, Q6FHZ0, Q53GF8, O43837, P36957, Q5U077, P51553, Q8N7G1	1198	25	14116	4.24187
GOTERM_BP_ALL	GO:0006739~NADP metabolic process	7	0.528302	0.00139686	Q546Z2, P37837, P60174, Q6FHQ6, O95336, Q7Z4W1, P48163	1198	16	14116	5.15505
Annotation Cluster 12	Enrichment Score: 4.52
Category	Term	Count	%	PValue	Proteins	List Total	Pop Hits	Pop Total	Fold Enrichment
GOTERM_BP_ALL	GO:0007399~nervous system development	143	10.7925	7.41896e-08	O95970, Q9Y3E7, P09936, Q59EJ5, Q6NYC5, P43034, Q15102, Q59GA0, Q01650, O43175, P23528, Q32Q12, B4DSS9, O43181, Q5STM1, Q9Y2T3, P07101, A4D2P1, Q9UKU0, Q99784, Q9BS35, P98160, Q3MIH3, Q96GW7, O00213, Q99426, Q53TA0, Q68CM6, Q548C2, O60282, Q8TA92, A4QPA9, Q59GB4, Q8N274, Q9NZJ7, Q8IYG5, P02649, A2RUN4, P09211, P62258, P61586, Q8N5V2, Q6FGJ9, Q9UQD4, B7ZLX4, Q53QM2, Q8N169, Q01814, Q96J71, Q7Z7M4,…	1198	1088	14116	1.54868
GOTERM_BP_ALL	GO:0048699~generation of neurons	80	6.03774	3.81239e-06	P09936, Q6NYC5, Q53HB8, P43034, Q59GA0, O43175, Q9UBB4, Q92823, Q5U058, B4DSS9, O15075, P07101, A1L306, A4D2P1, Q9UKU0, Q00535, Q59GD9, Q3MIH3, P28329, O00213, Q15019, Q68CM6, Q53TA0, Q8TA92, O60282, Q548C2, P60880, A4QPA9, Q53HA1, Q9ULB1, Q9NZJ7, Q15223, P02649, P62258, P61586, Q7Z3W6, P46821, P04271, P54920, Q53QM2, Q8N169, Q01814, P00441, Q7Z7M4, P52565, O00468, P27797, Q9UMS4, Q9UQB8, Q9BPU6,…	1198	559	14116	1.68629
GOTERM_BP_ALL	GO:0048666~neuron development	55	4.15094	4.37327e-06	P09936, Q6NYC5, Q59GA0, P43034, O43175, Q9UBB4, Q92823, Q5U058, O15075, B4DSS9, P07101, A4D2P1, A1L306, Q00535, Q3MIH3, P28329, O00213, Q15019, Q53TA0, Q68CM6, Q548C2, O60282, P60880, Q8TA92, A4QPA9, Q9ULB1, Q9NZJ7, Q15223, Q7Z3W6, P46821, P04271, Q8N169, Q01814, P00441, Q7Z7M4, O00468, Q9UQB8, Q9BPU6, Q2M3B4, Q9P121, P00492, Q53GK6, Q69YH7, Q06124, Q59G01, Q59GS9, Q15483, P50148, P07196, P55268,…	1198	339	14116	1.91169
GOTERM_BP_ALL	GO:0032989~cellular component morphoProteinsis	61	4.60377	7.28336e-06	P09936, P21926, Q9BYW9, Q8WVW5, P43034, P23528, Q92823, Q5U058, O15075, B4DSS9, A1L306, A4D2P1, P15311, Q9Y3I0, Q00535, Q13618, Q3MIH3, O00213, P28289, Q53TA0, Q68CM6, Q8TA92, O60282, P60880, A4QPA9, Q9ULB1, Q99729, Q15223, A4D1U3, O15230, P61586, P46821, P04271, Q8N169, Q01814, Q3MNF0, P00441, O95140, Q6NUR7, Q9UQB8, Q9BPU6, Q60FE2, P00492, P40123, Q53GK6, Q69YH7, Q06124, O75122, P11047, Q59G01,…	1198	397	14116	1.81048
GOTERM_BP_ALL	GO:0000904~cell morphoProteinsis involved in differentiation	43	3.24528	7.31629e-06	Q8N169, Q01814, P09936, P00441, Q9UQB8, Q9BPU6, P43034, Q60FE2, Q92823, Q5U058, O15075, B4DSS9, P00492, A1L306, A4D2P1, Q53GK6, Q69YH7, Q9Y3I0, Q06124, Q00535, P11047, Q13618, Q59G01, Q3MIH3, Q15483, O00213, P07196, Q68CM6, Q53TA0, O60282, P55268, P60880, Q8TA92, Q99729, Q9ULB1, P20336, Q15223, O15230, P09543, P46821, P04271	1198	244	14116	2.07651
GOTERM_BP_ALL	GO:0022008~neuroProteinsis	83	6.26415	9.92797e-06	P09936, Q6NYC5, Q5T0I2, Q53HB8, P43034, Q59GA0, O43175, Q9UBB4, Q92823, Q5U058, B4DSS9, O15075, P07101, A1L306, A4D2P1, Q9UKU0, Q00535, Q59GD9, Q3MIH3, P28329, O00213, Q15019, Q68CM6, Q53TA0, Q8TA92, O60282, Q548C2, P60880, A4QPA9, Q53HA1, Q9ULB1, Q9NZJ7, Q15223, P02649, P62258, P61586, Q7Z3W6, P46821, P04271, P54920, Q53QM2, Q8N169, Q01814, P00441, Q7Z7M4, P52565, O00468, P27797, Q9UMS4, Q9UQB8,…	1198	601	14116	1.62727
GOTERM_BP_ALL	GO:0031175~neuron projection development	43	3.24528	2.43438e-05	P09936, Q6NYC5, Q9UQB8, Q9BPU6, P43034, O43175, Q9UBB4, Q92823, Q5U058, B4DSS9, O15075, P00492, A1L306, A4D2P1, Q53GK6, Q69YH7, Q06124, Q00535, Q59G01, Q59GS9, Q3MIH3, Q15483, P28329, O00213, Q15019, P07196, Q68CM6, Q53TA0, P55268, P60880, Q8TA92, O60282, A4QPA9, O43815, Q9ULB1, P20336, Q15223, P09543, P09471, P46821, P04271	1198	256	14116	1.97917
GOTERM_BP_ALL	GO:0048667~cell morphoProteinsis involved in neuron differentiation	37	2.79245	3.17317e-05	Q8N169, Q01814, P09936, P00441, Q9UQB8, Q9BPU6, P43034, Q92823, Q5U058, B4DSS9, O15075, P00492, A1L306, A4D2P1, Q53GK6, Q69YH7, Q06124, Q00535, Q59G01, Q3MIH3, Q15483, O00213, P07196, Q68CM6, Q53TA0, P55268, P60880, Q8TA92, O60282, Q9ULB1, P20336, Q15223, P09543, P46821, P04271	1198	209	14116	2.08598
GOTERM_BP_ALL	GO:0030030~cell projection organization	55	4.15094	4.72165e-05	P09936, Q6NYC5, P43034, O43175, Q9UBB4, Q92823, Q5U058, O15075, B4DSS9, A4D2P1, A1L306, Q00535, Q3MIH3, P31146, P28329, O00213, Q15019, Q53TA0, Q68CM6, O60282, P60880, Q8TA92, A4QPA9, Q9ULB1, Q15223, O15230, P04271, P46821, Q01814, P18206, P00441, Q9UQB8, Q9BPU6, Q60FE2, P35609, P00492, Q53GK6, Q69YH7, Q06124, Q59G01, Q59GS9, Q6ZN40, Q15483, Q6DCA5, B0YJ88, P07196, P55268, O43815, Q6FH17, P20336,…	1198	368	14116	1.76104
GOTERM_BP_ALL	GO:0000902~cell morphoProteinsis	53	4	7.34874e-05	P09936, Q9BYW9, P43034, P23528, Q92823, Q5U058, O15075, B4DSS9, A4D2P1, P15311, A1L306, Q9Y3I0, Q00535, Q13618, Q3MIH3, O00213, Q53TA0, Q68CM6, O60282, P60880, Q8TA92, A4QPA9, Q9ULB1, Q99729, Q15223, O15230, P61586, P04271, P46821, Q8N169, Q01814, P00441, Q6NUR7, Q9BPU6, Q9UQB8, Q60FE2, P00492, P40123, Q53GK6, Q69YH7, O75122, Q06124, P11047, Q59G01, Q59GS9, Q15483, P35611, P07196, P55268, Q7Z460,…	1198	356	14116	1.75421
GOTERM_BP_ALL	GO:0030182~neuron differentiation	62	4.67925	7.47295e-05	P09936, Q6NYC5, P43034, Q59GA0, O43175, Q9UBB4, Q92823, Q5U058, O15075, B4DSS9, P07101, A1L306, A4D2P1, Q00535, Q3MIH3, P28329, O00213, Q15019, Q53TA0, Q68CM6, Q548C2, O60282, P60880, Q8TA92, A4QPA9, Q9ULB1, Q9NZJ7, Q15223, Q7Z3W6, P46821, P04271, P54920, Q8N169, Q01814, P00441, Q7Z7M4, O00468, Q9UQB8, Q9BPU6, Q2M3B4, Q9P121, P00492, Q53GK6, Q69YH7, Q5SU16, Q06124, Q59G01, Q59GS9, Q13509, Q15483,…	1198	438	14116	1.66791
GOTERM_BP_ALL	GO:0048812~neuron projection morphoProteinsis	36	2.71698	0.000109115	P09936, Q9UQB8, Q9BPU6, P43034, Q92823, Q5U058, B4DSS9, O15075, P00492, A1L306, A4D2P1, Q53GK6, Q69YH7, Q06124, Q00535, Q59G01, Q59GS9, Q3MIH3, Q15483, O00213, P07196, Q68CM6, Q53TA0, P55268, P60880, Q8TA92, O60282, A4QPA9, Q9ULB1, P20336, Q15223, P09543, P46821, P04271	1198	213	14116	1.99149
GOTERM_BP_ALL	GO:0007409~axonoProteinsis	33	2.49057	0.000178373	P09936, Q9UQB8, Q9BPU6, P43034, Q92823, Q5U058, B4DSS9, O15075, A4D2P1, Q53GK6, A1L306, Q69YH7, Q06124, Q00535, Q59G01, Q3MIH3, Q15483, O00213, P07196, Q68CM6, Q53TA0, P55268, P60880, Q8TA92, O60282, Q9ULB1, P20336, Q15223, P09543, P46821, P04271	1198	193	14116	2.0147
GOTERM_BP_ALL	GO:0032990~cell part morphoProteinsis	40	3.01887	0.000236859	P09936, O95140, Q9UQB8, Q9BPU6, P43034, Q92823, Q5U058, O15075, B4DSS9, P00492, A1L306, A4D2P1, Q53GK6, Q69YH7, Q06124, Q00535, Q59G01, Q59GS9, Q3MIH3, Q15483, O00213, P07196, Q68CM6, Q53TA0, P55268, P60880, Q8TA92, O60282, A4QPA9, Q9ULB1, P20336, Q15223, A4D1U3, O15230, P09543, P46821, Q2UVF2, P04271	1198	256	14116	1.84109
GOTERM_BP_ALL	GO:0048858~cell projection morphoProteinsis	38	2.86792	0.000402144	P09936, Q9UQB8, Q9BPU6, P43034, Q92823, Q5U058, O15075, B4DSS9, P00492, A1L306, A4D2P1, Q53GK6, Q69YH7, Q06124, Q00535, Q59G01, Q59GS9, Q3MIH3, Q15483, O00213, P07196, Q68CM6, Q53TA0, P55268, P60880, Q8TA92, O60282, A4QPA9, Q9ULB1, P20336, Q15223, O15230, P09543, P46821, Q2UVF2, P04271	1198	245	14116	1.82756
GOTERM_BP_ALL	GO:0048468~cell development	77	5.81132	0.00187924	P09936, Q59EJ5, Q6NYC5, Q08209, Q5T0I2, Q8WVW5, P43034, Q59GA0, P23528, O43175, Q9UBB4, Q92823, Q5U058, B4DSS9, O15075, P07101, A1L306, A4D2P1, Q9Y3I0, Q8N1F0, Q00535, Q13618, Q3MIH3, Q13424, P28329, O00213, Q15019, P28289, Q53TA0, Q68CM6, Q8TA92, O60282, Q548C2, P60880, A4QPA9, Q9ULB1, Q99729, Q9NZJ7, Q15223, O15230, Q7Z3W6, Q6FGJ9, P46821, P04271, Q8N169, Q01814, Q3MNF0, P00441, Q7Z7M4, O00468,…	1198	644	14116	1.40883
Annotation Cluster 13	Enrichment Score: 4.40
Category	Term	Count	%	PValue	Proteins	List Total	Pop Hits	Pop Total	Fold Enrichment
GOTERM_BP_ALL	GO:0009083~branched chain family amino acid catabolic process	8	0.603774	7.53833e-06	Q9HCC0, Q13825, Q6NVY1, Q02252, Q9BQL0, Q6ZSA3, Q9UKU7, Q96RQ3	1198	11	14116	8.56943
GOTERM_BP_ALL	GO:0016054~organic acid catabolic process	25	1.88679	1.53573e-05	Q5VZ30, Q13825, P43155, Q16698, P17174, Q02252, Q9BQL0, P00505, Q6ZSA3, Q96RQ3, B1AKK2, Q9HCC0, P16930, Q5T440, Q547S8, Q13011, Q9UKU7, Q6NVY1, Q6FH48, Q9BUT1, P30084, P55084, P14550, P30038, Q5HYG7	1198	111	14116	2.65382
GOTERM_BP_ALL	GO:0046395~carboxylic acid catabolic process	25	1.88679	1.53573e-05	Q5VZ30, Q13825, P43155, Q16698, P17174, Q02252, Q9BQL0, P00505, Q6ZSA3, Q96RQ3, B1AKK2, Q9HCC0, P16930, Q5T440, Q547S8, Q13011, Q9UKU7, Q6NVY1, Q6FH48, Q9BUT1, P30084, P55084, P14550, P30038, Q5HYG7	1198	111	14116	2.65382
GOTERM_BP_ALL	GO:0009081~branched chain family amino acid metabolic process	9	0.679245	1.81024e-05	Q546Z2, Q9HCC0, Q13825, Q6NVY1, Q02252, Q9BQL0, Q6ZSA3, Q9UKU7, Q96RQ3	1198	16	14116	6.62792
GOTERM_BP_ALL	GO:0009310~amine catabolic process	18	1.35849	0.000234541	Q5VZ30, Q13825, Q5T440, P17174, Q02252, Q9BQL0, P00505, Q6ZSA3, Q9UKU7, Q96RQ3, B1AKK2, Q9HCC0, Q53YE7, Q6NVY1, Q6FH48, A2RUN4, P30038, P16930	1198	78	14116	2.71915
GOTERM_BP_ALL	GO:0009063~cellular amino acid catabolic process	16	1.20755	0.000468446	Q5VZ30, Q13825, Q5T440, P17174, Q02252, P00505, Q9BQL0, Q6ZSA3, Q9UKU7, Q96RQ3, B1AKK2, Q9HCC0, Q6NVY1, Q6FH48, P30038, P16930	1198	68	14116	2.77246
Annotation Cluster 14	Enrichment Score: 4.38
Category	Term	Count	%	PValue	Proteins	List Total	Pop Hits	Pop Total	Fold Enrichment
GOTERM_BP_ALL	GO:0051493~regulation of cytoskeleton organization	35	2.64151	6.10435e-09	Q53QM2, Q9Y6G9, Q6NYC5, Q59FZ8, Q5T0I2, P43487, P23528, Q53GB6, B4DSS9, A4D2P1, O75122, Q53GE2, Q9Y3A5, Q6ZN40, P31146, Q6DCA5, Q9BPX5, B0YJ88, P78559, P35612, P35611, B2ZZ89, Q53R19, P60981, P06748, Q6FH17, Q9P1U1, Q7Z460, B9ZVR1, P61586, O14980, A2RRB8, O75116, Q2LE71, P46821, Q59GR8	1198	136	14116	3.03238
GOTERM_BP_ALL	GO:0051129~negative regulation of cellular component organization	34	2.56604	6.89573e-08	Q8TAC9, P52565, Q6NYC5, Q5T0I2, Q53HB8, Q59GA0, A4D2P1, Q5VXV3, O75122, Q53GE2, Q6UWE0, Q9Y3A5, Q59GD9, P02652, Q4W5L2, P31146, Q6FIA3, B0YJ88, P35612, P78559, P35611, B2ZZ89, Q5TZC3, Q53HA1, P06748, Q6FH17, Q7Z460, B9ZVR1, Q7L099, P61586, Q04917, Q9NQC3, P02647, P46821, P01034	1198	142	14116	2.82127
GOTERM_BP_ALL	GO:0043244~regulation of protein complex disassembly	18	1.35849	4.95847e-07	Q6IBG0, Q6IS14, B0YJ88, P35612, P78559, P35611, B2ZZ89, Q6NYC5, P62495, Q5T0I2, P23528, P60981, Q7Z460, B9ZVR1, O75122, Q53GE2, Q9Y3A5, P46821	1198	51	14116	4.1587
GOTERM_BP_ALL	GO:0033043~regulation of organelle organization	40	3.01887	5.37437e-06	Q53QM2, Q9Y6G9, Q6NYC5, Q59FZ8, Q5T0I2, P43487, P23528, Q53GB6, B4DSS9, A4D2P1, Q5VXV3, O75122, Q13526, Q53GE2, Q9Y3A5, Q6ZN40, Q4W5L2, P31146, Q6DCA5, Q9BPX5, B0YJ88, P35612, P78559, P35611, B2ZZ89, P61088, Q53R19, P60981, P06748, Q6FH17, Q9P1U1, Q7Z460, P20336, B9ZVR1, O14980, P61586, O75116, A2RRB8, Q2LE71, P46821, Q59GR8	1198	217	14116	2.17198
GOTERM_BP_ALL	GO:0043242~negative regulation of protein complex disassembly	13	0.981132	0.000101538	B0YJ88, P35612, P78559, P35611, B2ZZ89, Q6NYC5, Q5T0I2, Q7Z460, B9ZVR1, O75122, Q53GE2, Q9Y3A5, P46821	1198	41	14116	3.73606
GOTERM_BP_ALL	GO:0070507~regulation of microtubule cytoskeleton organization	13	0.981132	0.000131295	Q9Y6G9, P78559, Q6NYC5, P43487, P06748, B4DSS9, Q7Z460, B9ZVR1, O14980, O75122, O75116, Q9Y3A5, P46821	1198	42	14116	3.64711
GOTERM_BP_ALL	GO:0051494~negative regulation of cytoskeleton organization	14	1.0566	0.000546954	P31146, B0YJ88, P35612, P78559, P35611, B2ZZ89, Q6NYC5, Q5T0I2, Q7Z460, B9ZVR1, O75122, Q53GE2, Q9Y3A5, P46821	1198	55	14116	2.9993
GOTERM_BP_ALL	GO:0032886~regulation of microtubule-based process	13	0.981132	0.000629023	Q9Y6G9, P78559, Q6NYC5, P43487, P06748, B4DSS9, Q7Z460, B9ZVR1, O14980, O75122, O75116, Q9Y3A5, P46821	1198	49	14116	3.12609
GOTERM_BP_ALL	GO:0010639~negative regulation of organelle organization	17	1.28302	0.00127263	Q4W5L2, P31146, B0YJ88, P35612, P78559, P35611, B2ZZ89, Q6NYC5, Q5T0I2, P06748, Q7Z460, B9ZVR1, Q5VXV3, O75122, Q53GE2, Q9Y3A5, P46821	1198	82	14116	2.44281
GOTERM_BP_ALL	GO:0007026~negative regulation of microtubule depolymerization	7	0.528302	0.00139686	Q7Z460, B9ZVR1, P78559, O75122, Q6NYC5, Q9Y3A5, P46821	1198	16	14116	5.15505
GOTERM_BP_ALL	GO:0031114~regulation of microtubule depolymerization	7	0.528302	0.00139686	Q7Z460, B9ZVR1, P78559, O75122, Q6NYC5, Q9Y3A5, P46821	1198	16	14116	5.15505
GOTERM_BP_ALL	GO:0031111~negative regulation of microtubule polymerization or depolymerization	7	0.528302	0.00200521	Q7Z460, B9ZVR1, P78559, O75122, Q6NYC5, Q9Y3A5, P46821	1198	17	14116	4.85181
Annotation Cluster 15	Enrichment Score: 4.21
Category	Term	Count	%	PValue	Proteins	List Total	Pop Hits	Pop Total	Fold Enrichment
GOTERM_BP_ALL	GO:0051493~regulation of cytoskeleton organization	35	2.64151	6.10435e-09	Q53QM2, Q9Y6G9, Q6NYC5, Q59FZ8, Q5T0I2, P43487, P23528, Q53GB6, B4DSS9, A4D2P1, O75122, Q53GE2, Q9Y3A5, Q6ZN40, P31146, Q6DCA5, Q9BPX5, B0YJ88, P78559, P35612, P35611, B2ZZ89, Q53R19, P60981, P06748, Q6FH17, Q9P1U1, Q7Z460, B9ZVR1, P61586, O14980, A2RRB8, O75116, Q2LE71, P46821, Q59GR8	1198	136	14116	3.03238
GOTERM_BP_ALL	GO:0033043~regulation of organelle organization	40	3.01887	5.37437e-06	Q53QM2, Q9Y6G9, Q6NYC5, Q59FZ8, Q5T0I2, P43487, P23528, Q53GB6, B4DSS9, A4D2P1, Q5VXV3, O75122, Q13526, Q53GE2, Q9Y3A5, Q6ZN40, Q4W5L2, P31146, Q6DCA5, Q9BPX5, B0YJ88, P35612, P78559, P35611, B2ZZ89, P61088, Q53R19, P60981, P06748, Q6FH17, Q9P1U1, Q7Z460, P20336, B9ZVR1, O14980, P61586, O75116, A2RRB8, Q2LE71, P46821, Q59GR8	1198	217	14116	2.17198
GOTERM_BP_ALL	GO:0030832~regulation of actin filament length	18	1.35849	1.27878e-05	Q53QM2, P31146, Q9BPX5, B0YJ88, P35612, P35611, B2ZZ89, Q5T0I2, Q59FZ8, Q53R19, Q53GB6, P23528, P60981, Q6FH17, Q9P1U1, A4D2P1, Q53GE2, Q2LE71	1198	63	14116	3.36656
GOTERM_BP_ALL	GO:0008064~regulation of actin polymerization or depolymerization	17	1.28302	3.3608e-05	Q53QM2, P31146, Q9BPX5, B0YJ88, P35612, P35611, B2ZZ89, Q5T0I2, Q53R19, Q53GB6, P23528, P60981, Q6FH17, Q9P1U1, A4D2P1, Q53GE2, Q2LE71	1198	61	14116	3.28378
GOTERM_BP_ALL	GO:0032956~regulation of actin cytoskeleton organization	21	1.58491	4.30648e-05	Q53QM2, P31146, Q6DCA5, Q9BPX5, B0YJ88, P35612, P35611, B2ZZ89, Q5T0I2, Q59FZ8, Q53R19, Q53GB6, P23528, P60981, Q6FH17, Q9P1U1, A4D2P1, P61586, Q53GE2, Q2LE71, Q6ZN40, Q59GR8	1198	89	14116	2.78025
GOTERM_BP_ALL	GO:0044087~regulation of cellular component bioProteinsis	28	2.11321	5.32368e-05	Q53QM2, Q4L233, O00468, Q5T0I2, Q53GB6, P11233, A4D2P1, Q53GE2, Q3MIH3, Q6ZN40, P31146, Q9BPX5, B0YJ88, P35612, P35611, B2ZZ89, Q53R19, Q68CM6, P60880, Q6FH17, Q15223, Q9P1U1, P61586, Q2LE71, P46821, Q59GR8	1198	142	14116	2.3234
GOTERM_BP_ALL	GO:0032970~regulation of actin filament-based process	21	1.58491	7.09688e-05	Q53QM2, P31146, Q6DCA5, Q9BPX5, B0YJ88, P35612, P35611, B2ZZ89, Q5T0I2, Q59FZ8, Q53R19, Q53GB6, P23528, P60981, Q6FH17, Q9P1U1, A4D2P1, P61586, Q53GE2, Q2LE71, Q6ZN40, Q59GR8	1198	92	14116	2.68959
GOTERM_BP_ALL	GO:0030833~regulation of actin filament polymerization	15	1.13208	0.000118148	Q53QM2, P31146, Q9BPX5, B0YJ88, P35612, P35611, B2ZZ89, Q5T0I2, Q53R19, Q53GB6, Q6FH17, Q9P1U1, A4D2P1, Q53GE2, Q2LE71	1198	54	14116	3.27305
GOTERM_BP_ALL	GO:0032271~regulation of protein polymerization	17	1.28302	0.00013827	Q53QM2, P31146, Q4L233, Q9BPX5, B0YJ88, P35612, P35611, B2ZZ89, Q5T0I2, Q53R19, Q53GB6, Q6FH17, Q9P1U1, A4D2P1, Q53GE2, Q2LE71, P46821	1198	68	14116	2.94574
GOTERM_BP_ALL	GO:0043254~regulation of protein complex assembly	18	1.35849	0.00132714	Q53QM2, P31146, Q4L233, Q9BPX5, B0YJ88, P35612, P35611, B2ZZ89, Q5T0I2, Q53R19, Q68CM6, Q53GB6, Q6FH17, Q9P1U1, A4D2P1, Q53GE2, Q2LE71, P46821	1198	90	14116	2.35659
GOTERM_BP_ALL	GO:0030834~regulation of actin filament depolymerization	8	0.603774	0.00606515	B0YJ88, P35612, P35611, B2ZZ89, Q53GE2, Q5T0I2, P23528, P60981	1198	27	14116	3.49125
GOTERM_BP_ALL	GO:0032535~regulation of cellular component size	36	2.71698	0.00804537	Q53QM2, Q01814, Q99536, A8K7B7, P06733, Q5T0I2, Q59FZ8, P23528, Q53GB6, O15075, A4D2P1, B3KUN1, B7Z5T4, Q53GE2, P31146, Q15483, Q9BPX5, B0YJ88, O75489, P35612, P35611, O00213, B2ZZ89, Q53R19, P07196, P55268, P60981, Q69YG1, P06748, Q6FH17, Q9P1U1, Q86U78, P68133, Q2LE71, Q9NQC3, P46821, Q5TH30	1198	271	14116	1.56527
Annotation Cluster 16	Enrichment Score: 3.60
Category	Term	Count	%	PValue	Proteins	List Total	Pop Hits	Pop Total	Fold Enrichment
GOTERM_BP_ALL	GO:0006605~protein targeting	41	3.09434	1.67419e-06	O15131, Q53G69, Q6IS14, Q4LE60, P55060, Q6VY07, O95140, P27797, Q08209, P31946, P61981, O96008, Q96CV9, Q15785, P27348, O95373, P61970, Q8N1F0, Q1HBJ4, Q8IYQ9, Q02952, O00629, Q9H0C7, P30101, Q16543, Q8IZ68, O94826, O60220, Q9UPE4, P40855, B2ZZ89, Q9NZQ3, Q9Y5L4, Q13505, O00505, P38646, Q53G71, O60684, P62258, O14980, A2RRB8, Q549C5, D0PNI1, O00410	1198	215	14116	2.24699
GOTERM_BP_ALL	GO:0017038~protein import	28	2.11321	1.17889e-05	O15131, Q53G69, Q4LE60, P55060, O95140, Q08209, O96008, Q15785, O95373, P61970, Q8N1F0, Q1HBJ4, Q8IYQ9, Q9H0C7, O00629, P30101, O94826, Q8IZ68, O60220, B2ZZ89, Q9UPE4, Q9NZQ3, Q9Y5L4, Q13505, O00505, O60684, O14980, Q549C5, D0PNI1, O00410	1198	131	14116	2.5185
GOTERM_BP_ALL	GO:0033365~protein localization in organelle	30	2.26415	1.2045e-05	O15131, Q53G69, Q4LE60, P55060, Q6VY07, O95140, Q08209, O96008, Q96CV9, Q15785, O95373, P61970, Q8N1F0, Q1HBJ4, Q8IYQ9, Q9H0C7, O00629, P30101, O94826, Q8IZ68, O60220, B2ZZ89, Q9UPE4, Q9NZQ3, Q9Y5L4, Q13505, O00505, O60684, O14980, Q549C5, D0PNI1, O00410	1198	146	14116	2.42116
GOTERM_BP_ALL	GO:0070585~protein localization in mitochondrion	11	0.830189	0.000366337	Q15785, Q53G69, Q8IZ68, O94826, O60220, O95140, Q9UPE4, Q549C5, Q13505, Q9Y5L4, D0PNI1, O96008	1198	34	14116	3.81214
GOTERM_BP_ALL	GO:0006626~protein targeting to mitochondrion	11	0.830189	0.000366337	Q15785, Q53G69, Q8IZ68, O94826, O60220, O95140, Q9UPE4, Q549C5, Q13505, Q9Y5L4, D0PNI1, O96008	1198	34	14116	3.81214
GOTERM_BP_ALL	GO:0051170~nuclear import	18	1.35849	0.00102294	Q9H0C7, O00629, O15131, P30101, Q4LE60, P55060, B2ZZ89, Q6IPF2, Q08209, Q9NZQ3, O00505, O60684, O95373, P61970, O14980, Q8N1F0, Q1HBJ4, Q8IYQ9, O00410	1198	88	14116	2.41015
GOTERM_BP_ALL	GO:0006913~nucleocytoplasmic transport	26	1.96226	0.0014338	O15131, Q6IS14, Q4LE60, P55060, P27797, Q08209, O95373, Q5VXV3, P61970, Q8N1F0, Q1HBJ4, Q8IYQ9, Q9H0C7, O00629, P30101, B2ZZ89, Q6IPF2, Q9NZQ3, Q16566, O00505, Q53G71, Q6PKH8, P06748, P38646, Q13838, O60684, O14980, O00410	1198	156	14116	1.96383
GOTERM_BP_ALL	GO:0051169~nuclear transport	26	1.96226	0.00172038	O15131, Q6IS14, Q4LE60, P55060, P27797, Q08209, O95373, Q5VXV3, P61970, Q8N1F0, Q1HBJ4, Q8IYQ9, Q9H0C7, O00629, P30101, B2ZZ89, Q6IPF2, Q9NZQ3, Q16566, O00505, Q53G71, Q6PKH8, P06748, P38646, Q13838, O60684, O14980, O00410	1198	158	14116	1.93897
GOTERM_BP_ALL	GO:0006606~protein import into nucleus	17	1.28302	0.00213917	Q9H0C7, O00629, O15131, P30101, Q4LE60, P55060, B2ZZ89, Q08209, Q9NZQ3, O00505, O60684, O95373, P61970, O14980, Q8N1F0, Q1HBJ4, Q8IYQ9, O00410	1198	86	14116	2.32919
GOTERM_BP_ALL	GO:0034504~protein localization in nucleus	17	1.28302	0.00536069	Q9H0C7, O00629, O15131, P30101, Q4LE60, P55060, B2ZZ89, Q08209, Q9NZQ3, O00505, O60684, O95373, P61970, O14980, Q8N1F0, Q1HBJ4, Q8IYQ9, O00410	1198	94	14116	2.13096
Annotation Cluster 17	Enrichment Score: 2.78
Category	Term	Count	%	PValue	Proteins	List Total	Pop Hits	Pop Total	Fold Enrichment
GOTERM_BP_ALL	GO:0034614~cellular response to reactive oxygen species	10	0.754717	0.000611513	P30041, P30044, P00441, Q7Z7M4, P04040, P07203, P32119, Q59GR8, Q6ZN40, Q06830, P36969	1198	30	14116	3.92766
GOTERM_BP_ALL	GO:0034599~cellular response to oxidative stress	12	0.90566	0.000707338	Q4W5L2, P00441, Q7Z7M4, P04040, P07203, Q2VPA0, P30041, P30044, P32119, Q06830, Q6ZN40, Q59GR8, P36969	1198	43	14116	3.28827
GOTERM_BP_ALL	GO:0042743~hydrogen peroxide metabolic process	9	0.679245	0.000761663	P30041, P00441, Q7Z7M4, P04040, P07203, P32119, Q06830, Q99497, P36969	1198	25	14116	4.24187
GOTERM_BP_ALL	GO:0006800~oxygen and reactive oxygen species metabolic process	14	1.0566	0.00369733	Q16798, O75489, P00441, Q7Z7M4, Q9NQ66, P04040, P07203, O43181, P30041, Q86U78, P32119, Q99497, Q06830, P36969	1198	67	14116	2.46211
GOTERM_BP_ALL	GO:0000302~response to reactive oxygen species	14	1.0566	0.00983659	P42224, P00441, Q7Z7M4, P04040, P07203, P30041, P30044, P02649, P09471, P32119, Q6ZN40, Q59GR8, Q99497, Q06830, P36969	1198	75	14116	2.19949
Annotation Cluster 18	Enrichment Score: 2.66
Category	Term	Count	%	PValue	Proteins	List Total	Pop Hits	Pop Total	Fold Enrichment
GOTERM_BP_ALL	GO:0031646~positive regulation of neurological system process	11	0.830189	0.00120257	Q4W5L2, O95970, Q8N169, Q9UI40, Q53H26, Q1WWK6, Q548C2, Q3MIH3	1198	39	14116	3.3234
GOTERM_BP_ALL	GO:0008582~regulation of synaptic growth at neuromuscular junction	5	0.377358	0.001461	O00468, Q3MIH3	1198	7	14116	8.41641
GOTERM_BP_ALL	GO:0050806~positive regulation of synaptic transmission	10	0.754717	0.00164636	Q4W5L2, O95970, Q8N169, Q9UI40, Q1WWK6, Q548C2, Q3MIH3	1198	34	14116	3.46558
GOTERM_BP_ALL	GO:0051971~positive regulation of transmission of nerve impulse	10	0.754717	0.0031005	Q4W5L2, O95970, Q8N169, Q9UI40, Q1WWK6, Q548C2, Q3MIH3	1198	37	14116	3.18459
GOTERM_BP_ALL	GO:0042062~long-term strengthening of neuromuscular junction	4	0.301887	0.00533755	Q3MIH3	1198	5	14116	9.42638
Annotation Cluster 19	Enrichment Score: 2.60
Category	Term	Count	%	PValue	Proteins	List Total	Pop Hits	Pop Total	Fold Enrichment
GOTERM_BP_ALL	GO:0050807~regulation of synapse organization	8	0.603774	0.00124472	Q15223, O00468, Q4LE67, P60880, O14594, Q3MIH3	1198	21	14116	4.48875
GOTERM_BP_ALL	GO:0008582~regulation of synaptic growth at neuromuscular junction	5	0.377358	0.001461	O00468, Q3MIH3	1198	7	14116	8.41641
GOTERM_BP_ALL	GO:0051963~regulation of synaptoProteinsis	7	0.528302	0.00279423	Q15223, O00468, P60880, Q3MIH3	1198	18	14116	4.58227
GOTERM_BP_ALL	GO:0050803~regulation of synapse structure and activity	8	0.603774	0.00295776	Q15223, O00468, Q4LE67, P60880, O14594, Q3MIH3	1198	24	14116	3.92766
GOTERM_BP_ALL	GO:0030433~ER-associated protein catabolic process	8	0.603774	0.00295776	Q5CAQ5, Q8TAT6, Q9UK22, P55072, Q3MIH3	1198	24	14116	3.92766
GOTERM_BP_ALL	GO:0042062~long-term strengthening of neuromuscular junction	4	0.301887	0.00533755	Q3MIH3	1198	5	14116	9.42638
Annotation Cluster 20	Enrichment Score: 2.39
Category	Term	Count	%	PValue	Proteins	List Total	Pop Hits	Pop Total	Fold Enrichment
GOTERM_BP_ALL	GO:0051146~striated muscle cell differentiation	18	1.35849	0.00102294	P17655, Q59EF6, Q3MNF0, P28329, O00468, Q08209, Q8WVW5, P28289, Q86YM7, Q60FE2, Q8TA92, P07203, Q53F18, Q69YG1, Q8N1F0, P68133, Q3MIV8, Q13424, Q5HYG7, Q6ZN40, Q59GR8, P01112	1198	88	14116	2.41015
GOTERM_BP_ALL	GO:0042692~muscle cell differentiation	21	1.58491	0.00284202	P17655, Q3MNF0, O00468, Q8WVW5, Q08209, Q86YM7, Q60FE2, Q53F18, Q8N1F0, P09382, Q6ZN40, Q13424, Q59EF6, P28329, P28289, P07203, Q8TA92, O00499, Q69YG1, Q86U78, P68133, Q3MIV8, Q59GR8, Q5HYG7, P01112	1198	121	14116	2.04498
GOTERM_BP_ALL	GO:0055002~striated muscle cell development	12	0.90566	0.00367303	Q3MNF0, P28329, O00468, Q8WVW5, Q08209, P28289, Q86YM7, Q8TA92, Q53F18, Q8N1F0, P68133, Q3MIV8, Q6ZN40, Q59GR8, Q13424	1198	52	14116	2.71915
GOTERM_BP_ALL	GO:0055001~muscle cell development	12	0.90566	0.00663316	Q3MNF0, P28329, O00468, Q8WVW5, Q08209, P28289, Q86YM7, Q8TA92, Q53F18, Q8N1F0, P68133, Q3MIV8, Q6ZN40, Q59GR8, Q13424	1198	56	14116	2.52492
GOTERM_BP_ALL	GO:0048741~skeletal muscle fiber development	8	0.603774	0.00750656	P28329, Q8N1F0, O00468, P68133, Q08209, Q86YM7, Q8TA92, Q53F18, Q13424	1198	28	14116	3.36656
GOTERM_BP_ALL	GO:0048747~muscle fiber development	9	0.679245	0.00775487	Q3MNF0, P28329, Q8N1F0, O00468, P68133, Q08209, Q86YM7, Q8TA92, Q3MIV8, Q53F18, Q13424	1198	35	14116	3.02991
Annotation Cluster 21	Enrichment Score: 2.30
Category	Term	Count	%	PValue	Proteins	List Total	Pop Hits	Pop Total	Fold Enrichment
GOTERM_BP_ALL	GO:0006916~anti-apoptosis	31	2.33962	0.00241623	Q59EJ3, P00441, Q53GY1, Q7Z7M4, P52565, Q5TZZ9, P23528, Q5W0H4, P11021, P08758, Q3MIH3, P32119, Q86XR1, Q05639, Q4W5L2, Q6FHL9, P50453, Q6P452, Q04760, P07203, Q14TF0, P38646, P06748, Q5CAQ5, P02649, P09211, D0PNI1, P04792	1198	206	14116	1.77317
GOTERM_BP_ALL	GO:0060548~negative regulation of cell death	47	3.54717	0.00331189	Q59EJ3, Q53GY1, P00441, Q5TZZ9, P52565, Q7Z7M4, P14174, P04040, P23528, Q5W0H4, Q32Q12, P62195, P30044, P11021, P08758, P32119, Q3MIH3, Q86XR1, Q05639, Q4W5L2, Q6FHL9, Q9H3Z4, P50453, P49588, P02768, Q6P452, Q04760, P13010, P13521, P07196, Q14TF0, P07203, P38646, P06748, P15531, P12235, Q5CAQ5, P02649, P09211, P10809, Q86U78, P61586, P04792, D0PNI1, P01112	1198	360	14116	1.53833
GOTERM_BP_ALL	GO:0043069~negative regulation of programmed cell death	46	3.4717	0.00512989	Q59EJ3, Q53GY1, P00441, Q5TZZ9, P52565, Q7Z7M4, P14174, P04040, P23528, Q5W0H4, Q32Q12, P62195, P30044, P11021, P08758, P32119, Q3MIH3, Q86XR1, Q05639, Q4W5L2, Q6FHL9, Q9H3Z4, P50453, P49588, P02768, Q6P452, Q04760, P13010, P13521, P07196, Q14TF0, P07203, P38646, P06748, P15531, Q5CAQ5, P02649, P09211, P10809, Q86U78, P61586, D0PNI1, P04792, P01112	1198	359	14116	1.5098
GOTERM_BP_ALL	GO:0010941~regulation of cell death	91	6.86792	0.00536036	P42224, Q59EJ3, Q53GY1, Q5TZZ9, A8K7B7, P14174, P31946, Q5W0H4, P23528, Q93034, Q32Q12, Q02156, Q9BXK5, O95831, Q5SQQ7, A4D2P1, Q9NUF9, Q8IZ29, Q00535, Q13618, P08758, O43707, P32119, Q3MIH3, Q96GF2, Q06830, Q86XR1, Q05639, Q4W5L2, Q9H3Z4, P49588, Q2YDC2, O00213, P06748, Q92736, P38646, Q9NZJ7, P02649, P10809, P62258, P09211, P61586, Q8N5V2, P04792, B7ZAD1, Q6IS14, A6NDG6, P00441, Q7Z7M4, P52565,…	1198	815	14116	1.31564
GOTERM_BP_ALL	GO:0043066~negative regulation of apoptosis	45	3.39623	0.00647094	Q59EJ3, Q53GY1, P00441, Q5TZZ9, P52565, Q7Z7M4, P14174, P04040, P23528, Q5W0H4, Q32Q12, P30044, P11021, P08758, P32119, Q3MIH3, Q86XR1, Q05639, Q4W5L2, Q6FHL9, Q9H3Z4, P50453, P49588, P02768, Q6P452, Q04760, P13010, P13521, P07196, P07203, Q14TF0, P38646, P06748, P15531, Q5CAQ5, P02649, P09211, P10809, Q86U78, P61586, D0PNI1, P04792, P01112	1198	354	14116	1.49784
GOTERM_BP_ALL	GO:0043067~regulation of programmed cell death	90	6.79245	0.00672542	P42224, Q59EJ3, Q53GY1, Q5TZZ9, A8K7B7, P14174, P31946, Q5W0H4, P23528, Q93034, Q32Q12, Q02156, Q9BXK5, O95831, Q5SQQ7, A4D2P1, Q9NUF9, Q8IZ29, Q00535, Q13618, P08758, O43707, P32119, Q3MIH3, Q96GF2, Q06830, Q86XR1, Q05639, Q4W5L2, Q9H3Z4, P49588, Q2YDC2, O00213, P06748, Q92736, P38646, Q9NZJ7, P02649, P10809, P62258, P09211, P61586, Q8N5V2, P04792, B7ZAD1, Q6IS14, A6NDG6, P00441, Q7Z7M4, P52565,…	1198	812	14116	1.30599
GOTERM_BP_ALL	GO:0042981~regulation of apoptosis	89	6.71698	0.00725934	P42224, Q59EJ3, Q53GY1, Q5TZZ9, A8K7B7, P14174, P31946, Q5W0H4, P23528, Q93034, Q32Q12, Q02156, Q9BXK5, O95831, Q5SQQ7, A4D2P1, Q9NUF9, Q8IZ29, Q00535, Q13618, P08758, O43707, P32119, Q3MIH3, Q96GF2, Q06830, Q86XR1, Q05639, Q4W5L2, Q9H3Z4, P49588, Q2YDC2, O00213, P06748, Q92736, P38646, Q9NZJ7, P02649, P10809, P62258, P09211, P61586, Q8N5V2, P04792, B7ZAD1, Q6IS14, A6NDG6, P00441, Q7Z7M4, P52565,…	1198	804	14116	1.30433
Annotation Cluster 22	Enrichment Score: 2.23
Category	Term	Count	%	PValue	Proteins	List Total	Pop Hits	Pop Total	Fold Enrichment
GOTERM_BP_ALL	GO:0009136~purine nucleoside diphosphate biosynthetic process	4	0.301887	0.00533755	P06576, P30049, P25705, Q9Y6K8	1198	5	14116	9.42638
GOTERM_BP_ALL	GO:0006172~ADP biosynthetic process	4	0.301887	0.00533755	P06576, P30049, P25705, Q9Y6K8	1198	5	14116	9.42638
GOTERM_BP_ALL	GO:0009188~ribonucleoside diphosphate biosynthetic process	4	0.301887	0.00533755	P06576, P30049, P25705, Q9Y6K8	1198	5	14116	9.42638
GOTERM_BP_ALL	GO:0009180~purine ribonucleoside diphosphate biosynthetic process	4	0.301887	0.00533755	P06576, P30049, P25705, Q9Y6K8	1198	5	14116	9.42638
GOTERM_BP_ALL	GO:0006200~ATP catabolic process	6	0.45283	0.00859294	Q2VPA0, P06576, P48047, P30049, P25705, Q4LE36	1198	16	14116	4.41861

## Sheet: GLOBUS PALLIDUS
Annotation Cluster 1	Enrichment Score: 20.78
Category	Term	Count	%	PValue	Proteins	List Total	Pop Hits	Pop Total	Fold Enrichment
GOTERM_BP_ALL	GO:0006082~organic acid metabolic process	129	10.3283	2.86861e-29	Q5VZ30, Q7RU04, Q12904, P31153, P53597, Q9H7Z7, Q02252, O43175, P07101, Q6IAL5, Q6FHQ6, P52788, P09417, Q8IYQ7, Q16134, Q04828, Q5T6L4, Q5T440, Q52NV4, P49588, Q9NSE4, Q9BR63, Q13011, P54577, P41250, O43837, Q9UKU7, Q9UGJ0, O43776, Q6FHZ0, Q8IV97, Q9Y2S2, Q9BV79, Q6NVY1, P36871, Q6FI37, Q9BUT1, P07237, Q14914, Q59G10, Q8N169, P43155, A8K639, P12955, A8YXX4, A8K9L3, P31040, P42858, B3KNS7, B2RAQ8,…	1122	560	14116	2.89815
GOTERM_BP_ALL	GO:0042180~cellular ketone metabolic process	127	10.1681	1.36299e-27	Q5VZ30, Q7RU04, Q12904, P31153, P53597, Q9H7Z7, Q02252, O43175, P07101, Q6IAL5, Q6FHQ6, P52788, P09417, Q8IYQ7, Q16134, Q04828, Q5T6L4, Q5T440, Q52NV4, P49588, Q9NSE4, Q9BR63, Q13011, P54577, P41250, O43837, Q9UKU7, Q9UGJ0, O43776, Q6FHZ0, Q8IV97, Q9Y2S2, Q9BV79, Q6NVY1, P36871, Q6FI37, Q9BUT1, P07237, Q14914, Q59G10, Q8N169, P43155, A8K639, P12955, P16152, A8YXX4, A8K9L3, P31040, P42858, B3KNS7,…	1122	567	14116	2.81799
GOTERM_BP_ALL	GO:0043436~oxoacid metabolic process	125	10.008	2.59752e-27	Q5VZ30, Q7RU04, Q12904, P31153, P53597, Q9H7Z7, Q02252, O43175, P07101, Q6IAL5, Q6FHQ6, P09417, P52788, Q8IYQ7, Q16134, Q04828, Q5T6L4, Q5T440, Q52NV4, P49588, Q9NSE4, Q9BR63, Q13011, P41250, O43837, P54577, Q9UKU7, Q9UGJ0, O43776, Q6FHZ0, Q8IV97, Q9Y2S2, Q9BV79, Q6NVY1, P36871, Q6FI37, Q9BUT1, P07237, Q14914, Q59G10, Q8N169, P43155, A8K639, P12955, A8YXX4, A8K9L3, P31040, P42858, B3KNS7, B2RAQ8,…	1122	556	14116	2.82849
GOTERM_BP_ALL	GO:0019752~carboxylic acid metabolic process	125	10.008	2.59752e-27	Q5VZ30, Q7RU04, Q12904, P31153, P53597, Q9H7Z7, Q02252, O43175, P07101, Q6IAL5, Q6FHQ6, P09417, P52788, Q8IYQ7, Q16134, Q04828, Q5T6L4, Q5T440, Q52NV4, P49588, Q9NSE4, Q9BR63, Q13011, P41250, O43837, P54577, Q9UKU7, Q9UGJ0, O43776, Q6FHZ0, Q8IV97, Q9Y2S2, Q9BV79, Q6NVY1, P36871, Q6FI37, Q9BUT1, P07237, Q14914, Q59G10, Q8N169, P43155, A8K639, P12955, A8YXX4, A8K9L3, P31040, P42858, B3KNS7, B2RAQ8,…	1122	556	14116	2.82849
GOTERM_BP_ALL	GO:0006519~cellular amino acid and derivative metabolic process	88	7.04564	1.57166e-22	Q5VZ30, P17812, Q13825, P19623, Q12904, P17174, P31153, Q02252, P43034, O43175, Q9GZT4, B1AKK2, Q9HCC0, Q6IBR2, P07101, P80404, Q6FHQ6, Q7L266, P09417, P52788, Q8IYQ7, P50440, Q9UJ14, Q9P0K9, P16930, Q546Z2, Q4W5L2, Q5T6L4, Q5T440, Q53GX7, Q9H479, Q52NV4, P49588, P05089, Q9NSE4, Q9BR63, P41250, P54577, Q9UKU7, O43776, Q8IV97, Q6NVY1, Q6FI37, P07237, Q6GMP0, Q6UWR7, P02647, Q9UHY7, Q14749, P36969,…	1122	352	14116	3.14528
GOTERM_BP_ALL	GO:0044106~cellular amine metabolic process	74	5.92474	2.97865e-18	Q5VZ30, P17812, Q13825, P19623, Q12904, P17174, P31153, Q02252, P43034, Q9GZT4, O43175, B1AKK2, Q9HCC0, Q6IBR2, P07101, Q7L266, P09417, P52788, Q8IYQ7, Q9P0K9, P16930, Q546Z2, Q4W5L2, Q5T6L4, Q5T440, Q53GX7, Q9H479, Q52NV4, P49588, P05089, Q9NSE4, Q9BR63, P54577, P41250, Q9UKU7, O43776, Q8IV97, Q6NVY1, Q6GMP0, Q6UWR7, P02647, Q9UHY7, Q14749, Q8N169, A8K639, Q8IVA8, P14868, Q53FP3, O95671, P12955,…	1122	305	14116	3.05246
GOTERM_BP_ALL	GO:0006520~cellular amino acid metabolic process	62	4.96397	3.8805e-18	Q5VZ30, P17812, Q13825, Q12904, P17174, P31153, Q02252, Q9GZT4, O43175, B1AKK2, Q9HCC0, Q6IBR2, P07101, Q7L266, P52788, P09417, Q8IYQ7, Q9P0K9, P16930, Q546Z2, Q5T6L4, Q5T440, Q9H479, Q53GX7, Q52NV4, P49588, P05089, Q9NSE4, Q9BR63, P54577, P41250, Q9UKU7, O43776, Q8IV97, Q6NVY1, Q6GMP0, Q9UHY7, Q14749, Q8N169, A8K639, Q8IVA8, P14868, Q53FP3, P12955, P00505, Q9BQL0, Q546H9, Q8NCN5, Q2M3B4, A8YXX4,…	1122	226	14116	3.45145
GOTERM_BP_ALL	GO:0009308~amine metabolic process	80	6.40512	1.87149e-14	Q5VZ30, P17812, Q13825, P19623, Q12904, P17174, P31153, Q02252, P43034, O43175, Q9GZT4, B1AKK2, Q9HCC0, Q6IBR2, P07101, P80404, Q7L266, P09417, P52788, Q8IYQ7, P50440, Q9P0K9, P16930, Q546Z2, Q4W5L2, Q5T6L4, Q5T440, Q53GX7, Q9H479, Q52NV4, P49588, P05089, Q9NSE4, Q9BR63, P41250, P54577, Q14894, Q9UKU7, O43776, Q8IV97, Q6NVY1, Q6GMP0, P07237, Q6UWR7, P02647, Q9UHY7, Q14749, Q8N169, A8K639, Q8IVA8,…	1122	400	14116	2.51622
GOTERM_BP_ALL	GO:0032787~monocarboxylic acid metabolic process	55	4.40352	1.01999e-08	O14561, Q6FHV6, Q7RU04, Q2XPP3, Q6IAQ1, Q9H7Z7, P48735, Q9GZT4, Q6FHQ6, Q16134, Q04828, P11498, Q4W5L2, P49753, B7Z5E3, Q13011, P06744, Q54A51, P09110, Q6DHZ2, Q9UGJ0, Q96PU8, P11177, Q9Y2S2, Q9BV79, P36871, Q6FI37, Q9BUT1, Q6GMP0, P07237, P14550, Q14914, Q59G10, P43155, Q16698, Q546H9, A8K9L3, Q96RQ3, Q53HG3, P42858, B9EKV4, P09960, B3KNS7, B2RAQ8, P60174, Q16798, P43304, P49327, Q6IBD7, O60825,…	1122	301	14116	2.29887
Annotation Cluster 2	Enrichment Score: 15.48
Category	Term	Count	%	PValue	Proteins	List Total	Pop Hits	Pop Total	Fold Enrichment
GOTERM_BP_ALL	GO:0006810~transport	335	26.8215	1.00117e-21	Q5VVD0, O75964, Q86Y39, Q5H9R2, Q9H7Z7, P43034, Q8IY97, Q32Q12, Q59EA2, Q9H115, A4D2P0, P11142, A4D2P1, Q5VXV3, O76054, P38606, Q15334, Q8N1F0, Q15075, P22695, Q04828, Q9UJU6, O95259, Q8TAS0, Q5SQT9, Q6FIC5, B2ZZ89, Q6J1Z9, P41250, Q9UKF7, O00217, Q8NCF7, A4QPA9, Q9NZJ7, Q8IV97, Q9H3K5, P62258, B3KPN7, A2RRB8, P14415, O95782, Q8WWI5, O60518, P09497, O00410, P09496, Q6FHR0, Q8N169, P43155, Q0VAB1,…	1122	2629	14116	1.60315
GOTERM_BP_ALL	GO:0051234~establishment of localization	337	26.9816	1.46677e-21	Q5VVD0, O75964, Q86Y39, Q5H9R2, Q9H7Z7, P43034, Q8IY97, Q32Q12, Q59EA2, Q9H115, A4D2P0, P11142, A4D2P1, Q5VXV3, O76054, P38606, Q15334, Q8N1F0, Q15075, P22695, Q04828, Q9UJU6, O95259, Q8TAS0, Q5SQT9, Q6FIC5, B2ZZ89, Q5CZH9, Q6J1Z9, P41250, Q9UKF7, O00217, Q8NCF7, A4QPA9, Q9NZJ7, Q8IV97, Q9H3K5, P62258, B3KPN7, A2RRB8, P14415, O95782, Q8WWI5, O60518, P09497, O00410, P09496, Q6FHR0, Q8N169, P43155,…	1122	2656	14116	1.59632
GOTERM_BP_ALL	GO:0046907~intracellular transport	119	9.52762	6.40069e-18	Q96QK1, P09936, Q5VVD0, Q68CN5, Q2VPS2, O14908, P43034, Q6MZV5, Q8IY97, Q9H115, P11142, P61106, Q8IW24, Q5VXV3, Q8N1F0, Q15075, Q8IYQ9, B2R692, Q16543, Q59EK3, B2ZZ89, Q5SQT9, Q6FHY4, A4QPA9, Q92736, P02649, P62258, A2RRB8, O95782, P49407, P09497, P09496, O00410, Q8N169, P39687, O95140, Q75ME0, P43487, Q60FE2, Q5VTS9, Q6I9V5, P27348, Q9Y678, O94973, P42858, O75886, Q6P0N6, P30049, Q1HBJ4, B2R5U3,…	1122	657	14116	2.27877
GOTERM_BP_ALL	GO:0051179~localization	355	28.4227	7.17969e-18	Q5VVD0, O75964, Q86Y39, Q5H9R2, Q9H7Z7, P43034, Q8IY97, P23528, Q59EA2, Q32Q12, Q9H115, A4D2P0, P11142, A4D2P1, Q5VXV3, O76054, P38606, Q15334, Q8N1F0, Q15075, P98160, P22695, Q04828, Q9UJU6, O95259, Q8TAS0, Q5SQT9, Q6FIC5, B2ZZ89, Q5CZH9, Q6J1Z9, P41250, Q9UKF7, O00217, Q8NCF7, A4QPA9, Q9NZJ7, Q8IV97, O15230, Q9H3K5, P62258, B3KPN7, A2RRB8, P14415, O95782, Q8WWI5, O60518, P09497, O00410, P09496,…	1122	2993	14116	1.49225
GOTERM_BP_ALL	GO:0045184~establishment of protein localization	132	10.5685	7.86903e-18	Q99816, Q96QK1, Q5VVD0, Q68CN5, Q2VPS2, O14908, Q6MZV5, Q9H444, Q8IY97, Q9UID3, Q9H115, P61106, Q8IW24, Q8N1F0, Q8IYQ9, O43707, B2R692, Q16543, O14910, Q59EK3, B2ZZ89, Q5SQT9, Q5CZH9, Q68CM6, Q6FHY4, P62258, A2RRB8, B3KPN7, O95782, O60518, P09497, Q6FHR0, P09496, O00410, Q0VAB1, O43633, P61026, O95140, Q75ME0, Q60FE2, Q9UPT5, P13667, P27348, Q9Y678, O94973, P42858, O75886, Q1HBJ4, Q7Z5V0, O75381,…	1122	769	14116	2.15957
GOTERM_BP_ALL	GO:0015031~protein transport	130	10.4083	2.40295e-17	Q99816, Q96QK1, Q5VVD0, Q68CN5, Q2VPS2, O14908, Q6MZV5, Q9H444, Q8IY97, Q9UID3, Q9H115, P61106, Q8IW24, Q8N1F0, Q8IYQ9, O43707, B2R692, Q16543, O14910, Q59EK3, B2ZZ89, Q5SQT9, Q68CM6, Q6FHY4, P62258, A2RRB8, B3KPN7, O95782, O60518, P09497, Q6FHR0, P09496, O00410, Q0VAB1, O43633, P61026, O95140, Q75ME0, Q60FE2, Q9UPT5, P13667, P27348, Q9Y678, O94973, P42858, O75886, Q1HBJ4, Q7Z5V0, O75381, P55072,…	1122	762	14116	2.14638
GOTERM_BP_ALL	GO:0051649~establishment of localization in cell	139	11.1289	7.64321e-17	Q96QK1, P09936, Q5VVD0, Q68CN5, Q2VPS2, O14908, P43034, Q6MZV5, Q8IY97, Q9H115, P61106, O75145, P11142, Q8IW24, Q5VXV3, Q8N1F0, Q15334, Q15075, Q8IYQ9, B2R692, Q16543, O14910, Q59EK3, B2ZZ89, Q5SQT9, P41250, Q68CM6, Q6FHY4, A4QPA9, Q92736, P02649, P62258, A2RRB8, B3KPN7, O95782, P49407, P09497, P09496, O00410, Q8N169, P39687, O95140, Q75ME0, Q9H0F7, P43487, Q60FE2, Q9UPT5, Q5VTS9, P13667, Q6I9V5,…	1122	852	14116	2.05255
GOTERM_BP_ALL	GO:0008104~protein localization	141	11.289	4.72159e-16	Q99816, Q96QK1, Q5VVD0, Q68CN5, Q2VPS2, O14908, Q6MZV5, Q9H444, Q8IY97, Q9UID3, Q9H115, P61106, Q8IW24, Q8N1F0, Q8IYQ9, O43707, P98160, B2R692, Q16543, O14910, Q59EK3, B2ZZ89, Q5SQT9, Q5CZH9, Q68CM6, Q6FHY4, O60888, P62258, A2RRB8, B3KPN7, O95782, O60518, P09497, Q6FHR0, P09496, O00410, Q0VAB1, O43633, P61026, O95140, Q75ME0, Q9Y4G6, Q60FE2, Q9UPT5, O75781, P13667, P27348, Q9Y678, O94973, P42858,…	1122	882	14116	2.01127
GOTERM_BP_ALL	GO:0051641~cellular localization	146	11.6894	4.93619e-16	Q96QK1, P09936, Q5VVD0, Q68CN5, Q2VPS2, O14908, P43034, Q6MZV5, Q8IY97, Q9H115, A4D2P0, P61106, O75145, P11142, Q8IW24, A4D2P1, Q5VXV3, Q8N1F0, Q15334, Q15075, Q8IYQ9, B2R692, Q16543, O14910, Q59EK3, B2ZZ89, Q5SQT9, Q5CZH9, P41250, Q68CM6, Q6FHY4, A4QPA9, Q92736, P02649, P62258, A2RRB8, B3KPN7, O95782, P49407, P09497, P09496, O00410, Q8N169, P39687, O95140, Q75ME0, Q9H0F7, P43487, Q9Y4G6, Q60FE2,…	1122	928	14116	1.97935
GOTERM_BP_ALL	GO:0033036~macromolecule localization	160	12.8102	2.53018e-15	Q99816, Q96QK1, Q5VVD0, Q68CN5, Q2VPS2, O14908, Q6MZV5, Q9H444, Q8IY97, Q9UID3, Q9H115, P61106, Q8IW24, Q8N1F0, Q8IYQ9, O43707, P98160, Q04828, B2R692, Q16543, O14910, Q59EK3, P22626, B2ZZ89, Q5SQT9, Q5CZH9, Q9UKF7, Q68CM6, Q6FHY4, O60888, P02649, P62258, A2RRB8, B3KPN7, O95782, O60518, P02647, P09497, O00410, Q6FHR0, P09496, Q9NZD2, Q0VAB1, O43633, P61026, O95140, Q75ME0, Q9Y4G6, Q60FE2, Q9UPT5,…	1122	1076	14116	1.8708
GOTERM_BP_ALL	GO:0006886~intracellular protein transport	71	5.68455	8.53937e-12	Q53G69, Q4LE60, Q5VVD0, P55060, Q2VPS2, Q68CN5, Q08209, O14908, Q6MZV5, P31946, Q8IY97, Q9H115, Q02410, Q8N1F0, Q8IYQ9, Q00535, P53680, O00629, Q16543, Q8IZ68, Q92973, Q59EK3, B2ZZ89, Q5SQT9, Q59GU6, Q6FHY4, P06748, P38646, P62258, A2RRB8, O95782, Q549C5, P54920, P09497, P09496, O00410, Q6IS14, Q6VY07, Q53H83, O95140, P27797, Q75ME0, P61981, O96008, Q5VY93, O95373, P27348, Q9Y678, P42858, O94973,…	1122	374	14116	2.38839
GOTERM_BP_ALL	GO:0034613~cellular protein localization	72	5.76461	2.74668e-10	Q53G69, Q4LE60, Q5VVD0, P55060, Q2VPS2, Q68CN5, Q08209, O14908, Q6MZV5, P31946, Q8IY97, Q9H115, Q02410, Q8N1F0, Q8IYQ9, Q00535, P53680, O00629, Q16543, Q8IZ68, Q92973, Q59EK3, B2ZZ89, Q5SQT9, Q59GU6, Q6FHY4, P06748, P38646, P62258, A2RRB8, O95782, Q549C5, P54920, P09497, P09496, O00410, Q6IS14, Q6VY07, Q53H83, O95140, P27797, Q75ME0, P61981, O96008, Q5VY93, O95373, P27348, Q9Y678, P42858, O94973,…	1122	411	14116	2.20399
GOTERM_BP_ALL	GO:0070727~cellular macromolecule localization	72	5.76461	3.80152e-10	Q53G69, Q4LE60, Q5VVD0, P55060, Q2VPS2, Q68CN5, Q08209, O14908, Q6MZV5, P31946, Q8IY97, Q9H115, Q02410, Q8N1F0, Q8IYQ9, Q00535, P53680, O00629, Q16543, Q8IZ68, Q92973, Q59EK3, B2ZZ89, Q5SQT9, Q59GU6, Q6FHY4, P06748, P38646, P62258, A2RRB8, O95782, Q549C5, P54920, P09497, P09496, O00410, Q6IS14, Q6VY07, Q53H83, O95140, P27797, Q75ME0, P61981, O96008, Q5VY93, O95373, P27348, Q9Y678, P42858, O94973,…	1122	414	14116	2.18802
Annotation Cluster 3	Enrichment Score: 13.64
Category	Term	Count	%	PValue	Proteins	List Total	Pop Hits	Pop Total	Fold Enrichment
GOTERM_BP_ALL	GO:0015980~energy derivation by oxidation of organic compounds	55	4.40352	1.54673e-23	O14561, Q546F9, P53597, P17174, Q5H9R2, P48735, O00483, P62136, Q6IAL5, Q6FHQ6, P10253, Q96I99, P36957, P22695, Q4W5L2, P62140, B1ANK7, Q3MHU6, O43837, O00217, A8K761, Q9UGJ0, Q2TB59, Q6FHZ0, P11177, Q53GF8, Q9H3K5, Q6IPW4, Q6FI37, Q6IS15, Q53G17, Q8N169, P43155, Q549M5, Q7Z7M4, B7Z792, P04040, Q546H9, Q9BTT9, Q9BTT5, P31040, Q6IB80, O75746, Q6IB89, P11216, Q6IBA0, Q16795, Q0QEY7, Q8N5Y3, Q16798,…	1122	144	14116	4.80528
GOTERM_BP_ALL	GO:0045333~cellular respiration	43	3.44275	2.02769e-21	Q546F9, O14561, P53597, Q5H9R2, P48735, O00483, Q6IAL5, Q6FHQ6, Q96I99, P36957, P22695, Q4W5L2, B1ANK7, O43837, Q3MHU6, O00217, A8K761, Q6FHZ0, P11177, Q2TB59, Q9H3K5, Q53GF8, Q6IPW4, Q6FI37, Q8N169, Q53G17, Q549M5, Q7Z7M4, B7Z792, Q546H9, P04040, Q9BTT5, P31040, Q6IB80, O75746, Q6IB89, Q16795, Q6IBA0, Q0QEY7, Q16798, O75489, P14927, P21912, B1AM93, Q59GW8, P56556, P31930, P07919, O75306, P21399	1122	97	14116	5.57719
GOTERM_BP_ALL	GO:0006119~oxidative phosphorylation	37	2.96237	9.25179e-16	O14561, Q53G17, O75964, Q549M5, Q08ET0, Q5H9R2, B7Z792, O00483, Q9BTT5, Q6IB80, Q9H3H0, P38606, P30049, Q6IB89, Q53Y06, Q6IBA0, Q16795, P22695, Q4W5L2, O75489, Q8TAS0, P14927, B1AM93, Q3MHU6, P56385, Q9UI12, O00217, P56556, A8K761, P21281, P06576, P31930, Q9H3K5, Q6IPW4, P48047, P07919, P25705, O75947, O75306, Q53X12	1122	98	14116	4.75001
GOTERM_BP_ALL	GO:0022900~electron transport chain	38	3.04243	3.57594e-14	O14561, Q8N169, Q53G17, Q546F9, Q549M5, Q86Y39, Q7Z7M4, Q5H9R2, B7Z792, Q8TBT6, Q546H9, O00483, Q9BTT5, P31040, Q6IB80, O75746, Q53HG1, Q6IB89, Q16134, Q6IBA0, Q16795, P22695, Q0QEY7, P47985, Q4W5L2, Q59G46, O75489, P14927, B1AM93, P21912, Q59GW8, Q3MHU6, O00217, P56556, A8K761, Q9UI09, P31930, Q9H3K5, Q6IPW4, P10599, O43169, Q53XN3, P07919, O75306	1122	114	14116	4.1937
GOTERM_BP_ALL	GO:0022904~respiratory electron transport chain	28	2.24179	7.0577e-14	Q8N169, Q53G17, Q546F9, O14561, Q549M5, Q7Z7M4, B7Z792, Q5H9R2, O00483, Q546H9, Q9BTT5, P31040, Q6IB80, O75746, Q6IB89, Q16795, Q6IBA0, Q0QEY7, Q4W5L2, O75489, P14927, B1AM93, P21912, Q59GW8, Q3MHU6, O00217, P56556, A8K761, P31930, Q9H3K5, Q6IPW4, P07919, O75306	1122	64	14116	5.50423
GOTERM_BP_ALL	GO:0042775~mitochondrial ATP synthesis coupled electron transport	21	1.68135	4.16119e-09	Q4W5L2, Q53G17, O14561, O75489, Q549M5, P14927, B1AM93, B7Z792, Q5H9R2, Q3MHU6, O00483, O00217, A8K761, P56556, Q9BTT5, Q6IB80, P31930, Q9H3K5, Q6IPW4, P07919, Q6IB89, Q6IBA0, Q16795, O75306	1122	56	14116	4.71791
GOTERM_BP_ALL	GO:0042773~ATP synthesis coupled electron transport	21	1.68135	4.16119e-09	Q4W5L2, Q53G17, O14561, O75489, Q549M5, P14927, B1AM93, B7Z792, Q5H9R2, Q3MHU6, O00483, O00217, A8K761, P56556, Q9BTT5, Q6IB80, P31930, Q9H3K5, Q6IPW4, P07919, Q6IB89, Q6IBA0, Q16795, O75306	1122	56	14116	4.71791
GOTERM_BP_ALL	GO:0006120~mitochondrial electron transport, NADH to ubiquinone	17	1.36109	5.17763e-08	Q53G17, O14561, O75489, Q549M5, B1AM93, B7Z792, Q5H9R2, Q3MHU6, O00217, O00483, A8K761, P56556, Q9BTT5, Q6IB80, Q9H3K5, Q6IPW4, Q6IB89, Q16795, Q6IBA0, O75306	1122	42	14116	5.09235
Annotation Cluster 4	Enrichment Score: 10.26
Category	Term	Count	%	PValue	Proteins	List Total	Pop Hits	Pop Total	Fold Enrichment
GOTERM_BP_ALL	GO:0006006~glucose metabolic process	46	3.68295	3.89167e-15	Q6IS15, Q53G35, P04406, Q5LJA0, Q6FHV6, Q01813, Q12904, Q00796, P06733, P04075, Q546H9, Q9BTT9, Q6PCE3, P17858, P62136, P10253, P11216, B2RAQ8, Q8N5Y3, P11498, Q546Z2, P37837, P60174, P62140, A8K4W6, P43304, B7Z5E3, Q59ET0, P06744, Q02218, O60825, Q9ULD0, Q9UGJ0, P09972, Q5R208, P11177, Q6FHZ0, P36871, P08237, Q96G03, Q86YI5, P14550, Q7Z4W1, P14618, Q5U077, B4DXG6	1122	153	14116	3.78255
GOTERM_BP_ALL	GO:0044275~cellular carbohydrate catabolic process	31	2.48199	7.99604e-13	Q53G35, P04406, Q5LJA0, Q8N335, Q6FHV6, Q01813, P06733, P04075, Q00796, P46926, P17858, P10253, P11216, Q546Z2, P37837, P60174, A8K4W6, B7Z5E3, P06744, Q02218, O60825, Q9ULD0, P09972, Q5R208, Q6FHZ0, P11177, P36871, P08237, Q86YI5, P14618, Q5U077	1122	85	14116	4.5884
GOTERM_BP_ALL	GO:0019318~hexose metabolic process	48	3.84307	1.71021e-12	Q6IS15, Q53G35, P04406, Q5LJA0, Q6FHV6, Q01813, Q12904, Q00796, P06733, P04075, Q546H9, Q9BTT9, Q6PCE3, P17858, P62136, Q6ZP37, P10253, P11216, B2RAQ8, Q8N5Y3, P11498, Q546Z2, P37837, P60174, P62140, A8K4W6, P43304, B7Z5E3, Q59ET0, P06744, Q02218, Q13630, O60825, Q9ULD0, Q9UGJ0, P09972, Q5R208, P11177, Q6FHZ0, P36871, P08237, Q96G03, Q86YI5, P14550, Q7Z4W1, P14618, Q5U077, B4DXG6	1122	192	14116	3.14528
GOTERM_BP_ALL	GO:0005996~monosaccharide metabolic process	52	4.16333	2.64027e-12	Q8TDQ7, Q53G35, P04406, Q6FHV6, Q12904, P06733, P62136, P17858, Q6ZP37, P10253, P11498, Q546Z2, Q9H479, P62140, B7Z5E3, P06744, Q02218, Q9UGJ0, P09972, Q6FHZ0, P11177, P36871, P08237, Q96G03, P14550, Q7Z4W1, Q6IS15, Q5LJA0, Q01813, Q00796, P04075, Q546H9, Q9BTT9, Q6PCE3, Q53FW2, P46926, P11216, B2RAQ8, Q8N5Y3, P60174, P37837, A8K4W6, P43304, Q59ET0, Q13630, O60825, Q9ULD0, Q5R208, Q86YI5, P14618,…	1122	222	14116	2.94693
GOTERM_BP_ALL	GO:0006007~glucose catabolic process	25	2.0016	2.89109e-12	Q53G35, Q5LJA0, Q6FHV6, P04406, Q01813, P06733, P04075, P17858, Q546Z2, P37837, P60174, A8K4W6, B7Z5E3, P06744, Q02218, O60825, Q9ULD0, P09972, Q6FHZ0, P11177, P36871, P08237, Q86YI5, P14618, Q5U077	1122	58	14116	5.42289
GOTERM_BP_ALL	GO:0046164~alcohol catabolic process	29	2.32186	8.29416e-12	Q53G35, P04406, Q5LJA0, Q8N335, Q6FHV6, Q01813, P06733, P04075, Q00796, P46926, P17858, Q546Z2, P37837, P60174, A8K4W6, B7Z5E3, P06744, Q02218, O60825, Q9ULD0, P09972, Q6FHZ0, P11177, Q53YE7, P36871, P08237, Q86YI5, P14618, Q5U077	1122	81	14116	4.50435
GOTERM_BP_ALL	GO:0006096~glycolysis	22	1.76141	1.1173e-11	Q53G35, Q6FHV6, P60174, Q5LJA0, P04406, Q01813, A8K4W6, P04075, P06733, B7Z5E3, P06744, Q02218, Q9ULD0, P17858, P09972, Q6FHZ0, P11177, P36871, P08237, Q86YI5, P14618, Q5U077	1122	47	14116	5.88903
GOTERM_BP_ALL	GO:0046365~monosaccharide catabolic process	26	2.08167	6.87576e-11	Q53G35, Q5LJA0, Q6FHV6, P04406, Q01813, P06733, P04075, P46926, P17858, Q546Z2, P37837, P60174, A8K4W6, B7Z5E3, P06744, Q02218, O60825, Q9ULD0, P09972, Q6FHZ0, P11177, P36871, P08237, Q86YI5, P14618, Q5U077	1122	71	14116	4.60717
GOTERM_BP_ALL	GO:0016052~carbohydrate catabolic process	32	2.56205	1.91521e-10	Q53G35, P04406, Q5LJA0, Q8N335, Q6FHV6, Q01813, P06733, P04075, Q00796, P46926, P17858, P10253, P11216, Q546Z2, P37837, P60174, A8K4W6, B7Z5E3, P06744, Q02218, O60825, Q9ULD0, P09972, Q5R208, Q6FHZ0, P11177, P36871, P08237, Q86YI5, P14550, P14618, Q5U077	1122	109	14116	3.69354
GOTERM_BP_ALL	GO:0019320~hexose catabolic process	25	2.0016	2.21647e-10	Q53G35, Q5LJA0, Q6FHV6, P04406, Q01813, P06733, P04075, P17858, Q546Z2, P37837, P60174, A8K4W6, B7Z5E3, P06744, Q02218, O60825, Q9ULD0, P09972, Q6FHZ0, P11177, P36871, P08237, Q86YI5, P14618, Q5U077	1122	69	14116	4.55837
GOTERM_BP_ALL	GO:0006066~alcohol metabolic process	71	5.68455	4.4881e-09	Q8TDQ7, Q53G35, P04406, Q6FHV6, Q8N335, Q3LXA3, Q12904, P17174, P06733, P43034, P17858, P62136, P14324, Q6ZP37, P07101, P10253, A6NJP5, Q546Z2, Q4W5L2, P11498, Q9H479, P62140, B7Z5E3, P06744, Q02218, Q9UGJ0, P09972, Q9UHQ9, P11177, Q6FHZ0, P02649, P36871, P08237, Q96G03, P14550, Q7Z4W1, Q6UWR7, P02647, Q6IS15, Q5LJA0, Q01813, Q00796, P04075, P04040, Q546H9, Q9BTT9, Q6PCE3, P46926, Q53FW2, Q2M3B4,…	1122	429	14116	2.08219
GOTERM_BP_ALL	GO:0044262~cellular carbohydrate metabolic process	62	4.96397	1.60974e-07	Q8TDQ7, Q53G35, P04406, Q8N335, Q6FHV6, Q3LXA3, Q12904, P17174, P06733, P48735, P62136, P17858, Q6ZP37, Q6FHQ6, P10253, Q96HX3, A6NJP5, Q546Z2, P11498, Q9H479, P62140, B7Z5E3, P06744, Q02218, Q9UGJ0, P09972, P11177, Q6FHZ0, P36871, P08237, Q96G03, Q6FI37, P14550, Q7Z4W1, Q6IS15, Q5LJA0, Q01813, Q00796, P04075, Q546H9, Q9BTT9, Q6PCE3, Q53FW2, P46926, P11216, B2RAQ8, Q8N5Y3, P60174, P37837, O15294,…	1122	387	14116	2.01558
GOTERM_BP_ALL	GO:0005975~carbohydrate metabolic process	73	5.84468	4.22685e-06	Q8TDQ7, Q53G35, P04406, Q6FHV6, Q8N335, Q3LXA3, Q12904, P17174, P06733, P48735, P62136, P17858, Q6ZP37, Q6FHQ6, P11169, P10253, O43488, Q96HX3, A6NJP5, Q546Z2, P11498, Q9H479, P62140, B7Z5E3, P06744, Q02218, Q9UGJ0, P09972, P11177, Q6FHZ0, P36871, P08237, Q53GF8, Q96G03, Q6FI37, P14550, P15121, Q7Z4W1, Q6IS15, Q5LJA0, Q01813, A6NDG6, Q00796, P04075, Q546H9, Q9BTT9, Q6PCE3, P46926, Q53FW2, B7Z6Q4,…	1122	530	14116	1.73287
Annotation Cluster 5	Enrichment Score: 9.46
Category	Term	Count	%	PValue	Proteins	List Total	Pop Hits	Pop Total	Fold Enrichment
GOTERM_BP_ALL	GO:0051443~positive regulation of ubiquitin-protein ligase activity	30	2.40192	1.48285e-14	P35998, Q6IAT9, P25789, P25786, Q5JNW4, Q6IBM2, Q66K58, P63208, Q59EG8, P17980, P55036, Q3MIH3, Q53FT5, Q53FT8, Q53XL8, P61088, Q53GN6, P28074, A8K2M0, P28070, O14818, Q53GF5, P62333, Q5U0A0, Q6IB71, P49721, P49720, O00232	1122	70	14116	5.3919
GOTERM_BP_ALL	GO:0051437~positive regulation of ubiquitin-protein ligase activity during mitotic cell cycle	29	2.32186	5.10422e-14	P35998, Q6IAT9, P25789, P25786, Q5JNW4, Q6IBM2, Q66K58, P63208, Q59EG8, P17980, P55036, Q3MIH3, Q53FT5, Q53FT8, Q53XL8, Q53GN6, P28074, A8K2M0, P28070, O14818, Q53GF5, P62333, Q5U0A0, Q6IB71, P49721, P49720, O00232	1122	68	14116	5.36547
GOTERM_BP_ALL	GO:0051351~positive regulation of ligase activity	30	2.40192	5.5262e-14	P35998, Q6IAT9, P25789, P25786, Q5JNW4, Q6IBM2, Q66K58, P63208, Q59EG8, P17980, P55036, Q3MIH3, Q53FT5, Q53FT8, Q53XL8, P61088, Q53GN6, P28074, A8K2M0, P28070, O14818, Q53GF5, P62333, Q5U0A0, Q6IB71, P49721, P49720, O00232	1122	73	14116	5.17032
GOTERM_BP_ALL	GO:0031397~negative regulation of protein ubiquitination	30	2.40192	8.40851e-14	P35998, Q6IAT9, P25789, P25786, Q5JNW4, Q6IBM2, Q66K58, Q59EG8, P17980, Q00535, P55036, Q3MIH3, Q53FT5, Q53FT8, Q53XL8, Q14TF0, Q53GN6, P28074, A8K2M0, P28070, O14818, Q53GF5, P62333, Q5U0A0, Q6IB71, P49721, P49720, O00232	1122	74	14116	5.10045
GOTERM_BP_ALL	GO:0031145~anaphase-promoting complex-dependent proteasomal ubiquitin-dependent protein catabolic process	28	2.24179	1.11723e-13	P35998, Q6IAT9, P25789, P25786, Q5JNW4, Q6IBM2, Q66K58, Q59EG8, P17980, P55036, Q3MIH3, Q53FT5, Q53FT8, Q53XL8, Q53GN6, P28074, A8K2M0, P28070, O14818, Q53GF5, P62333, Q5U0A0, Q6IB71, P49721, P49720, O00232	1122	65	14116	5.41955
GOTERM_BP_ALL	GO:0051436~negative regulation of ubiquitin-protein ligase activity during mitotic cell cycle	28	2.24179	1.11723e-13	P35998, Q6IAT9, P25789, P25786, Q5JNW4, Q6IBM2, Q66K58, Q59EG8, P17980, P55036, Q3MIH3, Q53FT5, Q53FT8, Q53XL8, Q53GN6, P28074, A8K2M0, P28070, O14818, Q53GF5, P62333, Q5U0A0, Q6IB71, P49721, P49720, O00232	1122	65	14116	5.41955
GOTERM_BP_ALL	GO:0031400~negative regulation of protein modification process	38	3.04243	1.62353e-13	P35998, Q6IAT9, P25789, Q6I9T8, P25786, Q5JNW4, A8K7B7, Q6IBM2, Q66K58, P31946, Q5VXV3, Q15257, Q59EG8, P17980, Q00535, P55036, Q5W0X3, Q3MIH3, Q4W5L2, Q53FT5, Q53FT8, Q53XL8, Q14TF0, Q53GN6, P28074, A8K2M0, P28070, O14818, P62258, Q53GF5, Q5U0A0, P62333, Q6IB71, Q0VDC6, P49721, P49720, O00232	1122	119	14116	4.0175
GOTERM_BP_ALL	GO:0051439~regulation of ubiquitin-protein ligase activity during mitotic cell cycle	29	2.32186	1.87225e-13	P35998, Q6IAT9, P25789, P25786, Q5JNW4, Q6IBM2, Q66K58, P63208, Q59EG8, P17980, P55036, Q3MIH3, Q53FT5, Q53FT8, Q53XL8, Q53GN6, P28074, A8K2M0, P28070, O14818, Q53GF5, P62333, Q5U0A0, Q6IB71, P49721, P49720, O00232	1122	71	14116	5.13876
GOTERM_BP_ALL	GO:0051444~negative regulation of ubiquitin-protein ligase activity	28	2.24179	2.71207e-13	P35998, Q6IAT9, P25789, P25786, Q5JNW4, Q6IBM2, Q66K58, Q59EG8, P17980, P55036, Q3MIH3, Q53FT5, Q53FT8, Q53XL8, Q53GN6, P28074, A8K2M0, P28070, O14818, Q53GF5, P62333, Q5U0A0, Q6IB71, P49721, P49720, O00232	1122	67	14116	5.25778
GOTERM_BP_ALL	GO:0051352~negative regulation of ligase activity	28	2.24179	2.71207e-13	P35998, Q6IAT9, P25789, P25786, Q5JNW4, Q6IBM2, Q66K58, Q59EG8, P17980, P55036, Q3MIH3, Q53FT5, Q53FT8, Q53XL8, Q53GN6, P28074, A8K2M0, P28070, O14818, Q53GF5, P62333, Q5U0A0, Q6IB71, P49721, P49720, O00232	1122	67	14116	5.25778
GOTERM_BP_ALL	GO:0051438~regulation of ubiquitin-protein ligase activity	30	2.40192	4.1474e-13	P35998, Q6IAT9, P25789, P25786, Q5JNW4, Q6IBM2, Q66K58, P63208, Q59EG8, P17980, P55036, Q3MIH3, Q53FT5, Q53FT8, Q53XL8, P61088, Q53GN6, P28074, A8K2M0, P28070, O14818, Q53GF5, P62333, Q5U0A0, Q6IB71, P49721, P49720, O00232	1122	78	14116	4.83889
GOTERM_BP_ALL	GO:0031396~regulation of protein ubiquitination	34	2.72218	5.1089e-13	P35998, Q6IAT9, P25789, P25786, Q5JNW4, Q6IBM2, Q66K58, Q9UK22, P63208, Q59EG8, P17980, Q00535, P55036, Q5W0X3, Q3MIH3, Q53FT5, Q53FT8, Q53XL8, P61088, Q14TF0, Q53GN6, P28074, A8K2M0, P28070, O14818, Q53GF5, Q5U0A0, P62333, Q6IB71, Q0VDC6, P49721, P49720, O00232	1122	100	14116	4.27758
GOTERM_BP_ALL	GO:0031398~positive regulation of protein ubiquitination	31	2.48199	5.59198e-13	P35998, Q6IAT9, P25789, P25786, Q5JNW4, Q6IBM2, Q66K58, P63208, Q59EG8, P17980, P55036, Q5W0X3, Q3MIH3, Q53FT5, Q53FT8, Q53XL8, P61088, Q53GN6, P28074, A8K2M0, P28070, O14818, Q53GF5, P62333, Q5U0A0, Q6IB71, P49721, Q0VDC6, P49720, O00232	1122	84	14116	4.64303
GOTERM_BP_ALL	GO:0010498~proteasomal protein catabolic process	34	2.72218	9.59882e-13	P35998, Q6IAT9, P25789, P25786, Q53F10, Q5JNW4, Q6IBM2, Q66K58, Q9UK22, Q59EG8, P17980, P55036, Q13618, P55072, Q3MIH3, Q53FT5, Q53FT8, Q8WZ56, Q53XL8, Q53GN6, P28074, A8K2M0, Q5CAQ5, P28070, O14818, Q53GF5, Q5U0A0, P62333, Q6IB71, P49721, P49720, O00232	1122	102	14116	4.1937
GOTERM_BP_ALL	GO:0043161~proteasomal ubiquitin-dependent protein catabolic process	34	2.72218	9.59882e-13	P35998, Q6IAT9, P25789, P25786, Q53F10, Q5JNW4, Q6IBM2, Q66K58, Q9UK22, Q59EG8, P17980, P55036, Q13618, P55072, Q3MIH3, Q53FT5, Q53FT8, Q8WZ56, Q53XL8, Q53GN6, P28074, A8K2M0, Q5CAQ5, P28070, O14818, Q53GF5, Q5U0A0, P62333, Q6IB71, P49721, P49720, O00232	1122	102	14116	4.1937
GOTERM_BP_ALL	GO:0051340~regulation of ligase activity	30	2.40192	1.2682e-12	P35998, Q6IAT9, P25789, P25786, Q5JNW4, Q6IBM2, Q66K58, P63208, Q59EG8, P17980, P55036, Q3MIH3, Q53FT5, Q53FT8, Q53XL8, P61088, Q53GN6, P28074, A8K2M0, P28070, O14818, Q53GF5, P62333, Q5U0A0, Q6IB71, P49721, P49720, O00232	1122	81	14116	4.65967
GOTERM_BP_ALL	GO:0051248~negative regulation of protein metabolic process	45	3.60288	3.63851e-11	P35998, Q6IAT9, P25789, Q6I9T8, P25786, Q5JNW4, A8K7B7, B7ZLX0, Q6IBM2, P27797, Q66K58, O14908, P31946, Q3SYB4, Q5VXV3, Q15257, P17980, Q59EG8, Q00535, P55036, Q5W0X3, Q3MIH3, P01023, Q4W5L2, Q53FT5, Q53FT8, Q53XL8, Q14TF0, Q53GN6, P28074, A8K2M0, P28070, P08238, O14818, P62258, Q96C61, Q53GF5, Q5U0A0, P62333, Q6IB71, Q0VDC6, P49721, P49720, O00232	1122	187	14116	3.02754
GOTERM_BP_ALL	GO:0032269~negative regulation of cellular protein metabolic process	43	3.44275	1.34674e-10	P35998, Q6IAT9, P25789, Q6I9T8, P25786, Q5JNW4, A8K7B7, B7ZLX0, Q6IBM2, P27797, Q66K58, O14908, P31946, Q5VXV3, Q15257, P17980, Q59EG8, Q00535, P55036, Q5W0X3, Q3MIH3, P01023, Q4W5L2, Q53FT5, Q53FT8, Q53XL8, Q14TF0, Q53GN6, P28074, A8K2M0, P28070, P08238, O14818, P62258, Q53GF5, Q5U0A0, P62333, Q6IB71, Q0VDC6, P49721, P49720, O00232	1122	180	14116	3.00549
GOTERM_BP_ALL	GO:0051246~regulation of protein metabolic process	84	6.72538	5.1571e-09	Q99816, Q6IBG0, Q6IAT9, Q6I9T8, Q5JNW4, A8K7B7, O14908, Q14240, P31946, Q3SYB4, Q5VXV3, Q7L1I2, Q9UK22, Q00535, Q5W0X3, Q9Y6B5, P01023, Q3MIH3, Q9UJU6, Q4W5L2, Q53FT5, Q96SB3, Q9BUB1, P68036, Q53FT8, Q68DQ4, Q13153, Q53XL8, P62495, Q53FJ6, Q6DHZ2, Q53GN6, Q9UGJ0, A0M8W4, P28074, Q53XC0, A8K2M0, Q96PU8, P02649, P28070, P08238, P62258, O14818, Q53GF5, Q5U0A0, Q6IB71, P02790, Q0VDC6, P02647, P04792,…	1122	546	14116	1.93555
GOTERM_BP_ALL	GO:0006511~ubiquitin-dependent protein catabolic process	48	3.84307	7.19381e-09	Q99816, Q16531, P35998, P09936, Q6IAT9, P25789, P25786, Q53F10, Q5JNW4, Q6IBM2, Q66K58, Q93034, P45974, Q9UK22, P63208, P17980, Q59EG8, P55036, Q13618, P55072, Q3MIH3, Q5T2B7, Q53FT5, Q15843, Q8WZ56, P68036, Q53FT8, Q53XL8, A6NJA2, Q53GN6, Q93009, P28074, A8K2M0, Q5CAQ5, Q13620, P28070, O14818, Q53GF5, Q5U0A0, P62333, Q6IB71, P49721, P49720, Q08AL5, O00232	1122	242	14116	2.49543
GOTERM_BP_ALL	GO:0032268~regulation of cellular protein metabolic process	73	5.84468	5.72707e-08	Q6IBG0, Q6IAT9, Q6I9T8, Q5JNW4, A8K7B7, O14908, Q14240, P31946, Q5VXV3, Q9UK22, Q00535, Q5W0X3, Q9Y6B5, P01023, Q3MIH3, Q9UJU6, Q4W5L2, Q53FT5, Q96SB3, Q9BUB1, Q53FT8, Q68DQ4, Q13153, Q53XL8, P62495, Q6DHZ2, Q53GN6, Q9UGJ0, P28074, Q53XC0, A8K2M0, Q96PU8, P02649, P28070, P08238, P62258, O14818, Q53GF5, Q5U0A0, Q6IB71, P02790, Q0VDC6, P02647, P04792, Q6IBU0, B2R491, Q6PIN5, P35998, Q6IS14, Q96IR1,…	1122	474	14116	1.9376
GOTERM_BP_ALL	GO:0044093~positive regulation of molecular function	85	6.80544	6.32952e-08	Q6IAT9, Q5JNW4, Q9BYW9, P31946, Q32Q12, Q5U058, A4D2P0, Q9BXK5, P61604, A4D2P1, O95622, Q00535, Q5W0X3, O43707, Q9Y6B5, P23396, Q3MIH3, P29992, Q9UJU6, Q53FT5, Q9BUB1, Q53FT8, Q68DQ4, Q13153, P62140, Q53XL8, Q6DHZ2, Q53GN6, A4QPA9, P06748, Q9UGJ0, Q8IUD2, P28074, Q9NZJ7, Q07954, A8K2M0, Q14344, P02649, P28070, Q05682, P10809, O14818, Q53GF5, Q5U0A0, Q6IB71, Q0VDC6, P02647, Q15493, P35998, Q8IWE0,…	1122	586	14116	1.8249
GOTERM_BP_ALL	GO:0031399~regulation of protein modification process	52	4.16333	9.02748e-08	Q6IAT9, Q6I9T8, Q5JNW4, A8K7B7, P31946, Q5VXV3, Q9UK22, Q00535, Q5W0X3, Q3MIH3, Q9Y6B5, Q9UJU6, Q4W5L2, Q53FT5, Q96SB3, Q9BUB1, Q53FT8, Q68DQ4, Q13153, Q53XL8, Q53GN6, Q6DHZ2, Q9UGJ0, P28074, A8K2M0, P28070, P62258, O14818, Q53GF5, Q5U0A0, P02790, Q6IB71, Q0VDC6, P02647, P35998, P25789, P25786, Q6IBM2, Q66K58, P63208, Q15257, Q59EG8, P17980, P55036, P61088, Q9P035, Q14TF0, Q86U78, P62333, P49721,…	1122	295	14116	2.21769
GOTERM_BP_ALL	GO:0043086~negative regulation of catalytic activity	48	3.84307	5.10968e-07	P35998, Q6IAT9, P25789, Q6I9T8, P25786, Q5JNW4, A8K7B7, Q6IBM2, Q66K58, P61981, P04899, Q53G81, O75781, Q76LA1, Q15257, O95622, P17980, Q59EG8, P55036, P11021, Q5W0X3, P63096, Q3MIH3, Q4W5L2, Q53FT5, Q53FT8, Q53XL8, Q13177, Q53GN6, Q9UGJ0, P28074, A8K2M0, P02649, P28070, O14818, Q86XU3, Q96C61, Q53GF5, Q5U0A0, P62333, Q6IB71, Q0VDC6, P49721, P49720, P02647, O00232, P01034	1122	277	14116	2.18012
GOTERM_BP_ALL	GO:0043085~positive regulation of catalytic activity	74	5.92474	1.0631e-06	Q6IAT9, Q5JNW4, Q9BYW9, P31946, Q5U058, Q9BXK5, A4D2P0, P61604, A4D2P1, O95622, Q00535, Q9Y6B5, P23396, Q3MIH3, P29992, Q9UJU6, Q53FT5, Q9BUB1, Q53FT8, Q68DQ4, Q13153, P62140, Q53XL8, Q6DHZ2, Q53GN6, A4QPA9, P06748, Q9UGJ0, P28074, Q9NZJ7, Q07954, A8K2M0, Q14344, P02649, P28070, P10809, O14818, Q53GF5, Q5U0A0, Q6IB71, P02647, Q15493, P35998, P25789, P25786, P00441, Q6IBM2, Q66K58, A4D1U5, Q53F18,…	1122	520	14116	1.79039
GOTERM_BP_ALL	GO:0000278~mitotic cell cycle	57	4.56365	1.92869e-06	Q6IAT9, Q5JNW4, Q08209, P43034, Q93034, Q8N1F0, Q13618, Q9Y266, Q3MIH3, Q9BPW0, Q5T2B7, Q53FT5, Q53FT8, P62140, P30622, Q53XL8, O43566, Q15019, Q59HB8, Q53GN6, A4QPA9, P28074, A8K2M0, P28070, O14818, A8K1B6, Q53GF5, Q5U0A0, Q6IB71, Q16181, P35998, Q8IWE0, P25789, Q8IXJ6, P25786, Q6IBM2, A8K161, Q66K58, Q53H88, Q5VY93, Q6FHB0, P63208, Q5SU16, P17980, Q59EG8, P55036, O75935, A4D2J9, Q13509, Q14204,…	1122	370	14116	1.93817
GOTERM_BP_ALL	GO:0051247~positive regulation of protein metabolic process	42	3.36269	3.12428e-06	P35998, Q6IS14, Q6IAT9, Q96IR1, P25789, P25786, Q5JNW4, Q6IBM2, Q66K58, Q15257, P63208, Q1HBJ4, Q59EG8, P17980, P55036, Q5W0X3, Q3MIH3, Q53FT5, Q53FT8, Q53XL8, P61088, Q53FJ6, Q14TF0, Q53GN6, Q9UGJ0, P28074, A8K2M0, P02649, P28070, O14818, Q86U78, Q53GF5, Q5U0A0, P62333, Q6IB71, P02790, Q0VDC6, P49721, P49720, O76024, B2R491, O00232	1122	243	14116	2.17451
GOTERM_BP_ALL	GO:0031401~positive regulation of protein modification process	35	2.80224	4.03488e-06	P35998, Q6IAT9, P25789, P25786, Q5JNW4, Q6IBM2, Q66K58, P63208, Q15257, Q59EG8, P17980, P55036, Q5W0X3, Q3MIH3, Q53FT5, Q53FT8, Q53XL8, P61088, Q53GN6, Q9UGJ0, P28074, A8K2M0, P28070, O14818, Q86U78, Q53GF5, Q5U0A0, P62333, P02790, Q6IB71, Q0VDC6, P49721, P49720, O00232	1122	187	14116	2.35475
GOTERM_BP_ALL	GO:0032270~positive regulation of cellular protein metabolic process	40	3.20256	6.57243e-06	P35998, Q6IS14, Q6IAT9, Q96IR1, P25789, P25786, Q5JNW4, Q6IBM2, Q66K58, P63208, Q15257, Q1HBJ4, Q59EG8, P17980, P55036, Q5W0X3, Q3MIH3, Q53FT5, Q53FT8, Q53XL8, P61088, Q14TF0, Q53GN6, Q9UGJ0, P28074, A8K2M0, P02649, P28070, O14818, Q86U78, Q53GF5, Q5U0A0, P62333, Q6IB71, P02790, Q0VDC6, P49721, P49720, B2R491, O00232	1122	233	14116	2.15985
GOTERM_BP_ALL	GO:0044092~negative regulation of molecular function	51	4.08327	9.32866e-06	Q6IAT9, Q6I9T8, Q5JNW4, A8K7B7, O95622, Q5W0X3, P63096, Q3MIH3, P23396, Q4W5L2, Q53FT5, Q53FT8, Q53XL8, Q53GN6, Q9UGJ0, P28074, A8K2M0, P02649, P28070, O14818, Q53GF5, Q5U0A0, Q6IB71, Q0VDC6, P02647, P01034, P35998, P25789, P25786, Q6IBM2, Q66K58, P04040, P61981, P04899, Q53G81, O75781, Q76LA1, Q15257, Q59EG8, P17980, P55036, P11021, O75381, Q13177, Q86XU3, Q96C61, P62333, P49721, P49720, O00232	1122	334	14116	1.92107
GOTERM_BP_ALL	GO:0022402~cell cycle process	74	5.92474	2.08633e-05	Q99816, Q6IAT9, Q5JNW4, Q08209, P43034, O43175, Q5JUB9, Q93034, Q8N1F0, Q13618, Q9BPW0, Q9Y266, Q3MIH3, Q5T2B7, Q53FT5, Q96SB3, Q53FT8, P62140, P30622, Q53XL8, O43566, Q15019, P23258, Q59HB8, Q53GN6, A4QPA9, P06748, P28074, P35580, A8K2M0, P28070, O14818, A8K1B6, Q53GF5, Q5U0A0, Q6IB71, Q16181, Q6PIN5, P35998, Q8IWE0, P25789, P25786, Q8IXJ6, Q05D08, O95140, Q6IBM2, P27797, A8K161, Q66K58, P43487,…	1122	565	14116	1.64779
GOTERM_BP_ALL	GO:0065009~regulation of molecular function	109	8.72698	0.000155831	Q6IAT9, Q5JNW4, A8K7B7, P43034, Q32Q12, A4D2P0, A4D2P1, Q5W0X3, O43707, Q9Y6B5, P23396, Q3MIH3, P49418, Q9UJU6, P29992, Q16543, Q9BUB1, Q13153, A4QPA9, Q9UGJ0, P28074, Q9NZJ7, Q14344, P02649, P28070, Q5U0A0, Q6IB71, P02647, Q5TZP7, Q15493, P35998, Q7Z7M4, A8K161, Q66K58, P04040, A4D1U5, O75781, Q76LA1, P63208, Q06124, Q59EG8, P17980, P11021, O75381, P55072, P35612, P61088, Q96P47, Q9P035, P09471,…	1122	969	14116	1.41521
GOTERM_BP_ALL	GO:0050790~regulation of catalytic activity	96	7.68615	0.000299554	Q6IAT9, Q5JNW4, A8K7B7, P43034, A4D2P0, A4D2P1, Q5W0X3, Q3MIH3, P23396, Q9Y6B5, Q9UJU6, P29992, P49418, Q16543, Q9BUB1, Q13153, A4QPA9, Q9UGJ0, Q9NZJ7, P28074, Q14344, P02649, P28070, Q5U0A0, Q6IB71, P02647, Q15493, P35998, Q7Z7M4, Q66K58, A4D1U5, O75781, Q76LA1, P63208, Q06124, Q59EG8, P17980, P11021, P55072, P61088, Q96P47, Q9P035, Q86XU3, P09471, Q86U78, Q96C61, P49721, Q1ZYL5, P49720, Q6FG91,…	1122	846	14116	1.42764
Annotation Cluster 6	Enrichment Score: 9.15
Category	Term	Count	%	PValue	Proteins	List Total	Pop Hits	Pop Total	Fold Enrichment
GOTERM_BP_ALL	GO:0009060~aerobic respiration	20	1.60128	1.28685e-12	Q16798, P14927, P21912, P53597, B1ANK7, Q59GW8, P48735, O43837, P04040, P31040, Q2TB59, Q6FHZ0, P11177, P31930, Q6FHQ6, Q6IAL5, Q53GF8, Q6FI37, Q96I99, P07919, P36957, P22695, Q0QEY7, P21399	1122	35	14116	7.1892
GOTERM_BP_ALL	GO:0051187~cofactor catabolic process	17	1.36109	2.16199e-10	P21912, P53597, B1ANK7, Q59GW8, Q53HF1, P48735, O43837, P53004, P31040, Q2TB59, Q6FHZ0, P11177, Q6FHQ6, Q6IAL5, Q53GF8, Q6FI37, Q96I99, P36957, Q0QEY7, Q59G10, P21399	1122	31	14116	6.89932
GOTERM_BP_ALL	GO:0009109~coenzyme catabolic process	15	1.20096	1.42865e-09	P21912, P53597, B1ANK7, Q59GW8, P48735, O43837, P31040, Q2TB59, P11177, Q6FHZ0, Q6FHQ6, Q6IAL5, Q53GF8, Q6FI37, Q96I99, P36957, Q0QEY7, Q59G10, P21399	1122	26	14116	7.25833
GOTERM_BP_ALL	GO:0046356~acetyl-CoA catabolic process	14	1.1209	2.5159e-09	P21912, P53597, B1ANK7, Q59GW8, P48735, O43837, P31040, Q2TB59, P11177, Q6FHZ0, Q6FHQ6, Q6IAL5, Q53GF8, Q6FI37, Q96I99, P36957, Q0QEY7, P21399	1122	23	14116	7.65806
GOTERM_BP_ALL	GO:0006099~tricarboxylic acid cycle	14	1.1209	2.5159e-09	P21912, P53597, B1ANK7, Q59GW8, P48735, O43837, P31040, Q2TB59, P11177, Q6FHZ0, Q6FHQ6, Q6IAL5, Q53GF8, Q6FI37, Q96I99, P36957, Q0QEY7, P21399	1122	23	14116	7.65806
GOTERM_BP_ALL	GO:0006084~acetyl-CoA metabolic process	16	1.28102	2.56472e-09	P21912, P53597, B1ANK7, Q59GW8, P48735, O43837, P31040, Q2TB59, Q6FHZ0, P11177, Q7Z5G3, Q6FHQ6, Q6IAL5, Q53GF8, Q6FI37, Q86YI5, Q96I99, P36957, Q0QEY7, P21399	1122	31	14116	6.49347
GOTERM_BP_ALL	GO:0043648~dicarboxylic acid metabolic process	16	1.28102	1.26087e-08	Q5VZ30, P11498, Q16798, Q8IVA8, P21912, P53597, P17174, B1ANK7, Q59GW8, P00505, O43837, Q546H9, P31040, Q6FHZ0, Q6IAL5, P42858, Q53GF8, P36957, Q0QEY7	1122	34	14116	5.92052
Annotation Cluster 7	Enrichment Score: 9.11
Category	Term	Count	%	PValue	Proteins	List Total	Pop Hits	Pop Total	Fold Enrichment
GOTERM_BP_ALL	GO:0022607~cellular component assembly	132	10.5685	1.04545e-12	P04350, Q9UHD8, A8K7B7, Q8WVW5, P43034, P17858, A4D2P0, Q6ICN0, A4D2P1, Q5VXV3, Q15334, Q8IYQ9, Q8IZ29, Q5W0X3, Q59GX5, P08758, O43707, P62263, Q53YD8, Q04828, Q86XR1, P31146, O14910, P17987, P23258, O00217, Q6FHY4, A4QPA9, O60888, Q53F53, P02649, O15230, Q3B874, Q9H3K5, P55209, P08237, P61586, P13796, P02647, P56537, O00410, Q4L233, P34932, Q01813, P18206, Q6IBS9, Q7Z7M4, Q0D2M2, O00468, Q9H0F7,…	1122	887	14116	1.87227
GOTERM_BP_ALL	GO:0006461~protein complex assembly	89	7.1257	1.09535e-12	P04350, O14745, Q4LE60, Q9UHD8, P55060, A8K7B7, Q5T0I2, P31946, Q9GZT4, P17858, A4D2P0, Q6ICN0, A4D2P1, Q02410, Q9Y512, Q15334, Q8IZ29, Q8IYQ9, Q00535, Q5W0X3, P08758, Q9BPW0, P53680, Q53YD8, Q04828, Q86XR1, O00186, O14910, Q92973, P02675, P17987, Q53FJ6, P23258, O00217, Q6FHY4, Q4LE54, A4QPA9, O60888, P06748, P09972, Q53F53, Q6AI31, Q9H3K5, P10809, P08237, A8MRA7, Q549C5, Q0VDC6, Q14749, Q16181,…	1122	505	14116	2.21726
GOTERM_BP_ALL	GO:0070271~protein complex bioProteinsis	89	7.1257	1.09535e-12	P04350, O14745, Q4LE60, Q9UHD8, P55060, A8K7B7, Q5T0I2, P31946, Q9GZT4, P17858, A4D2P0, Q6ICN0, A4D2P1, Q02410, Q9Y512, Q15334, Q8IZ29, Q8IYQ9, Q00535, Q5W0X3, P08758, Q9BPW0, P53680, Q53YD8, Q04828, Q86XR1, O00186, O14910, Q92973, P02675, P17987, Q53FJ6, P23258, O00217, Q6FHY4, Q4LE54, A4QPA9, O60888, P06748, P09972, Q53F53, Q6AI31, Q9H3K5, P10809, P08237, A8MRA7, Q549C5, Q0VDC6, Q14749, Q16181,…	1122	505	14116	2.21726
GOTERM_BP_ALL	GO:0065003~macromolecular complex assembly	101	8.08647	2.29957e-10	P04350, Q9UHD8, A8K7B7, P17858, A4D2P0, Q6ICN0, Q5VXV3, A4D2P1, Q15334, Q8IZ29, Q8IYQ9, Q5W0X3, P08758, P62263, Q53YD8, Q04828, Q86XR1, O14910, P17987, P23258, O00217, Q6FHY4, A4QPA9, O60888, Q53F53, P02649, Q9H3K5, P55209, P08237, P02647, P56537, O00410, Q4L233, P34932, Q01813, Q6IBS9, Q7Z7M4, Q0D2M2, O00468, P04040, P35609, P52907, Q5SU16, Q6LET3, O75381, P55072, Q6IBA0, P02671, Q13509, Q6FGD7,…	1122	665	14116	1.91081
GOTERM_BP_ALL	GO:0044085~cellular component bioProteinsis	136	10.8887	3.14136e-10	P04350, Q5VVD0, Q9UHD8, A8K7B7, Q8WVW5, P43034, P17858, A4D2P0, Q6ICN0, A4D2P1, Q5VXV3, Q15334, Q8IYQ9, Q8IZ29, Q5W0X3, Q59GX5, P08758, O43707, P62263, Q53YD8, Q04828, Q86XR1, P31146, O14910, P17987, P23258, O00217, Q6FHY4, A4QPA9, O60888, Q53F53, P02649, O15230, Q3B874, Q9H3K5, P55209, P08237, P61586, P13796, P02647, Q53HW2, P56537, O00410, Q6PIN5, Q4L233, P34932, Q01813, P18206, Q6IBS9, Q7Z7M4,…	1122	1001	14116	1.70932
GOTERM_BP_ALL	GO:0043933~macromolecular complex subunit organization	104	8.32666	9.46663e-10	P04350, Q9UHD8, A8K7B7, P17858, A4D2P0, Q6ICN0, Q5VXV3, A4D2P1, Q15334, Q8IYQ9, Q8IZ29, Q5W0X3, P08758, P62263, Q53YD8, Q04828, Q86XR1, O14910, P17987, P23258, O00217, Q6FHY4, A4QPA9, O60888, Q53F53, P02649, Q9H3K5, P55209, P08237, P02647, P56537, O00410, Q4L233, P34932, Q01813, Q6IBS9, Q7Z7M4, Q0D2M2, O00468, P04040, P35609, P52907, Q5SU16, Q6LET3, O75381, P55072, Q6IBA0, P02671, Q13509, Q6FGD7,…	1122	710	14116	1.84287
GOTERM_BP_ALL	GO:0043623~cellular protein complex assembly	38	3.04243	3.17178e-09	Q53G17, Q4L233, P04350, P34932, Q4LE60, P55060, Q02790, O00468, P27797, Q5T0I2, A4D2P0, O95373, A4D2P1, Q9Y512, Q5SU16, Q5STK2, Q00535, Q8IZ29, Q5W0X3, Q6IBA0, P53680, Q53YD8, Q6FGD7, Q13509, P02671, Q92973, P02675, P17987, P23258, O00217, Q4LE54, Q92558, P10809, Q9H3K5, O14980, Q96C61, Q13885, Q549C5, Q0VDC6, Q3MIV8, O00410	1122	162	14116	2.95112
GOTERM_BP_ALL	GO:0034622~cellular macromolecular complex assembly	49	3.92314	1.11124e-05	P04350, Q9BQA1, Q4LE60, P55060, Q5T0I2, Q0VAS5, A4D2P0, Q5VXV3, A4D2P1, Q9Y512, Q00535, Q8IZ29, Q5W0X3, P53680, P62263, Q53YD8, Q92973, P02675, P17987, P23258, O00217, Q16778, Q4LE54, P06748, P10809, P55209, Q9H3K5, Q0VDC6, Q549C5, P56537, O00410, Q4L233, Q53G17, P34932, Q02790, Q0D2M2, O00468, P27797, O95373, Q5SU16, Q5STK2, Q6IBA0, P16104, Q6FGD7, Q13509, P02671, A3RJH1, Q92558, O14980, Q96C61,…	1122	318	14116	1.9386
GOTERM_BP_ALL	GO:0034621~cellular macromolecular complex subunit organization	52	4.16333	2.78577e-05	P04350, Q9BQA1, Q4LE60, P55060, Q5T0I2, Q0VAS5, A4D2P0, Q5VXV3, A4D2P1, Q9Y512, Q8IZ29, Q00535, Q5W0X3, P53680, P62263, Q53YD8, Q92973, P02675, P17987, P62495, P23258, O00217, Q16778, Q4LE54, P60981, P06748, P10809, P55209, Q9H3K5, Q0VDC6, Q549C5, P56537, O00410, Q4L233, Q53G17, P34932, Q02790, Q0D2M2, O00468, P27797, O95373, Q5SU16, Q5STK2, Q6IBA0, P16104, Q13509, Q6FGD7, P02671, A3RJH1, Q13177,…	1122	357	14116	1.83254
Annotation Cluster 8	Enrichment Score: 7.36
Category	Term	Count	%	PValue	Proteins	List Total	Pop Hits	Pop Total	Fold Enrichment
GOTERM_BP_ALL	GO:0046395~carboxylic acid catabolic process	31	2.48199	1.45229e-09	Q5VZ30, P43155, Q13825, Q16698, Q8IVA8, P17174, Q02252, Q9BQL0, P00505, Q8NCN5, Q96RQ3, B1AKK2, Q9HCC0, Q7L266, Q16134, Q9P0K9, B2RAQ8, P16930, Q5T440, P05089, Q13011, P09110, Q9UKU7, Q5T4U5, Q6FH48, Q6NVY1, Q9BUT1, P30084, P55084, P14550, P30038	1122	111	14116	3.51364
GOTERM_BP_ALL	GO:0016054~organic acid catabolic process	31	2.48199	1.45229e-09	Q5VZ30, P43155, Q13825, Q16698, Q8IVA8, P17174, Q02252, Q9BQL0, P00505, Q8NCN5, Q96RQ3, B1AKK2, Q9HCC0, Q7L266, Q16134, Q9P0K9, B2RAQ8, P16930, Q5T440, P05089, Q13011, P09110, Q9UKU7, Q5T4U5, Q6FH48, Q6NVY1, Q9BUT1, P30084, P55084, P14550, P30038	1122	111	14116	3.51364
GOTERM_BP_ALL	GO:0009063~cellular amino acid catabolic process	20	1.60128	8.43894e-07	Q5VZ30, Q13825, Q5T440, Q8IVA8, P05089, P17174, Q02252, Q9BQL0, P00505, Q8NCN5, Q9UKU7, Q96RQ3, B1AKK2, Q9HCC0, Q6NVY1, Q6FH48, Q7L266, P30038, Q9P0K9, P16930	1122	68	14116	3.70033
GOTERM_BP_ALL	GO:0009310~amine catabolic process	21	1.68135	1.93864e-06	Q5VZ30, Q13825, Q5T440, Q8IVA8, P05089, P17174, Q02252, Q9BQL0, P00505, Q8NCN5, Q9UKU7, Q96RQ3, B1AKK2, Q9HCC0, Q53YE7, Q6NVY1, Q6FH48, Q7L266, P30038, Q9P0K9, P16930	1122	78	14116	3.38722
Annotation Cluster 9	Enrichment Score: 7.31
Category	Term	Count	%	PValue	Proteins	List Total	Pop Hits	Pop Total	Fold Enrichment
GOTERM_BP_ALL	GO:0044271~nitrogen compound biosynthetic process	68	5.44436	2.38258e-13	Q3B7A7, P17812, Q546F9, O75964, P19623, P17174, P31153, P12268, Q02153, O43175, Q9GZT4, Q32Q12, P07101, P38606, P09417, P52788, O95622, Q53Y06, Q8IYQ7, Q6ZMU0, Q4W5L2, Q5T6L4, Q8TAS0, P05089, P56385, Q9UGJ0, P21281, P50336, P14415, Q9UHY7, Q53X12, Q8N169, A8K639, Q53FP3, O95671, Q08ET0, P04075, P00505, Q53FW2, Q2M3B4, A8YXX4, Q5T694, Q53G81, Q9Y2J8, P43490, P22102, P42858, Q9H3H0, Q96KU4, P30049,…	1122	325	14116	2.63235
GOTERM_BP_ALL	GO:0055086~nucleobase, nucleoside and nucleotide metabolic process	66	5.28423	6.07466e-13	Q3B7A7, P17812, Q546F9, O75964, P31153, P12268, Q6IBG8, Q02252, Q02153, Q32Q12, Q6FHQ6, P38606, O95622, Q53Y06, P36957, P36959, Q546Z2, Q13057, Q8TAS0, O43837, P56385, Q9UGJ0, P21281, Q6FHZ0, Q53GF8, Q6FI37, P14415, Q7Z4W1, Q53X12, Q14749, A8K639, Q08ET0, P04075, P36776, Q53FW2, Q5T694, P43490, Q6FGX9, P22102, Q9H3H0, Q1HBJ4, P30049, Q6LET3, Q9Y6K8, Q02127, P60174, P37837, B2R6S5, Q8N6K2, Q14558,…	1122	316	14116	2.6277
GOTERM_BP_ALL	GO:0009117~nucleotide metabolic process	61	4.88391	5.87801e-12	Q3B7A7, P17812, Q546F9, O75964, P12268, Q6IBG8, Q02153, Q32Q12, Q6FHQ6, P38606, O95622, Q53Y06, P36957, P36959, Q546Z2, Q13057, Q8TAS0, O43837, P56385, Q9UGJ0, P21281, Q6FHZ0, Q53GF8, Q6FI37, Q7Z4W1, P14415, Q53X12, A8K639, Q08ET0, P04075, P36776, Q53FW2, Q5T694, P43490, Q6FGX9, P22102, Q9H3H0, P30049, Q6LET3, Q9Y6K8, Q02127, P60174, P37837, B2R6S5, Q8N6K2, Q14558, Q8N8K8, Q9UI12, Q4LE36, Q45QG9,…	1122	293	14116	2.61927
GOTERM_BP_ALL	GO:0006753~nucleoside phosphate metabolic process	61	4.88391	5.87801e-12	Q3B7A7, P17812, Q546F9, O75964, P12268, Q6IBG8, Q02153, Q32Q12, Q6FHQ6, P38606, O95622, Q53Y06, P36957, P36959, Q546Z2, Q13057, Q8TAS0, O43837, P56385, Q9UGJ0, P21281, Q6FHZ0, Q53GF8, Q6FI37, Q7Z4W1, P14415, Q53X12, A8K639, Q08ET0, P04075, P36776, Q53FW2, Q5T694, P43490, Q6FGX9, P22102, Q9H3H0, P30049, Q6LET3, Q9Y6K8, Q02127, P60174, P37837, B2R6S5, Q8N6K2, Q14558, Q8N8K8, Q9UI12, Q4LE36, Q45QG9,…	1122	293	14116	2.61927
GOTERM_BP_ALL	GO:0009260~ribonucleotide biosynthetic process	34	2.72218	3.43402e-10	Q3B7A7, P17812, Q546F9, A8K639, O75964, Q08ET0, P04075, P12268, Q53FW2, Q32Q12, Q5T694, P22102, P38606, Q9H3H0, P30049, Q53Y06, Q9Y6K8, Q02127, B2R6S5, Q8TAS0, Q9UI12, P56385, P21281, Q9UGJ0, P15531, Q16720, Q5JQ10, P06576, P22234, Q7Z4Y4, P48047, P14415, P25705, O75947, Q6LEU2, Q53X12	1122	124	14116	3.44966
GOTERM_BP_ALL	GO:0046483~heterocycle metabolic process	62	4.96397	5.42451e-10	Q3B7A7, P17812, Q546F9, O75964, Q53HF1, P12268, Q02252, Q6IBG8, Q02153, Q32Q12, P38606, P09417, O95622, Q53Y06, Q6ZMU0, Q9P0K9, Q8TAS0, P56385, Q9UGJ0, P21281, P50336, O00764, P07237, P14415, P02790, Q59G10, Q53X12, A8K639, Q53FP3, O95671, Q08ET0, Q53FP0, P04075, P36776, Q53FW2, P53004, Q5T694, Q96RQ3, Q6FGX9, P22102, Q9H3H0, Q96KU4, Q1HBJ4, P30049, Q6LET3, Q9Y6K8, P35270, Q02127, B2R6S5, Q8N8K8,…	1122	334	14116	2.33541
GOTERM_BP_ALL	GO:0009259~ribonucleotide metabolic process	37	2.96237	6.80279e-10	Q3B7A7, P17812, Q546F9, A8K639, O75964, Q08ET0, P04075, P12268, P36776, Q53FW2, Q32Q12, Q5T694, Q6FGX9, P22102, P38606, Q9H3H0, P30049, Q53Y06, Q9Y6K8, Q02127, B2R6S5, Q8TAS0, Q8N8K8, Q9UI12, P56385, Q4LE36, Q5T9B7, P21281, Q9UGJ0, P15531, Q16720, Q5JQ10, P06576, P22234, Q7Z4Y4, P48047, P14415, P25705, O75947, Q6LEU2, Q53X12	1122	147	14116	3.16667
GOTERM_BP_ALL	GO:0009165~nucleotide biosynthetic process	40	3.20256	1.55078e-08	Q3B7A7, P17812, Q546F9, A8K639, O75964, Q08ET0, P04075, P12268, Q02153, Q53FW2, Q32Q12, Q5T694, P43490, P22102, P38606, Q9H3H0, P30049, O95622, Q6LET3, Q53Y06, Q9Y6K8, Q02127, B2R6S5, Q8TAS0, Q14558, Q9UI12, P56385, P21281, Q9UGJ0, P15531, Q8N7G1, Q16720, Q5JQ10, P06576, P22234, Q7Z4Y4, P48047, P14415, P25705, O75947, Q6LEU2, Q53X12	1122	186	14116	2.70561
GOTERM_BP_ALL	GO:0009152~purine ribonucleotide biosynthetic process	30	2.40192	2.30645e-08	Q3B7A7, Q546F9, A8K639, O75964, Q08ET0, P04075, P12268, Q53FW2, Q32Q12, Q5T694, P22102, Q9H3H0, P38606, P30049, Q53Y06, Q9Y6K8, Q8TAS0, P56385, Q9UI12, P21281, Q9UGJ0, P15531, Q16720, P06576, P22234, Q7Z4Y4, P48047, P14415, P25705, O75947, Q6LEU2, Q53X12	1122	117	14116	3.22592
GOTERM_BP_ALL	GO:0009150~purine ribonucleotide metabolic process	33	2.64211	2.4804e-08	Q3B7A7, Q546F9, A8K639, O75964, Q08ET0, P04075, P12268, P36776, Q53FW2, Q32Q12, Q5T694, Q6FGX9, P22102, P38606, Q9H3H0, P30049, Q53Y06, Q9Y6K8, Q8TAS0, Q8N8K8, Q9UI12, P56385, Q4LE36, Q5T9B7, P21281, Q9UGJ0, P15531, Q16720, P06576, P22234, Q7Z4Y4, P48047, P14415, P25705, O75947, Q6LEU2, Q53X12	1122	138	14116	3.00853
GOTERM_BP_ALL	GO:0006164~purine nucleotide biosynthetic process	34	2.72218	4.16799e-08	Q3B7A7, Q546F9, A8K639, O75964, Q08ET0, P04075, P12268, Q53FW2, Q02153, Q32Q12, Q5T694, P22102, Q9H3H0, P38606, P30049, O95622, Q6LET3, Q53Y06, Q9Y6K8, Q8TAS0, Q9UI12, P56385, P21281, Q9UGJ0, P15531, Q16720, Q5JQ10, P06576, P22234, Q7Z4Y4, P48047, P14415, P25705, O75947, Q6LEU2, Q53X12	1122	148	14116	2.89025
GOTERM_BP_ALL	GO:0034654~nucleobase, nucleoside, nucleotide and nucleic acid biosynthetic process	40	3.20256	4.49113e-08	Q3B7A7, P17812, Q546F9, A8K639, O75964, Q08ET0, P04075, P12268, Q02153, Q53FW2, Q32Q12, Q5T694, P43490, P22102, P38606, Q9H3H0, P30049, O95622, Q6LET3, Q53Y06, Q9Y6K8, Q02127, B2R6S5, Q8TAS0, Q14558, Q9UI12, P56385, P21281, Q9UGJ0, P15531, Q8N7G1, Q16720, Q5JQ10, P06576, P22234, Q7Z4Y4, P48047, P14415, P25705, O75947, Q6LEU2, Q53X12	1122	193	14116	2.60748
GOTERM_BP_ALL	GO:0034404~nucleobase, nucleoside and nucleotide biosynthetic process	40	3.20256	4.49113e-08	Q3B7A7, P17812, Q546F9, A8K639, O75964, Q08ET0, P04075, P12268, Q02153, Q53FW2, Q32Q12, Q5T694, P43490, P22102, P38606, Q9H3H0, P30049, O95622, Q6LET3, Q53Y06, Q9Y6K8, Q02127, B2R6S5, Q8TAS0, Q14558, Q9UI12, P56385, P21281, Q9UGJ0, P15531, Q8N7G1, Q16720, Q5JQ10, P06576, P22234, Q7Z4Y4, P48047, P14415, P25705, O75947, Q6LEU2, Q53X12	1122	193	14116	2.60748
GOTERM_BP_ALL	GO:0006163~purine nucleotide metabolic process	38	3.04243	1.50986e-07	Q3B7A7, Q546F9, A8K639, O75964, Q08ET0, P04075, Q6IBG8, P12268, P36776, Q02153, Q53FW2, Q32Q12, Q5T694, Q6FGX9, P22102, P38606, Q9H3H0, P30049, O95622, Q6LET3, Q53Y06, Q9Y6K8, Q8TAS0, Q8N8K8, Q9UI12, P56385, Q4LE36, Q5T9B7, P21281, Q9UGJ0, P15531, Q16720, Q5JQ10, P06576, P22234, Q7Z4Y4, P48047, Q96IN2, P14415, P25705, O75947, Q6LEU2, Q53X12	1122	186	14116	2.57033
GOTERM_BP_ALL	GO:0009141~nucleoside triphosphate metabolic process	30	2.40192	3.20793e-07	P17812, Q546F9, O75964, Q08ET0, P04075, P36776, Q32Q12, Q6FGX9, Q9H3H0, P38606, P30049, Q53Y06, Q9Y6K8, Q8N6K2, Q8TAS0, Q8N8K8, P56385, Q9UI12, Q4LE36, Q5T9B7, P21281, Q9UGJ0, P15531, Q16720, Q5JQ10, P06576, Q7Z4Y4, P48047, P14415, P25705, O75947, Q6LEU2, Q53X12	1122	131	14116	2.88117
GOTERM_BP_ALL	GO:0009199~ribonucleoside triphosphate metabolic process	28	2.24179	4.0339e-07	P17812, Q546F9, O75964, Q08ET0, P04075, P36776, Q32Q12, Q6FGX9, Q9H3H0, P38606, P30049, Q53Y06, Q9Y6K8, Q8TAS0, Q8N8K8, P56385, Q9UI12, Q4LE36, Q5T9B7, P21281, Q9UGJ0, P15531, Q16720, P06576, Q7Z4Y4, P48047, P14415, P25705, O75947, Q6LEU2, Q53X12	1122	118	14116	2.98535
GOTERM_BP_ALL	GO:0046034~ATP metabolic process	26	2.08167	4.84736e-07	Q546F9, O75964, Q08ET0, P04075, P36776, Q6FGX9, Q9H3H0, P38606, P30049, Q53Y06, Q9Y6K8, Q8TAS0, Q8N8K8, P56385, Q9UI12, Q4LE36, Q5T9B7, P21281, Q9UGJ0, Q16720, P06576, Q7Z4Y4, P48047, P25705, P14415, O75947, Q6LEU2, Q53X12	1122	105	14116	3.11532
GOTERM_BP_ALL	GO:0009144~purine nucleoside triphosphate metabolic process	28	2.24179	8.16895e-07	Q546F9, O75964, Q08ET0, P04075, P36776, Q32Q12, Q6FGX9, Q9H3H0, P38606, P30049, Q53Y06, Q9Y6K8, Q8TAS0, Q8N8K8, P56385, Q9UI12, Q4LE36, Q5T9B7, P21281, Q9UGJ0, P15531, Q16720, Q5JQ10, P06576, Q7Z4Y4, P48047, P25705, P14415, O75947, Q6LEU2, Q53X12	1122	122	14116	2.88747
GOTERM_BP_ALL	GO:0009142~nucleoside triphosphate biosynthetic process	25	2.0016	1.0287e-06	P17812, Q546F9, O75964, Q08ET0, P04075, Q32Q12, Q9H3H0, P38606, P30049, Q53Y06, Q8TAS0, P56385, Q9UI12, Q9UGJ0, P21281, Q16720, P15531, Q5JQ10, P06576, Q7Z4Y4, P48047, P25705, P14415, O75947, Q6LEU2, Q53X12	1122	102	14116	3.0836
GOTERM_BP_ALL	GO:0015985~energy coupled proton transport, down electrochemical gradient	15	1.20096	1.19088e-06	O75964, Q8TAS0, Q08ET0, P56385, Q9UI12, P21281, P06576, P38606, Q9H3H0, P48047, P30049, P25705, Q53Y06, O75947, Q53X12	1122	40	14116	4.71791
GOTERM_BP_ALL	GO:0015986~ATP synthesis coupled proton transport	15	1.20096	1.19088e-06	O75964, Q8TAS0, Q08ET0, P56385, Q9UI12, P21281, P06576, P38606, Q9H3H0, P48047, P30049, P25705, Q53Y06, O75947, Q53X12	1122	40	14116	4.71791
GOTERM_BP_ALL	GO:0009205~purine ribonucleoside triphosphate metabolic process	27	2.16173	1.19634e-06	Q546F9, O75964, Q08ET0, P04075, P36776, Q32Q12, Q6FGX9, Q9H3H0, P38606, P30049, Q53Y06, Q9Y6K8, Q8TAS0, Q8N8K8, P56385, Q9UI12, Q4LE36, Q5T9B7, P21281, Q9UGJ0, Q16720, P15531, P06576, Q7Z4Y4, P48047, P25705, P14415, O75947, Q6LEU2, Q53X12	1122	117	14116	2.90333
GOTERM_BP_ALL	GO:0009201~ribonucleoside triphosphate biosynthetic process	24	1.92154	2.17406e-06	P17812, Q546F9, O75964, Q08ET0, P04075, Q32Q12, Q9H3H0, P38606, P30049, Q53Y06, Q8TAS0, Q9UI12, P56385, P21281, Q9UGJ0, P15531, Q16720, P06576, Q7Z4Y4, P48047, P14415, P25705, O75947, Q6LEU2, Q53X12	1122	99	14116	3.04996
GOTERM_BP_ALL	GO:0009145~purine nucleoside triphosphate biosynthetic process	24	1.92154	2.17406e-06	Q546F9, O75964, Q08ET0, P04075, Q32Q12, Q9H3H0, P38606, P30049, Q53Y06, Q8TAS0, Q9UI12, P56385, P21281, Q9UGJ0, P15531, Q16720, Q5JQ10, P06576, Q7Z4Y4, P48047, P14415, P25705, O75947, Q6LEU2, Q53X12	1122	99	14116	3.04996
GOTERM_BP_ALL	GO:0006754~ATP biosynthetic process	22	1.76141	4.58369e-06	Q546F9, O75964, Q8TAS0, Q08ET0, P04075, P56385, Q9UI12, Q9UGJ0, P21281, Q16720, P06576, Q7Z4Y4, P38606, Q9H3H0, P48047, P30049, P25705, P14415, O75947, Q53Y06, Q6LEU2, Q53X12	1122	89	14116	3.10994
GOTERM_BP_ALL	GO:0009206~purine ribonucleoside triphosphate biosynthetic process	23	1.84147	6.54289e-06	Q546F9, O75964, Q8TAS0, Q08ET0, P04075, P56385, Q9UI12, Q9UGJ0, P21281, Q32Q12, Q16720, P15531, P06576, Q7Z4Y4, P38606, Q9H3H0, P48047, P30049, P25705, P14415, O75947, Q53Y06, Q6LEU2, Q53X12	1122	98	14116	2.95271
GOTERM_BP_ALL	GO:0015992~proton transport	17	1.36109	1.49065e-05	Q6NVJ2, O75964, Q8TAS0, Q08ET0, P56385, Q9UI12, P21281, P06576, Q2TB59, P38606, Q9H3H0, P48047, P30049, P25705, Q53Y06, O75947, Q53X12	1122	61	14116	3.50621
GOTERM_BP_ALL	GO:0034220~ion transmembrane transport	15	1.20096	1.75972e-05	O75964, Q8TAS0, Q08ET0, P56385, Q9UI12, P21281, P06576, P38606, Q9H3H0, P48047, P30049, P25705, Q53Y06, O75947, Q53X12	1122	49	14116	3.85136
GOTERM_BP_ALL	GO:0006818~hydrogen transport	17	1.36109	2.31497e-05	Q6NVJ2, O75964, Q8TAS0, Q08ET0, P56385, Q9UI12, P21281, P06576, Q2TB59, P38606, Q9H3H0, P48047, P30049, P25705, Q53Y06, O75947, Q53X12	1122	63	14116	3.3949
Annotation Cluster 10	Enrichment Score: 6.67
Category	Term	Count	%	PValue	Proteins	List Total	Pop Hits	Pop Total	Fold Enrichment
GOTERM_BP_ALL	GO:0048167~regulation of synaptic plasticity	23	1.84147	1.61727e-09	Q4W5L2, Q8IWE0, Q9UQB3, A8K161, Q66K58, O14908, Q6FI44, P61981, P08247, Q5U091, O75145, P02649, Q59F90, P42858, Q86U78, Q04917, Q00535, O15240, Q3MIH3, B2R696, P46821, P01112	1122	64	14116	4.52133
GOTERM_BP_ALL	GO:0050804~regulation of synaptic transmission	32	2.56205	6.23915e-08	O95970, Q8N169, Q8IWE0, Q9UQB3, A8K161, Q66K58, Q08209, O14908, Q75ME0, P61981, P04899, P08247, O75145, P42858, Q8N1F0, Q00535, Q6FHG5, O15240, Q3MIH3, Q4W5L2, Q6FI44, Q68CM6, Q5U091, P20336, P02649, Q59F90, Q86U78, Q04917, B2R696, P46821, P01112	1122	136	14116	2.96026
GOTERM_BP_ALL	GO:0051969~regulation of transmission of nerve impulse	33	2.64211	1.20645e-07	O95970, Q8N169, Q8IWE0, Q9UQB3, A8K161, Q66K58, Q08209, O14908, Q75ME0, P61981, P04899, P08247, O75145, P42858, Q8N1F0, Q00535, Q6FHG5, O15240, Q3MIH3, Q4W5L2, Q6FI44, Q68CM6, Q5U091, P20336, P02649, Q59F90, Q53H26, Q86U78, Q04917, B2R696, P46821, P01112	1122	147	14116	2.82433
GOTERM_BP_ALL	GO:0031644~regulation of neurological system process	33	2.64211	3.17876e-07	O95970, Q8N169, Q8IWE0, Q9UQB3, A8K161, Q66K58, Q08209, O14908, Q75ME0, P61981, P04899, P08247, O75145, P42858, Q8N1F0, Q00535, Q6FHG5, O15240, Q3MIH3, Q4W5L2, Q6FI44, Q68CM6, Q5U091, P20336, P02649, Q59F90, Q53H26, Q86U78, Q04917, B2R696, P46821, P01112	1122	153	14116	2.71357
GOTERM_BP_ALL	GO:0044057~regulation of system process	45	3.60288	0.000104524	O95970, Q8N169, Q5VU66, Q8IWE0, P00441, Q9UQB3, A8K161, Q66K58, Q08209, O14908, Q75ME0, Q2M3B4, P61981, P04899, P08133, P08247, P07101, O75145, P42858, P10253, Q8N1F0, Q06124, Q00535, Q5HYB6, Q6FHG5, O15240, Q3MIH3, Q4W5L2, Q68CM6, Q6FI44, A4QPA9, Q92736, Q5U091, Q5R208, P20336, P02649, Q53H26, Q59F90, P09471, Q86U78, Q04917, P02647, P46821, B2R696, Q1ZYL5, P01112	1122	309	14116	1.8322
Annotation Cluster 11	Enrichment Score: 5.23
Category	Term	Count	%	PValue	Proteins	List Total	Pop Hits	Pop Total	Fold Enrichment
GOTERM_BP_ALL	GO:0051128~regulation of cellular component organization	86	6.88551	7.50294e-14	Q6IBG0, P02686, Q6NYC5, Q5T0I2, P27816, Q53HB8, P23528, Q53GB6, Q9UKG1, A4D2P0, Q71S06, Q5W9G3, P11233, P15311, Q5VXV3, A4D2P1, O75592, O43707, P01024, O14594, Q53HM8, Q59GD9, Q3MIH3, P53680, Q4W5L2, P31146, Q9BPX5, Q08495, B2ZZ89, P62495, Q5TZC3, Q53R19, O15511, Q68CM6, O00499, P60880, P06748, P60981, Q9H9H5, P35580, Q14344, P02649, P47756, P61586, A2RRB8, P10909, Q2LE71, P02647, P46821, P01034,…	1122	458	14116	2.36239
GOTERM_BP_ALL	GO:0051493~regulation of cytoskeleton organization	36	2.88231	2.7442e-10	Q53QM2, Q9Y6G9, Q6NYC5, P27816, Q5T0I2, Q59EU3, P43487, P23528, Q53GB6, Q5VY93, A4D2P0, P52907, Q71S06, A4D2P1, O75592, Q6P0N6, P31146, Q9BPX5, P35612, P78559, Q08495, B2ZZ89, Q53R19, O15511, Q05DK5, P60981, P06748, Q6FH17, Q9H9H5, Q9P1U1, P47756, P61586, O14980, O75116, Q15691, A2RRB8, Q2LE71, P46821, Q1ZYL5	1122	136	14116	3.33029
GOTERM_BP_ALL	GO:0051129~negative regulation of cellular component organization	36	2.88231	9.73792e-10	Q8TAC9, P52565, P02686, Q6NYC5, P27816, Q5T0I2, Q53HB8, Q59EU3, Q5VY93, Q53HD1, A4D2P0, P52907, Q71S06, Q5W9G3, A4D2P1, Q5VXV3, Q6UWE0, Q59GD9, Q4W5L2, P31146, Q6FIA3, P35612, P78559, Q08495, B2ZZ89, Q5TZC3, Q05DK5, P06748, Q6FH17, Q9H9H5, P47756, Q7L099, P61586, P10909, Q15691, Q04917, Q9NQC3, P02647, P46821, P01034	1122	142	14116	3.18958
GOTERM_BP_ALL	GO:0043244~regulation of protein complex disassembly	18	1.44115	1.94227e-07	Q6IBG0, Q6IS14, P78559, P35612, Q08495, B2ZZ89, Q6NYC5, P62495, P27816, Q5T0I2, Q59EU3, P23528, Q05DK5, Q5VY93, P60981, Q9H9H5, P52907, Q71S06, P47756, P46821	1122	51	14116	4.44039
GOTERM_BP_ALL	GO:0044087~regulation of cellular component bioProteinsis	31	2.48199	5.88342e-07	Q53QM2, Q4L233, O00468, Q66K58, Q5T0I2, Q59EU3, Q53GB6, A4D2P0, P52907, Q71S06, P11233, A4D2P1, Q3MIH3, P31146, Q9BPX5, P35612, Q08495, B2ZZ89, O15511, Q53R19, Q68CM6, P60880, Q05DK5, Q6FH17, Q9P1U1, P47756, P61586, P10909, Q15691, Q2LE71, Q1ZYL5, P46821	1122	142	14116	2.74658
GOTERM_BP_ALL	GO:0008064~regulation of actin polymerization or depolymerization	19	1.52122	6.74137e-07	Q53QM2, P31146, Q9BPX5, P35612, Q08495, B2ZZ89, Q5T0I2, Q53R19, O15511, Q59EU3, P23528, Q53GB6, Q05DK5, P60981, Q6FH17, A4D2P0, Q9P1U1, P52907, Q71S06, A4D2P1, P47756, Q2LE71	1122	61	14116	3.9187
GOTERM_BP_ALL	GO:0032271~regulation of protein polymerization	20	1.60128	8.43894e-07	Q53QM2, P31146, Q4L233, Q9BPX5, P35612, Q08495, B2ZZ89, Q5T0I2, Q53R19, O15511, Q59EU3, Q53GB6, Q05DK5, Q6FH17, A4D2P0, Q9P1U1, P52907, Q71S06, A4D2P1, P47756, Q15691, Q2LE71, P46821	1122	68	14116	3.70033
GOTERM_BP_ALL	GO:0033043~regulation of organelle organization	40	3.20256	1.09103e-06	Q53QM2, Q9Y6G9, Q6NYC5, P27816, Q5T0I2, Q59EU3, P43487, P23528, Q53GB6, Q5VY93, A4D2P0, P52907, Q71S06, A4D2P1, Q5VXV3, O75592, Q6P0N6, Q4W5L2, P31146, Q9BPX5, P35612, P78559, Q08495, B2ZZ89, P61088, Q53R19, O15511, Q05DK5, P60981, P06748, Q6FH17, Q9H9H5, Q9P1U1, P20336, P47756, O14980, P61586, O75116, Q15691, A2RRB8, Q2LE71, P46821, Q1ZYL5	1122	217	14116	2.3191
GOTERM_BP_ALL	GO:0030832~regulation of actin filament length	19	1.52122	1.14161e-06	Q53QM2, P31146, Q9BPX5, P35612, Q08495, B2ZZ89, Q5T0I2, Q53R19, O15511, Q59EU3, P23528, Q53GB6, Q05DK5, P60981, Q6FH17, A4D2P0, Q9P1U1, P52907, Q71S06, A4D2P1, P47756, Q2LE71	1122	63	14116	3.7943
GOTERM_BP_ALL	GO:0030833~regulation of actin filament polymerization	17	1.36109	2.63518e-06	Q53QM2, P31146, Q9BPX5, P35612, Q08495, B2ZZ89, Q5T0I2, Q53R19, O15511, Q59EU3, Q53GB6, Q05DK5, Q6FH17, A4D2P0, Q9P1U1, P52907, Q71S06, A4D2P1, P47756, Q2LE71	1122	54	14116	3.96072
GOTERM_BP_ALL	GO:0043254~regulation of protein complex assembly	22	1.76141	5.53775e-06	Q53QM2, Q4L233, Q5T0I2, Q59EU3, Q53GB6, A4D2P0, P52907, Q71S06, A4D2P1, P31146, Q9BPX5, P35612, Q08495, B2ZZ89, O15511, Q53R19, Q68CM6, Q05DK5, Q6FH17, Q9P1U1, P47756, Q15691, P10909, Q2LE71, P46821	1122	90	14116	3.07538
GOTERM_BP_ALL	GO:0032956~regulation of actin cytoskeleton organization	21	1.68135	1.67386e-05	Q53QM2, P31146, Q9BPX5, P35612, Q08495, B2ZZ89, Q5T0I2, Q53R19, O15511, Q59EU3, P23528, Q53GB6, Q05DK5, P60981, Q6FH17, A4D2P0, Q9P1U1, P52907, Q71S06, A4D2P1, P47756, P61586, Q2LE71, Q1ZYL5	1122	89	14116	2.96858
GOTERM_BP_ALL	GO:0032970~regulation of actin filament-based process	21	1.68135	2.80308e-05	Q53QM2, P31146, Q9BPX5, P35612, Q08495, B2ZZ89, Q5T0I2, Q53R19, O15511, Q59EU3, P23528, Q53GB6, Q05DK5, P60981, Q6FH17, A4D2P0, Q9P1U1, P52907, Q71S06, A4D2P1, P47756, P61586, Q2LE71, Q1ZYL5	1122	92	14116	2.87177
GOTERM_BP_ALL	GO:0043242~negative regulation of protein complex disassembly	13	1.04083	5.36773e-05	P35612, P78559, Q08495, B2ZZ89, Q6NYC5, P27816, Q5T0I2, Q59EU3, Q05DK5, Q5VY93, Q9H9H5, P52907, Q71S06, P47756, P46821	1122	41	14116	3.98913
GOTERM_BP_ALL	GO:0051494~negative regulation of cytoskeleton organization	15	1.20096	7.23238e-05	P31146, P35612, P78559, Q08495, B2ZZ89, Q6NYC5, P27816, Q5T0I2, Q59EU3, Q05DK5, Q5VY93, Q9H9H5, P52907, Q71S06, P47756, Q15691, P46821	1122	55	14116	3.43121
GOTERM_BP_ALL	GO:0010639~negative regulation of organelle organization	18	1.44115	0.000202618	Q4W5L2, P31146, P78559, P35612, Q08495, B2ZZ89, Q6NYC5, P27816, Q5T0I2, Q59EU3, Q05DK5, Q5VY93, P06748, Q9H9H5, P52907, Q71S06, Q5VXV3, P47756, Q15691, P46821	1122	82	14116	2.76171
GOTERM_BP_ALL	GO:0030834~regulation of actin filament depolymerization	9	0.720576	0.000872727	P52907, Q71S06, P35612, Q08495, P47756, B2ZZ89, Q5T0I2, Q59EU3, P23528, Q05DK5, P60981	1122	27	14116	4.1937
GOTERM_BP_ALL	GO:0031333~negative regulation of protein complex assembly	9	0.720576	0.0043412	P52907, Q71S06, P35612, Q08495, P47756, B2ZZ89, P10909, Q15691, Q5T0I2, Q59EU3, Q05DK5	1122	34	14116	3.33029
GOTERM_BP_ALL	GO:0032535~regulation of cellular component size	35	2.80224	0.00521756	Q53QM2, Q99536, Q6I9T8, A8K7B7, P06733, Q5T0I2, Q59EU3, P23528, Q53GB6, A4D2P0, P52907, Q71S06, A4D2P1, Q9ULP0, P31146, Q96SB3, Q15483, Q9BPX5, Q6IB30, O75489, P35612, Q08495, B2ZZ89, Q53R19, O15511, P55268, Q05DK5, P60981, Q69YG1, P06748, Q6FH17, Q9P1U1, Q7Z5F3, P47756, Q86U78, Q2LE71, Q9NQC3, O43598, P46821	1122	271	14116	1.62487
GOTERM_BP_ALL	GO:0051693~actin filament capping	7	0.560448	0.0061001	P52907, Q71S06, P35612, Q08495, P47756, B2ZZ89, Q5T0I2, Q59EU3, Q05DK5	1122	22	14116	4.00308
GOTERM_BP_ALL	GO:0032272~negative regulation of protein polymerization	8	0.640512	0.00645946	P52907, Q71S06, P35612, Q08495, P47756, B2ZZ89, Q15691, Q5T0I2, Q59EU3, Q05DK5	1122	29	14116	3.47065
GOTERM_BP_ALL	GO:0030835~negative regulation of actin filament depolymerization	7	0.560448	0.00960112	P52907, Q71S06, P35612, Q08495, P47756, B2ZZ89, Q5T0I2, Q59EU3, Q05DK5	1122	24	14116	3.66949
Annotation Cluster 12	Enrichment Score: 5.03
Category	Term	Count	%	PValue	Proteins	List Total	Pop Hits	Pop Total	Fold Enrichment
GOTERM_BP_ALL	GO:0007268~synaptic transmission	55	4.40352	7.10689e-09	Q5VZ30, Q59GE1, Q2VPS2, P02686, Q08209, O14908, P43034, Q15818, P21796, P61106, P07101, Q5W9G3, O75145, P80404, Q02410, Q8N1F0, Q00535, O14594, Q3MIH3, Q99497, Q59GM1, P49418, Q4W5L2, O14910, P60880, Q53F03, Q6AI31, P02649, P17600, A2RRB8, Q8N169, Q8IVA8, O00468, Q66K58, Q75ME0, Q546H9, Q9NZR1, Q2M3B4, Q53F18, A8K9L3, Q53G81, B9EKV4, Q1HBJ4, Q86VA8, Q9P2U7, Q9UPA5, Q9H2X9, A6NJA2, P43004, Q16566,…	1122	298	14116	2.32202
GOTERM_BP_ALL	GO:0019226~transmission of nerve impulse	60	4.80384	2.28319e-08	Q5VZ30, Q59GE1, Q2VPS2, P02686, Q08209, O14908, P43034, Q15818, P21796, Q71S06, P61106, P07101, Q5W9G3, O75145, P80404, Q02410, Q8N1F0, Q00535, O14594, Q3MIH3, Q99497, Q59GM1, P49418, Q4W5L2, Q9Y4W6, O14910, P60880, Q8TA92, Q53F03, Q96PU8, Q6AI31, P02649, P17600, A2RRB8, Q8N169, Q8IVA8, P00441, O00468, Q66K58, Q75ME0, Q546H9, Q9NZR1, Q2M3B4, Q53F18, Q53G81, A8K9L3, B9EKV4, B3KNS7, Q1HBJ4, Q86VA8,…	1122	350	14116	2.15676
GOTERM_BP_ALL	GO:0007267~cell-cell signaling	66	5.28423	0.00593695	Q5VZ30, Q59GE1, Q12904, Q2VPS2, P02686, Q08209, O14908, P43034, Q15818, P21796, Q6ICN0, Q5W9G3, O75145, P07101, P61106, P80404, Q02410, Q8N1F0, Q00535, O14594, Q3MIH3, Q99497, P49418, Q59GM1, Q4W5L2, O14910, Q53FJ6, P60880, Q53F03, Q6AI31, P02649, P10599, A2RRB8, P17600, Q8N169, Q8IVA8, O00468, Q66K58, Q75ME0, Q546H9, Q9NZR1, Q2M3B4, Q53F18, Q53G81, A8K9L3, P43490, P42858, B9EKV4, Q1HBJ4, Q86VA8,…	1122	600	14116	1.38392
GOTERM_BP_ALL	GO:0007154~cell communication	83	6.64532	0.00763229	Q5VZ30, P09936, Q59GE1, Q12904, P02686, Q2VPS2, Q08209, O14908, P43034, Q15818, P21796, Q6ICN0, Q71S06, O75145, Q5W9G3, P07101, P61106, P80404, Q02410, Q8N1F0, Q00535, O14594, Q3MIH3, Q99497, P49418, Q59GM1, Q4W5L2, Q96SB3, Q9Y4W6, Q9H021, O14910, B7Z5E3, Q53FJ6, O95219, Q68CM6, Q8TA92, Q59GU6, P60880, Q53F03, Q6AI31, Q96PU8, P02649, P10599, A2RRB8, P17600, Q8N169, Q8IVA8, P00441, O00468, Q66K58,…	1122	795	14116	1.3135
Annotation Cluster 13	Enrichment Score: 4.77
Category	Term	Count	%	PValue	Proteins	List Total	Pop Hits	Pop Total	Fold Enrichment
GOTERM_BP_ALL	GO:0001505~regulation of neurotransmitter levels	22	1.76141	2.47222e-08	Q5VZ30, Q8N169, O14910, Q8IVA8, Q59GE1, Q75ME0, Q546H9, P60880, Q2M3B4, P12235, P20336, Q59EX7, P61106, Q6AI31, O75145, P07101, P80404, Q53YE7, B9EKV4, P17600, Q86VA8, Q9P2U7, Q99497, Q59GM1	1122	67	14116	4.13111
GOTERM_BP_ALL	GO:0006836~neurotransmitter transport	21	1.68135	5.46201e-06	Q8N169, O14910, Q59GE1, Q2VPS2, Q9H598, Q75ME0, P60880, P12235, P20336, Q59EX7, Q6AI31, O75145, P61106, Q496J9, Q7L1I2, P17600, P48066, Q86VA8, Q9P2U7, Q53YD8, Q99497, Q59GM1	1122	83	14116	3.18317
GOTERM_BP_ALL	GO:0007269~neurotransmitter secretion	11	0.880705	0.000214796	P20336, O75145, Q6AI31, Q59EX7, P61106, O14910, Q59GE1, P17600, Q75ME0, Q86VA8, P60880, Q59GM1	1122	34	14116	4.07036
GOTERM_BP_ALL	GO:0003001~generation of a signal involved in cell-cell signaling	16	1.28102	0.00263194	O14910, Q59GE1, O14908, Q75ME0, P60880, P20336, Q59EX7, Q6AI31, O75145, P61106, P42858, Q02410, P17600, Q86VA8, O15240, D0PNI1, Q59GM1	1122	85	14116	2.36821
Annotation Cluster 14	Enrichment Score: 4.18
Category	Term	Count	%	PValue	Proteins	List Total	Pop Hits	Pop Total	Fold Enrichment
GOTERM_BP_ALL	GO:0007399~nervous system development	128	10.2482	4.36339e-06	O95970, P09936, Q6NYC5, P43034, Q15102, P23528, O43175, Q32Q12, A4D2P0, Q5STM1, Q9Y2T3, Q99689, P07101, A4D2P1, Q9BS35, Q3MIH3, P98160, Q96SB3, Q99426, Q5CZH9, Q68CM6, Q8TA92, O60282, A4QPA9, Q59GB4, Q8N274, Q9NZJ7, Q53F53, Q8IYG5, Q8IV97, P02649, Q3B874, P62258, P09211, P61586, Q6FGJ9, Q9UQD4, Q53QM2, Q8N169, Q96J71, A0EJG6, Q7Z7M4, P52565, O00468, Q66K58, Q9BPU6, Q53HD1, Q9P121, A8K9L3, P31040,…	1122	1088	14116	1.48013
GOTERM_BP_ALL	GO:0048666~neuron development	51	4.08327	1.40012e-05	P09936, Q6NYC5, P43034, O43175, Q5U058, A4D2P0, P07101, Q99689, Q71S06, A4D2P1, A1L306, O75592, Q00535, Q3MIH3, Q96SB3, Q9Y4W6, Q15019, Q53FJ6, Q5CZH9, Q68CM6, P60880, O60282, Q8TA92, A4QPA9, Q7Z3G4, Q9NZJ7, P35580, Q53F53, Q3B874, P10909, Q7Z3W6, P04271, P46821, Q8N169, P00441, Q7Z7M4, O00468, Q66K58, Q9UQB8, Q9BPU6, Q2M3B4, Q9P121, P42858, Q06124, Q6P0N6, Q6LET3, Q7Z3Z9, Q15483, P50148, P55268,…	1122	339	14116	1.89273
GOTERM_BP_ALL	GO:0048699~generation of neurons	74	5.92474	1.45819e-05	P09936, P02686, Q6NYC5, Q53HB8, P43034, O43175, Q5U058, A4D2P0, Q71S06, Q5W9G3, Q99689, P07101, A1L306, A4D2P1, O75592, Q00535, Q59GD9, Q3MIH3, Q96SB3, Q9Y4W6, Q5CZH9, Q53FJ6, Q15019, Q68CM6, Q8TA92, O60282, P60880, Q7Z3G4, A4QPA9, Q9NZJ7, Q53F53, P35580, P02649, Q3B874, P62258, P61586, Q7Z3W6, P10909, P46821, P04271, P54920, Q53QM2, Q8N169, P00441, Q7Z7M4, P52565, O00468, Q9UMS4, P27797, Q66K58,…	1122	559	14116	1.66548
GOTERM_BP_ALL	GO:0022008~neuroProteinsis	78	6.245	1.70662e-05	P09936, P02686, Q6NYC5, Q5T0I2, Q53HB8, P43034, O43175, Q5U058, A4D2P0, Q71S06, Q99689, Q5W9G3, P07101, A1L306, A4D2P1, O75592, Q00535, Q59GD9, Q3MIH3, Q96SB3, Q9Y4W6, Q5CZH9, Q53FJ6, Q15019, Q68CM6, Q8TA92, O60282, P60880, Q7Z3G4, A4QPA9, Q9NZJ7, Q53F53, P35580, P02649, Q3B874, P62258, P61586, Q7Z3W6, P10909, P46821, P04271, P54920, Q53QM2, Q8N169, P00441, Q7Z7M4, P52565, O00468, P27797, Q9UMS4,…	1122	601	14116	1.63282
GOTERM_BP_ALL	GO:0031175~neuron projection development	41	3.28263	2.67679e-05	P09936, Q6NYC5, Q66K58, Q9UQB8, Q9BPU6, P43034, O43175, Q5U058, A4D2P0, Q71S06, Q99689, A1L306, A4D2P1, O75592, Q6P0N6, Q06124, Q00535, Q6LET3, Q3MIH3, Q7Z3Z9, Q96SB3, Q15483, Q9Y4W6, Q5CZH9, Q53FJ6, Q15019, Q68CM6, P55268, P60880, Q8TA92, O60282, A4QPA9, Q7Z3G4, Q7Z3T9, P20336, P35580, Q53F53, Q3B874, P09543, P09471, P10909, P46821, P04271	1122	256	14116	2.01494
GOTERM_BP_ALL	GO:0032989~cellular component morphoProteinsis	56	4.48359	3.29622e-05	P09936, Q9BYW9, Q8WVW5, P43034, P23528, Q5U058, A4D2P0, Q71S06, Q99689, A4D2P1, P15311, A1L306, Q9Y3I0, O75592, Q15334, Q00535, Q13618, Q3MIH3, Q9Y4W6, Q5CZH9, Q53FJ6, P28289, Q68CM6, O60282, P60880, Q8TA92, Q7Z3G4, A4QPA9, P35580, Q53F53, O15230, P61586, P10909, P04271, P46821, Q8N169, P00441, O95140, Q66K58, Q9UQB8, Q9BPU6, Q9H0F7, Q60FE2, Q5VY93, Q06124, Q6P0N6, Q6LET3, P11047, Q7Z3Z9, Q15483,…	1122	397	14116	1.77466
GOTERM_BP_ALL	GO:0000904~cell morphoProteinsis involved in differentiation	39	3.1225	4.53974e-05	Q8N169, P09936, P00441, Q66K58, Q9UQB8, Q9BPU6, P43034, Q60FE2, Q5U058, A4D2P0, Q71S06, Q99689, A1L306, A4D2P1, Q9Y3I0, O75592, Q6P0N6, Q06124, Q00535, Q6LET3, P11047, Q13618, Q3MIH3, Q7Z3Z9, Q15483, Q9Y4W6, Q5CZH9, Q68CM6, P55268, P60880, Q8TA92, O60282, Q7Z3G4, Q7Z3T9, P20336, P35580, Q53F53, O15230, P09543, P46821, P04271	1122	244	14116	2.01091
GOTERM_BP_ALL	GO:0032990~cell part morphoProteinsis	40	3.20256	5.96254e-05	P09936, O95140, Q66K58, Q9UQB8, Q9BPU6, Q9H0F7, P43034, Q5U058, A4D2P0, Q71S06, Q99689, A1L306, A4D2P1, O75592, Q6P0N6, Q06124, Q00535, Q6LET3, Q3MIH3, Q7Z3Z9, Q15483, Q9Y4W6, Q567R6, Q5CZH9, Q53FJ6, Q68CM6, P55268, P60880, Q8TA92, O60282, A4QPA9, Q7Z3G4, Q7Z3T9, P20336, P35580, Q53F53, O15230, P09543, P10909, P46821, P04271, Q9Y3D6	1122	256	14116	1.9658
GOTERM_BP_ALL	GO:0048812~neuron projection morphoProteinsis	35	2.80224	6.80297e-05	P09936, Q66K58, Q9UQB8, Q9BPU6, P43034, Q5U058, A4D2P0, Q71S06, Q99689, A1L306, A4D2P1, O75592, Q6P0N6, Q06124, Q00535, Q6LET3, Q3MIH3, Q7Z3Z9, Q15483, Q9Y4W6, Q5CZH9, Q53FJ6, Q68CM6, P55268, P60880, Q8TA92, O60282, A4QPA9, Q7Z3G4, Q7Z3T9, P20336, P35580, Q53F53, P09543, P10909, P46821, P04271	1122	213	14116	2.06732
GOTERM_BP_ALL	GO:0048667~cell morphoProteinsis involved in neuron differentiation	34	2.72218	0.000107311	Q8N169, P09936, P00441, Q66K58, Q9UQB8, Q9BPU6, P43034, Q5U058, A4D2P0, Q71S06, Q99689, A1L306, A4D2P1, O75592, Q6P0N6, Q06124, Q00535, Q6LET3, Q3MIH3, Q7Z3Z9, Q15483, Q9Y4W6, Q5CZH9, Q68CM6, P55268, P60880, Q8TA92, O60282, Q7Z3G4, Q7Z3T9, P20336, P35580, Q53F53, P09543, P46821, P04271	1122	209	14116	2.04669
GOTERM_BP_ALL	GO:0030030~cell projection organization	51	4.08327	0.000121303	P09936, Q6NYC5, P43034, O43175, Q5U058, A4D2P0, Q99689, Q71S06, A4D2P1, A1L306, O75592, Q00535, Q3MIH3, P31146, Q96SB3, Q9Y4W6, Q15019, Q53FJ6, Q5CZH9, Q68CM6, P60880, O60282, Q8TA92, A4QPA9, Q7Z3G4, P35580, Q53F53, O15230, Q3B874, P47756, P10909, P04271, P46821, P18206, P00441, Q66K58, Q9BPU6, Q9UQB8, Q9H0F7, Q60FE2, P35609, Q06124, Q6P0N6, Q6LET3, Q7Z3Z9, Q15483, P55268, Q7Z3T9, Q6FH17, P20336,…	1122	368	14116	1.74358
GOTERM_BP_ALL	GO:0000902~cell morphoProteinsis	49	3.92314	0.000197067	P09936, Q9BYW9, P43034, P23528, Q5U058, A4D2P0, Q99689, Q71S06, A4D2P1, P15311, A1L306, Q15334, O75592, Q9Y3I0, Q00535, Q13618, Q3MIH3, Q9Y4W6, Q53FJ6, Q5CZH9, Q68CM6, P60880, O60282, Q8TA92, A4QPA9, Q7Z3G4, P35580, Q53F53, O15230, P61586, P10909, P04271, P46821, Q8N169, P00441, Q9BPU6, Q9UQB8, Q66K58, Q9H0F7, Q60FE2, Q5VY93, Q06124, Q6P0N6, Q6LET3, P11047, Q7Z3Z9, Q15483, P55268, Q7Z3T9, P20336,…	1122	356	14116	1.73167
GOTERM_BP_ALL	GO:0048858~cell projection morphoProteinsis	37	2.96237	0.000235133	P09936, Q66K58, Q9UQB8, Q9BPU6, Q9H0F7, P43034, Q5U058, A4D2P0, Q71S06, Q99689, A1L306, A4D2P1, O75592, Q6P0N6, Q06124, Q00535, Q6LET3, Q3MIH3, Q7Z3Z9, Q15483, Q9Y4W6, Q5CZH9, Q53FJ6, Q68CM6, P55268, P60880, Q8TA92, O60282, A4QPA9, Q7Z3G4, Q7Z3T9, P20336, P35580, Q53F53, O15230, P09543, P10909, P46821, P04271	1122	245	14116	1.9
GOTERM_BP_ALL	GO:0030182~neuron differentiation	57	4.56365	0.000248264	P09936, Q6NYC5, P43034, O43175, Q5U058, A4D2P0, Q71S06, P07101, Q99689, A4D2P1, A1L306, O75592, Q00535, Q3MIH3, Q96SB3, Q9Y4W6, Q5CZH9, Q15019, Q53FJ6, Q68CM6, O60282, P60880, Q8TA92, Q7Z3G4, A4QPA9, Q9NZJ7, P35580, Q53F53, Q3B874, P10909, Q7Z3W6, P46821, P04271, P54920, Q8N169, P00441, Q7Z7M4, O00468, Q66K58, Q9UQB8, Q9BPU6, Q2M3B4, Q9P121, P42858, Q5SU16, Q06124, Q6P0N6, Q6LET3, Q7Z3Z9, Q13509,…	1122	438	14116	1.63727
GOTERM_BP_ALL	GO:0007409~axonoProteinsis	31	2.48199	0.000286363	P09936, Q66K58, Q9UQB8, Q9BPU6, P43034, Q5U058, A4D2P0, Q71S06, Q99689, A4D2P1, A1L306, O75592, Q6P0N6, Q06124, Q00535, Q3MIH3, Q7Z3Z9, Q15483, Q9Y4W6, Q5CZH9, Q68CM6, P55268, P60880, Q8TA92, O60282, Q7Z3G4, Q7Z3T9, P20336, P35580, Q53F53, P09543, P04271, P46821	1122	193	14116	2.0208
GOTERM_BP_ALL	GO:0048468~cell development	74	5.92474	0.00115207	P09936, P78310, Q6NYC5, Q08209, Q5T0I2, Q8WVW5, P43034, P23528, O43175, Q5U058, A4D2P0, Q71S06, P07101, Q99689, A1L306, A4D2P1, Q9Y3I0, O75592, Q8N1F0, Q00535, Q13618, Q3MIH3, Q13424, Q96SB3, Q9Y4W6, Q5CZH9, Q15019, Q53FJ6, P28289, Q68CM6, Q8TA92, O60282, P46939, P60880, Q7Z3G4, A4QPA9, Q9NZJ7, Q53F53, P35580, Q3B874, O15230, Q7Z3W6, P10909, Q6FGJ9, P46821, P04271, Q8N169, P00441, Q7Z7M4, O00468,…	1122	644	14116	1.44565
Annotation Cluster 15	Enrichment Score: 3.73
Category	Term	Count	%	PValue	Proteins	List Total	Pop Hits	Pop Total	Fold Enrichment
GOTERM_BP_ALL	GO:0042981~regulation of apoptosis	96	7.68615	4.69065e-05	Q5VVD0, Q59EJ3, A8K7B7, P23528, P50583, Q5W0H4, Q32Q12, A4D2P0, A4D2P1, Q8IZ29, O43707, P08758, Q3MIH3, P23396, Q5T2B7, Q86XR1, Q05639, Q9H3Z4, P49588, Q92736, Q5U091, Q9NZJ7, P02649, P09211, P62258, O75569, P61586, P52565, Q7Z7M4, Q66K58, O60936, P04040, P35609, Q1HE25, P30044, Q76LA1, P42858, Q5SU16, Q1HBJ4, P09382, P11021, Q8IU85, P55072, P30101, O75489, P50453, Q6FI81, Q14TF0, Q5CAQ5, Q6FHP5,…	1122	804	14116	1.50222
GOTERM_BP_ALL	GO:0010941~regulation of cell death	97	7.76621	4.79574e-05	Q5VVD0, Q59EJ3, A8K7B7, P23528, P50583, Q5W0H4, Q32Q12, A4D2P0, A4D2P1, Q8IZ29, O43707, P08758, P23396, Q3MIH3, Q5T2B7, Q86XR1, Q05639, Q9H3Z4, P49588, Q92736, Q5U091, Q9NZJ7, P02649, P62258, P09211, O75569, P61586, P52565, Q7Z7M4, Q66K58, P04040, O60936, P35609, Q1HE25, P30044, P42858, Q76LA1, Q5SU16, Q1HBJ4, P09382, P11021, Q8IU85, P55072, P30101, O75489, P50453, Q6FI81, Q14TF0, P12235, Q5CAQ5,…	1122	815	14116	1.49738
GOTERM_BP_ALL	GO:0043067~regulation of programmed cell death	96	7.68615	6.79583e-05	Q5VVD0, Q59EJ3, A8K7B7, P23528, P50583, Q5W0H4, Q32Q12, A4D2P0, A4D2P1, Q8IZ29, O43707, P08758, Q3MIH3, P23396, Q5T2B7, Q86XR1, Q05639, Q9H3Z4, P49588, Q92736, Q5U091, Q9NZJ7, P02649, P09211, P62258, O75569, P61586, P52565, Q7Z7M4, Q66K58, O60936, P04040, P35609, Q1HE25, P30044, Q76LA1, P42858, Q5SU16, Q1HBJ4, P09382, P11021, Q8IU85, P55072, P30101, O75489, P50453, Q6FI81, Q14TF0, Q5CAQ5, Q6FHP5,…	1122	812	14116	1.48742
GOTERM_BP_ALL	GO:0060548~negative regulation of cell death	48	3.84307	0.000482062	Q59EJ3, Q5TZZ9, Q5W0H4, P23528, Q32Q12, P08758, Q3MIH3, Q86XR1, Q4W5L2, Q05639, Q9H3Z4, Q8WZ56, Q6LES2, P49588, P06748, P38646, Q5U091, P02649, P10809, P09211, P61586, P10909, P04792, A8K5I0, P00441, Q7Z7M4, P52565, Q66K58, O60936, P04040, P30044, P42858, P11021, Q6FHL9, P50453, Q6P452, P13010, Q04760, P13521, Q6FI81, Q20BK3, Q14TF0, P12235, P15531, Q5CAQ5, Q86U78, D0PNI1, O76024, P01112	1122	360	14116	1.67748
GOTERM_BP_ALL	GO:0043066~negative regulation of apoptosis	47	3.76301	0.000607823	Q59EJ3, P00441, Q5TZZ9, P52565, Q7Z7M4, Q66K58, P04040, O60936, P23528, Q5W0H4, Q32Q12, P30044, P42858, P11021, P08758, Q3MIH3, Q86XR1, Q05639, Q4W5L2, Q6FHL9, Q9H3Z4, Q8WZ56, Q6LES2, P50453, P49588, Q6P452, Q04760, P13010, P13521, Q20BK3, Q6FI81, Q14TF0, P38646, P06748, P15531, Q5U091, Q5CAQ5, P02649, P09211, P10809, Q86U78, P61586, P10909, P04792, D0PNI1, O76024, P01112, A8K5I0	1122	354	14116	1.67037
GOTERM_BP_ALL	GO:0043069~negative regulation of programmed cell death	47	3.76301	0.000820642	Q59EJ3, P00441, Q5TZZ9, P52565, Q7Z7M4, Q66K58, P04040, O60936, P23528, Q5W0H4, Q32Q12, P30044, P42858, P11021, P08758, Q3MIH3, Q86XR1, Q05639, Q4W5L2, Q6FHL9, Q9H3Z4, Q8WZ56, Q6LES2, P50453, P49588, Q6P452, Q04760, P13010, P13521, Q20BK3, Q6FI81, Q14TF0, P38646, P06748, P15531, Q5U091, Q5CAQ5, P02649, P09211, P10809, Q86U78, P61586, P10909, P04792, D0PNI1, O76024, P01112, A8K5I0	1122	359	14116	1.64711
Annotation Cluster 16	Enrichment Score: 3.58
Category	Term	Count	%	PValue	Proteins	List Total	Pop Hits	Pop Total	Fold Enrichment
GOTERM_BP_ALL	GO:0043603~cellular amide metabolic process	17	1.36109	4.47066e-06	Q546Z2, Q5T6L4, P60174, P37837, P05089, O43837, Q8N7G1, Q96RQ3, Q5R208, Q6FHZ0, P43490, Q6FHQ6, P42858, Q53GF8, Q6FI37, Q7Z4W1, P36957, Q5U077	1122	56	14116	3.81926
GOTERM_BP_ALL	GO:0046496~nicotinamide nucleotide metabolic process	12	0.960769	0.000202975	Q546Z2, P60174, P37837, O43837, Q8N7G1, Q6FHZ0, P43490, Q6FHQ6, Q53GF8, Q6FI37, Q7Z4W1, Q5U077, P36957	1122	40	14116	3.77433
GOTERM_BP_ALL	GO:0006769~nicotinamide metabolic process	12	0.960769	0.000202975	Q546Z2, P60174, P37837, O43837, Q8N7G1, Q6FHZ0, P43490, Q6FHQ6, Q53GF8, Q6FI37, Q7Z4W1, Q5U077, P36957	1122	40	14116	3.77433
GOTERM_BP_ALL	GO:0009820~alkaloid metabolic process	12	0.960769	0.000257717	Q546Z2, P60174, P37837, O43837, Q8N7G1, Q6FHZ0, P43490, Q6FHQ6, Q53GF8, Q6FI37, Q7Z4W1, Q5U077, P36957	1122	41	14116	3.68227
GOTERM_BP_ALL	GO:0019362~pyridine nucleotide metabolic process	12	0.960769	0.000324408	Q546Z2, P60174, P37837, O43837, Q8N7G1, Q6FHZ0, P43490, Q6FHQ6, Q53GF8, Q6FI37, Q7Z4W1, Q5U077, P36957	1122	42	14116	3.5946
GOTERM_BP_ALL	GO:0006733~oxidoreduction coenzyme metabolic process	13	1.04083	0.000621061	Q546Z2, P37837, P60174, O43837, Q8N7G1, P43490, Q6FHZ0, Q6FHQ6, Q53GF8, Q6FI37, Q7Z4W1, P36957, Q9Y2Z9, Q5U077	1122	52	14116	3.14528
GOTERM_BP_ALL	GO:0019748~secondary metabolic process	14	1.1209	0.00897047	Q546Z2, P37837, P60174, Q53Y51, O43837, Q8N7G1, Q6IRT1, P43490, Q6FHZ0, Q6FHQ6, Q53GF8, Q6FI37, Q7Z4W1, P36957, Q5U077	1122	79	14116	2.22956
Annotation Cluster 17	Enrichment Score: 3.56
Category	Term	Count	%	PValue	Proteins	List Total	Pop Hits	Pop Total	Fold Enrichment
GOTERM_BP_ALL	GO:0043244~regulation of protein complex disassembly	18	1.44115	1.94227e-07	Q6IBG0, Q6IS14, P78559, P35612, Q08495, B2ZZ89, Q6NYC5, P62495, P27816, Q5T0I2, Q59EU3, P23528, Q05DK5, Q5VY93, P60981, Q9H9H5, P52907, Q71S06, P47756, P46821	1122	51	14116	4.44039
GOTERM_BP_ALL	GO:0043242~negative regulation of protein complex disassembly	13	1.04083	5.36773e-05	P35612, P78559, Q08495, B2ZZ89, Q6NYC5, P27816, Q5T0I2, Q59EU3, Q05DK5, Q5VY93, Q9H9H5, P52907, Q71S06, P47756, P46821	1122	41	14116	3.98913
GOTERM_BP_ALL	GO:0070507~regulation of microtubule cytoskeleton organization	13	1.04083	6.97685e-05	Q9Y6G9, P78559, Q6NYC5, P27816, P43487, P06748, Q5VY93, Q9H9H5, O14980, Q6P0N6, Q15691, O75116, P46821	1122	42	14116	3.89415
GOTERM_BP_ALL	GO:0051494~negative regulation of cytoskeleton organization	15	1.20096	7.23238e-05	P31146, P35612, P78559, Q08495, B2ZZ89, Q6NYC5, P27816, Q5T0I2, Q59EU3, Q05DK5, Q5VY93, Q9H9H5, P52907, Q71S06, P47756, Q15691, P46821	1122	55	14116	3.43121
GOTERM_BP_ALL	GO:0010639~negative regulation of organelle organization	18	1.44115	0.000202618	Q4W5L2, P31146, P78559, P35612, Q08495, B2ZZ89, Q6NYC5, P27816, Q5T0I2, Q59EU3, Q05DK5, Q5VY93, P06748, Q9H9H5, P52907, Q71S06, Q5VXV3, P47756, Q15691, P46821	1122	82	14116	2.76171
GOTERM_BP_ALL	GO:0032886~regulation of microtubule-based process	13	1.04083	0.000346529	Q9Y6G9, P78559, Q6NYC5, P27816, P43487, P06748, Q5VY93, Q9H9H5, O14980, Q6P0N6, Q15691, O75116, P46821	1122	49	14116	3.33784
GOTERM_BP_ALL	GO:0031111~negative regulation of microtubule polymerization or depolymerization	7	0.560448	0.00142612	P78559, Q6NYC5, Q15691, P27816, P46821, Q5VY93, Q9H9H5	1122	17	14116	5.18046
GOTERM_BP_ALL	GO:0007026~negative regulation of microtubule depolymerization	6	0.480384	0.00651507	P78559, Q6NYC5, P27816, P46821, Q5VY93, Q9H9H5	1122	16	14116	4.71791
GOTERM_BP_ALL	GO:0031114~regulation of microtubule depolymerization	6	0.480384	0.00651507	P78559, Q6NYC5, P27816, P46821, Q5VY93, Q9H9H5	1122	16	14116	4.71791
GOTERM_BP_ALL	GO:0031110~regulation of microtubule polymerization or depolymerization	8	0.640512	0.00947181	P78559, Q6P0N6, Q6NYC5, Q15691, P27816, P46821, Q5VY93, Q9H9H5	1122	31	14116	3.24674
Annotation Cluster 18	Enrichment Score: 3.41
Category	Term	Count	%	PValue	Proteins	List Total	Pop Hits	Pop Total	Fold Enrichment
GOTERM_BP_ALL	GO:0042692~muscle cell differentiation	26	2.08167	7.62728e-06	P17655, P78310, O00468, Q8WVW5, Q08209, Q60FE2, Q53F18, Q9P2K5, Q96KU4, Q8N1F0, P09382, Q13424, Q9Y4W6, O95259, P28289, O00499, P46939, Q8TA92, Q69YG1, Q5T4U5, Q5U091, P35580, Q96PU8, Q86U78, Q1ZYL5, Q3MIV8, P01112	1122	121	14116	2.70338
GOTERM_BP_ALL	GO:0051146~striated muscle cell differentiation	21	1.68135	1.40072e-05	Q9Y4W6, P17655, P78310, O95259, O00468, Q08209, Q8WVW5, P28289, Q60FE2, Q8TA92, P46939, Q53F18, Q5T4U5, Q69YG1, Q5U091, P35580, Q96KU4, Q8N1F0, Q1ZYL5, Q3MIV8, Q13424, P01112	1122	88	14116	3.00231
GOTERM_BP_ALL	GO:0055002~striated muscle cell development	14	1.1209	0.000158602	Q9Y4W6, P78310, O00468, Q8WVW5, Q08209, P28289, Q8TA92, P46939, Q53F18, P35580, Q96KU4, Q8N1F0, Q1ZYL5, Q3MIV8, Q13424	1122	52	14116	3.38722
GOTERM_BP_ALL	GO:0055001~muscle cell development	14	1.1209	0.000350532	Q9Y4W6, P78310, O00468, Q8WVW5, Q08209, P28289, Q8TA92, P46939, Q53F18, P35580, Q96KU4, Q8N1F0, Q1ZYL5, Q3MIV8, Q13424	1122	56	14116	3.14528
GOTERM_BP_ALL	GO:0048747~muscle fiber development	10	0.800641	0.00129588	Q9Y4W6, P78310, Q96KU4, Q8N1F0, O00468, Q08209, Q8TA92, P46939, Q3MIV8, Q53F18, Q13424	1122	35	14116	3.5946
GOTERM_BP_ALL	GO:0014706~striated muscle tissue development	20	1.60128	0.00257089	Q9Y4W6, P78310, O00468, Q08209, Q8TA92, P46939, Q53F18, Q5T4U5, P35580, P10253, Q969P0, Q96KU4, Q6IPW4, P61586, Q8N1F0, Q00535, Q5W0X3, Q0VDC6, P98160, Q1ZYL5, Q3MIV8, Q13424	1122	119	14116	2.11447
GOTERM_BP_ALL	GO:0060537~muscle tissue development	20	1.60128	0.00450199	Q9Y4W6, P78310, O00468, Q08209, Q8TA92, P46939, Q53F18, Q5T4U5, P35580, P10253, Q969P0, Q96KU4, Q6IPW4, P61586, Q8N1F0, Q00535, Q5W0X3, Q0VDC6, P98160, Q1ZYL5, Q3MIV8, Q13424	1122	125	14116	2.01298
GOTERM_BP_ALL	GO:0048741~skeletal muscle fiber development	8	0.640512	0.00525346	Q9Y4W6, Q96KU4, Q8N1F0, O00468, Q08209, Q8TA92, P46939, Q53F18, Q13424	1122	28	14116	3.5946
Annotation Cluster 19	Enrichment Score: 3.16
Category	Term	Count	%	PValue	Proteins	List Total	Pop Hits	Pop Total	Fold Enrichment
GOTERM_BP_ALL	GO:0006605~protein targeting	37	2.96237	1.46025e-05	Q53G69, Q6IS14, Q5VVD0, Q4LE60, P55060, Q6VY07, O95140, P27797, Q08209, O14908, P31946, P61981, O96008, P27348, O95373, P42858, Q8N1F0, Q1HBJ4, Q8IYQ9, O75381, O00629, P30101, Q16543, Q8IZ68, O94826, Q92973, Q6NX51, Q5BKZ2, B2ZZ89, Q9NZQ3, P38646, P62258, O14980, A2RRB8, Q549C5, D0PNI1, O00410	1122	215	14116	2.16512
GOTERM_BP_ALL	GO:0017038~protein import	24	1.92154	0.000241565	O00629, P30101, Q53G69, Q8IZ68, Q4LE60, O94826, Q92973, P55060, O95140, Q5BKZ2, B2ZZ89, Q08209, Q9NZQ3, O96008, O95373, P42858, O14980, Q8N1F0, Q1HBJ4, Q8IYQ9, O75381, Q549C5, D0PNI1, O00410	1122	131	14116	2.30494
GOTERM_BP_ALL	GO:0006913~nucleocytoplasmic transport	26	2.08167	0.000561427	Q6IS14, Q4LE60, P55060, P39687, P27797, Q08209, O95373, Q5VXV3, P42858, Q8N1F0, Q1HBJ4, Q8IYQ9, O00629, P30101, Q92973, B2ZZ89, Q5BKZ2, Q6IPF2, Q9UMR2, Q9NZQ3, Q16566, P06748, P38646, Q5STU3, O14980, O00410	1122	156	14116	2.09685
GOTERM_BP_ALL	GO:0051169~nuclear transport	26	2.08167	0.000680785	Q6IS14, Q4LE60, P55060, P39687, P27797, Q08209, O95373, Q5VXV3, P42858, Q8N1F0, Q1HBJ4, Q8IYQ9, O00629, P30101, Q92973, B2ZZ89, Q5BKZ2, Q6IPF2, Q9UMR2, Q9NZQ3, Q16566, P06748, P38646, Q5STU3, O14980, O00410	1122	158	14116	2.07031
GOTERM_BP_ALL	GO:0033365~protein localization in organelle	24	1.92154	0.00116404	O00629, P30101, Q53G69, Q8IZ68, Q4LE60, O94826, Q92973, P55060, Q6VY07, O95140, Q5BKZ2, B2ZZ89, Q08209, Q9NZQ3, O96008, O95373, P42858, O14980, Q8N1F0, Q1HBJ4, Q8IYQ9, Q549C5, D0PNI1, O00410	1122	146	14116	2.06813
GOTERM_BP_ALL	GO:0051170~nuclear import	17	1.36109	0.00139416	O00629, P30101, Q4LE60, Q92973, P55060, Q5BKZ2, B2ZZ89, Q6IPF2, Q08209, Q9NZQ3, O95373, P42858, O14980, Q8N1F0, Q1HBJ4, Q8IYQ9, O00410	1122	88	14116	2.43044
GOTERM_BP_ALL	GO:0006606~protein import into nucleus	16	1.28102	0.00295955	O00629, P30101, Q4LE60, Q92973, P55060, Q5BKZ2, B2ZZ89, Q08209, Q9NZQ3, O95373, P42858, O14980, Q8N1F0, Q1HBJ4, Q8IYQ9, O00410	1122	86	14116	2.34067
GOTERM_BP_ALL	GO:0034504~protein localization in nucleus	16	1.28102	0.00697691	O00629, P30101, Q4LE60, Q92973, P55060, Q5BKZ2, B2ZZ89, Q08209, Q9NZQ3, O95373, P42858, O14980, Q8N1F0, Q1HBJ4, Q8IYQ9, O00410	1122	94	14116	2.14146
Annotation Cluster 20	Enrichment Score: 2.89
Category	Term	Count	%	PValue	Proteins	List Total	Pop Hits	Pop Total	Fold Enrichment
GOTERM_BP_ALL	GO:0006635~fatty acid beta-oxidation	10	0.800641	0.000210168	P43155, Q16698, Q9BUT1, P30084, P55084, Q13011, Q16134, P09110, B2RAQ8, Q5T4U5	1122	28	14116	4.49325
GOTERM_BP_ALL	GO:0016042~lipid catabolic process	27	2.16173	0.0011772	Q8IV08, Q59EE9, P43155, Q16698, P25311, Q9NQ66, Q6PIU2, Q15102, P43034, P30041, B3KPM6, Q16134, B2RAQ8, Q6IBR6, Q8N3E9, Q13011, P09110, Q5T4U5, Q5R208, P02649, B3KXD1, Q9BUT1, P30084, P55084, Q04917, A2A284, Q6UWR7	1122	173	14116	1.96353
GOTERM_BP_ALL	GO:0009062~fatty acid catabolic process	10	0.800641	0.00160792	P43155, Q16698, Q9BUT1, P30084, P55084, Q13011, Q16134, P09110, B2RAQ8, Q5T4U5	1122	36	14116	3.49475
GOTERM_BP_ALL	GO:0034440~lipid oxidation	10	0.800641	0.00291815	P43155, Q16698, Q9BUT1, P30084, P55084, Q13011, Q16134, P09110, B2RAQ8, Q5T4U5	1122	39	14116	3.22592
GOTERM_BP_ALL	GO:0019395~fatty acid oxidation	10	0.800641	0.00291815	P43155, Q16698, Q9BUT1, P30084, P55084, Q13011, Q16134, P09110, B2RAQ8, Q5T4U5	1122	39	14116	3.22592
Annotation Cluster 21	Enrichment Score: 2.68
Category	Term	Count	%	PValue	Proteins	List Total	Pop Hits	Pop Total	Fold Enrichment
GOTERM_BP_ALL	GO:0009112~nucleobase metabolic process	9	0.720576	0.000256555	Q3B7A7, A8K639, P22234, P22102, Q1HBJ4, Q6LET3, Q02252, Q53FW2, Q5T694, Q02127	1122	23	14116	4.92304
GOTERM_BP_ALL	GO:0009161~ribonucleoside monophosphate metabolic process	9	0.720576	0.00049045	Q3B7A7, Q5JQ10, A8K639, P22234, P22102, Q7Z4Y4, P12268, Q53FW2, Q5T694, Q02127	1122	25	14116	4.5292
GOTERM_BP_ALL	GO:0009156~ribonucleoside monophosphate biosynthetic process	8	0.640512	0.00154291	Q3B7A7, Q5JQ10, A8K639, P22234, P22102, P12268, Q53FW2, Q5T694, Q02127	1122	23	14116	4.37604
GOTERM_BP_ALL	GO:0042440~pigment metabolic process	11	0.880705	0.00234748	Q3B7A7, P50336, A8K639, P22234, P22102, Q53Y51, Q53HF1, Q6LET3, P02790, P53004, Q53FW2, Q6ZMU0	1122	45	14116	3.07538
GOTERM_BP_ALL	GO:0046112~nucleobase biosynthetic process	6	0.480384	0.00341278	Q3B7A7, A8K639, P22234, P22102, Q6LET3, Q53FW2, Q02127	1122	14	14116	5.3919
GOTERM_BP_ALL	GO:0006144~purine base metabolic process	6	0.480384	0.00341278	Q3B7A7, A8K639, P22234, P22102, Q6LET3, Q53FW2, Q5T694	1122	14	14116	5.3919
GOTERM_BP_ALL	GO:0009113~purine base biosynthetic process	5	0.40032	0.00360228	Q3B7A7, A8K639, P22234, P22102, Q6LET3, Q53FW2	1122	9	14116	6.9895
GOTERM_BP_ALL	GO:0009167~purine ribonucleoside monophosphate metabolic process	7	0.560448	0.00363383	Q3B7A7, A8K639, P22234, P22102, Q7Z4Y4, P12268, Q53FW2, Q5T694	1122	20	14116	4.40339
GOTERM_BP_ALL	GO:0009126~purine nucleoside monophosphate metabolic process	7	0.560448	0.00363383	Q3B7A7, A8K639, P22234, P22102, Q7Z4Y4, P12268, Q53FW2, Q5T694	1122	20	14116	4.40339
GOTERM_BP_ALL	GO:0009123~nucleoside monophosphate metabolic process	13	1.04083	0.0052992	Q3B7A7, A8K639, P12268, Q02153, Q53FW2, Q5T694, Q5JQ10, P22234, P22102, P09543, Q7Z4Y4, O95622, O43598, Q02127	1122	66	14116	2.4781
Annotation Cluster 22	Enrichment Score: 2.56
Category	Term	Count	%	PValue	Proteins	List Total	Pop Hits	Pop Total	Fold Enrichment
GOTERM_BP_ALL	GO:0005977~glycogen metabolic process	10	0.800641	0.00129588	Q6IS15, Q5R208, P62140, P10253, Q59ET0, P11216, Q9BTT9, Q9UGJ0, P62136, Q8N5Y3	1122	35	14116	3.5946
GOTERM_BP_ALL	GO:0044042~glucan metabolic process	10	0.800641	0.00160792	Q6IS15, Q5R208, P62140, P10253, Q59ET0, P11216, Q9BTT9, Q9UGJ0, P62136, Q8N5Y3	1122	36	14116	3.49475
GOTERM_BP_ALL	GO:0006073~cellular glucan metabolic process	10	0.800641	0.00160792	Q6IS15, Q5R208, P62140, P10253, Q59ET0, P11216, Q9BTT9, Q9UGJ0, P62136, Q8N5Y3	1122	36	14116	3.49475
GOTERM_BP_ALL	GO:0006112~energy reserve metabolic process	10	0.800641	0.00583355	Q6IS15, Q5R208, P62140, P10253, Q59ET0, P11216, Q9BTT9, Q9UGJ0, P62136, Q8N5Y3	1122	43	14116	2.92584
GOTERM_BP_ALL	GO:0044264~cellular polysaccharide metabolic process	11	0.880705	0.00805819	Q6IS15, Q5R208, P62140, Q9NZL9, P10253, Q59ET0, P11216, Q9BTT9, Q9UGJ0, P62136, Q8N5Y3	1122	53	14116	2.61117
Annotation Cluster 23	Enrichment Score: 2.52
Category	Term	Count	%	PValue	Proteins	List Total	Pop Hits	Pop Total	Fold Enrichment
GOTERM_BP_ALL	GO:0044270~nitrogen compound catabolic process	17	1.36109	5.24821e-05	Q6FHN9, Q8N6K2, Q8N8K8, Q53HF1, Q02252, P36776, Q4LE36, P53004, Q45QG9, Q8N7G1, P06576, P09543, P48047, P30049, P25705, Q53EW8, O43598, Q59G10	1122	67	14116	3.19222
GOTERM_BP_ALL	GO:0034656~nucleobase, nucleoside and nucleotide catabolic process	12	0.960769	0.00536098	Q8N6K2, Q8N8K8, Q02252, P36776, Q4LE36, Q45QG9, Q8N7G1, P06576, P09543, P48047, P30049, P25705, O43598	1122	58	14116	2.60299
GOTERM_BP_ALL	GO:0034655~nucleobase, nucleoside, nucleotide and nucleic acid catabolic process	12	0.960769	0.00536098	Q8N6K2, Q8N8K8, Q02252, P36776, Q4LE36, Q45QG9, Q8N7G1, P06576, P09543, P48047, P30049, P25705, O43598	1122	58	14116	2.60299
GOTERM_BP_ALL	GO:0006200~ATP catabolic process	6	0.480384	0.00651507	P06576, P48047, Q8N8K8, P30049, P25705, P36776, Q4LE36	1122	16	14116	4.71791
GOTERM_BP_ALL	GO:0046700~heterocycle catabolic process	14	1.1209	0.00723061	Q8N8K8, Q53HF1, Q02252, P36776, Q4LE36, P53004, Q45QG9, Q8N7G1, P06576, P48047, P30049, P25705, P30038, Q9P0K9, Q59G10	1122	77	14116	2.28747
GOTERM_BP_ALL	GO:0009143~nucleoside triphosphate catabolic process	7	0.560448	0.00960112	P06576, Q8N6K2, P48047, Q8N8K8, P30049, P25705, P36776, Q4LE36	1122	24	14116	3.66949
Annotation Cluster 24	Enrichment Score: 2.46
Category	Term	Count	%	PValue	Proteins	List Total	Pop Hits	Pop Total	Fold Enrichment
GOTERM_BP_ALL	GO:0008582~regulation of synaptic growth at neuromuscular junction	5	0.40032	0.00113898	O00468, Q66K58, Q3MIH3	1122	7	14116	8.9865
GOTERM_BP_ALL	GO:0050803~regulation of synapse structure and activity	8	0.640512	0.00203072	Q5W9G3, O00468, Q66K58, P60880, O14594, Q3MIH3	1122	24	14116	4.1937
GOTERM_BP_ALL	GO:0042062~long-term strengthening of neuromuscular junction	4	0.320256	0.00442102	Q66K58, Q3MIH3	1122	5	14116	10.0649
GOTERM_BP_ALL	GO:0050807~regulation of synapse organization	7	0.560448	0.00475046	O00468, Q66K58, P60880, O14594, Q3MIH3	1122	21	14116	4.1937
GOTERM_BP_ALL	GO:0030433~ER-associated protein catabolic process	7	0.560448	0.00960112	Q5CAQ5, Q9UK22, Q66K58, P55072, Q3MIH3	1122	24	14116	3.66949
Annotation Cluster 25	Enrichment Score: 2.22
Category	Term	Count	%	PValue	Proteins	List Total	Pop Hits	Pop Total	Fold Enrichment
GOTERM_BP_ALL	GO:0006172~ADP biosynthetic process	4	0.320256	0.00442102	P06576, P30049, P25705, Q9Y6K8	1122	5	14116	10.0649
GOTERM_BP_ALL	GO:0009136~purine nucleoside diphosphate biosynthetic process	4	0.320256	0.00442102	P06576, P30049, P25705, Q9Y6K8	1122	5	14116	10.0649
GOTERM_BP_ALL	GO:0009188~ribonucleoside diphosphate biosynthetic process	4	0.320256	0.00442102	P06576, P30049, P25705, Q9Y6K8	1122	5	14116	10.0649
GOTERM_BP_ALL	GO:0009180~purine ribonucleoside diphosphate biosynthetic process	4	0.320256	0.00442102	P06576, P30049, P25705, Q9Y6K8	1122	5	14116	10.0649
GOTERM_BP_ALL	GO:0006200~ATP catabolic process	6	0.480384	0.00651507	P06576, P48047, Q8N8K8, P30049, P25705, P36776, Q4LE36	1122	16	14116	4.71791
GOTERM_BP_ALL	GO:0046031~ADP metabolic process	4	0.320256	0.00832111	P06576, P30049, P25705, Q9Y6K8	1122	6	14116	8.3874
GOTERM_BP_ALL	GO:0009132~nucleoside diphosphate metabolic process	6	0.480384	0.00863547	P06576, Q8N6K2, P30049, P25705, Q9Y6K8, Q32Q12, P15531	1122	17	14116	4.44039
GOTERM_BP_ALL	GO:0009143~nucleoside triphosphate catabolic process	7	0.560448	0.00960112	P06576, Q8N6K2, P48047, Q8N8K8, P30049, P25705, P36776, Q4LE36	1122	24	14116	3.66949
