# Supplementary material for: Anatomo-proteomic characterization of human basal ganglia: focus on striatum and globus pallidus
Source: Mol Brain. 2014 Nov 18;7:83. doi: 10.1186/s13041-014-0083-9 (PMC4236423; doi:10.1186/s13041-014-0083-9)
Supplement: Additional file 11: — Significantly enriched categories in Molecular Function and Cellular Component Ontologies. [file 13041_2014_83_MOESM11_ESM.xlsx]

## Sheet: MF STRIATUM
Annotation Cluster 1	Enrichment Score: 25.35
Category	Term	Count	%	PValue	Proteins	List Total	Pop Hits	Pop Total	Fold Enrichment
GOTERM_MF_ALL	GO:0000166~nucleotide binding	332	25.0566	2.04962e-29	P04350, Q9NP81, Q8WVW5, O43175, P23246, Q32Q12, Q8TB37, P11142, A4D2P1, P10114, Q9UKU0, Q6FHQ6, Q6IAL5, P38606, Q53F60, Q9BV61, Q53XZ9, A6NJP5, Q96GF2, Q8NBU5, A6NI00, Q9BU08, P49588, Q5SQT9, Q9NSE4, Q9BR63, P23258, P54577, P41250, Q6ZTT1, A4QPA9, Q9UKU7, Q495G5, P27144, O43776, Q14344, Q6NW36, Q9NSD9, P61586, A8K9T9, Q9BUT1, Q92930, Q53ET8, Q5HYG7, Q6FHR0, P35998, A8K1Y9, Q9Y6G9, A8K639, Q01814,…	1254	2245	15143	1.78581
GOTERM_MF_ALL	GO:0017076~purine nucleotide binding	288	21.7358	3.61125e-26	P04350, Q9NP81, Q8WVW5, Q32Q12, Q8TB37, P11142, A4D2P1, P10114, Q9UKU0, Q6IAL5, P38606, Q9BV61, Q53XZ9, A6NJP5, Q96GF2, Q8NBU5, A6NI00, Q9BU08, P49588, Q5SQT9, Q9NSE4, Q9BR63, P23258, P54577, P41250, Q6ZTT1, A4QPA9, Q9UKU7, Q495G5, P27144, O43776, Q14344, Q6NW36, Q9NSD9, P61586, A8K9T9, Q92930, Q53ET8, Q5HYG7, Q6FHR0, P35998, A8K1Y9, Q9Y6G9, A8K639, Q01814, Q01813, O95140, Q2M2I8, Q8N568, Q60FE2,…	1254	1918	15143	1.81325
GOTERM_MF_ALL	GO:0032553~ribonucleotide binding	274	20.6792	2.29366e-24	P04350, Q9NP81, Q8WVW5, Q32Q12, Q8TB37, P11142, A4D2P1, P10114, Q6IAL5, Q9UKU0, P38606, Q9BV61, A6NJP5, Q96GF2, Q8NBU5, A6NI00, Q9BU08, P49588, Q5SQT9, Q9NSE4, Q9BR63, P23258, P54577, P41250, Q6ZTT1, A4QPA9, Q495G5, P27144, O43776, Q14344, Q6NW36, Q9NSD9, P61586, A8K9T9, Q92930, Q53ET8, Q6FHR0, P35998, A8K1Y9, Q9Y6G9, A8K639, Q01814, Q01813, O95140, Q2M2I8, Q8N568, Q60FE2, Q58FG0, P13861, A8YXX4,…	1254	1836	15143	1.80216
GOTERM_MF_ALL	GO:0032555~purine ribonucleotide binding	274	20.6792	2.29366e-24	P04350, Q9NP81, Q8WVW5, Q32Q12, Q8TB37, P11142, A4D2P1, P10114, Q6IAL5, Q9UKU0, P38606, Q9BV61, A6NJP5, Q96GF2, Q8NBU5, A6NI00, Q9BU08, P49588, Q5SQT9, Q9NSE4, Q9BR63, P23258, P54577, P41250, Q6ZTT1, A4QPA9, Q495G5, P27144, O43776, Q14344, Q6NW36, Q9NSD9, P61586, A8K9T9, Q92930, Q53ET8, Q6FHR0, P35998, A8K1Y9, Q9Y6G9, A8K639, Q01814, Q01813, O95140, Q2M2I8, Q8N568, Q60FE2, Q58FG0, P13861, A8YXX4,…	1254	1836	15143	1.80216
Annotation Cluster 2	Enrichment Score: 20.78
Category	Term	Count	%	PValue	Proteins	List Total	Pop Hits	Pop Total	Fold Enrichment
GOTERM_MF_ALL	GO:0016818~hydrolase activity, acting on acid anhydrides, in phosphorus-containing anhydrides	144	10.8679	9.59609e-22	P04350, Q9UHD8, O75964, Q7Z5S8, Q15286, Q9Y230, Q99719, Q2VPA0, P61106, P11142, Q09028, A4D2P1, P10114, Q53X45, P38606, Q5U0C3, Q8IZ29, Q53Y06, Q96GF2, Q8NBU5, Q05639, B2R692, A6NI00, Q6NVJ2, Q8TAS0, P49411, P46459, Q5SQT9, P23258, O95989, O60282, Q8TA92, Q495G5, Q14344, Q6NW36, P61586, Q92930, P14415, Q53ET8, Q6IBU0, Q5TZX1, Q6FHR0, P35998, Q9H2U2, A8K1Y9, Q01814, Q9Y6G9, Q08ET0, O95140, Q5JR08,…	1254	760	15143	2.28804
GOTERM_MF_ALL	GO:0016817~hydrolase activity, acting on acid anhydrides	144	10.8679	1.59718e-21	P04350, Q9UHD8, O75964, Q7Z5S8, Q15286, Q9Y230, Q99719, Q2VPA0, P61106, P11142, Q09028, A4D2P1, P10114, Q53X45, P38606, Q5U0C3, Q8IZ29, Q53Y06, Q96GF2, Q8NBU5, Q05639, B2R692, A6NI00, Q6NVJ2, Q8TAS0, P49411, P46459, Q5SQT9, P23258, O95989, O60282, Q8TA92, Q495G5, Q14344, Q6NW36, P61586, Q92930, P14415, Q53ET8, Q6IBU0, Q5TZX1, Q6FHR0, P35998, Q9H2U2, A8K1Y9, Q01814, Q9Y6G9, Q08ET0, O95140, Q5JR08,…	1254	764	15143	2.27606
GOTERM_MF_ALL	GO:0016462~pyrophosphatase activity	143	10.7925	1.81364e-21	P04350, Q9UHD8, O75964, Q7Z5S8, Q15286, Q9Y230, Q99719, Q2VPA0, P61106, P11142, Q09028, A4D2P1, P10114, Q53X45, P38606, Q5U0C3, Q8IZ29, Q53Y06, Q96GF2, Q8NBU5, Q05639, B2R692, A6NI00, Q6NVJ2, Q8TAS0, P49411, P46459, Q5SQT9, P23258, O95989, O60282, Q8TA92, Q495G5, Q14344, Q6NW36, P61586, Q92930, P14415, Q53ET8, Q6IBU0, Q5TZX1, Q6FHR0, P35998, Q9H2U2, A8K1Y9, Q01814, Q9Y6G9, Q08ET0, O95140, Q5JR08,…	1254	757	15143	2.28115
GOTERM_MF_ALL	GO:0017111~nucleoside-triphosphatase activity	139	10.4906	2.6219e-21	P04350, Q9UHD8, O75964, Q7Z5S8, Q15286, Q9Y230, Q99719, Q2VPA0, P61106, P11142, Q09028, A4D2P1, P10114, Q53X45, P38606, Q5U0C3, Q8IZ29, Q53Y06, Q96GF2, Q8NBU5, Q05639, B2R692, A6NI00, Q6NVJ2, Q8TAS0, P49411, P46459, Q5SQT9, P23258, O60282, Q8TA92, Q495G5, Q14344, Q6NW36, P61586, Q92930, P14415, Q53ET8, Q6IBU0, Q5TZX1, Q6FHR0, P35998, A8K1Y9, Q01814, Q9Y6G9, Q08ET0, O95140, Q5JR08, Q60FE2, P16615,…	1254	728	15143	2.30567
Annotation Cluster 3	Enrichment Score: 15.84
Category	Term	Count	%	PValue	Proteins	List Total	Pop Hits	Pop Total	Fold Enrichment
GOTERM_MF_ALL	GO:0032561~guanyl ribonucleotide binding	84	6.33962	9.67325e-17	P04350, A8QVZ7, P61204, Q9UHD8, Q59GE1, P36405, Q15286, Q99719, Q32Q12, Q96IJ6, Q14141, Q53GE9, P11233, P61106, P18085, Q9NS86, A4D2P1, P10114, Q6IAL5, Q6NZ61, Q96I99, Q5U0C3, Q8IZ29, Q0EFC6, Q59FM5, P63096, P84077, Q96GF2, Q53YD8, Q9NRW1, Q05639, B2R692, A6NI00, Q6AZ91, Q9UL25, P49411, Q5SQT9, P23258, Q15019, P61018, Q9H0U4, P61019, P27144, Q14344, P61586, Q92930, O00194, Q5TZX1, Q6IBU0, Q53ET8,…	1254	382	15143	2.6554
GOTERM_MF_ALL	GO:0019001~guanyl nucleotide binding	84	6.33962	9.67325e-17	P04350, A8QVZ7, P61204, Q9UHD8, Q59GE1, P36405, Q15286, Q99719, Q32Q12, Q96IJ6, Q14141, Q53GE9, P11233, P61106, P18085, Q9NS86, A4D2P1, P10114, Q6IAL5, Q6NZ61, Q96I99, Q5U0C3, Q8IZ29, Q0EFC6, Q59FM5, P63096, P84077, Q96GF2, Q53YD8, Q9NRW1, Q05639, B2R692, A6NI00, Q6AZ91, Q9UL25, P49411, Q5SQT9, P23258, Q15019, P61018, Q9H0U4, P61019, P27144, Q14344, P61586, Q92930, O00194, Q5TZX1, Q6IBU0, Q53ET8,…	1254	382	15143	2.6554
GOTERM_MF_ALL	GO:0005525~GTP binding	82	6.18868	3.11426e-16	P04350, A8QVZ7, P61204, Q9UHD8, Q59GE1, P36405, Q15286, Q99719, Q32Q12, Q96IJ6, Q14141, Q53GE9, P11233, P61106, P18085, Q9NS86, A4D2P1, P10114, Q6IAL5, Q6NZ61, Q96I99, Q5U0C3, Q8IZ29, Q0EFC6, Q59FM5, P63096, P84077, Q96GF2, Q53YD8, Q9NRW1, Q05639, B2R692, A6NI00, Q6AZ91, Q9UL25, P49411, Q5SQT9, P23258, Q15019, P61018, Q9H0U4, P61019, P27144, Q14344, P61586, Q92930, O00194, Q5TZX1, Q6IBU0, Q53ET8,…	1254	372	15143	2.66186
Annotation Cluster 4	Enrichment Score: 12.73
Category	Term	Count	%	PValue	Proteins	List Total	Pop Hits	Pop Total	Fold Enrichment
GOTERM_MF_ALL	GO:0016655~oxidoreductase activity, acting on NADH or NADPH, quinone or similar compound as acceptor	25	1.88679	7.1922e-14	B7ZAD1, O14561, Q5H9R2, O00483, O43678, Q9BTT5, O43181, Q7Z518, Q6IBC4, Q6IB80, O95169, Q53HG1, Q08257, Q6IB89, Q9Y6M9, Q16795, Q6IBA0, O75489, B2RUY3, B1AM93, O00217, O95139, P56556, A8K761, Q7LD69, O95299, Q9UI09, O75306	1254	49	15143	6.1611
GOTERM_MF_ALL	GO:0008137~NADH dehydrogenase (ubiquinone) activity	23	1.73585	2.51104e-13	O14561, Q5H9R2, O00483, O43678, Q9BTT5, O43181, Q7Z518, Q6IBC4, O95169, Q6IB80, Q53HG1, Q6IB89, Q9Y6M9, Q16795, Q6IBA0, B2RUY3, O75489, B1AM93, O95139, O00217, P56556, A8K761, Q7LD69, O95299, Q9UI09, O75306	1254	43	15143	6.45913
GOTERM_MF_ALL	GO:0050136~NADH dehydrogenase (quinone) activity	23	1.73585	2.51104e-13	O14561, Q5H9R2, O00483, O43678, Q9BTT5, O43181, Q7Z518, Q6IBC4, O95169, Q6IB80, Q53HG1, Q6IB89, Q9Y6M9, Q16795, Q6IBA0, B2RUY3, O75489, B1AM93, O95139, O00217, P56556, A8K761, Q7LD69, O95299, Q9UI09, O75306	1254	43	15143	6.45913
GOTERM_MF_ALL	GO:0003954~NADH dehydrogenase activity	23	1.73585	2.51104e-13	O14561, Q5H9R2, O00483, O43678, Q9BTT5, O43181, Q7Z518, Q6IBC4, O95169, Q6IB80, Q53HG1, Q6IB89, Q9Y6M9, Q16795, Q6IBA0, B2RUY3, O75489, B1AM93, O95139, O00217, P56556, A8K761, Q7LD69, O95299, Q9UI09, O75306	1254	43	15143	6.45913
Annotation Cluster 5	Enrichment Score: 12.39
Category	Term	Count	%	PValue	Proteins	List Total	Pop Hits	Pop Total	Fold Enrichment
GOTERM_MF_ALL	GO:0001882~nucleoside binding	219	16.5283	2.72328e-14	Q9NP81, Q8WVW5, Q32Q12, Q8TB37, P11142, Q6IAL5, Q9UKU0, P38606, Q9BV61, Q53XZ9, A6NJP5, Q8NBU5, Q9BU08, P49588, Q9NSE4, Q9BR63, P54577, P41250, Q6ZTT1, A4QPA9, Q9UKU7, Q495G5, P27144, O43776, Q6NW36, Q9NSD9, A8K9T9, Q5HYG7, P35998, Q01814, A8K639, Q9Y6G9, Q01813, Q2M2I8, Q8N568, Q60FE2, P13861, Q58FG0, A8YXX4, Q9NZN3, Q53ES0, Q2M5E1, Q53GK6, Q58FF6, Q1HBJ4, P11021, P55072, B2R5T5, Q8N6K2, Q32M35,…	1254	1612	15143	1.64057
GOTERM_MF_ALL	GO:0001883~purine nucleoside binding	217	16.3774	4.86372e-14	Q9NP81, Q8WVW5, Q32Q12, Q8TB37, P11142, Q6IAL5, Q9UKU0, P38606, Q9BV61, Q53XZ9, A6NJP5, Q8NBU5, Q9BU08, P49588, Q9NSE4, Q9BR63, P54577, P41250, Q6ZTT1, A4QPA9, Q9UKU7, Q495G5, P27144, O43776, Q6NW36, Q9NSD9, A8K9T9, Q5HYG7, P35998, Q01814, A8K639, Q9Y6G9, Q01813, Q2M2I8, Q8N568, Q60FE2, P13861, Q58FG0, A8YXX4, Q9NZN3, Q53ES0, Q2M5E1, Q53GK6, Q58FF6, Q1HBJ4, P11021, P55072, B2R5T5, Q8N6K2, Q32M35,…	1254	1601	15143	1.63675
GOTERM_MF_ALL	GO:0030554~adenyl nucleotide binding	214	16.1509	6.74176e-14	Q9NP81, Q8WVW5, Q32Q12, Q8TB37, P11142, Q9UKU0, P38606, Q9BV61, Q53XZ9, A6NJP5, Q8NBU5, Q9BU08, P49588, Q9NSE4, Q9BR63, P41250, P54577, Q6ZTT1, A4QPA9, Q9UKU7, Q495G5, P27144, O43776, Q6NW36, Q9NSD9, A8K9T9, Q5HYG7, P35998, Q01814, A8K639, Q9Y6G9, Q01813, Q2M2I8, Q8N568, Q60FE2, P13861, Q58FG0, A8YXX4, Q9NZN3, Q53ES0, Q2M5E1, Q53GK6, Q58FF6, Q1HBJ4, P11021, P55072, B2R5T5, Q8N6K2, Q32M35, P61088,…	1254	1577	15143	1.63869
GOTERM_MF_ALL	GO:0032559~adenyl ribonucleotide binding	200	15.0943	2.47979e-12	Q9NP81, Q8WVW5, Q32Q12, Q8TB37, P11142, Q9UKU0, P38606, Q9BV61, A6NJP5, Q8NBU5, Q9BU08, P49588, Q9NSE4, Q9BR63, P41250, P54577, Q6ZTT1, A4QPA9, Q495G5, P27144, O43776, Q6NW36, A8K9T9, Q9NSD9, P35998, Q01814, A8K639, Q9Y6G9, Q01813, Q2M2I8, Q8N568, Q60FE2, P13861, Q58FG0, A8YXX4, Q9NZN3, Q53ES0, Q2M5E1, Q53GK6, Q58FF6, Q1HBJ4, P11021, P55072, B2R5T5, Q8N6K2, Q32M35, P61088, Q9NP72, P27361, P20020,…	1254	1497	15143	1.61333
GOTERM_MF_ALL	GO:0005524~ATP binding	193	14.566	4.89885e-11	Q9NP81, Q8WVW5, Q32Q12, Q8TB37, P11142, Q9UKU0, P38606, Q9BV61, A6NJP5, Q8NBU5, Q9BU08, P49588, Q9NSE4, Q9BR63, P41250, P54577, Q6ZTT1, A4QPA9, Q495G5, O43776, P27144, Q6NW36, A8K9T9, Q9NSD9, P35998, Q01814, A8K639, Q9Y6G9, Q01813, Q2M2I8, Q8N568, Q60FE2, Q58FG0, A8YXX4, Q9NZN3, Q53ES0, Q2M5E1, Q53GK6, Q58FF6, Q1HBJ4, P11021, P55072, Q8N6K2, Q32M35, P61088, Q9NP72, P27361, P20020, P61086, Q13838,…	1254	1477	15143	1.57794
Annotation Cluster 6	Enrichment Score: 11.47
Category	Term	Count	%	PValue	Proteins	List Total	Pop Hits	Pop Total	Fold Enrichment
GOTERM_MF_ALL	GO:0015078~hydrogen ion transmembrane transporter activity	33	2.49057	3.42899e-13	O75964, Q08ET0, P09669, Q6FGA0, Q9H3H0, P38606, P30049, Q6FGI7, Q59F44, Q53Y06, Q53YB7, P47985, Q9H0C7, Q6IB54, Q6NVJ2, P14854, Q8TAS0, P14927, Q567R0, P20674, P56385, Q9UI12, P21283, Q658V6, P21281, P13073, P06576, Q2TB59, P31930, P48047, P07919, P25705, O75947, Q53X12	1254	90	15143	4.42778
GOTERM_MF_ALL	GO:0015077~monovalent inorganic cation transmembrane transporter activity	34	2.56604	5.56853e-12	O75964, Q08ET0, P09669, Q6FGA0, Q53ES0, Q9H3H0, P38606, P30049, Q6FGI7, Q59F44, Q53Y06, Q53YB7, P47985, Q9H0C7, Q6IB54, Q6NVJ2, P14854, Q8TAS0, P14927, Q567R0, P20674, Q9UI12, P56385, P21283, Q658V6, P21281, P13073, P06576, Q2TB59, P31930, P48047, P07919, P25705, O75947, Q53X12	1254	104	15143	3.94784
GOTERM_MF_ALL	GO:0022890~inorganic cation transmembrane transporter activity	41	3.09434	2.00486e-11	Q01814, O75964, Q08ET0, P09669, Q6FGA0, P16615, Q53ES0, P38606, Q9H3H0, P30049, Q6FGI7, Q59F44, Q53Y06, Q53YB7, P47985, Q4W5L2, Q9H0C7, Q6IB54, Q6NVJ2, P14854, Q8TAS0, P14927, Q68DH9, Q567R0, P20674, Q9UI12, P56385, P20020, P21283, Q658V6, P21281, Q16720, P13073, P06576, Q2TB59, P31930, Q53H26, P48047, P07919, P25705, O75947, Q53X12	1254	151	15143	3.27885
Annotation Cluster 7	Enrichment Score: 7.92
Category	Term	Count	%	PValue	Proteins	List Total	Pop Hits	Pop Total	Fold Enrichment
GOTERM_MF_ALL	GO:0042625~ATPase activity, coupled to transmembrane movement of ions	28	2.11321	1.19208e-11	Q01814, Q08ET0, P16615, Q53ES0, Q9H3H0, P38606, P30049, Q53Y06, Q9H0C7, Q6IB54, Q6NVJ2, Q9UHG3, Q8TAS0, Q32M35, Q68DH9, O43681, Q9UI12, P20020, P21283, Q658V6, P21281, Q16720, Q59EX4, P06576, P48047, Q6ZU25, P25705, P14415, Q6LEU2	1254	74	15143	4.56921
GOTERM_MF_ALL	GO:0015405~P-P-bond-hydrolysis-driven transmembrane transporter activity	31	2.33962	4.13846e-08	Q53G69, Q01814, Q08ET0, P16615, Q53ES0, Q9H3H0, P38606, P30049, Q53Y06, Q2L6I2, Q4W5L2, Q9H0C7, Q6IB54, Q6NVJ2, Q9UHG3, Q32M35, Q8TAS0, Q68DH9, O43681, Q9UPE4, Q9UI12, P20020, P21283, Q658V6, P21281, Q16720, Q59EX4, P06576, P48047, Q6ZU25, P25705, P14415, Q6LEU2	1254	122	15143	3.06843
GOTERM_MF_ALL	GO:0015399~primary active transmembrane transporter activity	31	2.33962	4.13846e-08	Q53G69, Q01814, Q08ET0, P16615, Q53ES0, Q9H3H0, P38606, P30049, Q53Y06, Q2L6I2, Q4W5L2, Q9H0C7, Q6IB54, Q6NVJ2, Q9UHG3, Q32M35, Q8TAS0, Q68DH9, O43681, Q9UPE4, Q9UI12, P20020, P21283, Q658V6, P21281, Q16720, Q59EX4, P06576, P48047, Q6ZU25, P25705, P14415, Q6LEU2	1254	122	15143	3.06843
GOTERM_MF_ALL	GO:0042626~ATPase activity, coupled to transmembrane movement of substances	29	2.18868	4.24526e-08	Q01814, Q08ET0, P16615, Q53ES0, Q9H3H0, P38606, P30049, Q53Y06, Q2L6I2, Q9H0C7, Q6IB54, Q6NVJ2, Q9UHG3, Q8TAS0, Q32M35, Q68DH9, O43681, Q9UI12, P20020, P21283, Q658V6, P21281, Q16720, Q59EX4, P06576, P48047, Q6ZU25, P25705, P14415, Q6LEU2	1254	109	15143	3.21282
GOTERM_MF_ALL	GO:0043492~ATPase activity, coupled to movement of substances	29	2.18868	5.2516e-08	Q01814, Q08ET0, P16615, Q53ES0, Q9H3H0, P38606, P30049, Q53Y06, Q2L6I2, Q9H0C7, Q6IB54, Q6NVJ2, Q9UHG3, Q8TAS0, Q32M35, Q68DH9, O43681, Q9UI12, P20020, P21283, Q658V6, P21281, Q16720, Q59EX4, P06576, P48047, Q6ZU25, P25705, P14415, Q6LEU2	1254	110	15143	3.18361
GOTERM_MF_ALL	GO:0016820~hydrolase activity, acting on acid anhydrides, catalyzing transmembrane movement of substances	29	2.18868	6.47662e-08	Q01814, Q08ET0, P16615, Q53ES0, Q9H3H0, P38606, P30049, Q53Y06, Q2L6I2, Q9H0C7, Q6IB54, Q6NVJ2, Q9UHG3, Q8TAS0, Q32M35, Q68DH9, O43681, Q9UI12, P20020, P21283, Q658V6, P21281, Q16720, Q59EX4, P06576, P48047, Q6ZU25, P25705, P14415, Q6LEU2	1254	111	15143	3.15493
Annotation Cluster 8	Enrichment Score: 7.04
Category	Term	Count	%	PValue	Proteins	List Total	Pop Hits	Pop Total	Fold Enrichment
GOTERM_MF_ALL	GO:0016876~ligase activity, forming aminoacyl-tRNA and related compounds	18	1.35849	8.97627e-08	Q53GX7, Q52NV4, P49588, P14868, Q9NSE4, Q9NP81, Q9BR63, P41250, P54577, Q5JPH6, O43776, Q5HYE4, Q15046, Q6IBR2, P07814, Q7Z3U5, Q8N1G4, Q9NSD9, P23381	1254	47	15143	4.62476
GOTERM_MF_ALL	GO:0016875~ligase activity, forming carbon-oxygen bonds	18	1.35849	8.97627e-08	Q53GX7, Q52NV4, P49588, P14868, Q9NSE4, Q9NP81, Q9BR63, P41250, P54577, Q5JPH6, O43776, Q5HYE4, Q15046, Q6IBR2, P07814, Q7Z3U5, Q8N1G4, Q9NSD9, P23381	1254	47	15143	4.62476
GOTERM_MF_ALL	GO:0004812~aminoacyl-tRNA ligase activity	18	1.35849	8.97627e-08	Q53GX7, Q52NV4, P49588, P14868, Q9NSE4, Q9NP81, Q9BR63, P41250, P54577, Q5JPH6, O43776, Q5HYE4, Q15046, Q6IBR2, P07814, Q7Z3U5, Q8N1G4, Q9NSD9, P23381	1254	47	15143	4.62476
Annotation Cluster 9	Enrichment Score: 2.64
Category	Term	Count	%	PValue	Proteins	List Total	Pop Hits	Pop Total	Fold Enrichment
GOTERM_MF_ALL	GO:0016862~intramolecular oxidoreductase activity, interconverting keto- and enol-groups	6	0.45283	0.000680809	P13667, P30101, P07237, P14174, P30040, Q9BS26	1254	10	15143	7.24545
GOTERM_MF_ALL	GO:0003756~protein disulfide isomerase activity	5	0.377358	0.0041884	P13667, P30101, P07237, P30040, Q9BS26	1254	9	15143	6.70875
GOTERM_MF_ALL	GO:0016864~intramolecular oxidoreductase activity, transposing S-S bonds	5	0.377358	0.0041884	P13667, P30101, P07237, P30040, Q9BS26	1254	9	15143	6.70875
Annotation Cluster 10	Enrichment Score: 2.18
Category	Term	Count	%	PValue	Proteins	List Total	Pop Hits	Pop Total	Fold Enrichment
GOTERM_MF_ALL	GO:0016675~oxidoreductase activity, acting on heme group of donors	8	0.603774	0.00657894	P13073, P14854, P09669, Q6FGI7, Q59F44, P20674, Q6FGA0, Q53YB7	1254	28	15143	3.45022
GOTERM_MF_ALL	GO:0016676~oxidoreductase activity, acting on heme group of donors, oxygen as acceptor	8	0.603774	0.00657894	P13073, P14854, P09669, Q6FGI7, Q59F44, P20674, Q6FGA0, Q53YB7	1254	28	15143	3.45022
GOTERM_MF_ALL	GO:0015002~heme-copper terminal oxidase activity	8	0.603774	0.00657894	P13073, P14854, P09669, Q6FGI7, Q59F44, P20674, Q6FGA0, Q53YB7	1254	28	15143	3.45022
GOTERM_MF_ALL	GO:0004129~cytochrome-c oxidase activity	8	0.603774	0.00657894	P13073, P14854, P09669, Q6FGI7, Q59F44, P20674, Q6FGA0, Q53YB7	1254	28	15143	3.45022

## Sheet: MF GLOBUS PALLIDUS
Annotation Cluster 1	Enrichment Score: 20.57
Category	Term	Count	%	PValue	Proteins	List Total	Pop Hits	Pop Total	Fold Enrichment
GOTERM_MF_ALL	GO:0000166~nucleotide binding	306	24.4996	9.35655e-26	P04350, Q8WVW5, O43175, Q32Q12, Q8TB37, A4D2P0, Q6ZP37, P11142, A4D2P1, P10114, Q6FHQ6, Q6IAL5, P38606, Q53F60, Q53XZ9, A6NJP5, P29992, Q9BU08, Q9BUB1, P49588, Q5SQT9, Q9NSE4, Q9BR63, P23258, P54577, P41250, A4QPA9, Q9UKU7, Q9UGJ0, Q53F53, P27144, O43776, Q14344, Q5JQF8, Q6FI37, P61586, Q9BUT1, Q6FHR0, P35998, Q9Y6G9, A8K639, Q01813, O95140, B7Z792, A8K161, P04040, Q60FE2, A8YXX4, Q9NZN3, Q6IRT1,…	1175	2245	15143	1.75663
GOTERM_MF_ALL	GO:0017076~purine nucleotide binding	259	20.7366	7.40676e-21	P04350, Q8WVW5, Q32Q12, Q8TB37, A4D2P0, Q6ZP37, P11142, A4D2P1, P10114, Q6IAL5, P38606, Q53XZ9, A6NJP5, P29992, Q9BU08, Q9BUB1, P49588, Q5SQT9, Q9NSE4, Q9BR63, P23258, P54577, P41250, A4QPA9, Q9UKU7, Q9UGJ0, Q53F53, P27144, O43776, Q14344, P61586, Q6FHR0, P35998, Q9Y6G9, A8K639, Q01813, O95140, A8K161, Q60FE2, A8YXX4, Q9NZN3, Q05193, Q8TDJ5, Q58FF6, Q5SU16, B3KNS7, Q1HBJ4, P06241, P11021, Q8IU85,…	1175	1918	15143	1.7403
GOTERM_MF_ALL	GO:0032555~purine ribonucleotide binding	246	19.6958	2.68861e-19	P04350, Q8WVW5, Q32Q12, Q8TB37, A4D2P0, Q6ZP37, P11142, A4D2P1, P10114, Q6IAL5, P38606, A6NJP5, P29992, Q9BU08, Q9BUB1, P49588, Q5SQT9, Q9NSE4, Q9BR63, P23258, P54577, P41250, A4QPA9, Q9UGJ0, Q53F53, P27144, O43776, Q14344, P61586, Q6FHR0, P35998, Q9Y6G9, A8K639, Q01813, O95140, A8K161, Q60FE2, A8YXX4, Q9NZN3, Q05193, Q8TDJ5, Q58FF6, Q5SU16, B3KNS7, Q1HBJ4, P06241, P11021, Q8IU85, P55072, Q8N6K2,…	1175	1836	15143	1.72678
GOTERM_MF_ALL	GO:0032553~ribonucleotide binding	246	19.6958	2.68861e-19	P04350, Q8WVW5, Q32Q12, Q8TB37, A4D2P0, Q6ZP37, P11142, A4D2P1, P10114, Q6IAL5, P38606, A6NJP5, P29992, Q9BU08, Q9BUB1, P49588, Q5SQT9, Q9NSE4, Q9BR63, P23258, P54577, P41250, A4QPA9, Q9UGJ0, Q53F53, P27144, O43776, Q14344, P61586, Q6FHR0, P35998, Q9Y6G9, A8K639, Q01813, O95140, A8K161, Q60FE2, A8YXX4, Q9NZN3, Q05193, Q8TDJ5, Q58FF6, Q5SU16, B3KNS7, Q1HBJ4, P06241, P11021, Q8IU85, P55072, Q8N6K2,…	1175	1836	15143	1.72678
Annotation Cluster 2	Enrichment Score: 18.68
Category	Term	Count	%	PValue	Proteins	List Total	Pop Hits	Pop Total	Fold Enrichment
GOTERM_MF_ALL	GO:0032561~guanyl ribonucleotide binding	86	6.88551	1.5819e-19	P04350, A8QVZ7, Q9UHD8, Q59GE1, P36405, Q96DA2, P53597, Q02153, P50583, Q32Q12, Q96IJ6, A4D2P0, Q53GE9, P11233, P61106, P18085, Q9NS86, A4D2P1, P10114, Q6IAL5, Q6NZ61, Q96I99, Q8IZ29, P63096, P84077, Q53EY4, Q53YD8, Q9NRW1, P29992, Q05639, B2R692, Q9UL25, P49411, Q5SQT9, P23258, Q15019, P61018, Q9H0U4, P61019, Q5U091, Q53F53, P27144, Q14344, A8KAH9, Q96BM9, A8K1B6, P61586, O00194, Q6IBU0, Q6FHR0,…	1175	382	15143	2.90141
GOTERM_MF_ALL	GO:0019001~guanyl nucleotide binding	86	6.88551	1.5819e-19	P04350, A8QVZ7, Q9UHD8, Q59GE1, P36405, Q96DA2, P53597, Q02153, P50583, Q32Q12, Q96IJ6, A4D2P0, Q53GE9, P11233, P61106, P18085, Q9NS86, A4D2P1, P10114, Q6IAL5, Q6NZ61, Q96I99, Q8IZ29, P63096, P84077, Q53EY4, Q53YD8, Q9NRW1, P29992, Q05639, B2R692, Q9UL25, P49411, Q5SQT9, P23258, Q15019, P61018, Q9H0U4, P61019, Q5U091, Q53F53, P27144, Q14344, A8KAH9, Q96BM9, A8K1B6, P61586, O00194, Q6IBU0, Q6FHR0,…	1175	382	15143	2.90141
GOTERM_MF_ALL	GO:0005525~GTP binding	84	6.72538	3.58358e-19	P04350, A8QVZ7, Q9UHD8, Q59GE1, P36405, Q96DA2, P53597, Q02153, P50583, Q32Q12, Q96IJ6, A4D2P0, Q53GE9, P11233, P61106, P18085, Q9NS86, A4D2P1, P10114, Q6IAL5, Q6NZ61, Q96I99, Q8IZ29, P63096, P84077, Q53EY4, Q53YD8, Q9NRW1, P29992, Q05639, B2R692, Q9UL25, P49411, Q5SQT9, P23258, Q15019, P61018, Q9H0U4, P61019, Q5U091, Q53F53, P27144, Q14344, A8KAH9, Q96BM9, A8K1B6, P61586, O00194, Q6IBU0, Q6FHR0,…	1175	372	15143	2.91012
Annotation Cluster 3	Enrichment Score: 14.59
Category	Term	Count	%	PValue	Proteins	List Total	Pop Hits	Pop Total	Fold Enrichment
GOTERM_MF_ALL	GO:0016818~hydrolase activity, acting on acid anhydrides, in phosphorus-containing anhydrides	124	9.92794	1.41828e-15	P04350, Q9UHD8, Q59GX6, O75964, Q9Y230, P50583, A4D2P0, P11142, P61106, Q09028, A4D2P1, P10114, Q53X45, P38606, Q8IZ29, Q53Y06, P29992, Q05639, B2R692, Q6NVJ2, Q8TAS0, P49411, Q5SQT9, P23258, Q8TA92, O60282, Q5U091, Q53F53, Q14344, Q96BM9, P61586, P14415, Q6IBU0, Q6FHR0, P35998, Q9Y6G9, Q08ET0, O95140, Q60FE2, Q9NZN3, P14621, Q05193, Q9H3H0, Q5SU16, P30049, P17980, P50990, B2R5U3, P55072, O94832,…	1175	760	15143	2.10272
GOTERM_MF_ALL	GO:0016817~hydrolase activity, acting on acid anhydrides	124	9.92794	2.17603e-15	P04350, Q9UHD8, Q59GX6, O75964, Q9Y230, P50583, A4D2P0, P11142, P61106, Q09028, A4D2P1, P10114, Q53X45, P38606, Q8IZ29, Q53Y06, P29992, Q05639, B2R692, Q6NVJ2, Q8TAS0, P49411, Q5SQT9, P23258, Q8TA92, O60282, Q5U091, Q53F53, Q14344, Q96BM9, P61586, P14415, Q6IBU0, Q6FHR0, P35998, Q9Y6G9, Q08ET0, O95140, Q60FE2, Q9NZN3, P14621, Q05193, Q9H3H0, Q5SU16, P30049, P17980, P50990, B2R5U3, P55072, O94832,…	1175	764	15143	2.09171
GOTERM_MF_ALL	GO:0016462~pyrophosphatase activity	123	9.84788	2.67589e-15	P04350, Q9UHD8, Q59GX6, O75964, Q9Y230, P50583, A4D2P0, P11142, P61106, Q09028, A4D2P1, P10114, Q53X45, P38606, Q8IZ29, Q53Y06, P29992, Q05639, B2R692, Q6NVJ2, Q8TAS0, P49411, Q5SQT9, P23258, Q8TA92, O60282, Q5U091, Q53F53, Q14344, Q96BM9, P61586, P14415, Q6IBU0, Q6FHR0, P35998, Q9Y6G9, Q08ET0, O95140, Q60FE2, Q9NZN3, Q05193, Q9H3H0, Q5SU16, P30049, P17980, P50990, B2R5U3, P55072, O94832, P61224,…	1175	757	15143	2.09403
GOTERM_MF_ALL	GO:0017111~nucleoside-triphosphatase activity	119	9.52762	5.08003e-15	P04350, Q9UHD8, O75964, Q59GX6, Q9Y230, A4D2P0, P11142, P61106, Q09028, A4D2P1, P10114, Q53X45, P38606, Q8IZ29, Q53Y06, P29992, Q05639, B2R692, Q6NVJ2, Q8TAS0, P49411, Q5SQT9, P23258, Q8TA92, O60282, Q5U091, Q53F53, Q14344, Q96BM9, P61586, P14415, Q6IBU0, Q6FHR0, P35998, Q9Y6G9, Q08ET0, O95140, Q60FE2, Q9NZN3, Q05193, Q9H3H0, Q5SU16, P30049, P17980, P50990, B2R5U3, P55072, O94832, P61224, Q53GC2,…	1175	728	15143	2.10664
Annotation Cluster 4	Enrichment Score: 8.32
Category	Term	Count	%	PValue	Proteins	List Total	Pop Hits	Pop Total	Fold Enrichment
GOTERM_MF_ALL	GO:0016655~oxidoreductase activity, acting on NADH or NADPH, quinone or similar compound as acceptor	20	1.60128	1.37156e-09	Q53G17, O14561, O75489, Q549M5, B1AM93, B7Z792, Q5H9R2, Q3MHU6, O00483, O00217, A8K761, P56556, Q9BTT5, Q53G81, Q6IB80, Q9UI09, Q9H3K5, Q53HG1, Q6IPW4, Q08257, Q6IB89, Q6IBA0, Q16795, O75306	1175	49	15143	5.26027
GOTERM_MF_ALL	GO:0008137~NADH dehydrogenase (ubiquinone) activity	18	1.44115	7.1452e-09	Q53G17, O14561, O75489, Q549M5, B1AM93, B7Z792, Q5H9R2, Q3MHU6, O00217, O00483, A8K761, P56556, Q9BTT5, Q6IB80, Q9UI09, Q9H3K5, Q53HG1, Q6IPW4, Q6IB89, Q6IBA0, Q16795, O75306	1175	43	15143	5.39483
GOTERM_MF_ALL	GO:0003954~NADH dehydrogenase activity	18	1.44115	7.1452e-09	Q53G17, O14561, O75489, Q549M5, B1AM93, B7Z792, Q5H9R2, Q3MHU6, O00217, O00483, A8K761, P56556, Q9BTT5, Q6IB80, Q9UI09, Q9H3K5, Q53HG1, Q6IPW4, Q6IB89, Q6IBA0, Q16795, O75306	1175	43	15143	5.39483
GOTERM_MF_ALL	GO:0050136~NADH dehydrogenase (quinone) activity	18	1.44115	7.1452e-09	Q53G17, O14561, O75489, Q549M5, B1AM93, B7Z792, Q5H9R2, Q3MHU6, O00217, O00483, A8K761, P56556, Q9BTT5, Q6IB80, Q9UI09, Q9H3K5, Q53HG1, Q6IPW4, Q6IB89, Q6IBA0, Q16795, O75306	1175	43	15143	5.39483
Annotation Cluster 5	Enrichment Score: 7.90
Category	Term	Count	%	PValue	Proteins	List Total	Pop Hits	Pop Total	Fold Enrichment
GOTERM_MF_ALL	GO:0001882~nucleoside binding	190	15.2122	1.64518e-09	Q8WVW5, Q32Q12, Q8TB37, Q6ZP37, P11142, Q6IAL5, P38606, Q53XZ9, A6NJP5, Q9BU08, Q9BUB1, P49588, Q9NSE4, Q9BR63, P41250, P54577, A4QPA9, Q9UGJ0, Q9UKU7, O43776, P27144, P35998, A8K639, Q9Y6G9, Q01813, A8K161, Q60FE2, A8YXX4, Q9NZN3, Q8TDJ5, Q58FF6, B3KNS7, Q1HBJ4, P06241, P11021, Q8IU85, P55072, Q8N6K2, P61088, Q9NP72, P27361, Q5T4U5, Q16720, Q5CAQ5, P06576, P07814, Q96IN2, P14618, P23381, Q53G69,…	1175	1612	15143	1.51902
GOTERM_MF_ALL	GO:0001883~purine nucleoside binding	188	15.052	2.81649e-09	Q8WVW5, Q32Q12, Q8TB37, Q6ZP37, P11142, Q6IAL5, P38606, Q53XZ9, A6NJP5, Q9BU08, Q9BUB1, P49588, Q9NSE4, Q9BR63, P41250, P54577, A4QPA9, Q9UGJ0, Q9UKU7, O43776, P27144, P35998, A8K639, Q9Y6G9, Q01813, A8K161, Q60FE2, A8YXX4, Q9NZN3, Q8TDJ5, Q58FF6, B3KNS7, Q1HBJ4, P06241, P11021, Q8IU85, P55072, Q8N6K2, P61088, Q9NP72, P27361, Q5T4U5, Q16720, Q5CAQ5, P06576, P07814, Q96IN2, P14618, P23381, Q53G69,…	1175	1601	15143	1.51335
GOTERM_MF_ALL	GO:0030554~adenyl nucleotide binding	185	14.8118	4.13902e-09	Q8WVW5, Q32Q12, Q8TB37, Q6ZP37, P11142, P38606, Q53XZ9, A6NJP5, Q9BU08, Q9BUB1, P49588, Q9NSE4, Q9BR63, P41250, P54577, A4QPA9, Q9UGJ0, Q9UKU7, O43776, P27144, P35998, A8K639, Q9Y6G9, Q01813, A8K161, Q60FE2, A8YXX4, Q9NZN3, Q8TDJ5, Q58FF6, B3KNS7, Q1HBJ4, P06241, P11021, Q8IU85, P55072, Q8N6K2, P61088, Q9NP72, P27361, Q5T4U5, Q16720, Q5CAQ5, P06576, P07814, Q96IN2, P14618, P23381, Q53G69, Q9UEW8,…	1175	1577	15143	1.51187
GOTERM_MF_ALL	GO:0032559~adenyl ribonucleotide binding	172	13.771	7.38043e-08	Q59GX6, Q59EJ3, P31153, Q8WVW5, Q6IBG8, Q9Y230, Q32Q12, P17858, Q8TB37, Q6ZP37, P11142, P11274, P38606, Q8IYQ7, A6NJP5, P36507, Q9Y6B5, Q53HV2, Q5T6L4, Q9BU08, Q9BUB1, P68036, Q52NV4, Q13153, P49588, P17987, Q9NSE4, Q9BR63, P54577, P41250, O60282, Q8TA92, A4QPA9, Q9UGJ0, P27144, O43776, P08238, O00764, P08237, Q53QM2, P35998, A8K639, P34932, Q9Y6G9, Q01813, A8K161, Q60FE2, A4D1U5, Q99832, A8YXX4,…	1175	1497	15143	1.48075
GOTERM_MF_ALL	GO:0005524~ATP binding	168	13.4508	2.14934e-07	Q59GX6, Q59EJ3, P31153, Q8WVW5, Q6IBG8, Q9Y230, Q32Q12, P17858, Q8TB37, Q6ZP37, P11142, P11274, P38606, Q8IYQ7, A6NJP5, P36507, Q9Y6B5, Q53HV2, Q5T6L4, Q9BU08, P68036, Q52NV4, Q13153, P49588, P17987, Q9NSE4, Q9BR63, P54577, P41250, O60282, Q8TA92, A4QPA9, Q9UGJ0, P27144, O43776, P08238, O00764, P08237, Q53QM2, P35998, A8K639, P34932, Q9Y6G9, Q01813, A8K161, Q60FE2, A4D1U5, Q99832, A8YXX4, Q9NZN3,…	1175	1477	15143	1.46589
Annotation Cluster 6	Enrichment Score: 6.06
Category	Term	Count	%	PValue	Proteins	List Total	Pop Hits	Pop Total	Fold Enrichment
GOTERM_MF_ALL	GO:0015078~hydrogen ion transmembrane transporter activity	25	2.0016	5.34563e-08	O75964, Q08ET0, Q6FGA0, Q9H3H0, P38606, P30049, Q53Y06, Q53YB7, P47985, Q6NVJ2, P14854, Q8TAS0, P14927, P56385, Q9UI12, P21281, P13073, Q2TB59, P06576, P31930, P48047, P07919, P25705, O75947, Q53X12	1175	90	15143	3.57991
GOTERM_MF_ALL	GO:0015077~monovalent inorganic cation transmembrane transporter activity	25	2.0016	9.82431e-07	O75964, Q08ET0, Q6FGA0, Q9H3H0, P38606, P30049, Q53Y06, Q53YB7, P47985, Q6NVJ2, P14854, Q8TAS0, P14927, P56385, Q9UI12, P21281, P13073, Q2TB59, P06576, P31930, P48047, P07919, P25705, O75947, Q53X12	1175	104	15143	3.098
GOTERM_MF_ALL	GO:0022890~inorganic cation transmembrane transporter activity	29	2.32186	1.24518e-05	O75964, Q08ET0, Q6FGA0, Q9H3H0, P38606, P30049, Q53Y06, Q53YB7, Q8NEV0, Q4W5L2, P47985, Q6NVJ2, P14854, Q8TAS0, P14927, P56385, Q9UI12, P21281, Q16720, P13073, P06576, Q2TB59, P31930, Q53H26, P48047, P07919, P25705, O75947, Q53X12	1175	151	15143	2.47511
Annotation Cluster 7	Enrichment Score: 5.10
Category	Term	Count	%	PValue	Proteins	List Total	Pop Hits	Pop Total	Fold Enrichment
GOTERM_MF_ALL	GO:0016875~ligase activity, forming carbon-oxygen bonds	15	1.20096	7.87417e-06	Q53GX7, Q52NV4, P49588, P14868, Q9NSE4, Q9BR63, P54577, P41250, Q5HYE4, Q15046, Q6IBR2, O43776, P07814, Q8N1G4, P23381	1175	47	15143	4.11308
GOTERM_MF_ALL	GO:0016876~ligase activity, forming aminoacyl-tRNA and related compounds	15	1.20096	7.87417e-06	Q53GX7, Q52NV4, P49588, P14868, Q9NSE4, Q9BR63, P54577, P41250, Q5HYE4, Q15046, Q6IBR2, O43776, P07814, Q8N1G4, P23381	1175	47	15143	4.11308
GOTERM_MF_ALL	GO:0004812~aminoacyl-tRNA ligase activity	15	1.20096	7.87417e-06	Q53GX7, Q52NV4, P49588, P14868, Q9NSE4, Q9BR63, P54577, P41250, Q5HYE4, Q15046, Q6IBR2, O43776, P07814, Q8N1G4, P23381	1175	47	15143	4.11308
Annotation Cluster 8	Enrichment Score: 2.41
Category	Term	Count	%	PValue	Proteins	List Total	Pop Hits	Pop Total	Fold Enrichment
GOTERM_MF_ALL	GO:0003756~protein disulfide isomerase activity	5	0.40032	0.00329869	P13667, P30101, P07237, P30040, Q9BS26	1175	9	15143	7.15981
GOTERM_MF_ALL	GO:0016864~intramolecular oxidoreductase activity, transposing S-S bonds	5	0.40032	0.00329869	P13667, P30101, P07237, P30040, Q9BS26	1175	9	15143	7.15981
GOTERM_MF_ALL	GO:0016862~intramolecular oxidoreductase activity, interconverting keto- and enol-groups	5	0.40032	0.00516261	P13667, P30101, P07237, P30040, Q9BS26	1175	10	15143	6.44383

## Sheet: CC STRIATUM
CELL COMPONENT	Count	Proteins
cytosol	319	Q5VZ30, P04350, Q7Z5S8, Q9H7Z7, Q8WVW5, P43034, Q59GA0, Q8IY97, Q9UKG1, Q32Q12, P07101, P11142, A4D2P1, Q5VXV3, O76054, Q6FHQ6, P38606, P52788, Q53F60, Q8N1F0, Q15075, A6NJP5, P22694, Q9UJU6, Q5HY54, Q9BU08, Q01105, P00352, B2ZZ89, Q9BR63, P23258, Q6J1Z9, P41250, Q6ZTT1, A4QPA9, P28074, O43776, P36871, Q6NW36, P62258, Q9NSD9, A2RRB8, Q59ER5, O95782, Q5U0A0, Q8N5V2, Q7Z3C9, P13796, Q6FG96, A8K639,…
mitochondrion	284	Q96TC7, O75964, Q86Y39, Q8IXI2, Q5H9R2, Q9NP81, Q9H7Z7, O43181, Q68DF1, P07101, Q9UKU0, P61764, Q6IAL5, P38606, O43488, Q8N1F0, Q6FGI7, Q9BV61, Q59F44, Q86U28, Q7Z4X2, Q53XZ9, A6NJP5, P22695, Q9H3Z4, Q5T440, Q8TAS0, Q6FIC5, Q9NSE4, P41250, O00217, Q59GB4, Q8NCF7, Q9UKU7, Q9NZJ7, Q495G5, P13073, P27144, P62258, Q9BUT1, Q8N573, Q9BUB7, Q16836, Q5HYG7, Q8N169, P43155, P23368, Q9BS92, Q0VAB1, O95140,…
cytoskeleton	251	P04350, Q5VU66, Q96TC7, P11137, Q9BR76, P27816, Q8WVW5, P43034, P78318, Q59HA9, P23528, Q32Q12, Q59EA2, O43491, B4DSS9, P13645, P13647, Q9BYB0, Q5HY54, Q9UJU6, Q5T4S7, Q6FIC5, B2ZZ89, Q5I6Y6, Q99426, P23258, B7Z3X6, Q59GB4, A4QPA9, O75369, Q03252, P09493, P28070, Q15323, Q5RLJ0, P61586, Q59ER5, Q7Z3C9, B7ZLX4, P13796, Q5DT20, Q9UEY8, Q9Y6G9, P18206, P07951, O95140, Q1WWK6, P52565, Q60FE2, P35609,…
plasma membrane part	232	Q5VZ30, P13591, Q59GA0, Q8IY97, Q59HA9, B4DSS9, P07101, A4D2P1, P10114, P38606, Q9BYB0, Q15075, Q59F44, A6NJP5, Q8TCZ2, A6NI00, Q5SR54, B2ZZ89, Q6ZTT1, Q8NCF7, Q8N6I2, Q14344, P09493, P61586, Q92930, O95782, B7ZLX4, P13796, P09497, Q6FHR0, P09496, Q5T0D9, Q8N169, Q9UEY8, Q01814, P18206, O75077, Q1WWK6, P52565, P17152, Q60FE2, P35609, Q9NZN3, O75781, Q53ES0, Q8TDJ6, P06756, Q9Y678, Q5SU16, Q59G01,…
Nucleus	160	Q14764,Q06830,Q14894,P28289,B7Z4W5,P34932,Q9H936,P36405,P11021,Q16698,O95571,Q9UDY4,P52597,P61088,Q9UEW8,Q9UMS4,P13073,P54577,Q9UJY1,O95373,P54652,P48147,P46783,Q9UBS4,Q9Y230,P38919,P48426,Q03252,Q92905,P56537,P15374,P23528,Q9BQA1,O00629,Q13363,O43681,Q13526,O43707,Q07021,Q05639,Q9UKG1,O43491,Q99584,P35270,P27348,P27361,O76054,P09936,P17980,Q99880,Q9NUU7,Q9UPA5,Q07954,P27797,P35998,Q9NZN3,P55072,…
vesicle	146	Q5VZ30, Q6IB58, Q68CN5, Q15286, Q6MZV5, Q8IY97, Q59HA9, P23526, Q99719, Q9UKG1, B4DSS9, P61106, P07101, P11142, A4D2P1, P61764, Q7L1I2, Q9ULU8, Q59GX2, O43707, P49418, P31146, A6NI00, Q9H3Z4, Q6NVJ2, Q96GW7, Q59EK3, Q6FIC5, P41250, Q68CM6, O00499, Q14344, P08238, P62258, P55209, Q92930, Q13555, P07237, O95782, P02647, P09497, Q5TZX1, Q6FHR0, P09496, Q5T0D9, Q1WWK6, P04075, Q75ME0, Q14643, P35609,…
Golgi apparatus	107	Q5VZ30, Q6IB58, Q9NTJ5, Q7Z5S8, P36405, O43617, Q68CN5, Q9H7Z7, Q6MZV5, Q8IY97, Q9UID3, Q9H115, Q5W102, P61106, O43488, Q53YD8, Q86XR1, Q5HY54, A6NI00, Q5SR54, Q13153, Q53FF5, Q59EK3, Q5SQT9, Q53R19, Q6FHY4, A4QPA9, P02649, O95197, O95782, P49407, P09497, Q5TZX1, Q53ET8, P09496, Q53QM2, O15400, P61026, P04040, A8YXX4, Q08378, Q96JE9, Q53ES0, Q9Y678, Q69YH7, O75122, Q00610, Q59G01, Q59FF0, Q92896,…
endosome	39	Q99816, P07355, Q96QK1, Q9Y3E7, Q8TAC9, O15400, Q6FI54, Q5W0H4, Q6FGM0, Q9H269, B3KUH0, Q9UKG1, Q9NZN3, P61106, Q08AM6, Q15075, Q53Y06, P46108, Q5JPE4, Q4V328, B2R692, Q9NP79, Q53GC2, Q9UL25, Q9UJY4, Q92783, P51149, Q59GU6, P60880, Q9UN37, Q6FH17, Q07954, Q5VIR6, P02649, Q53H26, P10809, Q9UBQ0, Q99963, Q53HL9, Q9P2R3, Q9UQD4, O60784
microsome	30	Q01814, P39656, P27797, Q6NYC5, Q08209, P11137, Q6PIU2, Q14643, P16615, Q32Q12, Q9UKG1, O95831, Q9UKU0, Q69YH7, Q8N1F0, Q08AM6, Q59F44, Q5VV89, P36957, P55072, Q53GC2, P37837, Q6IB11, Q53G71, P15531, Q15223, Q5CAQ5, O60763, O43169, Q6FGZ3, P07237, Q59GL1, Q9Y277
endoplasmic reticulum lumen	16	P30101, P27797, Q15293, P30040, Q53G71, O95831, P13667, Q5CAQ5, P23284, P07237, Q9UBS4, Q99784, P11021, P02652, P02647, Q9BS26
neuron projection	84	Q5VZ30, P04350, P09936, P42224, Q9UBB6, Q7Z3B1, Q8N3V7, P02686, P17174, Q6NYC5, P13591, P11137, P43034, Q59GA0, Q59HA9, Q9UBB4, Q53FR0, Q92823, P62136, Q5U058, A8CDT9, P07101, Q9UK22, O94856, Q00535, Q14194, P78357, Q99497, Q07866, Q4W5L2, P46459, O00213, O60282, Q548C2, P60880, Q59GB4, A4QPA9, P09972, Q15223, P35580, Q07954, Q6AI31, P02649, Q7Z406, Q9HCH3, Q8N5V2, B7ZLX4, Q59FL6, P46821, P00918,…
synapse	77	O95970, Q5VZ30, Q8N3V7, Q59GE1, Q15811, Q59HA9, Q99719, O15034, Q8N4S1, Q5U058, P07101, O15079, Q496J9, Q7L1I2, Q02410, Q9BYB0, Q9ULU8, Q00535, P17612, Q13424, P49418, Q5SR54, O14910, Q6NVJ2, Q68DQ4, Q96GW7, O00213, O00499, Q548C2, P60880, O94985, Q9ULB1, Q15223, P35580, Q6AI31, P17600, B7ZLX4, Q59FL6, P46821, Q53QM2, Q8N169, Q5T0D9, Q8TAC9, Q8IWE0, Q9UQ16, Q1WWK6, O00468, Q9NVA2, Q75ME0, Q86YM7,…
axon	44	Q5VZ30, P04350, P09936, P42224, Q1WWK6, P17174, P02686, Q9NVA2, P13591, Q2M3B4, Q9H269, Q5U058, P07101, Q53GK6, Q69YH7, P08670, Q1HBJ4, Q00535, O94856, Q6FHG5, Q59G01, P78357, Q99497, Q07866, P10636, P62166, Q4W5L2, Q13509, Q8TAM6, P07196, Q548C2, A4QPA9, Q59GB4, Q69YG1, P09972, P35580, Q15223, Q7Z406, P12036, A0MZ66, Q13740, Q59FL6, P46821, P00918, P26232
cell soma	38	Q8N169, P04350, Q01814, P09936, Q6FHV6, Q8N3V7, Q7Z3B1, P00441, Q1WWK6, P02686, Q6NYC5, P11137, Q9BPU6, P43034, Q9GZT4, Q9UBB4, Q2M3B4, Q9H269, Q53FR0, P62136, P07101, Q1HBJ4, Q00535, Q6FHG5, Q14194, Q05639, Q8TAM6, P28329, Q548C2, A4QPA9, Q59GB4, O43815, Q07954, P35580, P02649, Q9HCH3, Q6FHA7, Q13740, Q9NQC3, P46821
dendrite	34	Q8N169, Q01814, Q9UBB6, P42224, Q7Z3B1, Q8N3V7, Q9UQ16, P00441, Q1WWK6, Q9NVA2, Q6NYC5, P11137, Q9BPU6, Q59GA0, Q59HA9, Q9UBB4, P35609, Q9UK22, Q1HBJ4, Q00535, Q14194, P62166, P46459, Q548C2, A4QPA9, Q59GB4, O43815, Q7Z6G8, Q07954, P35580, P02649, Q6FHA7, B7ZLX4, Q59FL6, P46821
synaptosome	22	Q4W5L2, Q6FHV6, O14910, Q59GE1, Q15811, Q15019, Q75ME0, O75334, P60880, Q59HA9, Q92736, Q99719, P08247, Q15223, P20336, P80404, O15079, A2RUN4, P09471, Q9P2U7, B7ZLX4, O15083, Q9UPA5
growth cone	21	P10636, Q4W5L2, P80723, O00213, Q59GA0, P43034, Q53H88, Q9NZR1, P60880, Q548C2, Q59GB4, Q14155, P35580, A8CDT9, Q6DEN2, Q7Z406, Q7L099, Q00535, Q8N5V2, O15083, P46821
postsynaptic density	15	P62166, Q9UQ16, Q8N3V7, Q1WWK6, Q86YM7, Q14643, Q59HA9, Q548C2, Q53F18, O43815, Q7Z6G8, Q9BYB0, Q6FHA7, Q15700, D0PNI1, P46821
dendritic spine	13	Q8N169, Q8N3V7, Q9UQ16, Q9NVA2, Q59HA9, P35609, O43815, Q7Z6G8, P35580, Q9UK22, Q6FHA7, Q59FL6, B7ZLX4
presynaptic membrane	8	P08247, Q9Y639, Q8IWE0, Q6AI31, O15083, Q59HA9, Q59FL6, Q9ULB1
myelin sheath	5	P04350, Q8TAM6, P02686, Q59GD9, Q53HA1, A8K9L3
neurofilament cytoskeleton	4	B4DSS9, Q03001, P12036, P07196

## Sheet: CC GLOBUS PALLIDUS
CELL COMPONENT	Count	Proteins
cytosol	317	Q5VZ30, P04350, Q7Z4W8, Q5VVD0, Q5JNW4, Q9H7Z7, Q8WVW5, P43034, Q8IY97, Q9UKG1, Q32Q12, A4D2P0, Q6ZP37, Q6ICN0, P07101, P11142, A4D2P1, Q5VXV3, O76054, Q6FHQ6, P38606, P52788, Q53F60, Q8N1F0, Q15075, Q9UHL4, A6NJP5, Q53HM8, P23396, P62263, Q04828, Q9UJU6, Q9BU08, Q9BUB1, P00352, B2ZZ89, Q9BR63, P23258, Q6J1Z9, P41250, Q59HB8, A4QPA9, Q9UGJ0, P28074, O43776, Q8IV97, P36871, P62258, Q6FI37, A2RRB8,…
mitochondrion	248	Q96TC7, O75964, Q86Y39, Q8IXI2, Q5H9R2, Q9H7Z7, P07101, P61764, Q6IAL5, P38606, O43488, Q8N1F0, Q53XZ9, A6NJP5, P22695, Q9H3Z4, Q5T440, Q8TAS0, Q6FIC5, Q9NSE4, P41250, O00217, Q8NCF7, Q59GB4, Q9UKU7, Q9NZJ7, P13073, P27144, Q9BV79, P62258, Q9H3K5, Q9BUT1, Q8N573, Q16836, Q8N169, P43155, Q0VAB1, Q86WA6, O95140, B7Z792, Q8TBT6, O60936, P04040, Q5VTS9, A8YXX4, Q6IRT1, P06241, B2RAQ8, Q6IBA0, O75489,…
cytoskeleton	234	P04350, Q5VU66, Q96TC7, Q96H99, Q05BV8, P27816, Q8WVW5, Q9BR76, P11137, P43034, P78318, P23528, Q32Q12, Q59EA2, O43491, Q99689, Q15334, P29992, Q9UJU6, Q96SB3, Q6FIC5, B2ZZ89, Q5I6Y6, Q99426, Q5CZH9, P23258, B7Z3X6, P46939, Q59HB8, Q59GB4, A4QPA9, O75369, Q03252, P09493, P28070, Q5RLJ0, P61586, Q59ER5, Q9GZM8, P13796, Q5TZP7, Q5DT20, Q9Y6G9, P18206, P07951, P52565, O95140, Q60FE2, Q12792, P35609,…
plasma membrane part	225	Q5VZ30, P78310, P13591, Q8IY97, A4D2P0, P07101, A4D2P1, P10114, P38606, Q15075, A6NJP5, P23396, Q96SB3, O95259, B2ZZ89, Q5CZH9, P46939, Q8NCF7, Q14344, P09493, P61586, O95782, P13796, Q13557, P09497, Q6FHR0, P09496, Q5T0D9, Q8N169, Q01814, P18206, B7ZLX0, P52565, A8K161, Q96F07, Q5TCQ9, Q60FE2, Q86UP2, P35609, Q9NZN3, O75781, Q9Y678, Q96KU4, Q5SU16, O75886, Q6P0N6, O75381, Q7Z5V0, P22676, A5JJ20,…
vesicle	153	Q5VZ30, Q6IB58, Q12904, Q68CN5, O14908, P19021, Q6MZV5, Q8IY97, P23526, Q9UKG1, A4D2P0, O75146, Q6ICN0, P61106, P07101, P11142, A4D2P1, P61764, Q7L1I2, Q9ULU8, Q9UHL4, O43707, Q53HM8, P49418, P31146, Q9H3Z4, Q6NVJ2, Q59EK3, Q6FIC5, P41250, Q68CM6, O00499, Q14344, P08238, P62258, P55209, P07237, Q13555, O95782, Q13554, A6NCE7, P02647, Q13557, P09497, Q6FHR0, P09496, Q5T0D9, P13473, P04075, A8K161,…
Nucleus	140	Q14764,Q06830,Q14894,P42858,P28289,B7Z4W5,P34932,Q9H936,P36405,P11021,Q16698,Q16778,P61088,Q93009,Q9UEW8,Q9UMS4,Q12904,P13073,P54577,O95373,P54652,Q9Y230,P46939,P48426,Q03252,Q92905,P56537,P23396,P23528,Q9BQA1,O00629,O43681,O43707,Q07021,Q05639,D3DQH8,Q9UKG1,O43491,P35270,P27348,P27361,O76054,P09936,P17980,Q15843,Q9UPA5,Q07954,P27797,P68036,P35998,Q9NZN3,P55072,Q00535,P55209,Q02252,O75340,O75368,…
Golgi apparatus	111	Q5VZ30, Q6IB58, Q9NTJ5, P78310, P36405, Q12904, Q68CN5, P49815, Q9H7Z7, Q6MZV5, Q8IY97, Q9UID3, Q9H115, Q6ICN0, Q5W102, P61106, O43488, Q9Y6B5, Q53YD8, Q86XR1, Q13153, Q53FF5, Q59EK3, Q5SQT9, Q5CZH9, Q53R19, Q6FHY4, A4QPA9, Q5U091, Q53F53, P02649, O95197, O95782, P49407, P09497, P09496, Q53QM2, P61026, P04040, O94979, A8YXX4, Q96JE9, Q9Y678, P42858, Q08379, Q00610, Q6IAW5, Q5JWF2, Q9H3P7, Q59FF0,…
endosome	47	P07355, Q99816, Q96QK1, Q53FR4, Q9H444, Q5W0H4, Q86VN1, Q9UKG1, Q5W9G3, P61106, Q15075, Q53Y06, P42566, B2R692, Q9UL25, P30622, Q53S17, Q53FJ6, P60880, Q59GU6, Q07954, P02649, Q6Q3G8, Q96BM9, P10809, Q99963, Q9UQD4, Q8TAC9, O43633, P13473, P51151, Q6FI54, Q9NZN3, Q92581, O75886, P06241, B2R5U3, Q7Z5V0, P46108, O75382, Q53GC2, Q15276, Q5JUA8, Q6FI44, P51149, Q9UN37, Q6FH17, Q53H26, O60664, Q8WUX9,…
microsome	29	Q01814, P27797, Q6NYC5, Q53HF1, Q08209, P49815, P11137, Q6PIU2, P16615, Q32Q12, Q9UKG1, O95831, Q5W9G3, Q92581, Q8N1F0, B3KNS7, P36957, P55072, B2RAQ8, B2R8N0, Q53GC2, P37837, Q6IB11, P15531, Q53F53, Q5CAQ5, O60763, O43169, Q6FGZ3, Q63HL4, P07237, Q9Y277
Endoplasmic reticulum lumen	16	P30101, P27797, Q15293, Q86VP3, P30040, O95831, P13667, A8C1Z0, Q5CAQ5, P23284, P07237, P11021, P02647, Q6IAW5, Q9BS26
neuron projection	86	Q5VZ30, P04350, P09936, Q9UBB6, Q7Z3B1, P02686, P17174, Q6NYC5, P13591, P49815, O14908, P11137, P43034, Q92823, P62136, Q5U058, A8CDT9, Q71S06, Q5W9G3, P07101, Q9UK22, O75592, Q00535, Q9BPW0, P78357, Q99497, Q4W5L2, Q96SB3, Q5CZH9, P60880, P46939, O60282, Q59HB8, Q7Z3G4, Q59GB4, A4QPA9, P09972, Q53F53, Q07954, P35580, Q6AI31, P02649, Q3B874, Q05682, Q7Z406, Q9HCH3, Q9GZM8, P46821, P00918, Q8N169,…
synapse	75	O95970, Q5VZ30, Q59GE1, O14908, Q5U058, Q5W9G3, P07101, Q496J9, Q7L1I2, Q02410, Q9ULU8, Q00535, Q13424, P49418, Q59GM1, Q96SB3, O14910, Q6NVJ2, Q68DQ4, Q5CZH9, O00499, P46939, P60880, Q7Z3G4, Q8IUD2, O94985, P35580, Q6AI31, Q3B874, Q05682, A8K1B6, P17600, Q8N145, P46821, Q53QM2, Q8N169, Q5T0D9, Q8IWE0, Q8TAC9, Q9UQ16, Q8IVA8, O00468, A8K161, Q9NVA2, Q96F07, Q75ME0, Q60FE2, Q9Y4G6, Q53F18, Q2M3B4,…
axon	45	Q5VZ30, P04350, P09936, Q8IVA8, P17174, P02686, Q9NVA2, P13591, Q2M3B4, Q9BY67, Q5U058, Q71S06, P07101, P42858, P08670, O75592, Q1HBJ4, Q00535, Q6FHG5, P78357, Q99497, Q7Z3Z9, P62166, Q4W5L2, Q13509, Q8TAM6, Q5CZH9, Q5JUA8, P43004, Q6FI44, A4QPA9, Q7Z3G4, Q59GB4, Q7Z3T9, Q69YG1, P09972, Q53F53, P35580, Q7Z406, P12036, A0MZ66, P21359, Q9GZM8, P46821, Q99250, P00918, P26232
cell soma	42	P04350, Q8N169, Q01814, P09936, Q6FHV6, Q7Z3B1, P00441, P02686, A0EJG6, Q6NYC5, P11137, Q9BPU6, P49815, P43034, Q9GZT4, Q2M3B4, P62136, Q71S06, P07101, Q5W9G3, Q5U0I6, Q1HBJ4, Q00535, Q6FHG5, O15240, Q14980, Q9BPW0, Q05639, Q8TAM6, Q9H2X9, Q6NX51, Q5JUA8, Q6FI44, Q59HB8, A4QPA9, Q59GB4, Q07954, P35580, O15540, P02649, Q3B874, Q05682, Q9HCH3, Q9NQC3, P46821
dendrite	33	Q8N169, Q01814, Q9UBB6, Q7Z3B1, Q9UQ16, P00441, A0EJG6, Q6NYC5, Q9NVA2, P49815, P11137, Q9BPU6, O14908, Q9BY67, P35609, Q9UK22, Q1HBJ4, Q00535, Q14980, P62166, Q96SB3, Q6NX51, P43004, Q6FI44, Q59HB8, A4QPA9, Q59GB4, Q07954, P35580, P02649, Q05682, Q3B874, P21359, P46821, O76024
synaptosome	23	Q4W5L2, Q6FHV6, O14910, Q59GE1, Q15019, A6NJA2, Q96F07, Q75ME0, O14936, Q20BK3, Q6FI44, P60880, Q4LE62, Q9BY67, Q92736, P08247, P20336, P80404, P09471, Q9P2U7, Q8N145, O15083, Q9UPA5
growth cone	19	Q4W5L2, P80723, Q6NX51, P49815, P43034, Q53H88, Q9NZR1, P46939, P60880, Q59GB4, P35580, A8CDT9, Q5W9G3, Q6DEN2, Q7Z406, Q7L099, Q00535, O15083, P46821
dendritic spine	11	P35580, Q96SB3, Q8N169, Q9UQ16, Q3B874, Q05682, Q9UK22, Q9NVA2, O14908, P43004, P35609
postsynaptic density	11	P62166, C0SPH0, Q9UQ16, Q3B874, Q05682, Q6NX51, A8K1B6, Q15700, Q53F18, D0PNI1, P46821
presynaptic membrane	8	P08247, Q9Y639, Q8IWE0, Q6AI31, A8K161, P43004, O15083, Q8IUD2, Q7Z3Z9
myelin sheath	5	P04350, Q8TAM6, P02686, Q59GD9, Q53HD1
neurofilament cytoskeleton	4	Q03001, P12036, Q6P0N6, Q9GZM8
