# Supplementary material for: Anatomo-proteomic characterization of human basal ganglia: focus on striatum and globus pallidus
Source: Mol Brain. 2014 Nov 18;7:83. doi: 10.1186/s13041-014-0083-9 (PMC4236423; doi:10.1186/s13041-014-0083-9)
Supplement: Additional file 12: — KEGG pathways analysis of basal ganglia proteome datasets. [file 13041_2014_83_MOESM12_ESM.xlsx]

## Sheet: Sheet1
Supp Table 11. KEGG pathways analysis
Category	Term	Count	%	PValue	Proteins	List Total	Pop Hits	Pop Total	Fold Enrichment
KEGG_PATHWAY	Parkinson's disease	65	3.81679	1.10931e-20	VDAC3_HUMAN, QCR7_HUMAN, Q6I9V5_HUMAN, DHSA_HUMAN, Q9H3K5_HUMAN, ATPO_HUMAN, Q6IB89_HUMAN, Q549M5_HUMAN, NDUA6_HUMAN, A2RUN4_HUMAN, UB2L3_HUMAN, B2RUY3_HUMAN, Q53G17_HUMAN, TY3H_HUMAN, ATPD_HUMAN, QCR1_HUMAN, Q7Z518_HUMAN, Q6FGA0_HUMAN, Q59EI9_HUMAN, Q6IPW4_HUMAN, CX6B1_HUMAN, COX41_HUMAN, ACPM_HUMAN, UBA1_HUMAN, NDUB8_HUMAN, UCHL1_HUMAN, A8K761_HUMAN, NDUS4_HUMAN, B7Z792_HUMAN, Q7LD69_HUMAN, UCR…	783	128	5085	3.29786
KEGG_PATHWAY	Oxidative phosphorylation	65	3.81679	3.17106e-20	QCR7_HUMAN, DHSA_HUMAN, VATH_HUMAN, Q9H3K5_HUMAN, ATPO_HUMAN, Q6IB89_HUMAN, Q9H3H0_HUMAN, Q549M5_HUMAN, NDUA6_HUMAN, B2RUY3_HUMAN, Q53G17_HUMAN, Q53X12_HUMAN, ATPD_HUMAN, QCR1_HUMAN, Q7Z518_HUMAN, Q6FGA0_HUMAN, Q53Y06_HUMAN, Q6IPW4_HUMAN, IPYR_HUMAN, CX6B1_HUMAN, IPYR2_HUMAN, ATP5L_HUMAN, COX41_HUMAN, ACPM_HUMAN, NDUB8_HUMAN, Q658V6_HUMAN, A8K761_HUMAN, Q6NVJ2_HUMAN, NDUS4_HUMAN, B7Z792_HUMAN, Q7…	783	130	5085	3.24713
KEGG_PATHWAY	Alzheimer's disease	69	4.05167	1.25031e-16	QCR7_HUMAN, DHSA_HUMAN, AT2A2_HUMAN, Q9H3K5_HUMAN, ATPO_HUMAN, Q6IB89_HUMAN, Q549M5_HUMAN, NDUA6_HUMAN, B2RUY3_HUMAN, G3P_HUMAN, Q53G17_HUMAN, ATPD_HUMAN, GNAQ_HUMAN, QCR1_HUMAN, Q7Z518_HUMAN, Q6FGA0_HUMAN, Q6IPW4_HUMAN, CX6B1_HUMAN, COX41_HUMAN, APBB1_HUMAN, ACPM_HUMAN, Q8N1F0_HUMAN, PP2BA_HUMAN, NDUB8_HUMAN, Q1HBJ4_HUMAN, Q9BRL5_HUMAN, A8K761_HUMAN, NDUS4_HUMAN, B7Z792_HUMAN, Q7LD69_HUMAN, UCRI…	783	163	5085	2.7491
KEGG_PATHWAY	Huntington's disease	73	4.28655	3.39654e-16	VDAC3_HUMAN, QCR7_HUMAN, Q6I9V5_HUMAN, DHSA_HUMAN, Q9H3K5_HUMAN, ATPO_HUMAN, Q6IB89_HUMAN, Q549M5_HUMAN, NDUA6_HUMAN, B2RUY3_HUMAN, Q53G17_HUMAN, HD_HUMAN, ATPD_HUMAN, GNAQ_HUMAN, QCR1_HUMAN, Q7Z518_HUMAN, Q6FGA0_HUMAN, Q59EI9_HUMAN, Q7Z7M4_HUMAN, Q6IPW4_HUMAN, CX6B1_HUMAN, COX41_HUMAN, AP2S1_HUMAN, ACPM_HUMAN, CLCB_HUMAN, Q6J164_HUMAN, NDUB8_HUMAN, DCTN4_HUMAN, A8K761_HUMAN, NDUS4_HUMAN, B7Z792_…	783	180	5085	2.63378
KEGG_PATHWAY	Valine, leucine and isoleucine degradation	30	1.7616	3.7724e-14	MMSA_HUMAN, AUHM_HUMAN, Q5HYG7_HUMAN, Q546Z2_HUMAN, ECHM_HUMAN, ALDH2_HUMAN, THIL_HUMAN, GABT_HUMAN, SCOT1_HUMAN, ACAD8_HUMAN, ODB2_HUMAN, Q53XZ9_HUMAN, THIK_HUMAN, HCDH_HUMAN, Q9BQL0_HUMAN, PCCA_HUMAN, Q5SQN6_HUMAN, Q6IBS9_HUMAN, AL1B1_HUMAN, ECHB_HUMAN, MCEE_HUMAN, Q5T4U5_HUMAN, AL7A1_HUMAN, Q59GW6_HUMAN, HIBCH_HUMAN, MUTA_HUMAN, MCCA_HUMAN, MCCB_HUMAN, B9EKV4_HUMAN, Q59GV0_HUMAN, Q6ZSA3_HUMAN	783	44	5085	4.4279
KEGG_PATHWAY	Proteasome	28	1.64416	3.30996e-11	PSD11_HUMAN, PSD12_HUMAN, Q6IAT9_HUMAN, PSB2_HUMAN, Q53GN6_HUMAN, A8K2M0_HUMAN, PSB4_HUMAN, PSMD1_HUMAN, Q6IBN0_HUMAN, PRS8_HUMAN, Q53GF5_HUMAN, PSA1_HUMAN, Q5JNW4_HUMAN, Q6IBT1_HUMAN, Q53FT5_HUMAN, Q6IBM2_HUMAN, Q6IB71_HUMAN, Q6NW36_HUMAN, Q53YE8_HUMAN, PSD13_HUMAN, PSA4_HUMAN, Q5VWC4_HUMAN, PSB5_HUMAN, PSB3_HUMAN, Q53FT8_HUMAN, Q5U0A0_HUMAN, PSMD4_HUMAN, PRS7_HUMAN, Q59EG8_HUMAN, PRS6A_HUMAN, P…	783	47	5085	3.86892
KEGG_PATHWAY	Propanoate metabolism	22	1.29184	1.57473e-10	SUCB2_HUMAN, MMSA_HUMAN, B7Z5E3_HUMAN, PCCA_HUMAN, ACSS3_HUMAN, Q5HYG7_HUMAN, AL1B1_HUMAN, ALDH2_HUMAN, ECHM_HUMAN, Q5U077_HUMAN, Q6IAL5_HUMAN, THIL_HUMAN, GABT_HUMAN, MCEE_HUMAN, Q5T4U5_HUMAN, AL7A1_HUMAN, Q5QPH3_HUMAN, SUCA_HUMAN, HIBCH_HUMAN, Q59GW6_HUMAN, Q7Z5G3_HUMAN, MUTA_HUMAN, B9EKV4_HUMAN, Q59GV0_HUMAN	783	32	5085	4.4648
KEGG_PATHWAY	Pyruvate metabolism	23	1.35056	7.03111e-09	Q86YI5_HUMAN, ALDR_HUMAN, B7Z5E3_HUMAN, Q5T945_HUMAN, AL1B1_HUMAN, ALDH2_HUMAN, ODPB_HUMAN, Q6FHZ0_HUMAN, Q5U077_HUMAN, MAOX_HUMAN, THIL_HUMAN, MAON_HUMAN, AL7A1_HUMAN, Q5QPH3_HUMAN, ACYP2_HUMAN, KPYM_HUMAN, Q59GW6_HUMAN, GLO2_HUMAN, Q7Z5G3_HUMAN, B9EKV4_HUMAN, PYC_HUMAN, MAOM_HUMAN, LGUL_HUMAN	783	40	5085	3.7342
KEGG_PATHWAY	Glycolysis / Gluconeogenesis	28	1.64416	3.97066e-08	ALDOA_HUMAN, B7Z5E3_HUMAN, Q6IRT1_HUMAN, ALDH2_HUMAN, ODPB_HUMAN, Q5U077_HUMAN, Q6ZTT1_HUMAN, PGM2_HUMAN, Q5QPH3_HUMAN, KPYM_HUMAN, G3P_HUMAN, TPIS_HUMAN, Q7Z5G3_HUMAN, K6PL_HUMAN, ENOA_HUMAN, G6PI_HUMAN, ALDOC_HUMAN, Q86YI5_HUMAN, AK1A1_HUMAN, PGM1_HUMAN, AL1B1_HUMAN, HXK1_HUMAN, Q6FHV6_HUMAN, Q53G35_HUMAN, AL7A1_HUMAN, K6PF_HUMAN, B9EKV4_HUMAN, A8K4W6_HUMAN, K6PP_HUMAN	783	60	5085	3.03065
KEGG_PATHWAY	Citrate cycle (TCA cycle)	19	1.11568	5.46839e-08	Q53GL5_HUMAN, Q86YI5_HUMAN, SUCB2_HUMAN, Q6FHQ6_HUMAN, DHSA_HUMAN, Q53GF8_HUMAN, Q6FHZ0_HUMAN, ODPB_HUMAN, Q6IAL5_HUMAN, Q0QEY7_HUMAN, B1ANK7_HUMAN, OGDHL_HUMAN, Q4LE36_HUMAN, IDHP_HUMAN, ACOC_HUMAN, SUCA_HUMAN, Q59GW8_HUMAN, IDH3B_HUMAN, ODO1_HUMAN, ODO2_HUMAN, Q6FI37_HUMAN, DHSB_HUMAN, PYC_HUMAN, IDH3G_HUMAN	783	31	5085	3.98035
KEGG_PATHWAY	Long-term potentiation	28	1.64416	8.89477e-07	PP1A_HUMAN, Q59HA9_HUMAN, Q8IWE0_HUMAN, KCC2B_HUMAN, Q5U0C3_HUMAN, A8KAH9_HUMAN, RASK_HUMAN, A8K161_HUMAN, KS6A2_HUMAN, GNAQ_HUMAN, ITPR1_HUMAN, MP2K2_HUMAN, PLCB1_HUMAN, A4D2J9_HUMAN, RAP1B_HUMAN, KCC4_HUMAN, KAPCA_HUMAN, Q8N1F0_HUMAN, Q5U091_HUMAN, PP2BA_HUMAN, Q6J164_HUMAN, Q1HBJ4_HUMAN, Q9BRL5_HUMAN, Q5SWX3_HUMAN, KCC2G_HUMAN, KAPCB_HUMAN, KCC2D_HUMAN, PP1B_HUMAN, MK03_HUMAN, KPCB_HUMAN, RASH…	783	68	5085	2.6741
KEGG_PATHWAY	Glutathione metabolism	22	1.29184	5.12628e-06	Q53GL5_HUMAN, Q6FHQ6_HUMAN, Q14TF0_HUMAN, GPX4_HUMAN, GGCT_HUMAN, GSTT1_HUMAN, GPX1_HUMAN, AIFM1_HUMAN, Q6GMP0_HUMAN, Q6FII1_HUMAN, GGT7_HUMAN, AMPL_HUMAN, SPSY_HUMAN, GSHB_HUMAN, G6PD_HUMAN, GSHR_HUMAN, GSTM2_HUMAN, Q59EJ5_HUMAN, IDHP_HUMAN, Q0D2I8_HUMAN, SPEE_HUMAN, Q6FI37_HUMAN, GSTM1_HUMAN, GSTP1_HUMAN, Q6FGJ9_HUMAN, Q5VV89_HUMAN	783	50	5085	2.85747
KEGG_PATHWAY	Tight junction	41	2.40752	1.29541e-05	Q5U5J2_HUMAN, Q53GK6_HUMAN, KPCE_HUMAN, CSKP_HUMAN, SPTA2_HUMAN, Q7Z3C9_HUMAN, 2ABG_HUMAN, 2ABD_HUMAN, MYH10_HUMAN, E41L1_HUMAN, RASK_HUMAN, Q71U02_HUMAN, MAGI3_HUMAN, Q8WZ56_HUMAN, E41L2_HUMAN, L2GL1_HUMAN, Q8WVW5_HUMAN, Q53HG7_HUMAN, Q5TZX1_HUMAN, AKT3_HUMAN, ACTN4_HUMAN, E41L3_HUMAN, GNAI1_HUMAN, Q3MNF0_HUMAN, B3KUN1_HUMAN, Q96H99_HUMAN, Q3MIV8_HUMAN, Q5U091_HUMAN, Q60FE2_HUMAN, Q53X45_HUMAN, …	783	134	5085	1.98705
KEGG_PATHWAY	Pentose phosphate pathway	14	0.822079	2.09713e-05	ALDOA_HUMAN, PGM1_HUMAN, G6PD_HUMAN, TALDO_HUMAN, PRPS2_HUMAN, Q6ZTT1_HUMAN, Q53FW2_HUMAN, PGM2_HUMAN, 6PGL_HUMAN, K6PF_HUMAN, K6PL_HUMAN, Q53EM5_HUMAN, G6PI_HUMAN, K6PP_HUMAN, ALDOC_HUMAN	783	25	5085	3.63678
KEGG_PATHWAY	Butanoate metabolism	16	0.939518	5.84946e-05	AL1B1_HUMAN, ECHM_HUMAN, ODPB_HUMAN, ALDH2_HUMAN, THIL_HUMAN, GABT_HUMAN, SCOT1_HUMAN, BDH2_HUMAN, Q8IVA8_HUMAN, AL7A1_HUMAN, Q59GW6_HUMAN, Q546H9_HUMAN, Q5VZ30_HUMAN, HCDH_HUMAN, B9EKV4_HUMAN, BDH_HUMAN	783	34	5085	3.05612
KEGG_PATHWAY	Gap junction	29	1.70288	9.39174e-05	Q59FM5_HUMAN, GCYB1_HUMAN, RASK_HUMAN, Q8IZ29_HUMAN, Q5SU16_HUMAN, GNAQ_HUMAN, ITPR1_HUMAN, TBB2A_HUMAN, MP2K2_HUMAN, PLCB1_HUMAN, TBB2B_HUMAN, Q5TZX1_HUMAN, A6NI00_HUMAN, KAPCA_HUMAN, GNAI1_HUMAN, GNAS1_HUMAN, GNA11_HUMAN, ADCY5_HUMAN, Q5U091_HUMAN, Q6J164_HUMAN, Q1HBJ4_HUMAN, GNAI2_HUMAN, Q6MZU1_HUMAN, Q53FJ6_HUMAN, KAPCB_HUMAN, B0LPF3_HUMAN, TBB3_HUMAN, Q6ICN0_HUMAN, MK03_HUMAN, KPCB_HUMAN, Q6…	783	89	5085	2.1161
KEGG_PATHWAY	beta-Alanine metabolism	12	0.704639	0.000146541	Q5HYG7_HUMAN, AL1B1_HUMAN, SPSY_HUMAN, ECHM_HUMAN, ALDH2_HUMAN, GABT_HUMAN, Q5T4U5_HUMAN, AL7A1_HUMAN, Q8IVA8_HUMAN, HIBCH_HUMAN, SPEE_HUMAN, Q5VZ30_HUMAN, B9EKV4_HUMAN	783	22	5085	3.54232
KEGG_PATHWAY	Long-term depression	24	1.40928	0.000148961	Q59FM5_HUMAN, GCYB1_HUMAN, RASK_HUMAN, Q8WZ56_HUMAN, GNAQ_HUMAN, MP2K2_HUMAN, ITPR1_HUMAN, PLCB1_HUMAN, Q8N652_HUMAN, Q5TZX1_HUMAN, A6NI00_HUMAN, GNAI1_HUMAN, GNAS1_HUMAN, GNA11_HUMAN, B3KUN1_HUMAN, Q5U091_HUMAN, Q6J164_HUMAN, Q1HBJ4_HUMAN, GNAI2_HUMAN, A8K7B7_HUMAN, GNAO_HUMAN, GNA13_HUMAN, MK03_HUMAN, KPCB_HUMAN, RASH_HUMAN, A4QPA9_HUMAN, Q6I9T8_HUMAN	783	69	5085	2.25887
KEGG_PATHWAY	Pathogenic Escherichia coli infection	21	1.23312	0.000181622	ROCK2_HUMAN, Q53R19_HUMAN, Q53GB6_HUMAN, FYN_HUMAN, Q53GK6_HUMAN, D0PNI1_HUMAN, Q96H99_HUMAN, EZRI_HUMAN, RHOA_HUMAN, TBB3_HUMAN, ARPC5_HUMAN, Q5VY93_HUMAN, Q2LE71_HUMAN, ARHG2_HUMAN, Q6NUR7_HUMAN, Q5SU16_HUMAN, Q8IZ29_HUMAN, 1433T_HUMAN, TBB2A_HUMAN, Q8WVW5_HUMAN, ARP5L_HUMAN, TBB2B_HUMAN, CDC42_HUMAN, Q53HG7_HUMAN	783	57	5085	2.39262
KEGG_PATHWAY	Endocytosis	48	2.81856	0.000186394	Q6FI54_HUMAN, PI42B_HUMAN, HSP72_HUMAN, EEA1_HUMAN, Q53GC2_HUMAN, HSP7C_HUMAN, GIT2_HUMAN, A8K1B6_HUMAN, EPN1_HUMAN, Q6FGM0_HUMAN, CHMP3_HUMAN, SHLB2_HUMAN, B2R5U3_HUMAN, Q6FHR0_HUMAN, DYN1_HUMAN, DYN3_HUMAN, AP2S1_HUMAN, CLCB_HUMAN, A8K5I0_HUMAN, SMAP1_HUMAN, Q6NUS1_HUMAN, Q7Z5V0_HUMAN, Q9UQD4_HUMAN, Q59EJ3_HUMAN, AUXI_HUMAN, AP2A2_HUMAN, Q6FH17_HUMAN, EPS15_HUMAN, RASH_HUMAN, DNM1L_HUMAN, Q53EY…	783	184	5085	1.69415
KEGG_PATHWAY	Arginine and proline metabolism	20	1.1744	0.000189936	AMPL_HUMAN, ARGI1_HUMAN, Q5T6L4_HUMAN, SPSY_HUMAN, AL1B1_HUMAN, ALDH2_HUMAN, AL4A1_HUMAN, OAT_HUMAN, AL7A1_HUMAN, Q8TBI1_HUMAN, KCRU_HUMAN, KCRB_HUMAN, AATM_HUMAN, SPEE_HUMAN, Q53YE7_HUMAN, Q5R208_HUMAN, A8YXX4_HUMAN, GATM_HUMAN, B9EKV4_HUMAN, AATC_HUMAN	783	53	5085	2.45066
KEGG_PATHWAY	Aminoacyl-tRNA biosynthesis	17	0.998238	0.000195714	SYWC_HUMAN, SYAC_HUMAN, SYK_HUMAN, SYSM_HUMAN, SYNC_HUMAN, Q52NV4_HUMAN, SYFB_HUMAN, Q5HYE4_HUMAN, Q7Z3U5_HUMAN, SYEP_HUMAN, SYIM_HUMAN, SYEM_HUMAN, SYYC_HUMAN, Q53GX7_HUMAN, SYG_HUMAN, Q6IBR2_HUMAN, Q9BR63_HUMAN, SYDC_HUMAN	783	41	5085	2.69274
KEGG_PATHWAY	Fructose and mannose metabolism	15	0.880799	0.000252602	ALDOA_HUMAN, PHP14_HUMAN, ALDR_HUMAN, F262_HUMAN, GMPPA_HUMAN, MPI_HUMAN, HXK1_HUMAN, Q6ZTT1_HUMAN, K6PF_HUMAN, DHSO_HUMAN, TPIS_HUMAN, FCL_HUMAN, K6PL_HUMAN, K6PP_HUMAN, ALDOC_HUMAN, Q6FIE5_HUMAN, GMPPB_HUMAN	783	34	5085	2.86511
KEGG_PATHWAY	Fc gamma R-mediated phagocytosis	29	1.70288	0.000324175	MARCS_HUMAN, PI42B_HUMAN, KPCE_HUMAN, AMPH_HUMAN, PAK1_HUMAN, WASF1_HUMAN, ARPC5_HUMAN, A8K1B6_HUMAN, A2A284_HUMAN, A4D2P0_HUMAN, A4D2P1_HUMAN, Q9Y6B5_HUMAN, AKT3_HUMAN, Q53R19_HUMAN, DYN1_HUMAN, DYN3_HUMAN, COF1_HUMAN, Q53GB6_HUMAN, Q549N0_HUMAN, Q56A86_HUMAN, Q1HBJ4_HUMAN, CRKL_HUMAN, CRK_HUMAN, MK03_HUMAN, Q2LE71_HUMAN, Q6FH17_HUMAN, KPCB_HUMAN, DNM1L_HUMAN, A4QPA9_HUMAN, Q5T0I2_HUMAN, ARP5L_H…	783	95	5085	1.98246
KEGG_PATHWAY	Regulation of actin cytoskeleton	53	3.11216	0.000373843	B1GX77_HUMAN, PI42B_HUMAN, PAK1_HUMAN, EZRI_HUMAN, PAK2_HUMAN, RASK_HUMAN, ARPC5_HUMAN, PI42A_HUMAN, A4D2P1_HUMAN, Q69YP5_HUMAN, MOES_HUMAN, COF1_HUMAN, Q53GB6_HUMAN, Q549N0_HUMAN, Q1HBJ4_HUMAN, Q53X45_HUMAN, Q1HE25_HUMAN, RHOA_HUMAN, GNA13_HUMAN, PP1B_HUMAN, ARHG7_HUMAN, MYLK_HUMAN, RASH_HUMAN, A4QPA9_HUMAN, ACTN2_HUMAN, ARP5L_HUMAN, CDC42_HUMAN, MYH14_HUMAN, BAIP2_HUMAN, PP1A_HUMAN, Q53GK6_HUMA…	783	215	5085	1.60091
KEGG_PATHWAY	Cardiac muscle contraction	25	1.468	0.00042521	QCR2_HUMAN, Q53YB7_HUMAN, QCR7_HUMAN, AT2A2_HUMAN, CY1_HUMAN, Q5VU66_HUMAN, SL9A6_HUMAN, RYR2_HUMAN, TPM2_HUMAN, TPM4_HUMAN, COX5A_HUMAN, QCR1_HUMAN, Q6FGA0_HUMAN, CX6B1_HUMAN, COX41_HUMAN, Q6ZN40_HUMAN, AT1B2_HUMAN, Q6LEU2_HUMAN, Q567R0_HUMAN, CA2D3_HUMAN, COX6C_HUMAN, Q53ES0_HUMAN, Q1ZYL5_HUMAN, TPM1_HUMAN, CA2D1_HUMAN, QCR6_HUMAN, Q8TBT6_HUMAN, UCRI_HUMAN, Q5HYB6_HUMAN, TPM3_HUMAN, Q9UIU0_HUMA…	783	78	5085	2.08149
KEGG_PATHWAY	Fatty acid metabolism	16	0.939518	0.000512966	Q5SQN6_HUMAN, Q5HYG7_HUMAN, Q6IRT1_HUMAN, AL1B1_HUMAN, ALDH2_HUMAN, ECHM_HUMAN, ECHB_HUMAN, THIL_HUMAN, Q5T4U5_HUMAN, AL7A1_HUMAN, ACSL6_HUMAN, Q59GW6_HUMAN, Q53HG3_HUMAN, THIK_HUMAN, B2RAQ8_HUMAN, HCDH_HUMAN, B9EKV4_HUMAN	783	40	5085	2.5977
KEGG_PATHWAY	Renal cell carcinoma	23	1.35056	0.000527889	PTN11_HUMAN, B1GX77_HUMAN, Q5U0C3_HUMAN, PAK1_HUMAN, Q59GX2_HUMAN, A8KAH9_HUMAN, PAK2_HUMAN, RASK_HUMAN, A4D2P0_HUMAN, MP2K2_HUMAN, A4D2P1_HUMAN, Q9Y6B5_HUMAN, AKT3_HUMAN, B7WPD3_HUMAN, RAP1B_HUMAN, Q5T2B7_HUMAN, Q5U091_HUMAN, Q56A86_HUMAN, Q1HBJ4_HUMAN, B1ANK7_HUMAN, CRKL_HUMAN, B0LPF3_HUMAN, CRK_HUMAN, Q6ICN0_HUMAN, MK03_HUMAN, RASH_HUMAN, A4QPA9_HUMAN, CDC42_HUMAN	783	70	5085	2.13383
KEGG_PATHWAY	Neurotrophin signaling pathway	34	1.99648	0.00077335	Q548C2_HUMAN, PTN11_HUMAN, Q8IWE0_HUMAN, KCC2B_HUMAN, Q5U0C3_HUMAN, A8KAH9_HUMAN, RASK_HUMAN, KS6A2_HUMAN, A8K161_HUMAN, A4D2P0_HUMAN, A2A284_HUMAN, A4D2P1_HUMAN, MP2K2_HUMAN, 1433E_HUMAN, MK10_HUMAN, AKT3_HUMAN, A4D2J9_HUMAN, RAP1B_HUMAN, KCC4_HUMAN, D0PNI1_HUMAN, 1433G_HUMAN, Q5U091_HUMAN, Q1HBJ4_HUMAN, Q56A86_HUMAN, Q9BRL5_HUMAN, CRKL_HUMAN, KCC2G_HUMAN, Q5SWX3_HUMAN, B0LPF3_HUMAN, KCC2D_HUMAN…	783	124	5085	1.78068
KEGG_PATHWAY	Vibrio cholerae infection	19	1.11568	0.00124382	A6NI00_HUMAN, KAPCA_HUMAN, Q53GK6_HUMAN, VATH_HUMAN, GNAS1_HUMAN, VATB2_HUMAN, Q9H3H0_HUMAN, Q6MZU1_HUMAN, PDIA4_HUMAN, KAPCB_HUMAN, Q6NVJ2_HUMAN, Q9H0C7_HUMAN, Q53X12_HUMAN, VATA_HUMAN, ARF1_HUMAN, A2A284_HUMAN, KPCB_HUMAN, Q68DX9_HUMAN, Q8WVW5_HUMAN, Q53Y06_HUMAN, VATC1_HUMAN	783	56	5085	2.20341
KEGG_PATHWAY	Cysteine and methionine metabolism	13	0.763359	0.0033417	SAHH3_HUMAN, B7Z5E3_HUMAN, SPSY_HUMAN, SAHH2_HUMAN, Q5U077_HUMAN, Q6FHN9_HUMAN, METK2_HUMAN, ENOPH_HUMAN, MAT2B_HUMAN, SAHH_HUMAN, AATM_HUMAN, SPEE_HUMAN, AATC_HUMAN	783	34	5085	2.4831
KEGG_PATHWAY	Prion diseases	13	0.763359	0.004389	KAPCA_HUMAN, FYN_HUMAN, NCAM1_HUMAN, A8K5I0_HUMAN, GRP78_HUMAN, Q1HBJ4_HUMAN, Q86XR1_HUMAN, KAPCB_HUMAN, MK03_HUMAN, Q59EJ3_HUMAN, MP2K2_HUMAN, SODC_HUMAN, LAMC1_HUMAN, A4QPA9_HUMAN	783	35	5085	2.41215
KEGG_PATHWAY	Adherens junction	22	1.29184	0.00492458	BAIP2_HUMAN, Q5U5J2_HUMAN, Q5W9G3_HUMAN, Q53GK6_HUMAN, WASF1_HUMAN, A4D2P0_HUMAN, A4D2P1_HUMAN, Q59EH3_HUMAN, Q8WVW5_HUMAN, SRBS1_HUMAN, VINC_HUMAN, ACTN4_HUMAN, FYN_HUMAN, B5MCC7_HUMAN, Q1HBJ4_HUMAN, Q6MZU1_HUMAN, Q1HE25_HUMAN, CTNA2_HUMAN, RHOA_HUMAN, MK03_HUMAN, CTND1_HUMAN, Q68DX9_HUMAN, ACTN2_HUMAN, CDC42_HUMAN, PVRL1_HUMAN	783	77	5085	1.8555
KEGG_PATHWAY	Tryptophan metabolism	14	0.822079	0.00518265	SYWC_HUMAN, AL1B1_HUMAN, ECHM_HUMAN, ALDH2_HUMAN, THIL_HUMAN, OGDHL_HUMAN, AL7A1_HUMAN, Q8TBI1_HUMAN, Q59GW6_HUMAN, ODO1_HUMAN, Q53YE7_HUMAN, B9EKV4_HUMAN, HCDH_HUMAN, CATA_HUMAN	783	40	5085	2.27299
KEGG_PATHWAY	Oocyte meiosis	28	1.64416	0.00751279	PP1A_HUMAN, Q8IWE0_HUMAN, KCC2B_HUMAN, SLK_HUMAN, SKP1_HUMAN, A8K161_HUMAN, KS6A2_HUMAN, Q8WZ56_HUMAN, ITPR1_HUMAN, 1433E_HUMAN, A4D2J9_HUMAN, KAPCA_HUMAN, Q8N1F0_HUMAN, D0PNI1_HUMAN, B3KUN1_HUMAN, 1433G_HUMAN, ADCY5_HUMAN, PP2BA_HUMAN, Q1HBJ4_HUMAN, Q9BRL5_HUMAN, Q5SWX3_HUMAN, KCC2G_HUMAN, A8K7B7_HUMAN, KAPCB_HUMAN, KCC2D_HUMAN, PP1B_HUMAN, MK03_HUMAN, 1433B_HUMAN, 1433T_HUMAN, A4QPA9_HUMAN, 143…	783	110	5085	1.65308
