# Supplementary material for: Anatomo-proteomic characterization of human basal ganglia: focus on striatum and globus pallidus
Source: Mol Brain. 2014 Nov 18;7:83. doi: 10.1186/s13041-014-0083-9 (PMC4236423; doi:10.1186/s13041-014-0083-9)
Supplement: Additional file 13: — Striatal and pallidal proteome distributions across specific reactions using the PANTHER classification system. [file 13041_2014_83_MOESM13_ESM.xlsx]

## Sheet: STRIATUM
Category	Term	Count	%	PValue	PROTEINS	List Total	Pop Hits	Pop Total	Fold Enrichment
	Specific-neuronal processes
PANTHER_PATHWAY	P00049:Parkinson disease	32	2.41509	1.90873e-07	O15400, Q59EJ3, Q59GE1, P31946, P53779, P61981, Q2M3B4, Q99719, P27348, P11142, P07101, Q1HBJ4, P11021, Q6FHG5, Q6IBT1, Q4W5L2, Q53FT8, P54652, Q15019, P27361, Q53GN6, P38646, Q53YE8, P28070, A2RUN4, O14818, P62258, Q53GF5, Q04917, Q5U0A0, Q6IB71, P49720, D0PNI1, Q9UNE7	335	102	2857	2.67556
PANTHER_PATHWAY	P05912:Dopamine receptor mediated signaling pathway	25	1.88679	3.08537e-05	B3KVQ9, P13861, Q2M3B4, P04899, P62136, O43491, P07101, Q9Y2J2, Q00535, P17612, Q05940, P63096, Q5HY54, A6NI00, Q8N652, Q9H4G0, P62140, Q6FIC5, P60880, Q6DHZ2, B0LPF3, P63215, Q53YE7, A2RUN4, Q8TBI1, Q7Z3C9, Q5TZX1	335	87	2857	2.45068
PANTHER_PATHWAY	P05734:Synaptic_vesicle_trafficking	16	1.20755	3.87984e-05	O00186, O95716, P46459, Q2VPS2, Q75ME0, Q68CM6, P60880, Q8N9I0, P08247, P20336, Q6AI31, Q59EX7, Q9UJD0, P17600, Q86VA8, Q96E17	335	42	2857	3.2489
PANTHER_PATHWAY	P00029:Huntington disease	37	2.79245	6.40674e-05	Q53QM2, P17655, P04350, Q99536, Q9Y6G9, P61204, Q8IY52, P53779, Q59HA9, Q53GB6, P18085, A4D2P1, O94973, Q5SU16, Q08257, Q8IZ29, P84077, Q13509, Q9BPX5, Q6FIA3, P08574, Q59EF6, Q8TBF7, Q5TZC3, O43237, Q6FH17, Q9P1U1, Q9HCJ6, Q14204, Q9BVA1, P04632, P42025, Q56A86, O95782, Q13885, A4D0Z3, P09497, Q6FHR0, P09496	335	162	2857	1.94783
PANTHER_PATHWAY	P05913:Enkephalin release	13	0.981132	0.000364996	Q69YP5, A6NI00, P13861, Q6DHZ2, P04899, O60262, P63215, P09471, P17612, P63096, Q6FHM2, Q9HAV0, Q5TZX1	335	35	2857	3.16768
PANTHER_PATHWAY	P00039:Metabotropic glutamate receptor group III pathway	21	1.58491	0.000421434	Q69YP5, Q8N169, Q68DQ4, Q2VPS2, Q1WWK6, Q75ME0, P60880, Q59HA9, P13861, Q6DHZ2, O60262, P04899, P63215, Q9P2U7, P17612, Q59FL6, P63096, Q6FHM2, Q6J164, Q5TZX1, Q9HAV0, B2R5T5	335	78	2857	2.2961
PANTHER_PATHWAY	P00040:Metabotropic glutamate receptor group II pathway	16	1.20755	0.000584986	Q69YP5, Q68DQ4, Q2VPS2, Q75ME0, P60880, P13861, Q6DHZ2, O60262, P04899, P63215, P09471, P17612, P63096, Q6FHM2, Q9HAV0, Q5TZX1, B2R5T5	335	52	2857	2.62411
PANTHER_PATHWAY	P00043:Muscarinic acetylcholine receptor 2 and 4 signaling pathway	17	1.28302	0.000667857	Q69YP5, Q68DQ4, P28329, Q2VPS2, Q75ME0, P60880, P13861, Q6DHZ2, O60262, P04899, P63215, Q9UIU0, P17612, P63096, Q6FHM2, Q9HAV0, Q5TZX1, B2R5T5	335	58	2857	2.49969
PANTHER_PATHWAY	P04372:5-Hydroxytryptamine degredation	8	0.603774	0.0019203	Q53YE7, P00352, O75891, P30038, Q8TBI1, P49419, P30837, Q59G10, P05091	335	17	2857	4.01335
PANTHER_PATHWAY	P04386:Histamine H2 receptor mediated signaling pathway	10	0.754717	0.00251096	Q69YP5, P63215, A6NI00, A8K1Y9, Q86XU3, P17612, Q6FHM2, Q6DHZ2, P13861, O60262, Q9HAV0	335	27	2857	3.15865
PANTHER_PATHWAY	P04373:5HT1 type receptor mediated signaling pathway	13	0.981132	0.00515679	Q69YP5, P60880, P13861, Q6DHZ2, P04899, O60262, P63215, P17612, Q05940, P63096, Q6FHM2, Q9HAV0, Q5TZX1	335	46	2857	2.41019
PANTHER_PATHWAY	P00007:Axon guidance mediated by semaphorins	13	0.981132	0.00884664	B2R692, Q13153, Q9BPU6, Q5JR08, B1GX77, Q59GB4, O14531, Q6DEN2, A4D2P1, P61586, Q00535, Q14194, Q9HCM2	335	49	2857	2.26263
PANTHER_PATHWAY	P04380:Cortocotropin releasing factor receptor signaling pathway	10	0.754717	0.00884855	Q69YP5, P63215, A6NI00, A8K1Y9, Q86XU3, P50148, Q59FM5, P60880, Q6FHM2, O60262, Q9HAV0	335	32	2857	2.66511
PANTHER_PATHWAY	P05916:Opioid prodynorphin pathway	10	0.754717	0.0109491	Q69YP5, P63215, P09471, P63096, P60880, Q6FHM2, O60262, P04899, Q5TZX1, Q9HAV0	335	33	2857	2.58435
PANTHER_PATHWAY	P05731:GABA-B_receptor_II_signaling	11	0.830189	0.0117639	Q69YP5, P63215, Q68DQ4, P09471, O95622, P17612, P63096, Q6DHZ2, P13861, O60262, Q5TZX1, B2R5T5	335	39	2857	2.40543
PANTHER_PATHWAY	P04378:Beta2 adrenergic receptor signaling pathway	12	0.90566	0.0121704	Q69YP5, A8K1Y9, A6NI00, P60880, P13861, Q6DHZ2, Q92736, O60262, P63215, Q86XU3, P17612, Q6FHM2, Q9HAV0	335	45	2857	2.27423
PANTHER_PATHWAY	P05917:Opioid proopiomelanocortin pathway	10	0.754717	0.0134028	Q69YP5, P63215, P09471, P63096, P60880, Q6FHM2, O60262, P04899, Q5TZX1, Q9HAV0	335	34	2857	2.50834
PANTHER_PATHWAY	P04377:Beta1 adrenergic receptor signaling pathway	12	0.90566	0.0143747	Q69YP5, A8K1Y9, A6NI00, P60880, P13861, Q6DHZ2, Q92736, O60262, P63215, Q86XU3, P17612, Q6FHM2, Q9HAV0	335	46	2857	2.22479
PANTHER_PATHWAY	P05730:Endogenous_cannabinoid_signaling	8	0.603774	0.0256807	Q69YP5, P63215, P09471, Q9NQ66, P63096, Q6J164, O60262, Q5TZX1	335	26	2857	2.62411
PANTHER_PATHWAY	P05915:Opioid proenkephalin pathway	9	0.679245	0.0322041	Q69YP5, P63215, P63096, P60880, Q6FHM2, O60262, P04899, Q5TZX1, Q9HAV0	335	33	2857	2.32592
PANTHER_PATHWAY	P04376:5HT4 type receptor mediated signaling pathway	9	0.679245	0.0322041	Q69YP5, P63215, A6NI00, A8K1Y9, Q86XU3, P60880, Q05940, Q6FHM2, O60262, Q9HAV0	335	33	2857	2.32592
PANTHER_PATHWAY	P04379:Beta3 adrenergic receptor signaling pathway	8	0.603774	0.0377099	Q69YP5, P63215, A6NI00, A8K1Y9, Q86XU3, P60880, Q6FHM2, O60262, Q9HAV0	335	28	2857	2.43667
PANTHER_PATHWAY	P00042:Muscarinic acetylcholine receptor 1 and 3 signaling pathway	13	0.981132	0.0462461	Q69YP5, P28329, Q2VPS2, P50148, Q75ME0, P60880, Q59HA9, O60262, Q02156, P63215, Q59FM5, Q6FHM2, Q9HAV0	335	61	2857	1.81752
	other metabolic processes
PANTHER_PATHWAY	P02771:Pyrimidine Metabolism	9	0.679245	9.86078e-05	O14531, P80404, Q6DEN2, Q9NQR4, Q9BPU6, Q02252, Q86X76, Q14194, Q59GB4	335	15	2857	5.11701
PANTHER_PATHWAY	P00016:Cytoskeletal regulation by Rho GTPase	27	2.03774	0.000211727	P04350, Q3MNF0, Q53Y44, Q5JR08, Q60FE2, P23528, B1GX77, Q53GB6, A4D2P1, Q5SU16, Q8IZ29, Q59FM5, B2R692, Q13509, Q9BPX5, Q13153, Q53R19, Q07960, P60981, P16949, Q7Z406, Q9BVA1, P61586, P42025, O75116, Q13885, Q2LE71, Q3MIV8	335	109	2857	2.11253
PANTHER_PATHWAY	P00060:Ubiquitin proteasome pathway	21	1.58491	0.000999284	Q53FT5, P35998, P22314, P61088, Q6IBN0, Q53GN6, A0M8W4, P61086, P62195, Q5VWC4, P28074, A8K2M0, Q5H962, Q6NW36, Q59EG8, P17980, P62333, Q13404, O00231, O00233, Q8NBU5, O00232	335	83	2857	2.15778
PANTHER_PATHWAY	P00024:Glycolysis	10	0.754717	0.00186184	P09972, Q53G35, Q6FHV6, Q01813, P08237, A8K4W6, P06733, P04075, P06744, Q6ZTT1, P17858	335	26	2857	3.28014
PANTHER_PATHWAY	P05911:Angiotensin II-stimulated signaling through G proteins and beta-arrestin	15	1.13208	0.00186411	B2R692, Q69YP5, Q9NQ66, P50148, Q5JR08, P27361, A4QPA9, O60262, Q02156, P63215, Q86U78, P61586, Q1HBJ4, P36507, P49407	335	52	2857	2.4601
PANTHER_PATHWAY	P00051:TCA cycle	8	0.603774	0.0019203	Q53GL5, Q6IAL5, Q6FHQ6, Q15119, B1ANK7, Q02218, B4DXG6, Q9ULD0	335	17	2857	4.01335
PANTHER_PATHWAY	P02738:De novo purine biosynthesis	11	0.830189	0.00324702	P27144, A8K639, Q7Z4Y4, A8K9T9, Q9NUF9, Q96IN2, P12268, Q15374, Q9Y6K8, Q5T9B7, Q32Q12, P15531	335	33	2857	2.84279
PANTHER_PATHWAY	P02755:Methylmalonyl pathway	4	0.301887	0.00578886	P05165, Q59GV0, P22033, Q96PE7	335	4	2857	8.52836
PANTHER_PATHWAY	P02754:Methylcitrate cycle	4	0.301887	0.0241702	Q7Z5G3, Q9H6R3, Q5QPH3, P21399	335	6	2857	5.68557
PANTHER_PATHWAY	P02746:Heme biosynthesis	6	0.45283	0.0310869	P50336, Q5JPH6, P07814, Q6ZMU0, Q53YD7, P22830	335	16	2857	3.19813
PANTHER_PATHWAY	P02788:Xanthine and guanine salvage pathway	4	0.301887	0.0386873	Q9Y2T3, P00492, Q6PCE3, Q8N7G1	335	7	2857	4.87335
PANTHER_PATHWAY	P00034:Integrin signalling pathway	35	2.64151	0.0456769	P61204, P18206, Q5JR08, P53779, Q53GB6, P35609, Q1HE25, P46109, P18085, A4D2P1, P10114, P06756, Q1HBJ4, Q5U0C3, P11047, O43707, P36507, P84077, Q5HY54, B2R692, Q15483, Q9BPX5, Q53R19, P27361, P55268, A4QPA9, Q5JQ44, Q6FH17, B0LPF3, O15230, Q9UNA1, P61586, P42025, Q2LE71, A4D0Z3, P01112	335	219	2857	1.36298

## Sheet: GLOBUS PALLIDUS
Category	Term	Count	%	PValue	PROTEINS	List Total	Pop Hits	Pop Total	Fold Enrichment
	Specific-neuronal processes
PANTHER_PATHWAY	P00049:Parkinson disease	33	2.64211	1.19314e-08	P25789, P25786, Q59EJ3, Q59GE1, P31946, P61981, Q2M3B4, P27348, P11142, P07101, Q1HBJ4, P06241, P11021, Q6FHG5, Q4W5L2, Q53FT8, P68036, Q5U5J2, P54652, Q15019, P27361, Q53GN6, P38646, P28070, O14818, P62258, Q6IPW4, Q53GF5, Q04917, Q5U0A0, Q6IB71, P49720, D0PNI1, A8K5I0, Q6LEU0	316	102	2857	2.92507
PANTHER_PATHWAY	P00029:Huntington disease	39	3.1225	2.46308e-06	Q53QM2, P17655, P04350, Q99536, Q9Y6G9, Q8TBT6, Q96F07, Q53GB6, A4D2P0, Q9Y243, O75146, P18085, A4D2P1, P42858, O94973, Q5SU16, Q08257, Q8IZ29, P84077, Q13509, Q9BPX5, Q6FIA3, Q8TBF7, Q5TZC3, O43237, O15511, Q6FH17, Q9P1U1, B9EGN3, Q9HCJ6, Q14204, Q96BM9, P04632, P42025, Q13885, O95782, A4D0Z3, P09497, Q6FHR0, P09496	316	162	2857	2.17657
PANTHER_PATHWAY	P05734:Synaptic_vesicle_trafficking	13	1.04083	0.00135182	O00186, Q2VPS2, Q75ME0, Q68CM6, P60880, Q8N9I0, P08247, P20336, Q6AI31, Q59EX7, P17600, Q86VA8, Q96E17, Q59GM1	316	42	2857	2.79845
PANTHER_PATHWAY	P04372:5-Hydroxytryptamine degredation	8	0.640512	0.00135283	Q53YE7, P00352, P30038, Q8TBI1, P49419, P30837, Q59G10, P05091	316	17	2857	4.25465
PANTHER_PATHWAY	P00007:Axon guidance mediated by semaphorins	14	1.1209	0.00182182	B2R692, Q13153, A0EJG6, Q9BPU6, Q13177, Q59GB4, Q5VY93, A4D2P0, O14531, Q6DEN2, A4D2P1, P61586, P06241, Q00535, Q9Y6B5, Q9HCM2	316	49	2857	2.58318
PANTHER_PATHWAY	P05912:Dopamine receptor mediated signaling pathway	18	1.44115	0.0122247	Q9H4G0, Q9BUB1, B3KVQ9, P62140, Q6FIC5, P60880, Q6DHZ2, Q2M3B4, P04899, P62136, O43491, Q6ICN0, P07101, Q53YE7, Q96C61, Q00535, Q8TBI1, Q59F12, P63096	316	87	2857	1.87058
PANTHER_PATHWAY	P04384:Gamma-aminobutyric acid synthesis	4	0.320256	0.0205943	Q5VZ30, P80404, Q8IVA8, Q546H9	316	6	2857	6.02743
PANTHER_PATHWAY	P00043:Muscarinic acetylcholine receptor 2 and 4 signaling pathway	13	1.04083	0.0215782	Q9BUB1, Q68DQ4, Q2VPS2, Q75ME0, P60880, Q6DHZ2, P04899, O60262, Q9UIU0, P63096, B2RAQ8, Q6FHM2, Q9HAV0	316	58	2857	2.02646
PANTHER_PATHWAY	P00040:Metabotropic glutamate receptor group II pathway	12	0.960769	0.0233522	Q9BUB1, Q68DQ4, P09471, Q2VPS2, Q75ME0, P63096, P60880, Q6FHM2, Q6DHZ2, O60262, P04899, Q9HAV0	316	52	2857	2.08642
	other metabolic processes
PANTHER_PATHWAY	P00016:Cytoskeletal regulation by Rho GTPase	27	2.16173	7.85845e-05	P04350, Q53Y44, Q60FE2, P23528, Q53GB6, Q5VY93, A4D2P0, A4D2P1, Q5SU16, Q8IZ29, Q9Y6B5, P29992, B2R692, Q13509, Q9BPX5, Q13153, O15511, Q53R19, Q13177, Q07960, P60981, P35580, P61586, P42025, O75116, Q13885, Q2LE71, Q549N0, Q3MIV8	316	109	2857	2.23955
PANTHER_PATHWAY	P00024:Glycolysis	11	0.880705	0.000242706	P09972, Q53G35, Q6FHV6, Q01813, P08237, A8K4W6, P06733, P04075, P06744, P14618, P17858	316	26	2857	3.8251
PANTHER_PATHWAY	P02771:Pyrimidine Metabolism	8	0.640512	0.000544578	O14531, P80404, Q6DEN2, Q9NQR4, A0EJG6, Q9BPU6, Q02252, Q59GB4	316	15	2857	4.82194
PANTHER_PATHWAY	P02788:Xanthine and guanine salvage pathway	5	0.40032	0.00387133	Q9Y2T3, Q96G03, Q6LET3, Q6PCE3, Q8N7G1	316	7	2857	6.45796
PANTHER_PATHWAY	P00051:TCA cycle	7	0.560448	0.00737013	Q6IAL5, Q6FHQ6, Q6FI37, B1ANK7, P53597, P48735, Q02218, B4DXG6, Q9ULD0	316	17	2857	3.72282
PANTHER_PATHWAY	P00034:Integrin signalling pathway	36	2.88231	0.0127236	P18206, A8MT30, B7ZLX0, Q53GB6, P35609, A4D2P0, Q6ICN0, Q1HE25, P46109, P18085, A4D2P1, P10114, Q1HBJ4, P06241, P11047, O43707, P36507, P84077, P61224, B2R692, Q15483, Q9BPX5, Q53R19, P27361, O15511, P55268, A4QPA9, Q5JQ44, Q6FH17, Q5U091, A8KAH9, O15230, P61586, P42025, Q96C61, Q2LE71, A4D0Z3, P01112	316	219	2857	1.48621
PANTHER_PATHWAY	P00060:Ubiquitin proteasome pathway	17	1.36109	0.0168405	Q53FT5, P35998, P68036, Q53XL8, A0AVT1, P22314, P61088, Q53GN6, A0M8W4, P28074, A8K2M0, Q59EG8, P17980, P55036, P62333, Q13404, O00232	316	83	2857	1.8518
PANTHER_PATHWAY	P02738:De novo purine biosynthesis	9	0.720576	0.0234786	Q3B7A7, A8K639, P12268, Q6IBG8, Q5T9B7, Q32Q12, P15531, P27144, Q6FGX9, P22102, Q7Z4Y4, Q96IN2, Q9Y6K8	316	33	2857	2.46577
