# Supplementary material for: Anatomo-proteomic characterization of human basal ganglia: focus on striatum and globus pallidus
Source: Mol Brain. 2014 Nov 18;7:83. doi: 10.1186/s13041-014-0083-9 (PMC4236423; doi:10.1186/s13041-014-0083-9)
Supplement: Additional file 14: — Anatomical correlation between pallidal and striatal proteomic expression profiling and human brain transcriptome. [file 13041_2014_83_MOESM14_ESM.xls]

## Sheet: UbiquitousAcrossBrain
	Allen Brain Transcriptomic Atlas													Basal Ganglia Proteome
Gene	Cx	MY	HiF	DT	MES	CbCx	PTg	CgG	Amg	Bpons	Cl	GP	Str	GPL	GPM	Caudate	Putamen
55752
A_23_P414771
A_23_P58072																						Gene expression
A_24_P101072																						Protein expression
A_24_P145787
A_24_P230130
A_24_P272590
A_24_P375435
A_24_P50567
A_24_P541483
A_24_P650893
A_24_P814246
A_24_P93425
A_32_P105893
A_32_P112100
A_32_P1291
A_32_P132422
A_32_P134556
A_32_P15169
A_32_P208856
A_32_P25809
AA451906
AA486598
AASDHPPT
ABCC5
ABHD14A
ABHD6
ABI1
ABI2
ABR
ACAD9
ACADVL
ACBD5
ACBD6
ACCN2
ACO2
ACOT1
ACOT2
ACTB
ACTR10
ACTR2
ACVR2B
ACYP1
ACYP2
ADAR
AF277175
AF462446
AGPAT1
AHCY
AIG1
AK056855
AK095945
AK299715
AKAP1
AKAP11
AKR7A2
AKT2
AKT3
ALDH2
ALDOA
AMD1
AMZ2
ANAPC5
ANGEL2
ANK3
ANKK1
ANKRD17
ANKRD20A2
ANKRD35
AP3D1
AP3S1
APC2
APEH
APLP2
APOO
APP
APPL1
APRT
ARF4
ARFGAP1
ARHGAP1
ARHGEF4
ARIH2
ARL2BP
ARL3
ARL6IP1
ARL6IP4
ARL6IP5
ARL8A
ARL8B
ARMCX1
ARMET
ARPC2
ARPC3
ARPC5
ARPC5L
ARTN
ASH1L
ASNS
ASNSD1
ASPSCR1
ASRGL1
ATAD1
ATF4
ATL1
ATP1B1
ATP1B3
ATP5C1
ATP5D
ATP5E
ATP5F1
ATP5G2
ATP5G3
ATP5H
ATP5I
ATP5J2
ATP5L
ATP5O
ATP5SL
ATP6AP1
ATP6AP2
ATP6V0A1
ATP6V0B
ATP6V0C
ATP6V1A
ATP6V1D
ATP6V1F
ATP6V1G1
ATP9A
ATPAF1
ATPIF1
ATRX
ATXN10
ATXN2
ATXN2L
AY047582
B3GNT1
B4GALT2
BAALC
BAG1
BAI1
BAT2D1
BAT2L
BBC3
BBS2
BC045718
BCAP29
BCKDHA
BCL2L2
BE890041
BEX4
BLOC1S1
BLVRA
BNIP3
BNIP3L
BOLA3
BRD2
BRD7
BRI3
BRI3BP
BRP44
BSDC1
BSG
BTBD1
BTBD10
BTF3
BTN2A1
BU783246
C10orf58
C10orf84
C11orf10
C11orf17
C11orf2
C11orf31
C11orf58
C11orf83
C12orf10
C12orf51
C12orf57
C12orf62
C14orf156
C14orf166
C14orf2
C15orf21
C15orf24
C15orf59
C15orf63
C16orf13
C16orf14
C16orf57
C16orf61
C16orf63
C17orf37
C17orf45
C17orf59
C17orf61
C17orf79
C17orf89
C18orf23
C19orf10
C19orf12
C19orf43
C19orf50
C19orf53
C19orf56
C19orf6
C19orf60
C19orf66
C19orf70
C1orf122
C1orf149
C1orf151
C1orf212
C1orf52
C1orf63
C1orf71
C1orf96
C1QBP
C1QTNF4
C20orf149
C20orf199
C20orf3
C20orf30
C20orf39
C20orf43
C21orf33
C21orf59
C22orf28
C22orf32
C2CD2L
C2orf49
C2orf64
C2orf74
C3orf1
C3orf10
C3orf18
C3orf39
C3orf60
C4orf27
C4orf3
C4orf34
C4orf48
C5orf24
C5orf26
C5orf30
C5orf32
C5orf45
C6orf1
C6orf106
C6orf125
C6orf153
C6orf174
C6orf192
C6orf225
C6orf62
C7orf28A
C7orf28B
C7orf42
C7orf47
C7orf59
C8orf59
C8orf82
C9orf123
C9orf4
C9orf5
C9orf62
C9orf78
C9orf86
C9orf89
C9orf9
CAB39
CABIN1
CACYBP
CADM1
CALM2
CALR
CAMLG
CAMSAP1L1
CAP1
CAPN2
CAPZA1
CARM1
CARS2
CASC3
CASC4
CASKIN1
CBS
CBWD5
CBWD6
CBX1
CBX3
CBX7
CCDC104
CCDC115
CCDC12
CCDC130
CCDC24
CCDC28A
CCDC29
CCDC34
CCDC56
CCDC6
CCDC72
CCDC75
CCDC86
CCDC88A
CCDC90A
CCDC91
CCDC92
CCNDBP1
CCNH
CCNI
CCT2
CCT3
CCT4
CCT5
CCT6A
CCT7
CCT8
CD59
CD63
CD7
CD99L2
CDC2L2
CDC42BPB
CDC42EP5
CDH22
CDKL2
CDKN1B
CEBPD
CEMP1
CEND1
CENPC1
CEP97
CES2
CGGBP1
CHCHD10
CHCHD2
CHCHD8
CHD8
CHKA
CHMP2A
CHMP4A
CHMP4B
CHMP5
CHP
CHURC1
CIAO1
CIP29
CIR1
CISD1
CISD2
CKB
CLCN4
CLEC2D
CLIP3
CLNS1A
CLPP
CLPX
CLSTN1
CLTC
CMAS
CMTM4
CNBP
CNIH
CNOT2
CNPY2
COL4A3BP
COMMD3
COMMD5
COMMD6
COPB2
COPS2
COPS3
COPS5
COPS6
COPZ1
COX16
COX17
COX4I1
COX5B
COX6A1
COX6B1
COX6C
COX7A2
COX7A2L
COX7B
COX7C
COX8A
CPE
CPEB4
CPT1C
CR593048
CR593845
CR602285
CR622308
CRBN
CRIPT
CRTC1
CRYL1
CSDE1
CSGLCA-T
CSNK1D
CSNK1G2
CSNK2A1
CSNK2B
CSRP2BP
CSTB
CTDSP2
CTNNBIP1
CTNND2
CTSA
CTSF
CUL9
CUTA
CWC15
CXXC5
CYCS
CYFIP2
CYP51A1
CYTH1
DACT3
DAD1
DAP3
DARS
DBI
DCI
DCTN1
DCTN2
DCXR
DDB1
DDT
DDX1
DDX17
DDX47
DDX5
DECR1
DEK
DEXI
DGCR2
DHFR
DIAPH1
DICER1
DKK3
DLD
DLGAP3
DLGAP4
DMAP1
DNAJA1
DNAJA4
DNAJB2
DNAJB5
DNAJC10
DNAJC15
DNLZ
DNM1P35
DNM3
DPP8
DPY30
DPYSL2
DPYSL4
DRAP1
DST
DSTN
DTD1
DUSP26
DUT
DUX4
DVL1
DYNC1H1
DYNC1LI2
DYNLL1
DYNLL2
DYNLRB1
EBF4
EBNA1BP2
EBP
ECHS1
EDEM3
EDF1
EEF1AL7
EEF1B2
EEF1D
EEF1G
EFHA1
EFHA2
EFTUD2
EHBP1
EID1
EIF1
EIF1AX
EIF1B
EIF2AK2
EIF3A
EIF3B
EIF3C
EIF3D
EIF3E
EIF3H
EIF3J
EIF3K
EIF3L
EIF3M
EIF4A2
EIF4EBP2
EIF4G2
EIF4G3
EIF4H
EIF5
EIF6
ELAC2
ELAVL1
EMG1
ENAH
ENO1
ENSA
ENST00000321566
ENST00000329081
ENST00000331425
ENST00000337102
ENST00000342314
ENST00000342773
ENST00000342960
ENST00000357796
ENST00000398732
ENST00000400362
ENY2
EPB41L1
EPN2
ERH
ESD
ETFB
EVL
EXOC1
EXOC3L2
EXOC7
EXTL3
F8A1
FADS1
FAHD2B
FAM100B
FAM102A
FAM108A1
FAM108C1
FAM109B
FAM120C
FAM127A
FAM127B
FAM128B
FAM134A
FAM155A
FAM156A
FAM162A
FAM164A
FAM169A
FAM171A1
FAM173A
FAM177A1
FAM19A5
FAM36A
FAM45A
FAM58A
FAM65A
FAM82A2
FAM89B
FAM96B
FARSB
FASTK
FAU
FBL
FBRS
FBXL15
FBXO2
FBXO21
FBXO25
FBXW11
FDPS
FDX1L
FGFR1OP2
FIBP
FKBP2
FKBP3
FKBP9
FLJ10490
FLJ11506
FLJ32065
FLJ40142
FLJ40330
FLJ45055
FLOT1
FNDC3A
FOXN3
FOXQ1
FRG1
FRG1B
FRY
FTH1
FTO
FTSJ3
FUNDC1
FUS
G3BP1
GAA
GABARAP
GABARAPL2
GADD45GIP1
GALNT11
GAPDH
GARNL1
GARS
GAS2L1
GBF1
GCS1
GCSH
GDAP1
GDF1
GDI1
GGT6
GLG1
GLRX3
GLRX5
GLTSCR2
GMPR2
GNAS
GNB1
GNB2L1
GNG10
GNL3L
GNPTG
GOLGA2
GPC1
GPI
GPRASP1
GPSN2
GPX1
GPX4
GRB10
GRB2
GRIN1
GRPEL1
GSK3A
GSTO1
GSTP1
GTF2H5
GTF2I
GTF3A
GTF3C6
GTPBP6
GUK1
H1FX
H2AFJ
H2AFV
H2AFY
H3F3A
H3F3B
HADH
HARS
HAX1
HBS1L
HBXIP
HCFC1R1
hCG_19809
hCG_25371
HDAC2
HDAC5
HDGFRP3
HDHD2
HEBP1
HECA
HECTD1
HERC1
HEXIM1
HIC2
HIGD1A
HIPK1
HIST1H1C
HIST1H1E
HIST1H2BF
HIST1H2BL
HIST1H4A
HIST1H4B
HIST1H4C
HIST1H4D
HIST1H4E
HIST1H4H
HIST1H4I
HIST1H4J
HIST1H4K
HIST1H4L
HIST2H3D
HIST2H4B
HIST3H2A
HIST3H3
HLA-G
HLTF
HMBOX1
HMGB1
HMGB1L1
HMGN2
HMOX2
HNRNPA3
HNRNPC
HNRNPCL1
HNRNPD
HNRNPH1
HNRNPH2
HNRNPH3
HNRNPK
HNRNPM
HNRPDL
HOOK3
HP1BP3
HPS6
HS6ST1
HSBP1
HSD17B12
HSF1
HSP90AA1
HSP90AB1
HSP90B1
HSPA4
HSPB1
HSPBP1
HSPC152
HSPC159
HSPE1
HSPH1
HTATSF1
HYPK
IAH1
ICT1
ID2
IDS
IFI27L1
IFI27L2
IFIT1
IFT172
IK
IL17D
IL6ST
IMMT
IMP3
ING2
INPP5K
INTS10
IPO5
IRS2
ITPK1
JAK1
JARID1A
JMJD7
JOSD1
JTB
KAT2A
KATNAL1
KBTBD11
KCMF1
KCTD14
KDM4B
KHSRP
KIAA0240
KIAA0284
KIAA0329
KIAA0430
KIAA0494
KIAA0513
KIAA0528
KIAA0913
KIAA1109
KIAA1143
KIAA1191
KIAA1737
KIAA1797
KIAA2026
KIF21A
KIF2A
KIF5C
KLF13
KLHDC2
KLHL21
KLHL9
KPNA2
KPNA4
KPNB1
KRAS
KRBA1
KRT10
KRTCAP2
KTN1
LAGE3
LAMP1
LAPTM4A
LARP1
LARP6
LARS
LBX1
LCE5A
LCMT1
LDHB
LDOC1
LDOC1L
LHFPL4
LIMCH1
LIN7B
LINGO1
LMBRD1
LOC100128731
LOC100129424
LOC100130107
LOC100130794
LOC100130892
LOC100131310
LOC100131463
LOC100132247
LOC100133775
LOC100190986
LOC100289173
LOC100293160
LOC100293287
LOC100293489
LOC128192
LOC131054
LOC131055
LOC152217
LOC202451
LOC220729
LOC23117
LOC255783
LOC26010
LOC283788
LOC284230
LOC338756
LOC342994
LOC345630
LOC388621
LOC390414
LOC390876
LOC391334
LOC391769
LOC400590
LOC400986
LOC401648
LOC401650
LOC402175
LOC402176
LOC440093
LOC440295
LOC440311
LOC440461
LOC440917
LOC440926
LOC441073
LOC441089
LOC441454
LOC441601
LOC493754
LOC642076
LOC642393
LOC644936
LOC644950
LOC645225
LOC645251
LOC645513
LOC645683
LOC645715
LOC646949
LOC647012
LOC652797
LOC653314
LOC653375
LOC653881
LOC727803
LOC727947
LOC728323
LOC728324
LOC728855
LOC728875
LOC729046
LOC729313
LOC729484
LOC729742
LOC729858
LOC729973
LOC730070
LOC730110
LOC731605
LOC731688
LOC732160
LOC732199
LOC91316
LONP1
LONRF2
LPGAT1
LPHN1
LPIN1
LRFN3
LRP3
LRRC8A
LSM12
LSM3
LSM4
LSM7
LSMD1
LTA4H
LUC7L
LY6H
LYSMD2
LZIC
LZTS2
MACF1
MAEA
MAFG
MAGEE1
MAGEF1
MAGEH1
MAK10
MALAT1
MAN2A2
MAP1LC3B
MAP3K3
MAP3K7IP2
MAP6
MAP7D1
MAPK11
MAPK1IP1L
MAPK9
MAPKBP1
MAPRE2
MAR6
MARK3
MARS
MAT2A
MAT2B
MATR3
MBNL1
MBNL2
MCF2L
MCFD2
MCL1
MDH2
MEA1
MED10
MED4
MEGF8
MESDC2
METAP2
MFF
MFN2
MGAT3
MGAT4A
MGC27348
MGC70863
MGEA5
MGRN1
MGST3
MICALL2
MIF
MLEC
MLL5
MNT
MOCS2
MPP1
MRAS
MRFAP1L1
MRLC2
MRP63
MRPL1
MRPL14
MRPL16
MRPL18
MRPL19
MRPL20
MRPL21
MRPL27
MRPL32
MRPL33
MRPL34
MRPL35
MRPL38
MRPL41
MRPL43
MRPL45
MRPL47
MRPL51
MRPL52
MRPL53
MRPL55
MRPL9
MRPS10
MRPS12
MRPS17
MRPS18B
MRPS18C
MRPS2
MRPS21
MRPS24
MRPS26
MRPS28
MRPS34
MRPS35
MRPS36
MRPS6
MRPS9
MSRB2
MT3
MTA1
MTMR4
MXRA7
MYCBP2
MYL6
MYL6B
MYO1C
MYO5A
MYO9A
N4BP2L2
NACA
NACA2
NACAP1
NAE1
NAP1L3
NAPG
NARS
NAT8L
NBPF10
NBPF15
NBPF20
NCKAP1
NCL
NCLN
NCOA4
NCOR1
NCOR2
NCRNA00086
NCRNA00094
NCRNA00116
NCSTN
NDRG4
NDUFA1
NDUFA12
NDUFA13
NDUFA2
NDUFA3
NDUFA5
NDUFA6
NDUFA7
NDUFA8
NDUFAF2
NDUFAF3
NDUFB1
NDUFB10
NDUFB11
NDUFB2
NDUFB3
NDUFB4
NDUFB6
NDUFB7
NDUFB8
NDUFB9
NDUFC1
NDUFC2
NDUFS1
NDUFS3
NDUFS4
NDUFS5
NDUFS6
NDUFS7
NDUFS8
NDUFV1
NDUFV2
NDUFV3
NF1
NFKBIA
NGFRAP1
NGRN
NHP2
NHP2L1
NICN1
NKIRAS1
NME1
NME2
NME2P1
NME3
NMT1
NOL3
NOL7
NOP10
NOP5/NOP58
NPDC1
NPIP
NPM1
NR1H3
NR3C1
NRBP2
NRD1
NRXN2
NSUN5C
NT5C3L
NUDC
NUDT3
NUP62
OAZ1
OAZ2
OCIAD1
OGDHL
OLA1
OPTN
ORMDL3
OS9
OSBPL1A
OSBPL6
OSBPL8
OSTF1
OTUD5
OVCA2
P4HB
P4HTM
PABPC1
PABPN1
PACS2
PAICS
PAIP2
PAR5
PARD6G
PARK7
PARP1
PBX1
PC
PCBP1
PCDH9
PCDHGA8
PCNP
PCSK1N
PDCD5
PDCD6
PDCD7
PDCL3
PDHA1
PDHB
PDIA3
PDXK
PDZD11
PDZD7
PEBP1
PELI3
PEX14
PFDN1
PFDN2
PFDN5
PFDN6
PFKM
PFKP
PGAM1
PGRMC2
PHACTR3
PHB2
PHC2
PHIP
PHPT1
PHRF1
PIGT
PIGY
PIK3R1
PIM3
PIN4
PIP4K2B
PITPNB
PJA1
PJA2
PKM2
PLEKHA1
PLEKHA6
PLEKHJ1
PLEKHO1
PMPCB
PMS2L3
PMS2L5
PMVK
PNKD
PNMA1
PNPLA8
PNRC1
POLDIP2
POLR2F
POLR2G
POLR2I
POLR2L
POMP
POMT1
POP7
PORCN
PPA1
PPAPDC3
PPIA
PPIAL4A
PPIAL4G
PPIF
PPIG
PPM1K
PPP1CC
PPP1R16A
PPP1R7
PPP1R9A
PPP2CA
PPP2CB
PPP2R2B
PPP2R2C
PPP2R5B
PPP2R5D
PPP2R5E
PPT1
PQLC1
PRAF2
PRCP
PRDX1
PRDX2
PRDX6
PRELID1
PRKACB
PRKCZ
PRPF40A
PRRT3
PSAP
PSIP1
PSMA3
PSMA4
PSMA6
PSMA7
PSMB1
PSMB10
PSMB4
PSMB6
PSMB7
PSMC6
PSMD1
PSMD14
PSMD3
PSMD4
PSMD7
PSMD8
PSME2
PSPC1
PSPH
PTAR1
PTDSS1
PTDSS2
PTMS
PTN
PTOV1
PTP4A1
PTPLAD1
PTPRD
PTPRE
PTPRF
PTRH2
PTS
PUF60
PUM1
PURA
PURB
PWP1
PYCR2
PYGB
QSOX1
RAB10
RAB11B
RAB11FIP2
RAB11FIP4
RAB1B
RAB2A
RAB35
RAB3GAP2
RAB6A
RAB6C
RAB7A
RAB9B
RABAC1
RABL2A
RAC1
RAD21
RALGDS
RAMP1
RAN
RANBP1
RANBP3
RAP1B
RAPGEF2
RARS
RASAL2
RASGEF1A
RAX2
RBBP7
RBM25
RBM5
RBPJ
RBX1
RDBP
REEP2
REEP5
REPIN1
REPS1
REPS2
RFC1
RFX7
RGL1
RGPD5
RGPD6
RGS11
RHEB
RHOA
RHOG
RHOT1
RIC8A
RNASEH2C
RNASEK
RNF10
RNF11
RNF126
RNF167
RNF181
RNF187
RNF208
RNF220
RNH1
RNPC3
RNPS1
ROMO1
RP11278E11
RP11-345P4
RP11-94I2
RPAIN
RPL10
RPL10A
RPL10L
RPL11
RPL12
RPL13
RPL13A
RPL13AP3
RPL14
RPL15
RPL17
RPL18
RPL18A
RPL19
RPL21
RPL22L1
RPL23
RPL23A
RPL23AP7
RPL24
RPL26
RPL26L1
RPL27
RPL27A
RPL28
RPL29
RPL3
RPL30
RPL31
RPL32
RPL34
RPL35
RPL35A
RPL36
RPL36A
RPL36AL
RPL37
RPL38
RPL39
RPL4
RPL5
RPL6
RPL7
RPL7A
RPL8
RPL9
RPLP0
RPLP0P2
RPLP1
RPLP2
RPN1
RPP21
RPS10
RPS11
RPS12
RPS13
RPS14
RPS15
RPS15A
RPS16
RPS17
RPS18
RPS19
RPS19BP1
RPS2
RPS20
RPS21
RPS23
RPS24
RPS25
RPS26
RPS26P11
RPS27A
RPS27L
RPS28
RPS3
RPS3A
RPS4X
RPS4Y1
RPS6
RPS7
RPS8
RPSA
RPSAP9
RRAGA
RRP7B
RSRC2
RTN3
RTN4
RUFY2
RWDD1
RXRA
S80864
SAE1
SAP18
SAR1A
SARS
SAT1
SAT2
SCAMP5
SCCPDH
SCFD1
SCG3
SCHIP1
SCLT1
SCNM1
SCYL1
SDCCAG1
SDF2L1
SDF4
SEC11C
SEC13
SEC61B
SECISBP2
SELK
SELM
SEMA4C
SENP5
SEPT12
SEPT7
SEPT9
SEPW1
SERF1B
SERF2
SERGEF
SERINC1
SERP2
SETD2
SETDB2
SF3B2
SF3B5
SFRS11
SFRS14
SFRS3
SFRS4
SFRS5
SFRS7
SGIP1
SGSM3
SGTA
SH3BGRL
SH3BGRL3
SH3GL1
SHFM1
SHISA4
SIDT2
SIK1
SIN3B
SIRPA
SIVA1
SKP1
SLC12A5
SLC12A9
SLC25A12
SLC25A14
SLC25A28
SLC25A29
SLC25A3
SLC25A36
SLC25A6
SLC27A5
SLC2A4RG
SLC2A8
SLC35E4
SLC38A1
SLC38A2
SLC39A13
SLC3A2
SLC41A3
SLC48A1
SLC9A6
SMARCA2
SMARCC2
SMARCD3
SMN1
SMPD4
SNAP47
SNAPC2
SNAPC4
SND1
SNF8
SNRNP48
SNRPB
SNRPC
SNRPD1
SNRPD2
SNRPD3
SNRPE
SNRPF
SNRPN
SNUPN
SNURF
SNX21
SNX3
SNX30
SOBP
SOD1
SOD2
SORL1
SOX4
SPAG16
SPCS1
SPCS2
SPG7
SPHK2
SPIN1
SPOCK2
SPOP
SPTAN1
SPTBN1
SR140
SRI
SRP14
SRP72
SRPR
SRRM2
SS18L2
SSB
SSBP1
SSBP2
SSR2
SSR4
SSRP1
SSU72
ST3GAL5
STARD3NL
STARD7
STAU2
STK40
STOML1
STOX2
STRA13
STRBP
STUB1
STX12
STX6
STX8
SUB1
SUGT1
SULT1A2
SUMO2
SUPT4H1
SYNCRIP
TADA2L
TADA3L
TAF6
TAF7
TALDO1
TAOK1
TAX1BP1
TBC1D10B
TBC1D13
TBCA
TCEAL2
TCEAL3
TCEAL4
TCEAL5
TCEAL6
TCEAL7
TCEB1
TCEB2
TCERG1
TCF25
TERF2IP
TESK1
TFPT
TGOLN2
THC2504576
THC2527647
THC2538856
THC2539554
THC2544911
THC2548755
THC2572108
THC2586367
THC2596545
THC2734788
THC2753543
THEM2
THOC2
THOC7
THOP1
THRA
TIMM13
TIMM8B
TIMM9
TKT
TLE1
TLN2
TM2D3
TM7SF2
TMBIM6
TMED2
TMEM106B
TMEM106C
TMEM111
TMEM115
TMEM121
TMEM126A
TMEM126B
TMEM127
TMEM132A
TMEM141
TMEM147
TMEM14A
TMEM14B
TMEM14C
TMEM158
TMEM160
TMEM184B
TMEM191A
TMEM208
TMEM25
TMEM42
TMEM50A
TMEM55A
TMEM59
TMEM63C
TMEM66
TMEM87A
TMEM9B
TMOD2
TNFAIP1
TNFSF12
TNRC6C
TOM1L2
TOMM6
TOMM7
TOP2B
TPD52
TPM1
TPM3
TPR
TPRG1L
TPT1
TRAPPC5
TRIM2
TRIM24
TRIM33
TRIM41
TRIM44
TRIO
TRMT5
TROVE2
TSC22D1
TSPAN3
TSPAN5
TSPYL1
TSPYL2
TSPYL4
TSPYL5
TSSC1
TTBK1
TTC1
TTC35
TTC7B
TTRAP
TUBG1
TUFM
TUG1
TUSC2
TXN
TXNDC15
TXNL1
TXNL4A
U2AF1
UBA52
UBB
UBC
UBE2B
UBE2E3
UBE2F
UBE2G2
UBE2L3
UBE2O
UBE2R2
UBE2V1
UBE2V2
UBE2Z
UBE4A
UBE4B
UBL3
UBL5
UBQLN2
UBXN1
UBXN6
UCRC
ULK1
ULK2
ULK3
UPF1
UQCR
UQCRB
UQCRC2
UQCRQ
UROD
USMG5
USP11
USP14
USP33
USP35
USP39
USP4
USP42
VAMP2
VASH1
VCP
VDAC2
VEGFB
VGF
VPS28
VPS35
VPS36
VPS4A
VTI1B
WAC
WASH1
WASH2P
WBP1
WBP11
WDR45L
WDR47
WDR6
WDR7
WHDC1
WHSC1L1
WIPF2
WIPI2
WSB2
WWC3
XRCC6
XX2136C48
XYLT2
YAF2
YIF1A
YTHDF1
YTHDF2
YWHAB
YWHAE
YWHAQ
YWHAZ
ZADH2
ZBED1
ZBED5
ZBTB4
ZBTB45
ZBTB47
ZBTB7A
ZBTB8OS
ZC3H11A
ZC3H15
ZC3H6
ZCCHC16
ZCCHC17
ZCRB1
ZDHHC21
ZDHHC4
ZFAND5
ZFP106
ZFPM1
ZFYVE21
ZMAT2
ZMPSTE24
ZMYND11
ZNF100
ZNF148
ZNF24
ZNF253
ZNF254
ZNF257
ZNF302
ZNF429
ZNF430
ZNF444
ZNF462
ZNF467
ZNF492
ZNF525
ZNF592
ZNF609
ZNF626
ZNF629
ZNF638
ZNF66
ZNF664
ZNF675
ZNF681
ZNF706
ZNF714
ZNF738
ZNF826
ZNF91
ZNF92
ZNF98
ZNHIT1
ZNHIT3
ZRANB2
ZSCAN18

## Sheet: UbiquitousInSpecificRegions
	Allen Brain Transcriptomic Atlas													Basal Ganglia Proteome
Gene	Cx	MY	HiF	DT	MES	CbCx	PTg	CgG	Amg	Bpons	Cl	GP	Str	GPL	GPM	Caudate	Putamen
A_32_P377577
A_32_P90178																						Gene expression
AA807805																						Protein expression
AADACL1
ABCA3
ABCC8
ABLIM1
ABLIM2
ACAT2
ACSBG1
ACSL6
ACTN2
ACTR3
ACTR3B
ADCY3
AEBP2
AF075027
AGPAT4
AGT
AHDC1
AK054921
AKAP9
ALDH3A2
ALDOC
ANAPC11
ANK2
ANXA11
APLN
APOL2
APPBP2
ARGLU1
ARHGAP5
ARHGEF10L
ARHGEF17
ARPC1A
ARPP-19
ASPHD1
ASTN2
ATCAY
ATP2B3
ATP5B
ATP6V1C1
ATP6V1H
B2M
B3GAT1
BAD
BAT4
BC000228
BEGAIN
BEND5
BEX2
BEX5
BID
BIN1
BLVRB
BRUNOL4
BTBD3
BTBD9
BZRAP1
C10orf35
C11orf41
C11orf49
C12orf4
C12orf53
C14orf83
C15orf29
C16orf45
C17orf51
C19orf28
C1orf102
C1orf225
C1orf31
C1orf54
C3orf26
C6orf204
C7orf41
C9orf125
C9orf25
CA10
CACNB4
CADPS
CALM1
CALM3
CAMK1
CAMK2N1
CAPNS1
CARKD
CBL
CBWD2
CCDC144A
CD81
CD83
CDC14B
CDC37
CDC42
CDC42EP4
CDH18
CDH2
CDK5
CDK9
CDKN2D
CDS1
CGREF1
CHN1
CITED4
CKMT1A
CLDN5
CLIP1
CLSTN2
CLTA
CLU
CMTM6
CNRIP1
CNTN1
CNTNAP2
COL6A1
COPS4
CORO6
COX5A
CPNE5
CR597075
CR616772
CRTAC1
CRYBB2
CSE1L
CSRNP3
CTNNA1
CUGBP2
CX3CL1
DBC1
DBN1
DCP1A
DDAH1
DDX54
DEAF1
DENND5B
DGCR8
DISP2
DKFZP434B0335
DLG3
DMRTC1
DNAJB14
DNAJC6
DNM1
DPYSL3
DTNB
DUSP23
DUSP3
DUSP6
DYNC1I1
DYNLT3
DZIP3
EAPP
EBPL
ECHDC2
ECSIT
EEF1A2
EGFL7
EHD1
ELL2
ELMO1
ELOVL4
ELP2
ENDOD1
ENPP4
ENST00000325151
ENST00000340301
ENST00000341262
ENST00000377116
ENST00000383006
ENST00000383511
EPB41L3
EPDR1
EPRS
EPS15
ERC2
ETS2
EXOSC10
EXOSC9
FAM134B
FAM135B
FAM171B
FAM172A
FAM44A
FAM49B
FAM57B
FAM71E1
FAM98A
FBXL2
FBXO41
FBXO9
FBXW7
FDFT1
FDXR
FGF12
FGF9
FLJ22536
FLOT2
FNBP1
FOXJ3
FOXN2
FREQ
FRYL
FTHL17
GABARAPL1
GABBR2
GABRB2
GALNT14
GALNTL1
GALT
GAP43
GDAP1L1
GFOD1
GHITM
GLCCI1
GLRX2
GLS
GNG7
GOLIM4
GOT1
GPR162
GPRC5C
GRIA2
GRIA4
GTF2A1
GTPBP8
GUCA2B
HCRT
HES4
HGSNAT
HINT1
HIST1H2AM
HIST2H2AC
HIST4H4
HIVEP2
HLF
HMGCR
HNRNPA2B1
HNRNPL
HOMER3
HPRT1
HSD17B11
HSP90AB3P
HSPA12A
HTRA1
HTT
ICA1
ID4
IER2
IFI27
IFITM2
IFITM3
INSIG1
IQCA1
ISCU
ITM2C
JAGN1
JDP2
JMJD7-PLA2G4B
KANK1
KCNJ10
KCNJ3
KCNMA1
KCNMB4
KCNQ1OT1
KCTD12
KHDRBS1
KIAA0319
KIAA0408
KIAA0427
KIAA0859
KIAA0895L
KIAA1107
KIAA1128
KIAA1853
KIF3A
KIF3C
KIF5A
KIFAP3
KIFC2
KLC1
KLF16
KLF9
KLHDC9
KNDC1
KRT222P
LASS6
LGALS1
LGALS8
LHFP
LOC100128889
LOC100130152
LOC100131482
LOC100134181
LOC100190890
LOC100287422
LOC100293478
LOC119358
LOC162632
LOC201229
LOC387763
LOC388494
LOC390424
LOC440348
LOC441481
LOC643997
LOC645166
LOC654258
LOC731542
LRFN4
LRRC20
LRRC37A2
LRRC49
LRRFIP2
M15530
MAGED1
MAGI3
MAN1C1
MAP1B
MAP2
MAP2K4
MAP3K9
MAP6D1
MAPK6
MAPRE3
MARCKS
MAST1
MBD3
MCM7
MDH1
ME3
MED13
MEF2A
MEG3
MGC23284
MKL2
MKRN1
MLF1
MLLT11
MMD
MMGT1
MMP17
MON1A
MPHOSPH10
MRPL15
MRPL28
MRPL37
MRPL46
MRPS15
MRVI1
MTCH1
MTIF3
MTMR14
MTPN
MTX2
MVK
MYLK
NACC2
NAGPA
NANOS3
NAP1L2
NAP1L5
NAPA
NAPB
NCOA7
NCRNA00087
NDUFA11
NDUFA4
NDUFAB1
NDUFAF1
NELF
NELL2
NETO2
NEURL
NFAT5
NFU1
NGEF
NISCH
NKAIN2
NKRF
NMNAT2
NOVA1
NPC2
NPM2
NPTN
NRCAM
NRSN1
NRXN1
NRXN3
NSF
NUAK1
NUDT14
OAT
OCRL
OGFRL1
OLFM1
OPCML
ORMDL1
OSCAR
P2RX6
PACSIN1
PAG1
PAM
PAPSS1
PCBD1
PCCA
PCDH17
PCGF5
PCNXL2
PCP4L1
PCYOX1
PDAP1
PDE4A
PDE4DIP
PDE8B
PDPK1
PEG3
PFTK1
PGK1
PGM2L1
PHOX2A
PHYHIPL
PILRB
PINK1
PLXNA1
PNMA3
POLR2K
POLR3GL
POMZP3
PPAP2A
PPARD
PPM1B
PPP1R12A
PPP2R3C
PPP3CA
PPP3CB
PPP3R1
PRAC
PREPL
PRICKLE1
PRKAG2
PRKAR1A
PRMT7
PRNP
PRPF8
PRPS1
PRSS2
PRUNE2
PSMC1
PSMC2
PTGDS
PTPRK
PTTG1IP
RAB11FIP3
RAB14
RAB15
RAB24
RAB3IP
RAB4A
RASSF4
RB1CC1
RBM9
RCAN2
RCN2
RDH11
RFPL1S
RFPL3S
RGS12
RGS7BP
RICH2
RNASEN
RNF112
RNFT2
RPA3
RPL13AP20
RPS27
RUNDC2A
RUNX1T1
S100A13
S100A6
SAFB
SALL2
SARNP
SATB1
SCD5
SCG5
SDCBP
SEC14L1
SEPT3
SEPT8
SERF1A
SERPINE2
SETBP1
SEZ6L2
SFRS10
SFRS18
SH2D5
SH3GL2
SHC3
SLC1A3
SLC20A2
SLC25A23
SLC25A27
SLC25A4
SLC25A5
SLC35F3
SLC4A3
SLC8A1
SLIT3
SMARCE1
SNAP25
SNAP91
SNHG5
SNHG8
SNN
SNRNP200
SNRNP70
SNX10
SPATA2L
SPINT2
SPOCK1
SQLE
SREBF1
SRPK2
SSBP3
STAG3L2
STK11IP
STK39
STMN1
STMN2
STMN4
STX16
STXBP1
STXBP5
SULT4A1
SUPT16H
SUZ12
SV2B
SWAP70
SYT12
TAF9
TBC1D9
TCF4
TEX2
THC2507792
THC2557134
THC2669092
TIMP2
TM9SF4
TMEM130
TMEM151A
TMEM170B
TMEM178
TMEM183B
TMEM70
TMEM85
TMEM88B
TMSB10
TNFRSF21
TOMM40L
TOMM5
TRAPPC9
TRIM11
TRO
TSFM
TSG101
TTC3
TTC37
TTC9B
TUBA1B
TUBA4A
TUBB2A
TUBB2C
TUBB3
TUBB6
TXNDC13
TYRO3
UBE2A
UBE2N
UBE2NL
UBXN2A
UCHL1
UCHL5
UGP2
UNK
UQCRFS1
UQCRH
USP15
VDAC1
WASF1
WASF2
WASL
WDR23
WWOX
YPEL4
YPEL5
YWHAG
YWHAH
YY1AP1
ZBTB20
ZCWPW1
ZMIZ1
ZNF219
ZNF322A
ZNF365
ZNF483
ZNF704
ZNF720
ZNF780B
ACAT1
ACSS1
AK057071
AK1
ALG5
ARAP2
ARHGAP23
BAMBI
C13orf15
C14orf126
C14orf132
C18orf32
C1orf198
CAST
CBR1
CCDC90B
CD4
CFL1
CFL2
CNP
COX1
CP110
CR600908
DAAM2
DDR1
DLC1
DNAJC3
DPP6
DPYSL5
DYNC1I2
EEF1A1
EFR3B
EFS
EGLN1
EZR
FAM123A
FXR1
GAB2
GATM
GCA
GIGYF2
GLUL
GPRC5B
GRN
GUSBL1
H2AFX
HIP1R
HMBS
HSD17B4
ITGAV
ITGB1
JAM3
KIAA0256
KIF13B
LMNA
LOC100133315
LOC100134282
LOC100170939
LOC100291819
LOC204010
LOC344593
LOC389033
LOC644165
LOC646890
LRPAP1
LSM14A
LSS
LYPLAL1
MAP4K4
MAP7
METRN
MPST
MXI1
NACAD
NDRG2
NFE2L2
NIP30
NR2F1
NT5C2
OGFR
PAK2
PEPD
PLA2G16
PLEKHG3
PNN
POLD4
POLR2J
POU3F2
PPP1R16B
PRDX4
PRDX5
PREX1
PTMA
PTP4A2
PTPMT1
RABGGTB
RARRES3
RNF114
RP5-1022P6
RPS5
SCD
SEC11A
SEMA3B
SFRS2IP
SH3PXD2A
SLC44A1
SMARCA5
SOX2OT
SOX8
ST13
STXBP3
TAF13
TAOK3
TBC1D9B
TCF12
TDRD7
TJP1
TMED10
TMSL3
TPPP3
TTLL7
UBXN4
UXT
VIM
VWA1
WNK1
ZBED3
ZDHHC11
ZDHHC14
ZDHHC9
ZHX3
ZNF717
ZSWIM6
A_24_P814872
A_32_P148407
A2M
ABCG2
ADD3
AHCTF1
AHCYL1
AK3L1
ALDH4A1
ARNT2
ATOX1
ATP6V0D1
ATP8A1
BLOC1S2
BNIP2
C10orf116
C12orf30
C1orf61
CDKL5
CGNL1
CIT
CLEC3B
CLIP4
CNN3
COL16A1
CST3
CST5
DDX3X
DPM3
DUSP8
EPAS1
FADS2
FAM107A
FAM62B
FCGRT
FIS1
FLJ42875
FOXP1
FTL
GLUD1
GLUD2
GP1BB
GPR125
GRM5
HABP4
HADHB
HIGD1B
HIST1H2BH
HLA-B
HLA-C
HLA-E
HLA-J
HRSP12
ICAM2
IGF1R
INPP5F
ITGA7
JAKMIP1
JAM2
JPH4
KRT222
LAMB2
LOC100131294
LOC100291183
LOC387693
MAPK1
MARK2
MBD2
MEIS3P1
METTL7A
METTL9
MRPS25
MT1B
MT2A
MYT1L
NCBP2
NTRK2
NUCB2
PALLD
PALM2-AKAP2
PCM1
PDZD8
PMP2
PODXL
PPAP2B
ProSAPiP1
PSD3
PTPDC1
PTPRZ1
RAB31
RANGRF
RGAG4
RHOC
RPL41
RPS29
SACS
SCRG1
SELENBP1
SFXN5
SLC1A2
SLC22A17
SNTA1
SNX27
ST6GALNAC6
TAF1C
THY1
TIMM17A
TNRC4
TRIB1
TRIM8
TST
TTYH1
TUBA8
TUSC3
UBOX5
UQCRC1
UTS2R
VARS2
VEGFA
WWC1
ZNRF3
ALDH6A1
BBX
BRP44L
C6orf48
CDK2AP1
CTDSP1
DENND5A
FANCL
FNTA
GPM6B
hCG_18290
HN1
HSPA8
LEPROT
LOC100291670
LOC644563
LOC644754
LRIG1
MT1A
MT1H
MYO10
NENF
NOL8
PEA15
PON2
POTEF
PPP1R3C
RAB40B
RNF141
RPL37A
RPS6KA2
SEPT2
SLC44A2
SNIP
SOX2
SPNS2
TCEA1
THC2727290
TMSB4X

## Sheet: LEYEND
Cx = Neocortex
MY = Myelencephalon
HiF = Hippocampal formation
DT = Dorsal Thalamus
Str = Striatum
MES = Mesencephalon
CbCx = Cerebellar cortex
PTg = Pontine Tegmentum
CgG = Cingulate Gyrus
Bpons = Basal Pons
Cl = Claustrum
GP = Globus Pallidus
